# Supplementary material for: Immunometabolic Dysregulation in B-Cell Acute Lymphoblastic Leukemia Revealed by Single-Cell RNA Sequencing: Perspectives on Subtypes and Potential Therapeutic Targets
Source: Int J Mol Sci. 2025 Oct 14;26(20):9996. doi: 10.3390/ijms26209996 (PMC12563021; doi:10.3390/ijms26209996)
Supplement: Supplementary file 1 [file ijms-26-09996-s001.zip]

Archive with 48 entries (40 files):
- Supplementary Table S7/
- Supplementary Table S7/GO_result_Cluster1.csv
- Supplementary Table S7/GO_result_Cluster2.csv
- Supplementary Table S7/GO_result_Cluster3.csv
- Supplementary Table S7/GO_result_Cluster4.csv
- Supplementary Table S7/KEGG_result_Cluster1.csv
- Supplementary Table S7/KEGG_result_Cluster2.csv
- Supplementary Table S7/KEGG_result_Cluster3.csv
- Supplementary Table S7/KEGG_result_Cluster4.csv
- Supplementary Table S7/Markers_Cluster.csv
- Supplementary Table S8/
- Supplementary Table S8/DGIdb_interactions.tsv
- Supplementary Table S8/Drug_Cluster1.csv
- Supplementary Table S8/Drug_Cluster2.csv
- Supplementary Table S8/Drug_Cluster3.csv
- Supplementary Table S8/Drug_Cluster4.csv
- Supplementary Figure S1.pdf
- Supplementary Figure S2.pdf
- Supplementary Figure S3.pdf
- Supplementary Table S1/
- Supplementary Table S1/DEG_Markers.csv
- Supplementary Table S2/
- Supplementary Table S2/Cluster1_GO_result.csv
- Supplementary Table S2/Cluster2_GO_result.csv
- Supplementary Table S2/Cluster3_GO_result.csv
- Supplementary Table S2/Cluster4_GO_result.csv
- Supplementary Table S2/Cluster5_GO_result.csv
- Supplementary Table S2/Time_gene_top100.csv
- Supplementary Table S3/
- Supplementary Table S3/Genelist_T.xlsx
- Supplementary Table S3/Raw_expr.csv
- Supplementary Table S3/Survival.tsv
- Supplementary Table S3/T_cell_survival_data.csv
- Supplementary Table S4/
- Supplementary Table S4/label.csv
- Supplementary Table S4/metabolism_T.csv
- Supplementary Table S5/
- Supplementary Table S5/Cluster1_TF_activity.csv
- Supplementary Table S5/Cluster2_TF_activity.csv
- Supplementary Table S5/Cluster3_TF_activity.csv
- Supplementary Table S5/Cluster4_TF_activity.csv
- Supplementary Table S6/
- Supplementary Table S6/AUC.txt
- Supplementary Table S6/Metabolism_label.csv
- Supplementary Table S6/Test_class.csv
- Supplementary Table S6/Test_set.csv
- Supplementary Table S6/Train_class.csv
- Supplementary Table S6/Train_set.csv
