# Supplementary material for: Immunometabolic Dysregulation in B-Cell Acute Lymphoblastic Leukemia Revealed by Single-Cell RNA Sequencing: Perspectives on Subtypes and Potential Therapeutic Targets
Source: Int J Mol Sci. 2025 Oct 14;26(20):9996. doi: 10.3390/ijms26209996 (PMC12563021; doi:10.3390/ijms26209996)
Supplement: Supplementary file 1 [file ijms-26-09996-s001.zip › Supplementary Table S7/GO_result_Cluster1.csv]

ONTOLOGY	ID	Description	GeneRatio	BgRatio	pvalue	p.adjust	qvalue	geneID	Count
BP	GO:0002181	cytoplasmic translation	45/217	161/18903	2.54700587702223e-50	8.31597418847759e-47	7.33805798464195e-47	RPS26/RPL27A/RPL13A/RPS20/RPL21/RPL31/RPL23/RPL7/RPS6/EIF3E/RPL23A/RPL27/RPS10/RPS29/RPL9/RPS27/RPL10A/RPS18/RPL38/RPS11/RPS16/RPS25/RPL3/RPS2/RPL15/RPLP2/EIF4A2/RPL4/RACK1/RPL35/RPS9/RPL37A/RPL6/UBA52/RPL34/RPL36/RPL13/RPS5/RPL32/RPL35A/RPS27A/RPS3A/RPL22/RPS19/DENR	45
BP	GO:0006412	translation	49/217	770/18903	3.91761562111973e-23	6.39550750147797e-20	5.6434283973709e-20	RPS26/RPL27A/RPL13A/RPS20/RPL21/RPL31/RPL23/RPL7/RPS6/EIF3E/RPL23A/RPL27/RPS10/RPS29/RPL9/RPS27/RPL10A/RPS18/RPL38/RPS11/RPS16/RPS25/RPL3/RPS2/TNRC6B/RPL15/RPLP2/EIF4A2/RPL4/RACK1/RPL35/RPS9/RPL37A/RPL6/TPR/UBA52/RPL34/RPL36/RPL13/RPS5/RPL32/RPL35A/RPS27A/NPM1/RPS3A/RPL22/RPS19/DENR/MSI2	49
BP	GO:0043043	peptide biosynthetic process	49/217	801/18903	2.17441552820353e-22	2.36648889986151e-19	2.0882018598923e-19	RPS26/RPL27A/RPL13A/RPS20/RPL21/RPL31/RPL23/RPL7/RPS6/EIF3E/RPL23A/RPL27/RPS10/RPS29/RPL9/RPS27/RPL10A/RPS18/RPL38/RPS11/RPS16/RPS25/RPL3/RPS2/TNRC6B/RPL15/RPLP2/EIF4A2/RPL4/RACK1/RPL35/RPS9/RPL37A/RPL6/TPR/UBA52/RPL34/RPL36/RPL13/RPS5/RPL32/RPL35A/RPS27A/NPM1/RPS3A/RPL22/RPS19/DENR/MSI2	49
BP	GO:0006518	peptide metabolic process	51/217	966/18903	1.75141413345836e-20	1.42959178643538e-17	1.26147907454619e-17	RPS26/RPL27A/RPL13A/RPS20/RPL21/RPL31/RPL23/RPL7/RPS6/EIF3E/RPL23A/RPL27/RPS10/RPS29/RPL9/RPS27/RPL10A/RPS18/RPL38/RPS11/RPS16/RPS25/RPL3/RPS2/TNRC6B/RPL15/PCSK7/RPLP2/EIF4A2/RPL4/RACK1/RPL35/RPS9/RPL37A/RPL6/TPR/UBA52/RPL34/RPL36/RPL13/RPS5/RPL32/RPL35A/RPS27A/NPM1/RPS3A/RPL22/RPS19/MME/DENR/MSI2	51
BP	GO:0043604	amide biosynthetic process	50/217	932/18903	2.25973309797483e-20	1.47560571297756e-17	1.30208199771729e-17	RPS26/RPL27A/RPL13A/RPS20/RPL21/RPL31/RPL23/RPL7/RPS6/EIF3E/RPL23A/RPL27/RPS10/RPS29/RPL9/RPS27/RPL10A/RPS18/RPL38/RPS11/RPS16/RPS25/RPL3/RPS2/TNRC6B/RPL15/RPLP2/EIF4A2/RPL4/RACK1/RPL35/RPS9/RPL37A/ORMDL1/RPL6/TPR/UBA52/RPL34/RPL36/RPL13/RPS5/RPL32/RPL35A/RPS27A/NPM1/RPS3A/RPL22/RPS19/DENR/MSI2	50
BP	GO:1901566	organonitrogen compound biosynthetic process	69/217	1817/18903	6.56150875912146e-20	3.57055434975526e-17	3.15067534626587e-17	RPS26/RPL27A/RPL13A/RPS20/RPL21/RPL31/CCR7/TMSB4X/RPL23/RPL7/RPS6/EIF3E/RPL23A/RPL27/ATP5PF/RPS10/RPS29/RPL9/RPS27/RPL10A/RPS18/RPL38/RPS11/RPS16/ATP5F1E/ATP5MG/ATP5PO/RPS25/RPL3/ATP5PD/RPS2/TNRC6B/RPL15/RPLP2/EIF4A2/RPL4/ATP5MF/SERINC5/CMPK1/ATP5IF1/RACK1/ATP5MC1/ATP5F1A/RPL35/ATP5F1C/RPS9/RPL37A/OST4/ATP5ME/ORMDL1/RPL6/TPR/UBA52/RPL34/ATP5MC3/RPL36/RPL13/RPS5/RPL32/RPL35A/RPS27A/NPM1/RPS3A/RPL2…	69
BP	GO:0044260	cellular macromolecule metabolic process	91/217	3266/18903	9.46409363396349e-18	4.41432367355583e-15	3.89522169566287e-15	RPS26/RPL27A/RPL13A/RPS20/RPL21/RPL31/CCR7/NOP53/TOP2B/RPL23/IL7R/RPL7/RPS6/EIF3E/RPL23A/RPL27/PRMT2/RPS10/ATM/RPS29/RPL9/TCF7/RPS27/RPL10A/RPS18/RPL38/RPS11/NAP1L1/RPS16/RPS25/RPL3/RPS2/TNRC6B/RPL15/RPLP2/EIF4A2/RPL4/SNRPD3/ATRX/ZC3H13/RACK1/UGP2/RPL35/RPS9/RPL37A/ISG20/OST4/RNF213/PTPRC/CHMP4A/ISG15/SMC3/RPL6/TTC3/TPR/UBA52/RPL34/RPL36/ANAPC16/RPL13/RPS5/RPL32/KANSL1/RTF2/NBDY/MPHOSPH8/RPL35A/R…	91
BP	GO:0034645	cellular macromolecule biosynthetic process	52/217	1231/18903	1.04398030123959e-16	4.26074460443408e-14	3.75970274275363e-14	RPS26/RPL27A/RPL13A/RPS20/RPL21/RPL31/CCR7/RPL23/RPL7/RPS6/EIF3E/RPL23A/RPL27/RPS10/RPS29/RPL9/RPS27/RPL10A/RPS18/RPL38/RPS11/RPS16/RPS25/RPL3/RPS2/TNRC6B/RPL15/RPLP2/EIF4A2/RPL4/RACK1/UGP2/RPL35/RPS9/RPL37A/OST4/RPL6/TPR/UBA52/RPL34/RPL36/RPL13/RPS5/RPL32/RPL35A/RPS27A/NPM1/RPS3A/RPL22/RPS19/DENR/MSI2	52
BP	GO:0043603	cellular amide metabolic process	52/217	1242/18903	1.51412894577181e-16	5.49292334216107e-14	4.84698353751748e-14	RPS26/RPL27A/RPL13A/RPS20/RPL21/RPL31/RPL23/RPL7/RPS6/EIF3E/RPL23A/RPL27/RPS10/RPS29/RPL9/RPS27/RPL10A/RPS18/RPL38/RPS11/RPS16/RPS25/RPL3/RPS2/TNRC6B/RPL15/PCSK7/RPLP2/EIF4A2/RPL4/RACK1/RPL35/RPS9/RPL37A/ORMDL1/RPL6/TPR/UBA52/RPL34/RPL36/RPL13/RPS5/RPL32/RPL35A/RPS27A/NPM1/RPS3A/RPL22/RPS19/MME/DENR/MSI2	52
BP	GO:0044271	cellular nitrogen compound biosynthetic process	107/217	4865/18903	6.16742794905606e-14	2.0136652253668e-11	1.77686845227015e-11	RPS26/RPL27A/RPL13A/RPS20/RPL21/RPL31/NOP53/N4BP2L2/TMSB4X/RPL23/RPL7/RPS6/IFI16/EIF3E/RPL23A/RPL27/ATP5PF/PRMT2/RPS10/ATM/RPS29/RPL9/TCF7/PLAC8/RPS27/RPL10A/RPS18/LBH/RPL38/PHF14/TRIM56/RPS11/SP110/RPS16/DDX17/ATP5F1E/IKZF1/ATP5MG/ATP5PO/RPS25/TXNIP/RPL3/ATP5PD/RPS2/TNRC6B/RPL15/PSIP1/RPLP2/ERBIN/EIF4A2/RPL4/ATP5MF/CMPK1/ATP5IF1/ATRX/RACK1/ATP5MC1/ATP5F1A/RPL35/ATP5F1C/RPS9/RPL37A/ZBTB20/ATP5ME/…	107
BP	GO:0022613	ribonucleoprotein complex biogenesis	29/217	489/18903	4.18473180676633e-13	1.2421044862811e-10	1.09603932584875e-10	RPL13A/NOP53/RPL7/LUC7L3/RPS6/EIF3E/RPL23A/RPL27/ATM/RPS27/RPL10A/RPL38/RPS16/DDX17/RPS25/PSIP1/SNRPD3/RPL35/ISG20/DDX46/RPL6/RPS5/RPL35A/DDX18/NPM1/RPS19/SNRPE/XRCC5/DENR	29
BP	GO:0006754	ATP biosynthetic process	13/217	106/18903	2.60892300035946e-10	7.09844466347802e-08	6.26370372981038e-08	TMSB4X/ATP5PF/ATP5F1E/ATP5MG/ATP5PO/ATP5PD/ATP5MF/ATP5MC1/ATP5F1A/ATP5F1C/ATP5ME/ATP5MC3/PARP1	13
BP	GO:0009142	nucleoside triphosphate biosynthetic process	14/217	134/18903	4.60597993871745e-10	1.15680957691635e-07	1.02077466334167e-07	TMSB4X/ATP5PF/ATP5F1E/ATP5MG/ATP5PO/ATP5PD/ATP5MF/CMPK1/ATP5MC1/ATP5F1A/ATP5F1C/ATP5ME/ATP5MC3/PARP1	14
BP	GO:0042254	ribosome biogenesis	20/217	310/18903	5.2194994761442e-10	1.21726184211506e-07	1.07411805009073e-07	NOP53/RPL7/RPS6/RPL23A/RPL27/RPS27/RPL10A/RPL38/RPS16/DDX17/RPS25/RPL35/ISG20/RPL6/RPS5/RPL35A/DDX18/NPM1/RPS19/XRCC5	20
BP	GO:0009206	purine ribonucleoside triphosphate biosynthetic process	13/217	117/18903	9.08421974667857e-10	1.97733183152703e-07	1.74480768046732e-07	TMSB4X/ATP5PF/ATP5F1E/ATP5MG/ATP5PO/ATP5PD/ATP5MF/ATP5MC1/ATP5F1A/ATP5F1C/ATP5ME/ATP5MC3/PARP1	13
BP	GO:0009145	purine nucleoside triphosphate biosynthetic process	13/217	118/18903	1.01066260753738e-09	2.02581851964849e-07	1.78759258105196e-07	TMSB4X/ATP5PF/ATP5F1E/ATP5MG/ATP5PO/ATP5PD/ATP5MF/ATP5MC1/ATP5F1A/ATP5F1C/ATP5ME/ATP5MC3/PARP1	13
BP	GO:0015986	proton motive force-driven ATP synthesis	11/217	76/18903	1.05479065341575e-09	2.02581851964849e-07	1.78759258105196e-07	ATP5PF/ATP5F1E/ATP5MG/ATP5PO/ATP5PD/ATP5MF/ATP5MC1/ATP5F1A/ATP5F1C/ATP5ME/ATP5MC3	11
BP	GO:0009201	ribonucleoside triphosphate biosynthetic process	13/217	123/18903	1.69661044300406e-09	3.07746283133793e-07	2.71556887865621e-07	TMSB4X/ATP5PF/ATP5F1E/ATP5MG/ATP5PO/ATP5PD/ATP5MF/ATP5MC1/ATP5F1A/ATP5F1C/ATP5ME/ATP5MC3/PARP1	13
BP	GO:0022618	ribonucleoprotein complex assembly	17/217	234/18903	1.82231978269146e-09	3.13151267920401e-07	2.76326273973769e-07	RPL13A/NOP53/LUC7L3/EIF3E/RPL23A/ATM/RPS27/RPL38/PSIP1/SNRPD3/DDX46/RPL6/RPS5/RPS19/SNRPE/XRCC5/DENR	17
BP	GO:0009059	macromolecule biosynthetic process	95/217	4806/18903	2.68763094518544e-09	4.38755751801522e-07	3.87160310366976e-07	RPS26/RPL27A/RPL13A/RPS20/RPL21/RPL31/CCR7/NOP53/N4BP2L2/TMSB4X/RPL23/RPL7/RPS6/IFI16/EIF3E/RPL23A/RPL27/PRMT2/RPS10/ATM/RPS29/RPL9/TCF7/PLAC8/RPS27/RPL10A/RPS18/LBH/RPL38/PHF14/TRIM56/RPS11/SP110/RPS16/DDX17/IKZF1/RPS25/TXNIP/RPL3/RPS2/TNRC6B/RPL15/PSIP1/RPLP2/ERBIN/EIF4A2/RPL4/ATRX/RACK1/UGP2/RPL35/RPS9/RPL37A/ZBTB20/OST4/ORMDL1/SINHCAF/RPL6/COMMD6/TPR/RTRAF/UBA52/RPL34/RPL36/GPBP1/RPL13/EDF1/R…	95
BP	GO:0071826	ribonucleoprotein complex subunit organization	17/217	242/18903	3.03759595074711e-09	4.72273846628062e-07	4.16736847979691e-07	RPL13A/NOP53/LUC7L3/EIF3E/RPL23A/ATM/RPS27/RPL38/PSIP1/SNRPD3/DDX46/RPL6/RPS5/RPS19/SNRPE/XRCC5/DENR	17
BP	GO:0009141	nucleoside triphosphate metabolic process	17/217	267/18903	1.32661540163945e-08	1.96881785743309e-06	1.7372949063575e-06	GIMAP7/TMSB4X/ATP5PF/ATP5F1E/ATP5MG/ATP5PO/ATP5PD/ATP5MF/CMPK1/ATP5IF1/ATP5MC1/ATP5F1A/ATP5F1C/ZBTB20/ATP5ME/ATP5MC3/PARP1	17
BP	GO:0042273	ribosomal large subunit biogenesis	10/217	76/18903	1.59270713951462e-08	2.26095165674576e-06	1.99507525897095e-06	NOP53/RPL7/RPL23A/RPL10A/RPL38/RPL35/RPL6/RPL35A/DDX18/NPM1	10
BP	GO:0009205	purine ribonucleoside triphosphate metabolic process	16/217	242/18903	2.12082787794813e-08	2.88520959229194e-06	2.54592364120352e-06	GIMAP7/TMSB4X/ATP5PF/ATP5F1E/ATP5MG/ATP5PO/ATP5PD/ATP5MF/ATP5IF1/ATP5MC1/ATP5F1A/ATP5F1C/ZBTB20/ATP5ME/ATP5MC3/PARP1	16
BP	GO:0009144	purine nucleoside triphosphate metabolic process	16/217	247/18903	2.82654342581355e-08	3.6914657141125e-06	3.25736815008493e-06	GIMAP7/TMSB4X/ATP5PF/ATP5F1E/ATP5MG/ATP5PO/ATP5PD/ATP5MF/ATP5IF1/ATP5MC1/ATP5F1A/ATP5F1C/ZBTB20/ATP5ME/ATP5MC3/PARP1	16
BP	GO:0042255	ribosome assembly	9/217	61/18903	3.03197989953173e-08	3.80746706614273e-06	3.35972833401552e-06	NOP53/RPL23A/RPS27/RPL38/RPL6/RPS5/NPM1/RPS19/XRCC5	9
BP	GO:0009199	ribonucleoside triphosphate metabolic process	16/217	249/18903	3.16445897966232e-08	3.82665132170276e-06	3.37665661884435e-06	GIMAP7/TMSB4X/ATP5PF/ATP5F1E/ATP5MG/ATP5PO/ATP5PD/ATP5MF/ATP5IF1/ATP5MC1/ATP5F1A/ATP5F1C/ZBTB20/ATP5ME/ATP5MC3/PARP1	16
BP	GO:0046034	ATP metabolic process	15/217	217/18903	3.289813392534e-08	3.83615740236554e-06	3.38504483284419e-06	TMSB4X/ATP5PF/ATP5F1E/ATP5MG/ATP5PO/ATP5PD/ATP5MF/ATP5IF1/ATP5MC1/ATP5F1A/ATP5F1C/ZBTB20/ATP5ME/ATP5MC3/PARP1	15
BP	GO:1902600	proton transmembrane transport	13/217	160/18903	4.1721560125927e-08	4.69727220038454e-06	4.14489691704763e-06	TMSB4X/ATP5PF/ATP5F1E/ATP5MG/ATP5PO/ATP5PD/ATP5MF/ATP5MC1/ATP5F1A/ATP5F1C/ATP5ME/ATP6V0E1/ATP5MC3	13
BP	GO:0042776	proton motive force-driven mitochondrial ATP synthesis	9/217	67/18903	7.04341210720298e-08	7.66558017667258e-06	6.76414699558406e-06	ATP5PF/ATP5F1E/ATP5MG/ATP5PO/ATP5PD/ATP5MF/ATP5F1A/ATP5F1C/ATP5ME	9
BP	GO:0046649	lymphocyte activation	29/217	846/18903	1.39834002613233e-07	1.47276780171679e-05	1.29957781036475e-05	TRAC/TRBC1/RIPOR2/CCR7/TOP2B/CD3D/IL7R/RPS6/CD27/CD3G/ATM/TCF7/LCK/CD7/APBB1IP/PHF14/TRBC2/IKZF1/CD2/CORO1A/PTPRC/TBC1D10C/RPL22/LAT/AIF1/CD79B/CDK6/CD24/IGKC	29
BP	GO:0042274	ribosomal small subunit biogenesis	9/217	78/18903	2.69350189625347e-07	2.74821365352112e-05	2.42503772698873e-05	RPS6/RPS27/RPL38/RPS16/RPS25/RPS5/NPM1/RPS19/XRCC5	9
BP	GO:0044085	cellular component biogenesis	68/217	3273/18903	2.82923887949702e-07	2.79923180047205e-05	2.4700563997395e-05	RIPOR2/RPL13A/CCR7/NOP53/TMSB4X/RPL7/LUC7L3/RPS6/EIF3E/RPL23A/RPL27/EVL/CD3G/ATM/RPS27/RPL10A/RPL38/NAP1L1/RPS16/DDX17/RPS25/PSIP1/CCDC66/BIN2/SNRPD3/ATRX/RACK1/RPL35/CORO1A/ISG20/ORMDL1/DDX46/RNF213/ADD3/CHMP4A/ISG15/SMC3/RAP1B/RPL6/PCM1/TPR/TMSB10/ARPC5/RPS5/NBDY/MPHOSPH8/RPL35A/DDX18/ELOB/NPM1/RPS19/STMP1/TAF7/VPS35/PSMC5/HPS4/SNRPE/CCT3/ATF7IP2/XRCC5/DNMT1/AIF1/DENR/TERF2/WASF2/PARP1/NASP/STM…	68
BP	GO:0042110	T cell activation	22/217	548/18903	3.77758915744131e-07	3.6275966467782e-05	3.20100975972658e-05	TRAC/TRBC1/RIPOR2/CCR7/CD3D/IL7R/RPS6/CD27/CD3G/TCF7/LCK/CD7/APBB1IP/TRBC2/CD2/CORO1A/PTPRC/RPL22/LAT/AIF1/CDK6/CD24	22
BP	GO:0006364	rRNA processing	14/217	229/18903	4.31510657680773e-07	4.02537799236492e-05	3.55201404533015e-05	NOP53/RPL7/RPS6/RPL27/RPS27/RPL10A/RPS16/DDX17/RPS25/RPL35/ISG20/RPL35A/DDX18/RPS19	14
BP	GO:0009260	ribonucleotide biosynthetic process	14/217	234/18903	5.60114020313679e-07	5.07992298978934e-05	4.48254992280275e-05	TMSB4X/ATP5PF/ATP5F1E/ATP5MG/ATP5PO/ATP5PD/ATP5MF/CMPK1/ATP5MC1/ATP5F1A/ATP5F1C/ATP5ME/ATP5MC3/PARP1	14
BP	GO:0044087	regulation of cellular component biogenesis	30/217	959/18903	5.86140427657238e-07	5.17229323324563e-05	4.56405789615323e-05	RIPOR2/RPL13A/CCR7/NOP53/TMSB4X/EVL/ATM/RACK1/CORO1A/ORMDL1/ADD3/CHMP4A/ISG15/RAP1B/TPR/TMSB10/ARPC5/NBDY/MPHOSPH8/NPM1/STMP1/VPS35/PSMC5/ATF7IP2/XRCC5/DNMT1/TERF2/WASF2/PARP1/STMN1	30
BP	GO:0065003	protein-containing complex assembly	42/217	1650/18903	7.07898489147417e-07	6.08233833438504e-05	5.36708632907612e-05	RPL13A/CCR7/NOP53/TMSB4X/LUC7L3/EIF3E/RPL23A/EVL/CD3G/ATM/RPS27/RPL38/NAP1L1/PSIP1/BIN2/SNRPD3/ATRX/RACK1/CORO1A/DDX46/ADD3/CHMP4A/ISG15/RAP1B/RPL6/TMSB10/ARPC5/RPS5/ELOB/NPM1/RPS19/STMP1/TAF7/VPS35/SNRPE/CCT3/XRCC5/AIF1/DENR/PARP1/NASP/STMN1	42
BP	GO:0046390	ribose phosphate biosynthetic process	14/217	241/18903	7.97931967411234e-07	6.68012275281456e-05	5.89457434495154e-05	TMSB4X/ATP5PF/ATP5F1E/ATP5MG/ATP5PO/ATP5PD/ATP5MF/CMPK1/ATP5MC1/ATP5F1A/ATP5F1C/ATP5ME/ATP5MC3/PARP1	14
BP	GO:0010639	negative regulation of organelle organization	17/217	366/18903	1.20072055563278e-06	9.80088153535255e-05	8.64834779149188e-05	TMSB4X/ATM/GMFG/ATRX/CORO1A/ADD3/CHMP4A/TPR/TMSB10/NBDY/NPM1/BAZ1B/IK/TERF2/WASF2/PARP1/STMN1	17
BP	GO:0009152	purine ribonucleotide biosynthetic process	13/217	220/18903	1.6466181967376e-06	0.000131127034447519	0.000115707163144309	TMSB4X/ATP5PF/ATP5F1E/ATP5MG/ATP5PO/ATP5PD/ATP5MF/ATP5MC1/ATP5F1A/ATP5F1C/ATP5ME/ATP5MC3/PARP1	13
BP	GO:0000028	ribosomal small subunit assembly	5/217	19/18903	1.94179776731397e-06	0.000150951659768574	0.000133200513512239	RPS27/RPL38/RPS5/RPS19/XRCC5	5
BP	GO:0043933	protein-containing complex organization	44/217	1845/18903	2.115531582725e-06	0.000160632805060398	0.000141743205432517	RPL13A/CCR7/NOP53/TMSB4X/RPL23/LUC7L3/EIF3E/RPL23A/EVL/CD3G/ATM/RPS27/RPL38/NAP1L1/PSIP1/BIN2/SNRPD3/ATRX/RACK1/CORO1A/DDX46/ADD3/CHMP4A/ISG15/RAP1B/RPL6/TPR/TMSB10/ARPC5/RPS5/ELOB/NPM1/RPS19/STMP1/TAF7/VPS35/SNRPE/CCT3/XRCC5/AIF1/DENR/PARP1/NASP/STMN1	44
BP	GO:0016072	rRNA metabolic process	14/217	268/18903	2.79664776702678e-06	0.000207523976348692	0.000183120213836179	NOP53/RPL7/RPS6/RPL27/RPS27/RPL10A/RPS16/DDX17/RPS25/RPL35/ISG20/RPL35A/DDX18/RPS19	14
BP	GO:2001252	positive regulation of chromosome organization	9/217	106/18903	3.67524229510363e-06	0.000266659246522519	0.000235301477466635	ATM/ATRX/TPR/MPHOSPH8/CCT3/ATF7IP2/XRCC5/DNMT1/TERF2	9
BP	GO:0006164	purine nucleotide biosynthetic process	13/217	242/18903	4.7115615185363e-06	0.000329495177394944	0.000290748222948324	TMSB4X/ATP5PF/ATP5F1E/ATP5MG/ATP5PO/ATP5PD/ATP5MF/ATP5MC1/ATP5F1A/ATP5F1C/ATP5ME/ATP5MC3/PARP1	13
BP	GO:0050852	T cell receptor signaling pathway	10/217	139/18903	4.74311587674193e-06	0.000329495177394944	0.000290748222948324	TRAC/FYB1/TRBC1/CCR7/CD3D/CD3G/LCK/BTN3A2/TRBC2/PTPRC	10
BP	GO:0045321	leukocyte activation	29/217	1009/18903	4.91403286384913e-06	0.000334256610426404	0.000294949735709541	TRAC/TRBC1/RIPOR2/CCR7/TOP2B/CD3D/IL7R/RPS6/CD27/CD3G/ATM/TCF7/LCK/CD7/APBB1IP/PHF14/TRBC2/IKZF1/CD2/CORO1A/PTPRC/TBC1D10C/RPL22/LAT/AIF1/CD79B/CDK6/CD24/IGKC	29
BP	GO:0043254	regulation of protein-containing complex assembly	17/217	410/18903	5.52763195756419e-06	0.000368320782478512	0.000325008134647759	RPL13A/CCR7/NOP53/TMSB4X/EVL/ATM/RACK1/CORO1A/ADD3/ISG15/RAP1B/TMSB10/ARPC5/STMP1/VPS35/PARP1/STMN1	17
BP	GO:0072522	purine-containing compound biosynthetic process	13/217	251/18903	7.00222233601925e-06	0.000457245118542057	0.000403475421761783	TMSB4X/ATP5PF/ATP5F1E/ATP5MG/ATP5PO/ATP5PD/ATP5MF/ATP5MC1/ATP5F1A/ATP5F1C/ATP5ME/ATP5MC3/PARP1	13
BP	GO:0030098	lymphocyte differentiation	17/217	419/18903	7.35491573982277e-06	0.000470858821382771	0.000415488222495251	CCR7/TOP2B/CD3D/IL7R/RPS6/CD27/CD3G/ATM/TCF7/LCK/PHF14/IKZF1/CD2/PTPRC/RPL22/CD79B/CDK6	17
BP	GO:0009259	ribonucleotide metabolic process	18/217	466/18903	7.72793697598707e-06	0.000480987695620073	0.000424425992717705	GIMAP7/TMSB4X/ATP5PF/ATP5F1E/ATP5MG/ATP5PO/ATP5PD/ATP5MF/CMPK1/ATP5IF1/ATP5MC1/ATP5F1A/ATP5F1C/ZBTB20/ATP5ME/ATP5MC3/RNASEH2B/PARP1	18
BP	GO:0006119	oxidative phosphorylation	10/217	147/18903	7.8077635123626e-06	0.000480987695620073	0.000424425992717705	ATP5PF/UQCRB/ATP5F1E/ATP5MG/ATP5PO/ATP5PD/ATP5MF/ATP5F1A/ATP5F1C/ATP5ME	10
BP	GO:0051129	negative regulation of cellular component organization	23/217	717/18903	9.02633953213449e-06	0.000545759232822576	0.000481580727084836	RPL13A/NOP53/TMSB4X/EVL/ATM/GMFG/ATRX/CORO1A/ADD3/CHMP4A/TPR/TMSB10/NBDY/NPM1/BAZ1B/VPS35/IK/XRCC5/TERF2/WASF2/PARP1/BCL11A/STMN1	23
BP	GO:1903131	mononuclear cell differentiation	18/217	473/18903	9.4642811388289e-06	0.000561834143968661	0.000495765310564109	CCR7/TOP2B/CD3D/IL7R/RPS6/IFI16/CD27/CD3G/ATM/TCF7/LCK/PHF14/IKZF1/CD2/PTPRC/RPL22/CD79B/CDK6	18
BP	GO:0019693	ribose phosphate metabolic process	18/217	475/18903	1.00209445896779e-05	0.00058425685866604	0.000515551228232111	GIMAP7/TMSB4X/ATP5PF/ATP5F1E/ATP5MG/ATP5PO/ATP5PD/ATP5MF/CMPK1/ATP5IF1/ATP5MC1/ATP5F1A/ATP5F1C/ZBTB20/ATP5ME/ATP5MC3/RNASEH2B/PARP1	18
BP	GO:0009165	nucleotide biosynthetic process	14/217	304/18903	1.18470472005403e-05	0.000678607177364285	0.000598806430062399	TMSB4X/ATP5PF/ATP5F1E/ATP5MG/ATP5PO/ATP5PD/ATP5MF/CMPK1/ATP5MC1/ATP5F1A/ATP5F1C/ATP5ME/ATP5MC3/PARP1	14
BP	GO:1901293	nucleoside phosphate biosynthetic process	14/217	306/18903	1.27530335220378e-05	0.000717907835335406	0.000633485530849684	TMSB4X/ATP5PF/ATP5F1E/ATP5MG/ATP5PO/ATP5PD/ATP5MF/CMPK1/ATP5MC1/ATP5F1A/ATP5F1C/ATP5ME/ATP5MC3/PARP1	14
BP	GO:0009060	aerobic respiration	11/217	194/18903	1.55438166707754e-05	0.000860179007289522	0.00075902633769692	NOP53/ATP5PF/UQCRB/ATP5F1E/ATP5MG/ATP5PO/ATP5PD/ATP5MF/ATP5F1A/ATP5F1C/ATP5ME	11
BP	GO:0031453	positive regulation of heterochromatin formation	4/217	15/18903	2.08794008718795e-05	0.00111756137453585	0.00098614184963476	TPR/MPHOSPH8/ATF7IP2/DNMT1	4
BP	GO:0120263	positive regulation of heterochromatin organization	4/217	15/18903	2.08794008718795e-05	0.00111756137453585	0.00098614184963476	TPR/MPHOSPH8/ATF7IP2/DNMT1	4
BP	GO:0001775	cell activation	30/217	1153/18903	2.28593286183528e-05	0.00120380174095035	0.0010622407882586	TRAC/TRBC1/RIPOR2/CCR7/TOP2B/CD3D/IL7R/RPS6/CD27/CD3G/ATM/TCF7/LCK/CD7/APBB1IP/PHF14/TRBC2/IKZF1/CD2/CORO1A/PTPRC/MYL12A/TBC1D10C/RPL22/LAT/AIF1/CD79B/CDK6/CD24/IGKC	30
BP	GO:0055086	nucleobase-containing small molecule metabolic process	21/217	673/18903	3.38500742379349e-05	0.00175429352995012	0.00154799754702135	GIMAP7/TMSB4X/ATP5PF/ATP5F1E/ATP5MG/ATP5PO/ATP5PD/LDHB/GLRX/ATP5MF/CMPK1/ATP5IF1/ATP5MC1/UGP2/ATP5F1A/ATP5F1C/ZBTB20/ATP5ME/ATP5MC3/RNASEH2B/PARP1	21
BP	GO:1905269	positive regulation of chromatin organization	4/217	17/18903	3.57541258236143e-05	0.00179678559457576	0.00158549276129729	TPR/MPHOSPH8/ATF7IP2/DNMT1	4
BP	GO:0033044	regulation of chromosome organization	12/217	252/18903	3.63209339179174e-05	0.00179678559457576	0.00158549276129729	ATM/ATRX/TPR/MPHOSPH8/BAZ1B/IK/CCT3/ATF7IP2/XRCC5/DNMT1/TERF2/PARP1	12
BP	GO:0050851	antigen receptor-mediated signaling pathway	12/217	252/18903	3.63209339179174e-05	0.00179678559457576	0.00158549276129729	TRAC/FYB1/TRBC1/CCR7/CD3D/CD3G/LCK/BTN3A2/TRBC2/PTPRC/CD79B/IGKC	12
BP	GO:0140694	non-membrane-bounded organelle assembly	15/217	386/18903	4.21190562255031e-05	0.00205251818770549	0.00181115250415086	NOP53/RPL23A/RPS27/RPL38/BIN2/RNF213/CHMP4A/SMC3/RPL6/TPR/RPS5/NBDY/NPM1/RPS19/XRCC5	15
BP	GO:0048534	hematopoietic or lymphoid organ development	26/217	962/18903	4.5035071278559e-05	0.00216234570183081	0.00190806486206526	CCR7/TOP2B/CD3D/N4BP2L2/IL7R/LTB/RPS6/IFI16/CD27/CD3G/ATM/TCF7/LCK/PHF14/IKZF1/ATP5IF1/CD2/PTPRC/ISG15/RPL22/RPS19/XRCC5/WASF2/PARP1/CD79B/CDK6	26
BP	GO:0030097	hemopoiesis	25/217	920/18903	5.84211671323132e-05	0.00276442189401453	0.00243933996096325	CCR7/TOP2B/CD3D/N4BP2L2/IL7R/RPS6/IFI16/CD27/CD3G/ATM/TCF7/LCK/PHF14/IKZF1/ATP5IF1/CD2/PTPRC/ISG15/RPL22/RPS19/XRCC5/WASF2/PARP1/CD79B/CDK6	25
BP	GO:0033077	T cell differentiation in thymus	7/217	86/18903	5.94337776442056e-05	0.00277216120011902	0.00244616916409309	CCR7/CD3D/IL7R/RPS6/CD3G/PTPRC/CDK6	7
BP	GO:0002521	leukocyte differentiation	19/217	596/18903	6.11350262748982e-05	0.00279582670684453	0.00246705172777738	CCR7/TOP2B/CD3D/IL7R/RPS6/IFI16/CD27/CD3G/ATM/TCF7/LCK/PHF14/IKZF1/CD2/PTPRC/RPL22/PARP1/CD79B/CDK6	19
BP	GO:0009150	purine ribonucleotide metabolic process	16/217	447/18903	6.22799028681691e-05	0.00279582670684453	0.00246705172777738	GIMAP7/TMSB4X/ATP5PF/ATP5F1E/ATP5MG/ATP5PO/ATP5PD/ATP5MF/ATP5IF1/ATP5MC1/ATP5F1A/ATP5F1C/ZBTB20/ATP5ME/ATP5MC3/PARP1	16
BP	GO:0009117	nucleotide metabolic process	19/217	597/18903	6.25100611331243e-05	0.00279582670684453	0.00246705172777738	GIMAP7/TMSB4X/ATP5PF/ATP5F1E/ATP5MG/ATP5PO/ATP5PD/LDHB/ATP5MF/CMPK1/ATP5IF1/ATP5MC1/ATP5F1A/ATP5F1C/ZBTB20/ATP5ME/ATP5MC3/RNASEH2B/PARP1	19
BP	GO:0051882	mitochondrial depolarization	4/217	20/18903	7.08433287812071e-05	0.00312572254690056	0.00275815349749877	ATP5IF1/RACK1/IFI6/PARP1	4
BP	GO:0006753	nucleoside phosphate metabolic process	19/217	605/18903	7.45376178229617e-05	0.0032448709625596	0.00286329066640626	GIMAP7/TMSB4X/ATP5PF/ATP5F1E/ATP5MG/ATP5PO/ATP5PD/LDHB/ATP5MF/CMPK1/ATP5IF1/ATP5MC1/ATP5F1A/ATP5F1C/ZBTB20/ATP5ME/ATP5MC3/RNASEH2B/PARP1	19
BP	GO:0006413	translational initiation	8/217	123/18903	8.81244229417283e-05	0.00378587159085188	0.00334067237661372	RPL13A/EIF3E/EIF4A2/TPR/RPS5/NPM1/RPS3A/DENR	8
BP	GO:0045061	thymic T cell selection	4/217	22/18903	0.00010505023202413	0.00445440269556864	0.00393058762884545	CCR7/CD3D/CD3G/PTPRC	4
BP	GO:0045333	cellular respiration	11/217	240/18903	0.000107943115737282	0.00451838811387469	0.00398704868789394	NOP53/ATP5PF/UQCRB/ATP5F1E/ATP5MG/ATP5PO/ATP5PD/ATP5MF/ATP5F1A/ATP5F1C/ATP5ME	11
BP	GO:0002520	immune system development	26/217	1024/18903	0.000124827613410341	0.00515901465550333	0.0045523408115137	CCR7/TOP2B/CD3D/N4BP2L2/IL7R/LTB/RPS6/IFI16/CD27/CD3G/ATM/TCF7/LCK/PHF14/IKZF1/ATP5IF1/CD2/PTPRC/ISG15/RPL22/RPS19/XRCC5/WASF2/PARP1/CD79B/CDK6	26
BP	GO:2001251	negative regulation of chromosome organization	7/217	97/18903	0.00012775392934852	0.00520995619853867	0.00459729188857913	ATM/ATRX/TPR/BAZ1B/IK/TERF2/PARP1	7
BP	GO:0006163	purine nucleotide metabolic process	16/217	476/18903	0.00012925159328687	0.00520995619853867	0.00459729188857913	GIMAP7/TMSB4X/ATP5PF/ATP5F1E/ATP5MG/ATP5PO/ATP5PD/ATP5MF/ATP5IF1/ATP5MC1/ATP5F1A/ATP5F1C/ZBTB20/ATP5ME/ATP5MC3/PARP1	16
BP	GO:0002768	immune response-regulating cell surface receptor signaling pathway	13/217	341/18903	0.000165824696786996	0.00660265408548222	0.00582621559827995	TRAC/FYB1/TRBC1/CCR7/CD3D/CD3G/LCK/BTN3A2/TRBC2/PTPRC/CD79B/CD24/IGKC	13
BP	GO:0030217	T cell differentiation	12/217	296/18903	0.000167921051269744	0.00660556906500859	0.00582878779106263	CCR7/CD3D/IL7R/RPS6/CD27/CD3G/TCF7/LCK/CD2/PTPRC/RPL22/CDK6	12
BP	GO:0034470	ncRNA processing	15/217	439/18903	0.000175989538152745	0.00684054573891325	0.00603613240506345	NOP53/RPL7/RPS6/RPL27/RPS27/RPL10A/RPS16/DDX17/RPS25/RPL35/ISG20/RTRAF/RPL35A/DDX18/RPS19	15
BP	GO:0000027	ribosomal large subunit assembly	4/217	26/18903	0.000207107332658096	0.00790918177819058	0.0069791022896454	NOP53/RPL23A/RPL38/RPL6	4
BP	GO:0002253	activation of immune response	14/217	397/18903	0.000209700185689287	0.00790918177819058	0.0069791022896454	TRAC/FYB1/TRBC1/CCR7/CD3D/IFI16/CD3G/LCK/BTN3A2/TRBC2/PTPRC/XRCC5/CD79B/IGKC	14
BP	GO:0006955	immune response	40/217	1955/18903	0.000210750019817023	0.00790918177819058	0.0069791022896454	TRAC/FYB1/TRBC1/RPL13A/CCR7/NOP53/CD3D/IL7R/LTB/RPS6/IFI16/CD27/CD3G/TCF7/LCK/CD7/APBB1IP/BTN3A2/PHF14/TRIM56/TRBC2/CYBC1/ERBIN/SERINC5/CD2/S1PR4/CORO1A/ISG20/PTPRC/ISG15/RPS19/STMP1/LAT/XRCC5/AIF1/IFI6/PARP1/CD79B/CD24/IGKC	40
BP	GO:0033043	regulation of organelle organization	28/217	1186/18903	0.000228558808097037	0.00848005123223665	0.00748284040384677	CCR7/TMSB4X/EVL/ATM/GMFG/ATP5IF1/ATRX/CNTRL/CORO1A/ADD3/CHMP4A/TPR/TMSB10/ARPC5/NBDY/MPHOSPH8/NPM1/BAZ1B/VPS35/IK/CCT3/ATF7IP2/XRCC5/DNMT1/TERF2/WASF2/PARP1/STMN1	28
BP	GO:0090407	organophosphate biosynthetic process	18/217	608/18903	0.000239204302994744	0.0087753039244701	0.00774337288346084	TMSB4X/ATP5PF/ATM/ATP5F1E/ATP5MG/ATP5PO/ATP5PD/ATP5MF/SERINC5/CMPK1/ATP5MC1/ATP5F1A/ATP5F1C/ATP5ME/ORMDL1/ATP5MC3/PARP1/SOCS2	18
BP	GO:0072521	purine-containing compound metabolic process	16/217	507/18903	0.000263644065989435	0.00952258726852971	0.00840277951284463	GIMAP7/TMSB4X/ATP5PF/ATP5F1E/ATP5MG/ATP5PO/ATP5PD/ATP5MF/ATP5IF1/ATP5MC1/ATP5F1A/ATP5F1C/ZBTB20/ATP5ME/ATP5MC3/PARP1	16
BP	GO:0002429	immune response-activating cell surface receptor signaling pathway	12/217	312/18903	0.000272354911620653	0.00952258726852971	0.00840277951284463	TRAC/FYB1/TRBC1/CCR7/CD3D/CD3G/LCK/BTN3A2/TRBC2/PTPRC/CD79B/IGKC	12
BP	GO:0002757	immune response-activating signal transduction	12/217	312/18903	0.000272354911620653	0.00952258726852971	0.00840277951284463	TRAC/FYB1/TRBC1/CCR7/CD3D/CD3G/LCK/BTN3A2/TRBC2/PTPRC/CD79B/IGKC	12
BP	GO:0000470	maturation of LSU-rRNA	4/217	28/18903	0.000278594370302634	0.00952258726852971	0.00840277951284463	RPL7/RPL10A/RPL35/DDX18	4
BP	GO:0031445	regulation of heterochromatin formation	4/217	28/18903	0.000278594370302634	0.00952258726852971	0.00840277951284463	TPR/MPHOSPH8/ATF7IP2/DNMT1	4
BP	GO:0120261	regulation of heterochromatin organization	4/217	28/18903	0.000278594370302634	0.00952258726852971	0.00840277951284463	TPR/MPHOSPH8/ATF7IP2/DNMT1	4
BP	GO:0002376	immune system process	53/217	2892/18903	0.000279990314786785	0.00952258726852971	0.00840277951284463	TRAC/FYB1/TRBC1/RIPOR2/RPL13A/CCR7/NOP53/TOP2B/CD3D/N4BP2L2/IL7R/LTB/SELL/RPS6/IFI16/CD27/CD3G/ATM/TCF7/LCK/CD7/APBB1IP/BTN3A2/PHF14/TRIM56/DDX17/TRBC2/IKZF1/CYBC1/ERBIN/SERINC5/ATP5IF1/CD2/S1PR4/CORO1A/ISG20/RNF213/PTPRC/ISG15/TBC1D10C/RPL22/RPS19/STMP1/LAT/XRCC5/AIF1/IFI6/WASF2/PARP1/CD79B/CDK6/CD24/IGKC	53
BP	GO:0090309	positive regulation of DNA methylation-dependent heterochromatin formation	3/217	12/18903	0.000304080300048852	0.0102352802026753	0.00903166338832023	MPHOSPH8/ATF7IP2/DNMT1	3
BP	GO:0010948	negative regulation of cell cycle process	12/217	318/18903	0.000323715147085029	0.0107842033309482	0.00951603595286698	NOP53/PRMT2/ATM/ATRX/TPR/RBL2/NPM1/BAZ1B/TAOK3/IK/TERF2/RNASEH2B	12
BP	GO:0006325	chromatin organization	18/217	624/18903	0.000326994220448352	0.0107842033309482	0.00951603595286698	IFI16/NAP1L1/IKZF1/SELENOF/ATRX/TPR/KANSL1/MPHOSPH8/RBL2/NPM1/BAZ1B/HMGN1/CHD9/CFDP1/ATF7IP2/DNMT1/MTF2/NASP	18
BP	GO:0051249	regulation of lymphocyte activation	17/217	573/18903	0.000347898624695337	0.0113588900963028	0.010023142482012	TRBC1/RIPOR2/CCR7/IL7R/CD27/ATM/TCF7/LCK/TRBC2/CD2/CORO1A/PTPRC/TBC1D10C/LAT/AIF1/CD24/IGKC	17
BP	GO:0008380	RNA splicing	15/217	469/18903	0.000356304996501132	0.0115181763720416	0.010163697503112	RPS26/LUC7L3/DDX17/PSIP1/SNRPD3/ZC3H13/DDX46/SNRPN/RTRAF/NPM1/ZRANB2/CWF19L2/THRAP3/IK/SNRPE	15
BP	GO:0070198	protein localization to chromosome, telomeric region	4/217	30/18903	0.000366250286859851	0.0117235998686021	0.0103449642428835	ATRX/CCT3/XRCC5/TERF2	4
BP	GO:0015980	energy derivation by oxidation of organic compounds	12/217	333/18903	0.000489227685734214	0.0155080426594389	0.0136843758390858	NOP53/ATP5PF/UQCRB/ATP5F1E/ATP5MG/ATP5PO/ATP5PD/ATP5MF/UGP2/ATP5F1A/ATP5F1C/ATP5ME	12
BP	GO:0045059	positive thymic T cell selection	3/217	14/18903	0.000494648969726677	0.0155291239053615	0.0137029780378736	CD3D/CD3G/PTPRC	3
BP	GO:0045010	actin nucleation	5/217	59/18903	0.000575904870740146	0.0179078990758722	0.0158020213655717	EVL/GMFG/CORO1A/ARPC5/WASF2	5
BP	GO:0000463	maturation of LSU-rRNA from tricistronic rRNA transcript (SSU-rRNA, 5.8S rRNA, LSU-rRNA)	3/217	15/18903	0.000613091361940375	0.0188843707239182	0.0166636649218551	RPL7/RPL35/DDX18	3
BP	GO:0002682	regulation of immune system process	32/217	1525/18903	0.000643885393747326	0.0196475309400469	0.0173370813840279	TRAC/FYB1/TRBC1/RIPOR2/CCR7/NOP53/CD3D/IL7R/IFI16/CD27/CD3G/ATM/TCF7/LCK/BTN3A2/TRIM56/TRBC2/ERBIN/CD2/CORO1A/PTPRC/ISG15/TBC1D10C/RPS19/LAT/XRCC5/AIF1/PARP1/CD79B/CDK6/CD24/IGKC	32
BP	GO:0051494	negative regulation of cytoskeleton organization	8/217	165/18903	0.000651447894800149	0.0196942349678008	0.0173782932560235	TMSB4X/GMFG/CORO1A/ADD3/TMSB10/NPM1/WASF2/STMN1	8
BP	GO:1904356	regulation of telomere maintenance via telomere lengthening	5/217	61/18903	0.000671784835428953	0.0201227292447296	0.0177563987886919	ATM/CCT3/XRCC5/TERF2/PARP1	5
BP	GO:0071345	cellular response to cytokine stimulus	21/217	838/18903	0.000679897456965157	0.0201805926999203	0.0178074577963027	RIPOR2/RPL13A/CCR7/TMSB4X/IL7R/IFI16/TCF7/TRIM56/RPS16/RPL3/ERBIN/EIF4A2/CORO1A/PTPRC/ISG15/TPR/MME/XRCC5/AIF1/MTF2/CD24	21
BP	GO:0051276	chromosome organization	17/217	609/18903	0.000691660646871343	0.0203447929012156	0.0179523488903449	TOP2B/ATM/ATRX/CHMP4A/SMC3/TPR/MPHOSPH8/BAZ1B/CHD9/IK/CCT3/ATF7IP2/XRCC5/DNMT1/TERF2/PARP1/NASP	17
BP	GO:0002764	immune response-regulating signaling pathway	15/217	503/18903	0.000734528097845435	0.021412805709512	0.0188947688327346	TRAC/FYB1/TRBC1/CCR7/NOP53/CD3D/CD3G/LCK/BTN3A2/TRBC2/ERBIN/PTPRC/CD79B/CD24/IGKC	15
BP	GO:0022607	cellular component assembly	53/217	3011/18903	0.000746920823350155	0.021581384851666	0.0190435239264963	RIPOR2/RPL13A/CCR7/NOP53/TMSB4X/LUC7L3/EIF3E/RPL23A/EVL/CD3G/ATM/RPS27/RPL38/NAP1L1/PSIP1/CCDC66/BIN2/SNRPD3/ATRX/RACK1/CORO1A/DDX46/RNF213/ADD3/CHMP4A/ISG15/SMC3/RAP1B/RPL6/PCM1/TPR/TMSB10/ARPC5/RPS5/NBDY/ELOB/NPM1/RPS19/STMP1/TAF7/VPS35/PSMC5/HPS4/SNRPE/CCT3/XRCC5/AIF1/DENR/TERF2/WASF2/PARP1/NASP/STMN1	53
BP	GO:0030041	actin filament polymerization	8/217	170/18903	0.000791968652983753	0.0226822601051926	0.020014941857955	CCR7/TMSB4X/EVL/CORO1A/ADD3/TMSB10/ARPC5/AIF1	8
BP	GO:0002684	positive regulation of immune system process	23/217	971/18903	0.000815285322513299	0.0231470137217906	0.020425042816649	TRAC/FYB1/TRBC1/RIPOR2/CCR7/CD3D/IL7R/IFI16/CD27/CD3G/LCK/BTN3A2/TRIM56/TRBC2/CD2/CORO1A/PTPRC/RPS19/XRCC5/AIF1/CD79B/CD24/IGKC	23
BP	GO:0019637	organophosphate metabolic process	24/217	1034/18903	0.000831197073593718	0.0233953314248577	0.0206441596227405	GIMAP7/TMSB4X/ATP5PF/ATM/ATP5F1E/ATP5MG/ATP5PO/ATP5PD/LDHB/ATP5MF/SERINC5/CMPK1/ATP5IF1/ATP5MC1/UGP2/ATP5F1A/ATP5F1C/ZBTB20/ATP5ME/ORMDL1/ATP5MC3/RNASEH2B/PARP1/SOCS2	24
BP	GO:0045786	negative regulation of cell cycle	13/217	405/18903	0.000848298735665821	0.0236726100166573	0.0208888316645736	NOP53/PRMT2/ATM/ATRX/TPR/RBL2/NPM1/BAZ1B/TAOK3/IK/TERF2/RNASEH2B/CDK6	13
BP	GO:0050776	regulation of immune response	22/217	922/18903	0.000964505007924167	0.0266873631429865	0.0235490651800932	TRAC/FYB1/TRBC1/CCR7/NOP53/CD3D/IL7R/IFI16/CD3G/LCK/BTN3A2/TRIM56/TRBC2/ERBIN/PTPRC/ISG15/RPS19/XRCC5/PARP1/CD79B/CD24/IGKC	22
BP	GO:0045730	respiratory burst	4/217	39/18903	0.00101404724005531	0.0278223885611813	0.0245506173908127	CD52/CYBC1/RPS19/CD24	4
BP	GO:0032206	positive regulation of telomere maintenance	5/217	67/18903	0.00103161930736078	0.0280686419877747	0.0247679126688287	ATM/ATRX/CCT3/XRCC5/TERF2	5
BP	GO:0051900	regulation of mitochondrial depolarization	3/217	18/18903	0.00107193956000513	0.0286875628148914	0.0253140515593964	RACK1/IFI6/PARP1	3
BP	GO:0090308	regulation of DNA methylation-dependent heterochromatin formation	3/217	18/18903	0.00107193956000513	0.0286875628148914	0.0253140515593964	MPHOSPH8/ATF7IP2/DNMT1	3
BP	GO:0032204	regulation of telomere maintenance	6/217	101/18903	0.0010937495711996	0.0288776335423742	0.0254817709375282	ATM/ATRX/CCT3/XRCC5/TERF2/PARP1	6
BP	GO:0016071	mRNA metabolic process	19/217	751/18903	0.00109673095229844	0.0288776335423742	0.0254817709375282	LUC7L3/EIF3E/ATM/DDX17/TNRC6B/PSIP1/SNRPD3/ZC3H13/DDX46/SNRPN/NBDY/NPM1/TAF7/ZRANB2/CWF19L2/THRAP3/IK/SNRPE/CARHSP1	19
BP	GO:0002183	cytoplasmic translational initiation	4/217	40/18903	0.00111668443748013	0.0291677975069809	0.025737813097963	RPL13A/EIF3E/EIF4A2/DENR	4
BP	GO:0030833	regulation of actin filament polymerization	7/217	140/18903	0.00118026843449255	0.0305839399890332	0.0269874244378122	CCR7/TMSB4X/EVL/CORO1A/ADD3/TMSB10/ARPC5	7
BP	GO:0045947	negative regulation of translational initiation	3/217	19/18903	0.00126220554304077	0.0324496149451033	0.0286337055226075	RPL13A/EIF3E/TPR	3
BP	GO:1905098	negative regulation of guanyl-nucleotide exchange factor activity	2/217	5/18903	0.00128223081132802	0.0327069031170781	0.0288607379161579	RIPOR2/STMN1	2
BP	GO:0009607	response to biotic stimulus	32/217	1593/18903	0.00132815572506954	0.0336157243593182	0.0296626864097538	TRAC/TRBC1/RPL13A/CCR7/NOP53/IL7R/IFI16/PLAC8/LCK/TRIM56/DDX17/TRBC2/TXNIP/CYBC1/ERBIN/SERINC5/CD2/CORO1A/ISG20/RNF213/PTPRC/ISG15/RPS19/STMP1/XRCC5/AIF1/IFI6/PARP1/CDK6/STMN1/CD24/IGKC	32
BP	GO:0050863	regulation of T cell activation	12/217	376/18903	0.00140085311926048	0.0351829648798882	0.0310456274284691	RIPOR2/CCR7/IL7R/CD27/TCF7/LCK/CD2/CORO1A/PTPRC/LAT/AIF1/CD24	12
BP	GO:0110053	regulation of actin filament organization	10/217	278/18903	0.00144888433045223	0.0361115064040193	0.0318649771992588	CCR7/TMSB4X/EVL/GMFG/CORO1A/ADD3/TMSB10/ARPC5/WASF2/STMN1	10
BP	GO:1902275	regulation of chromatin organization	4/217	43/18903	0.00146803073734758	0.0363115178593929	0.0320414683263185	TPR/MPHOSPH8/ATF7IP2/DNMT1	4
BP	GO:0031333	negative regulation of protein-containing complex assembly	7/217	146/18903	0.00150420074702379	0.0369064577146963	0.0325664462852015	RPL13A/NOP53/TMSB4X/ADD3/TMSB10/VPS35/STMN1	7
BP	GO:0000377	RNA splicing, via transesterification reactions with bulged adenosine as nucleophile	11/217	329/18903	0.00152599442311914	0.0369064577146963	0.0325664462852015	LUC7L3/DDX17/PSIP1/SNRPD3/DDX46/SNRPN/NPM1/CWF19L2/THRAP3/IK/SNRPE	11
BP	GO:0000398	mRNA splicing, via spliceosome	11/217	329/18903	0.00152599442311914	0.0369064577146963	0.0325664462852015	LUC7L3/DDX17/PSIP1/SNRPD3/DDX46/SNRPN/NPM1/CWF19L2/THRAP3/IK/SNRPE	11
BP	GO:0051258	protein polymerization	10/217	281/18903	0.00156882759422591	0.0376633977584381	0.0332343740355751	CCR7/TMSB4X/EVL/CORO1A/ADD3/CHMP4A/TMSB10/ARPC5/AIF1/STMN1	10
BP	GO:0051707	response to other organism	31/217	1548/18903	0.0016668333323292	0.0397162431585252	0.0350458152735983	TRAC/TRBC1/RPL13A/CCR7/NOP53/IL7R/IFI16/PLAC8/LCK/TRIM56/DDX17/TRBC2/CYBC1/ERBIN/SERINC5/CD2/CORO1A/ISG20/RNF213/PTPRC/ISG15/RPS19/STMP1/XRCC5/AIF1/IFI6/PARP1/CDK6/STMN1/CD24/IGKC	31
BP	GO:0000375	RNA splicing, via transesterification reactions	11/217	333/18903	0.00167866510134042	0.0397162431585252	0.0350458152735983	LUC7L3/DDX17/PSIP1/SNRPD3/DDX46/SNRPN/NPM1/CWF19L2/THRAP3/IK/SNRPE	11
BP	GO:0043207	response to external biotic stimulus	31/217	1551/18903	0.00171809767372752	0.0403567547102184	0.0356110059295133	TRAC/TRBC1/RPL13A/CCR7/NOP53/IL7R/IFI16/PLAC8/LCK/TRIM56/DDX17/TRBC2/CYBC1/ERBIN/SERINC5/CD2/CORO1A/ISG20/RNF213/PTPRC/ISG15/RPS19/STMP1/XRCC5/AIF1/IFI6/PARP1/CDK6/STMN1/CD24/IGKC	31
BP	GO:0050778	positive regulation of immune response	16/217	607/18903	0.00178660810746437	0.0416662533633655	0.0367665142115036	TRAC/FYB1/TRBC1/CCR7/CD3D/IFI16/CD3G/LCK/BTN3A2/TRIM56/TRBC2/PTPRC/RPS19/XRCC5/CD79B/IGKC	16
BP	GO:0044089	positive regulation of cellular component biogenesis	14/217	498/18903	0.0019075747635049	0.0441718553393155	0.0389774701583643	RIPOR2/CCR7/EVL/ATM/RACK1/ISG15/RAP1B/TPR/MPHOSPH8/STMP1/PSMC5/ATF7IP2/DNMT1/WASF2	14
BP	GO:0002694	regulation of leukocyte activation	17/217	670/18903	0.00193534423193293	0.0444992881497256	0.0392663985381797	TRBC1/RIPOR2/CCR7/IL7R/CD27/ATM/TCF7/LCK/TRBC2/CD2/CORO1A/PTPRC/TBC1D10C/LAT/AIF1/CD24/IGKC	17
BP	GO:0006091	generation of precursor metabolites and energy	14/217	505/18903	0.00216791928478506	0.0494982969568056	0.0436775493739911	NOP53/ATP5PF/UQCRB/ATP5F1E/ATP5MG/ATP5PO/ATP5PD/ATP5MF/ATP5IF1/UGP2/ATP5F1A/ATP5F1C/ZBTB20/ATP5ME	14
CC	GO:0022626	cytosolic ribosome	43/222	105/19869	5.19852187101114e-57	2.49009197621434e-54	1.95902192612841e-54	RPS26/RPL27A/RPL13A/RPS20/RPL21/RPL31/RPL23/RPL7/RPS6/RPL23A/RPL27/RPS10/RPS29/RPL9/RPS27/RPL10A/RPS18/RPL38/RPS11/RPS16/RPS25/RPL3/RPS2/RPL15/RPLP2/RPL4/RACK1/RPL35/RPS9/RPL37A/ISG15/RPL6/UBA52/RPL34/RPL36/RPL13/RPS5/RPL32/RPL35A/RPS27A/RPS3A/RPL22/RPS19	43
CC	GO:0044391	ribosomal subunit	44/222	188/19869	7.31207658324907e-46	1.75124234168815e-43	1.37774916673851e-43	RPS26/RPL27A/RPL13A/RPS20/RPL21/RPL31/RPL23/RPL7/RPS6/RPL23A/RPL27/RPS10/RPS29/RPL9/RPS27/RPL10A/RPS18/RPL38/RPS11/RPS16/RPS25/RPL3/RPS2/RPL15/RPLP2/RPL4/RACK1/RPL35/RPS9/RPL37A/ISG15/RPL6/UBA52/RPL34/RPL36/RPL13/RPS5/RPL32/RPL35A/RPS27A/NPM1/RPS3A/RPL22/RPS19	44
CC	GO:0005840	ribosome	44/222	232/19869	1.57082447382698e-41	2.50808307654375e-39	1.97317600571951e-39	RPS26/RPL27A/RPL13A/RPS20/RPL21/RPL31/RPL23/RPL7/RPS6/RPL23A/RPL27/RPS10/RPS29/RPL9/RPS27/RPL10A/RPS18/RPL38/RPS11/RPS16/RPS25/RPL3/RPS2/RPL15/RPLP2/RPL4/RACK1/RPL35/RPS9/RPL37A/ISG15/RPL6/UBA52/RPL34/RPL36/RPL13/RPS5/RPL32/RPL35A/RPS27A/NPM1/RPS3A/RPL22/RPS19	44
CC	GO:0022625	cytosolic large ribosomal subunit	25/222	59/19869	8.72448416695216e-34	1.04475697899252e-31	8.21938245202335e-32	RPL27A/RPL13A/RPL21/RPL31/RPL23/RPL7/RPL23A/RPL27/RPL9/RPL10A/RPL38/RPL3/RPL15/RPLP2/RPL4/RPL35/RPL37A/RPL6/UBA52/RPL34/RPL36/RPL13/RPL32/RPL35A/RPL22	25
CC	GO:0015934	large ribosomal subunit	26/222	115/19869	7.4287605487723e-27	7.11675260572386e-25	5.59893952939049e-25	RPL27A/RPL13A/RPL21/RPL31/RPL23/RPL7/RPL23A/RPL27/RPL9/RPL10A/RPL38/RPL3/RPL15/RPLP2/RPL4/RPL35/RPL37A/RPL6/UBA52/RPL34/RPL36/RPL13/RPL32/RPL35A/NPM1/RPL22	26
CC	GO:0022627	cytosolic small ribosomal subunit	19/222	45/19869	7.10729801852583e-26	5.67399291812312e-24	4.46388191338991e-24	RPS26/RPS20/RPS6/RPS10/RPS29/RPS27/RPS18/RPS11/RPS16/RPS25/RPS2/RACK1/RPS9/ISG15/UBA52/RPS5/RPS27A/RPS3A/RPS19	19
CC	GO:0015935	small ribosomal subunit	20/222	77/19869	3.24630100620542e-22	2.22139740281771e-20	1.74763272213765e-20	RPS26/RPS20/RPS6/RPS10/RPS29/RPS27/RPS18/RPS11/RPS16/RPS25/RPS2/RACK1/RPS9/ISG15/UBA52/RPS5/RPS27A/NPM1/RPS3A/RPS19	20
CC	GO:1990904	ribonucleoprotein complex	56/222	1152/19869	2.46335552213119e-21	1.47493411887605e-19	1.16037010121443e-19	RPS26/RPL27A/RPL13A/RPS20/RPL21/RPL31/TOP2B/RPL23/RPL7/LUC7L3/RPS6/EIF3E/RPL23A/RPL27/RPS10/RPS29/RPL9/RPS27/RPL10A/RPS18/RPL38/RPS11/RPS16/DDX17/RPS25/RPL3/RPS2/RPL15/RPLP2/RPL4/SNRPD3/RACK1/RPL35/RPS9/RPL37A/DDX46/SNRPN/ISG15/RPL6/UBA52/RPL34/RPL36/RPL13/RPS5/RPL32/RPL35A/RPS27A/NPM1/RPS3A/RPL22/RPS19/CWF19L2/IK/SNRPE/XRCC5/MSI2	56
CC	GO:0030055	cell-substrate junction	32/222	432/19869	2.00844306941893e-17	1.06893803361296e-15	8.40962127312253e-16	RPL13A/RPL31/RPL23/RPL7/RPL27/EVL/RPS10/RPS29/RPL9/RPL10A/RPS18/APBB1IP/RPL38/RPS11/RPS16/RPL3/RPS2/RPLP2/ERBIN/RPL4/RPS9/RPL37A/PTPRC/RPL6/ARPC5/RPS5/NPM1/RPS3A/RPL22/RPS19/MME/MTF2	32
CC	GO:0005925	focal adhesion	31/222	422/19869	8.41143396062948e-17	3.6785847566615e-15	2.89404096887115e-15	RPL13A/RPL31/RPL23/RPL7/RPL27/EVL/RPS10/RPS29/RPL9/RPL10A/RPS18/APBB1IP/RPL38/RPS11/RPS16/RPL3/RPS2/RPLP2/RPL4/RPS9/RPL37A/PTPRC/RPL6/ARPC5/RPS5/NPM1/RPS3A/RPL22/RPS19/MME/MTF2	31
CC	GO:0005753	mitochondrial proton-transporting ATP synthase complex	11/222	21/19869	8.44768942030825e-17	3.6785847566615e-15	2.89404096887115e-15	ATP5PF/ATP5F1E/ATP5MG/ATP5PO/ATP5PD/ATP5MF/ATP5MC1/ATP5F1A/ATP5F1C/ATP5ME/ATP5MC3	11
CC	GO:0045259	proton-transporting ATP synthase complex	11/222	22/19869	1.67308555785227e-16	6.67839985176032e-15	5.2540756992203e-15	ATP5PF/ATP5F1E/ATP5MG/ATP5PO/ATP5PD/ATP5MF/ATP5MC1/ATP5F1A/ATP5F1C/ATP5ME/ATP5MC3	11
CC	GO:0016469	proton-transporting two-sector ATPase complex	12/222	50/19869	2.34704785668736e-13	8.64796864117882e-12	6.80358811898037e-12	ATP5PF/ATP5F1E/ATP5MG/ATP5PO/ATP5PD/ATP5MF/ATP5MC1/ATP5F1A/ATP5F1C/ATP5ME/ATP6V0E1/ATP5MC3	12
CC	GO:0045263	proton-transporting ATP synthase complex, coupling factor F(o)	8/222	14/19869	6.06886029636373e-13	2.07641720139873e-11	1.63357292187836e-11	ATP5PF/ATP5MG/ATP5PO/ATP5PD/ATP5MF/ATP5MC1/ATP5ME/ATP5MC3	8
CC	GO:0033177	proton-transporting two-sector ATPase complex, proton-transporting domain	9/222	26/19869	6.11285820985719e-12	1.881087008777e-10	1.47990143751712e-10	ATP5PF/ATP5MG/ATP5PO/ATP5PD/ATP5MF/ATP5MC1/ATP5ME/ATP6V0E1/ATP5MC3	9
CC	GO:0000276	mitochondrial proton-transporting ATP synthase complex, coupling factor F(o)	7/222	11/19869	6.28338040510062e-12	1.881087008777e-10	1.47990143751712e-10	ATP5PF/ATP5MG/ATP5PO/ATP5PD/ATP5MC1/ATP5ME/ATP5MC3	7
CC	GO:0031981	nuclear lumen	99/222	4964/19869	1.32029566553775e-10	3.54910921405919e-09	2.79217909819403e-09	RPS26/RPL13A/RPS20/NOP53/TOP2B/RPL23/IL7R/RPL7/LUC7L3/RPS6/IFI16/EIF3E/RPL23A/RPL27/NOSIP/PRMT2/RPS10/ATM/RPS29/JPT1/TCF7/RPS27/RPS18/PHF14/TRIM56/RPS11/SP110/RPS16/GCC2/DDX17/IKZF1/RPS25/RPL3/RPS2/TNRC6B/PSIP1/ERBIN/RPL4/CMPK1/SNRPD3/ATRX/ZC3H13/RACK1/CD2/RPL35/RPS9/COPS9/ZBTB20/ISG20/EPB41/DDX46/RNF213/SINHCAF/ADD3/SNRPN/ISG15/ARGLU1/SMC3/PCM1/TTC3/TPR/RTRAF/UBA52/RPL36/ANAPC16/MCUB/RPL13/PNISR…	99
CC	GO:0005654	nucleoplasm	88/222	4155/19869	1.33369448545022e-10	3.54910921405919e-09	2.79217909819403e-09	RPS26/RPS20/NOP53/TOP2B/RPL23/IL7R/LUC7L3/RPS6/IFI16/EIF3E/RPL27/NOSIP/PRMT2/RPS10/ATM/RPS29/JPT1/TCF7/RPS27/RPS18/PHF14/TRIM56/RPS11/SP110/RPS16/GCC2/DDX17/IKZF1/RPS25/RPS2/TNRC6B/PSIP1/ERBIN/CMPK1/SNRPD3/ATRX/ZC3H13/RACK1/CD2/RPS9/COPS9/ZBTB20/ISG20/EPB41/DDX46/SINHCAF/SNRPN/ISG15/ARGLU1/SMC3/PCM1/TTC3/TPR/RTRAF/UBA52/ANAPC16/MCUB/PNISR/EDF1/RPS5/KANSL1/MPHOSPH8/RBL2/RPS27A/ELOB/NPM1/RPS3A/RPS1…	88
CC	GO:0042788	polysomal ribosome	8/222	31/19869	1.35388859645884e-09	3.41322440896728e-08	2.68527488937543e-08	RPS26/RPL31/RPS29/RPL10A/RPL38/RPL6/RPL36/RPL32	8
CC	GO:0070161	anchoring junction	41/222	1330/19869	2.56949553255242e-09	6.15394180046304e-08	4.84147052975666e-08	FYB1/RPL13A/RPL31/RPL23/RPL7/RPL27/EVL/RPS10/RPS29/RPL9/RPL10A/RPS18/APBB1IP/AAK1/RPL38/RPS11/RPS16/RPL3/RPS2/BIN2/RPLP2/ERBIN/RPL4/CD2/RPS9/RPL37A/CORO1A/PTPRC/ADD3/RAP1B/RPL6/ARPC5/RPS5/NPM1/RPS3A/RPL22/RPS19/LAT/MME/WASF2/MTF2	41
CC	GO:0005844	polysome	10/222	66/19869	3.02517521248884e-09	6.90028060372455e-08	5.42863521840103e-08	RPS26/RPL31/RPS6/RPS29/RPL10A/RPL38/RPL6/RPL36/RPL32/MSI2	10
CC	GO:0098800	inner mitochondrial membrane protein complex	13/222	158/19869	2.64386136514574e-08	5.75640724502186e-07	4.52871946757022e-07	ATP5PF/UQCRB/ATP5F1E/ATP5MG/ATP5PO/ATP5PD/ATP5MF/ATP5MC1/ATP5F1A/ATP5F1C/ATP5ME/ATP5MC3/MCUB	13
CC	GO:0070062	extracellular exosome	53/222	2210/19869	5.0817511949118e-08	1.05832992276641e-06	8.32616442919187e-07	RPS26/RPS20/RPL31/N4BP2L2/RPL23/EIF3E/RPL23A/RPL27/NUCB2/RPS29/LCK/RPL10A/RPS18/RPS11/RPS16/RPS25/RPL3/RPS2/LDHB/RPLP2/GLRX/RPL4/SERINC5/CMPK1/RACK1/UGP2/ATP5F1A/RPS9/RPL37A/CORO1A/PTPRC/MYL12A/RAP1B/UBA52/RPL34/ARPC5/RPS5/RBL2/RPL35A/RPS27A/RPS3A/RPL22/RPS19/VPS35/MME/THRAP3/PSMC5/GLG1/CCT3/WASF2/CD79B/STMN1/IGKC	53
CC	GO:0030054	cell junction	51/222	2112/19869	7.87354566994305e-08	1.57142848995947e-06	1.23628480256123e-06	FYB1/RPL13A/RPS20/RPL31/RPL23/RPL7/RPL27/EVL/RPS10/RPS29/RPL9/RPS27/RPL10A/RPS18/APBB1IP/AAK1/RPL38/RPS11/RPS16/RPS25/RPL3/RPS2/CCDC66/RGS10/BIN2/RPLP2/ERBIN/RPL4/CD2/RPS9/RPL37A/CORO1A/EPB41/PTPRC/ADD3/RAP1B/RPL6/ARPC5/PNISR/RPS5/NPM1/RPS3A/RPL22/RPS19/VPS35/LAT/MME/PSMC5/WASF2/MTF2/BCL11A	51
CC	GO:1903561	extracellular vesicle	53/222	2307/19869	2.05840388579717e-07	3.70282608716076e-06	2.91311227162631e-06	RPS26/RPS20/RPL31/N4BP2L2/RPL23/EIF3E/RPL23A/RPL27/NUCB2/RPS29/LCK/RPL10A/RPS18/RPS11/RPS16/RPS25/RPL3/RPS2/LDHB/RPLP2/GLRX/RPL4/SERINC5/CMPK1/RACK1/UGP2/ATP5F1A/RPS9/RPL37A/CORO1A/PTPRC/MYL12A/RAP1B/UBA52/RPL34/ARPC5/RPS5/RBL2/RPL35A/RPS27A/RPS3A/RPL22/RPS19/VPS35/MME/THRAP3/PSMC5/GLG1/CCT3/WASF2/CD79B/STMN1/IGKC	53
CC	GO:0043230	extracellular organelle	53/222	2308/19869	2.08718798232444e-07	3.70282608716076e-06	2.91311227162631e-06	RPS26/RPS20/RPL31/N4BP2L2/RPL23/EIF3E/RPL23A/RPL27/NUCB2/RPS29/LCK/RPL10A/RPS18/RPS11/RPS16/RPS25/RPL3/RPS2/LDHB/RPLP2/GLRX/RPL4/SERINC5/CMPK1/RACK1/UGP2/ATP5F1A/RPS9/RPL37A/CORO1A/PTPRC/MYL12A/RAP1B/UBA52/RPL34/ARPC5/RPS5/RBL2/RPL35A/RPS27A/RPS3A/RPL22/RPS19/VPS35/MME/THRAP3/PSMC5/GLG1/CCT3/WASF2/CD79B/STMN1/IGKC	53
CC	GO:0065010	extracellular membrane-bounded organelle	53/222	2308/19869	2.08718798232444e-07	3.70282608716076e-06	2.91311227162631e-06	RPS26/RPS20/RPL31/N4BP2L2/RPL23/EIF3E/RPL23A/RPL27/NUCB2/RPS29/LCK/RPL10A/RPS18/RPS11/RPS16/RPS25/RPL3/RPS2/LDHB/RPLP2/GLRX/RPL4/SERINC5/CMPK1/RACK1/UGP2/ATP5F1A/RPS9/RPL37A/CORO1A/PTPRC/MYL12A/RAP1B/UBA52/RPL34/ARPC5/RPS5/RBL2/RPL35A/RPS27A/RPS3A/RPL22/RPS19/VPS35/MME/THRAP3/PSMC5/GLG1/CCT3/WASF2/CD79B/STMN1/IGKC	53
CC	GO:0045261	proton-transporting ATP synthase complex, catalytic core F(1)	4/222	7/19869	5.17156662701344e-07	8.84707290835514e-06	6.96022876868726e-06	ATP5F1E/ATP5PO/ATP5F1A/ATP5F1C	4
CC	GO:0005730	nucleolus	38/222	1463/19869	8.79946731125659e-07	1.45342925589376e-05	1.14345165060975e-05	RPL13A/NOP53/TOP2B/RPL23/RPL7/RPS6/IFI16/RPL23A/RPL27/PRMT2/RPS10/ATM/JPT1/RPS11/DDX17/RPS25/RPL3/RPL4/CMPK1/RPL35/RPS9/ISG20/DDX46/RNF213/TTC3/RPL36/RPL13/EDF1/MPHOSPH8/RBL2/DDX18/RPS27A/NPM1/RPS3A/RPS19/BAZ1B/XRCC5/PARP1	38
CC	GO:0042105	alpha-beta T cell receptor complex	4/222	11/19869	4.70730454611559e-06	7.41878345759797e-05	5.83655527484908e-05	TRAC/CD3D/CD3G/TRBC2	4
CC	GO:0031982	vesicle	75/222	4146/19869	4.80130035877948e-06	7.41878345759797e-05	5.83655527484908e-05	RPS26/RPS20/RPL31/CD3D/N4BP2L2/TMSB4X/RPL23/IL7R/SELL/EIF3E/RPL23A/RPL27/CD3G/NUCB2/ATM/RPS29/PLAC8/LCK/ACAP1/RPL10A/RPS18/AAK1/RPS11/NAP1L1/RPS16/ARHGAP45/RPS25/RPL3/RPS2/LDHB/GMFG/BIN2/RPLP2/GLRX/RPL4/TMEM123/SERINC5/CMPK1/RACK1/UGP2/ATP5F1A/RPS9/RPL37A/CORO1A/ARHGAP30/PTPRC/MYL12A/CHMP4A/RAP1B/ATP6V0E1/UBA52/RPL34/ARPC5/RPS5/NECAP2/TBC1D10C/RBL2/RPL35A/SYNRG/RPS27A/RPS3A/RPL22/RPS19/VPS35/MME/…	75
CC	GO:0000792	heterochromatin	7/222	78/19869	2.6659491081423e-05	0.000389713785374097	0.000306598253299476	NOP53/TOP2B/IKZF1/ATRX/MPHOSPH8/BAZ1B/DNMT1	7
CC	GO:0000275	mitochondrial proton-transporting ATP synthase complex, catalytic sector F(1)	3/222	6/19869	2.6848757656253e-05	0.000389713785374097	0.000306598253299476	ATP5F1E/ATP5F1A/ATP5F1C	3
CC	GO:0098798	mitochondrial protein-containing complex	13/222	295/19869	2.93961361609521e-05	0.000414139682973413	0.000325814759926342	ATP5PF/UQCRB/ATP5F1E/ATP5MG/ATP5PO/ATP5PD/ATP5MF/ATP5MC1/ATP5F1A/ATP5F1C/ATP5ME/ATP5MC3/MCUB	13
CC	GO:0033178	proton-transporting two-sector ATPase complex, catalytic domain	4/222	19/19869	5.15361700357304e-05	0.000705309298488996	0.000554885680384706	ATP5F1E/ATP5PO/ATP5F1A/ATP5F1C	4
CC	GO:0098552	side of membrane	20/222	685/19869	9.09836403639418e-05	0.00121058788150911	0.000952401849423718	RPS26/TRBC1/CCR7/CD3D/IL7R/RPL27/CD27/CD3G/RPS29/LCK/BTN3A2/TRBC2/CLEC2D/TMEM123/CD2/PTPRC/CHMP4A/CD79B/CD24/IGKC	20
CC	GO:0098687	chromosomal region	14/222	388/19869	0.000126015720558075	0.00163139270668426	0.00128346025490158	ATM/IKZF1/ATRX/CHMP4A/SMC3/TPR/ANAPC16/KANSL1/BAZ1B/CFDP1/XRCC5/DNMT1/TERF2/PARP1	14
CC	GO:0005743	mitochondrial inner membrane	16/222	498/19869	0.00016036619131038	0.00202145804309663	0.001590335082801	ATP5PF/UQCRB/ATP5F1E/ATP5MG/ATP5PO/ATP5PD/LDHB/ATP5MF/ATP5MC1/ATP5F1A/ATP5F1C/ATP5ME/ATP5MC3/MCUB/STMP1/IFI6	16
CC	GO:0009897	external side of plasma membrane	15/222	462/19869	0.00022974708588701	0.00282176549076609	0.00221995834676247	TRBC1/CCR7/CD3D/IL7R/CD27/CD3G/BTN3A2/TRBC2/CLEC2D/TMEM123/CD2/PTPRC/CD79B/CD24/IGKC	15
CC	GO:0001891	phagocytic cup	4/222	28/19869	0.000251597094163451	0.00293939044156812	0.00231249704006458	BIN2/RACK1/CORO1A/AIF1	4
CC	GO:0005721	pericentric heterochromatin	4/222	28/19869	0.000251597094163451	0.00293939044156812	0.00231249704006458	IKZF1/ATRX/BAZ1B/DNMT1	4
CC	GO:0005686	U2 snRNP	4/222	29/19869	0.000289311052105588	0.0032995236656804	0.0025958234750326	SNRPD3/DDX46/SNRPN/SNRPE	4
CC	GO:0005687	U4 snRNP	3/222	13/19869	0.000362326200023677	0.0040361453444498	0.00317534344206796	SNRPD3/SNRPN/SNRPE	3
CC	GO:0098554	cytoplasmic side of endoplasmic reticulum membrane	3/222	14/19869	0.000457349613153088	0.00497887419773475	0.00391701343322501	RPS26/RPL27/RPS29	3
CC	GO:0005685	U1 snRNP	4/222	33/19869	0.000481324257280017	0.00512342931638062	0.00403073880950283	LUC7L3/SNRPD3/SNRPN/SNRPE	4
CC	GO:0000775	chromosome, centromeric region	10/222	250/19869	0.000528612351472413	0.00550446339902795	0.00433050850862984	IKZF1/ATRX/CHMP4A/SMC3/TPR/ANAPC16/KANSL1/BAZ1B/CFDP1/DNMT1	10
CC	GO:0019866	organelle inner membrane	16/222	560/19869	0.000586135501406582	0.00597359372710112	0.004699585879139	ATP5PF/UQCRB/ATP5F1E/ATP5MG/ATP5PO/ATP5PD/LDHB/ATP5MF/ATP5MC1/ATP5F1A/ATP5F1C/ATP5ME/ATP5MC3/MCUB/STMP1/IFI6	16
CC	GO:0005740	mitochondrial envelope	20/222	793/19869	0.000610186778988494	0.00608915556532268	0.00479050146662019	TRAF3IP3/ATP5PF/UQCRB/ATP5F1E/ATP5MG/ATP5PO/TXNIP/ATP5PD/LDHB/ATP5MF/ATP5MC1/ATP5F1A/ATP5F1C/ATP5ME/UBA52/ATP5MC3/MCUB/RPS27A/STMP1/IFI6	20
CC	GO:0031966	mitochondrial membrane	19/222	744/19869	0.000719994242934807	0.00703831106868923	0.00553722747520217	TRAF3IP3/ATP5PF/UQCRB/ATP5F1E/ATP5MG/ATP5PO/ATP5PD/LDHB/ATP5MF/ATP5MC1/ATP5F1A/ATP5F1C/ATP5ME/UBA52/ATP5MC3/MCUB/RPS27A/STMP1/IFI6	19
CC	GO:0031967	organelle envelope	27/222	1255/19869	0.000829445785063495	0.0077902849224591	0.00612882540872511	TRAF3IP3/ATP5PF/NUCB2/JPT1/UQCRB/ATP5F1E/ATP5MG/ATP5PO/TXNIP/ATP5PD/LDHB/ERBIN/ATP5MF/ATP5MC1/ATP5F1A/ATP5F1C/ATP5ME/CHMP4A/PCM1/TPR/UBA52/ATP5MC3/MCUB/RPS27A/STMP1/IFI6/PARP1	27
CC	GO:0031975	envelope	27/222	1255/19869	0.000829445785063495	0.0077902849224591	0.00612882540872511	TRAF3IP3/ATP5PF/NUCB2/JPT1/UQCRB/ATP5F1E/ATP5MG/ATP5PO/TXNIP/ATP5PD/LDHB/ERBIN/ATP5MF/ATP5MC1/ATP5F1A/ATP5F1C/ATP5ME/CHMP4A/PCM1/TPR/UBA52/ATP5MC3/MCUB/RPS27A/STMP1/IFI6/PARP1	27
CC	GO:0014069	postsynaptic density	11/222	321/19869	0.00101455486769269	0.00934561118509224	0.00735244215858263	RPL7/RPS27/RPL10A/RPS18/RPL38/RPS25/ADD3/RPL6/RPS19/VPS35/BCL11A	11
CC	GO:0032279	asymmetric synapse	11/222	327/19869	0.00117752268645991	0.0106421389964962	0.00837245524831474	RPL7/RPS27/RPL10A/RPS18/RPL38/RPS25/ADD3/RPL6/RPS19/VPS35/BCL11A	11
CC	GO:0016604	nuclear body	20/222	849/19869	0.00139859077849379	0.0124060182018245	0.0097601461735044	LUC7L3/IFI16/EIF3E/TCF7/DDX17/ERBIN/SNRPD3/ATRX/ZC3H13/ZBTB20/ISG20/EPB41/DDX46/PNISR/NPM1/THRAP3/IK/TERF2/PARP1/SUMO2	20
CC	GO:0099572	postsynaptic specialization	11/222	342/19869	0.00168119667699205	0.0146416946959853	0.0115190126385293	RPL7/RPS27/RPL10A/RPS18/RPL38/RPS25/ADD3/RPL6/RPS19/VPS35/BCL11A	11
CC	GO:0034715	pICln-Sm protein complex	2/222	6/19869	0.00180988713447983	0.0154809988824257	0.0121793156793944	SNRPD3/SNRPE	2
CC	GO:0098796	membrane protein complex	27/222	1328/19869	0.00188803230995043	0.0158660960783554	0.0124822819383611	TRAC/TRBC1/CD3D/ATP5PF/CD3G/UQCRB/APBB1IP/TRBC2/ATP5F1E/ATP5MG/ATP5PO/ATP5PD/ATP5MF/ATP5MC1/ATP5F1A/ATP5F1C/OST4/ATP5ME/CHMP4A/ATP6V0E1/ATP5MC3/MCUB/NECAP2/SYNRG/VPS35/SOCS2/CD79B	27
CC	GO:0005791	rough endoplasmic reticulum	5/222	80/19869	0.00202787013981144	0.016723266894758	0.0131566411346519	RPS26/RPL27/RPS29/RPL4/RPL6	5
CC	GO:0098984	neuron to neuron synapse	11/222	351/19869	0.00205985959664034	0.016723266894758	0.0131566411346519	RPL7/RPS27/RPL10A/RPS18/RPL38/RPS25/ADD3/RPL6/RPS19/VPS35/BCL11A	11
CC	GO:0005682	U5 snRNP	3/222	24/19869	0.00234204545189024	0.0183908159254988	0.0144685465362676	SNRPD3/SNRPN/SNRPE	3
CC	GO:0030867	rough endoplasmic reticulum membrane	3/222	24/19869	0.00234204545189024	0.0183908159254988	0.0144685465362676	RPS26/RPL27/RPS29	3
CC	GO:0005683	U7 snRNP	2/222	7/19869	0.0025152030049112	0.0194319716024591	0.0152876515408864	SNRPD3/SNRPE	2
CC	GO:0140513	nuclear protein-containing complex	26/222	1295/19869	0.00272022639907486	0.0206823562723311	0.0162713625876157	LUC7L3/TCF7/PHF14/SNRPD3/COPS9/DDX46/SINHCAF/SNRPN/CHMP4A/TPR/ANAPC16/KANSL1/ELOB/TAF7/BAZ1B/CWF19L2/LAT/THRAP3/PSMC5/IK/SNRPE/CFDP1/XRCC5/TERF2/BCL11A/CDK6	26
CC	GO:0000793	condensed chromosome	9/222	273/19869	0.00370599643085016	0.0270352961400998	0.021269390216802	ATRX/ADD3/CHMP4A/SMC3/TPR/ANAPC16/KANSL1/BAZ1B/CFDP1	9
CC	GO:0005684	U2-type spliceosomal complex	5/222	92/19869	0.00372511387316615	0.0270352961400998	0.021269390216802	LUC7L3/SNRPD3/SNRPN/IK/SNRPE	5
CC	GO:0034708	methyltransferase complex	5/222	92/19869	0.00372511387316615	0.0270352961400998	0.021269390216802	SNRPD3/ZC3H13/KANSL1/TAF7/SNRPE	5
CC	GO:0097525	spliceosomal snRNP complex	5/222	95/19869	0.00427268134478897	0.0305464830470734	0.0240317348222223	LUC7L3/SNRPD3/DDX46/SNRPN/SNRPE	5
CC	GO:0005576	extracellular region	69/222	4648/19869	0.00507151582760995	0.0357243541386053	0.0281053044316465	RPS26/TRBC1/RPS20/RPL31/N4BP2L2/TMSB4X/RPL23/IL7R/LTB/EIF3E/RPL23A/RPL27/CD27/NUCB2/RPS29/PLAC8/LCK/RPL10A/RPS18/RPS11/RPS16/TRBC2/ARHGAP45/CD52/RPS25/RPL3/RPS2/LDHB/GMFG/BIN2/RPLP2/GLRX/RPL4/SERINC5/CMPK1/RACK1/UGP2/CD2/ATP5F1A/RPS9/RPL37A/CORO1A/EPB41/PTPRC/MYL12A/ISG15/RAP1B/UBA52/RPL34/ARPC5/RPS5/RBL2/RPL35A/RPS27A/RPS3A/RPL22/RPS19/VPS35/MME/THRAP3/PSMC5/GLG1/CCT3/XRCC5/WASF2/LY6E/CD79B/STMN…	69
CC	GO:0005657	replication fork	4/222	65/19869	0.00603196697158082	0.0418740895563364	0.0329434656876573	RTF2/BAZ1B/DNMT1/PARP1	4
CC	GO:0042101	T cell receptor complex	6/222	147/19869	0.00623641639798966	0.0421533210318532	0.0331631445542324	TRAC/TRBC1/CD3D/CD3G/APBB1IP/TRBC2	6
CC	GO:0030666	endocytic vesicle membrane	7/222	194/19869	0.00626706984183819	0.0421533210318532	0.0331631445542324	CD3D/IL7R/CD3G/CORO1A/ATP6V0E1/UBA52/RPS27A	7
CC	GO:0043073	germ cell nucleus	4/222	66/19869	0.00636596046962456	0.0421533210318532	0.0331631445542324	TAF7/HMGN1/DNMT1/TERF2	4
CC	GO:0005681	spliceosomal complex	7/222	195/19869	0.00644042111223928	0.0421533210318532	0.0331631445542324	LUC7L3/SNRPD3/DDX46/SNRPN/CWF19L2/IK/SNRPE	7
CC	GO:0030532	small nuclear ribonucleoprotein complex	5/222	105/19869	0.00651220408425289	0.0421533210318532	0.0331631445542324	LUC7L3/SNRPD3/DDX46/SNRPN/SNRPE	5
CC	GO:0005615	extracellular space	56/222	3652/19869	0.00664027381898322	0.0424092154572395	0.0333644635395929	RPS26/TRBC1/RPS20/RPL31/N4BP2L2/RPL23/LTB/EIF3E/RPL23A/RPL27/NUCB2/RPS29/LCK/RPL10A/RPS18/RPS11/RPS16/TRBC2/RPS25/RPL3/RPS2/LDHB/RPLP2/GLRX/RPL4/SERINC5/CMPK1/RACK1/UGP2/ATP5F1A/RPS9/RPL37A/CORO1A/PTPRC/MYL12A/RAP1B/UBA52/RPL34/ARPC5/RPS5/RBL2/RPL35A/RPS27A/RPS3A/RPL22/RPS19/VPS35/MME/THRAP3/PSMC5/GLG1/CCT3/WASF2/CD79B/STMN1/IGKC	56
CC	GO:0000228	nuclear chromosome	8/222	249/19869	0.00707247094442006	0.0445751787154896	0.0350684847382601	ATRX/SINHCAF/ADD3/SMC3/BAZ1B/IK/CFDP1/PARP1	8
CC	GO:0000782	telomere cap complex	2/222	12/19869	0.00761919116578358	0.0461973742836751	0.0363447093584347	XRCC5/TERF2	2
CC	GO:0000783	nuclear telomere cap complex	2/222	12/19869	0.00761919116578358	0.0461973742836751	0.0363447093584347	XRCC5/TERF2	2
CC	GO:0034709	methylosome	2/222	12/19869	0.00761919116578358	0.0461973742836751	0.0363447093584347	SNRPD3/SNRPE	2
CC	GO:0098562	cytoplasmic side of membrane	7/222	204/19869	0.00816546951160223	0.0488907487007183	0.0384636590151789	RPS26/RPL27/RPS29/LCK/CD2/PTPRC/CHMP4A	7
MF	GO:0003735	structural constituent of ribosome	42/219	176/18432	4.32426420857045e-43	2.04970123486239e-40	1.84805396703116e-40	RPS26/RPL27A/RPL13A/RPS20/RPL21/RPL31/RPL23/RPL7/RPS6/RPL23A/RPL27/RPS10/RPS29/RPL9/RPS27/RPL10A/RPS18/RPL38/RPS11/RPS16/RPS25/RPL3/RPS2/RPL15/RPLP2/RPL4/RPL35/RPS9/RPL37A/ISG15/RPL6/UBA52/RPL34/RPL36/RPL13/RPS5/RPL32/RPL35A/RPS27A/RPS3A/RPL22/RPS19	42
MF	GO:0003723	RNA binding	79/219	1971/18432	1.1921495808268e-23	2.82539450655951e-21	2.54743542008252e-21	RPS26/RPL27A/RPL13A/RPS20/RPL21/RPL31/NOP53/TMSB4X/RPL23/RPL7/LUC7L3/RPS6/IFI16/EIF3E/RPL23A/RPL27/NOSIP/RPS10/RPL9/SELENOH/RPS27/RPL10A/RPS18/RPL38/TRIM56/RPS11/NAP1L1/RPS16/DDX17/RPS25/RPL3/RPS2/TNRC6B/RPL15/PSIP1/EIF4A2/RPL4/SNRPD3/ZC3H13/RACK1/ATP5F1A/RPL35/ATP5F1C/RPS9/RPL37A/CORO1A/ISG20/DDX46/SNRPN/RPL6/TPR/RTRAF/RPL34/RPL36/GPBP1/RPL13/PNISR/EDF1/RPS5/RPL32/RPL35A/DDX18/RPS27A/NPM1/RPS3A/…	79
MF	GO:0005198	structural molecule activity	47/219	819/18432	1.02957225860872e-19	1.62672416860178e-17	1.46668890173734e-17	RPS26/RPL27A/RPL13A/RPS20/RPL21/RPL31/RPL23/RPL7/RPS6/RPL23A/RPL27/RPS10/RPS29/RPL9/RPS27/RPL10A/RPS18/RPL38/RPS11/RPS16/RPS25/RPL3/RPS2/RPL15/RPLP2/ERBIN/RPL4/RPL35/RPS9/RPL37A/EPB41/ADD3/ISG15/RPL6/TPR/UBA52/RPL34/RPL36/ARPC5/RPL13/RPS5/RPL32/RPL35A/RPS27A/RPS3A/RPL22/RPS19	47
MF	GO:0046933	proton-transporting ATP synthase activity, rotational mechanism	9/219	17/18432	8.96035525547899e-14	1.06180209777426e-11	9.57343219401176e-12	ATP5PF/ATP5F1E/ATP5MG/ATP5PO/ATP5PD/ATP5MF/ATP5F1A/ATP5F1C/ATP5ME	9
MF	GO:0015252	proton channel activity	9/219	24/18432	4.4838804337297e-12	4.25071865117576e-10	3.8325378023037e-10	ATP5PF/ATP5F1E/ATP5MG/ATP5PO/ATP5PD/ATP5MF/ATP5F1A/ATP5F1C/ATP5ME	9
MF	GO:0003676	nucleic acid binding	97/219	4309/18432	5.87577339986075e-12	4.64186098588999e-10	4.18520000060257e-10	RPS26/RPL27A/RPL13A/RPS20/RPL21/RPL31/NOP53/TOP2B/TMSB4X/RPL23/RPL7/LUC7L3/RPS6/IFI16/EIF3E/RPL23A/RPL27/NOSIP/RPS10/NUCB2/ATM/RPL9/TCF7/SELENOH/RPS27/RPL10A/RPS18/RPL38/TRIM56/RPS11/NAP1L1/SP110/RPS16/DDX17/IKZF1/RPS25/RPL3/RPS2/TNRC6B/RPL15/PSIP1/EIF4A2/RPL4/TTC14/SNRPD3/ATRX/ZC3H13/RACK1/ATP5F1A/RPL35/ATP5F1C/RPS9/RPL37A/CORO1A/ZBTB20/ISG20/DDX46/SNRPN/SMC3/RPL6/TPR/RTRAF/RPL34/RPL36/GPBP1/RPL…	97
MF	GO:0019843	rRNA binding	10/219	67/18432	6.27059950506404e-09	4.24609166485765e-07	3.82836601361804e-07	NOP53/RPL23/RPL23A/RPL9/RPS18/RPS11/RPL3/RPS9/RPS5/NPM1	10
MF	GO:0015078	proton transmembrane transporter activity	12/219	136/18432	8.14613204811011e-08	4.82658323850524e-06	4.35174948885882e-06	ATP5PF/ATP5F1E/ATP5MG/ATP5PO/ATP5PD/ATP5MF/ATP5MC1/ATP5F1A/ATP5F1C/ATP5ME/ATP6V0E1/ATP5MC3	12
MF	GO:0031386	protein tag	4/219	13/18432	1.27458840150086e-05	0.00067128322479045	0.000605243147379354	ISG15/UBA52/RPS27A/SUMO2	4
MF	GO:0016874	ligase activity	9/219	165/18432	0.000161610452823388	0.00766033546382861	0.00690672040487323	ATP5PF/ATP5F1E/ATP5MG/ATP5PO/ATP5PD/ATP5MF/ATP5F1A/ATP5F1C/ATP5ME	9
MF	GO:0044877	protein-containing complex binding	29/219	1299/18432	0.000768584818062574	0.0331190185237873	0.0298608072854933	FYB1/RPL23A/PRMT2/CD3G/ATM/LCK/AAK1/GMFG/ATP5IF1/RACK1/CORO1A/EPB41/PTPRC/ADD3/ISG15/SMC3/RAP1B/TPR/ARPC5/EDF1/NPM1/TAF7/HMGN1/XRCC5/AIF1/TERF2/WASF2/PARP1/RCSD1	29
MF	GO:0016887	ATP hydrolysis activity	12/219	347/18432	0.000946069238674607	0.0349141679341954	0.031479351945999	DDX17/EIF4A2/ATRX/ATP5F1A/ATP5F1C/DDX46/RNF213/SMC3/DDX18/CHD9/PSMC5/CCT3	12
MF	GO:0140657	ATP-dependent activity	16/219	552/18432	0.000957561567815485	0.0349141679341954	0.031479351945999	TOP2B/DDX17/EIF4A2/ATRX/ATP5F1A/ATP5F1C/DYNLRB1/DDX46/RNF213/SMC3/ATP6V0E1/DDX18/CHD9/PSMC5/CCT3/XRCC5	16
