# Supplementary material for: Immunometabolic Dysregulation in B-Cell Acute Lymphoblastic Leukemia Revealed by Single-Cell RNA Sequencing: Perspectives on Subtypes and Potential Therapeutic Targets
Source: Int J Mol Sci. 2025 Oct 14;26(20):9996. doi: 10.3390/ijms26209996 (PMC12563021; doi:10.3390/ijms26209996)
Supplement: Supplementary file 1 [file ijms-26-09996-s001.zip › Supplementary Table S7/GO_result_Cluster2.csv]

ONTOLOGY	ID	Description	GeneRatio	BgRatio	pvalue	p.adjust	qvalue	geneID	Count
BP	GO:0002181	cytoplasmic translation	49/274	161/18903	1.47550461655632e-51	5.50068121052195e-48	4.69210468064909e-48	RPS10/RPS29/RPL38/RPL21/RPL37A/RPS27/RPL23/RPL31/RPL27/RPS20/RPLP2/RPL9/RPL27A/ZC3H15/RPL23A/RPS16/RPS6/HNRNPU/ETF1/RPL13A/RPL37/RPL7/RPS18/RPS25/RPL22/RPS11/RPS28/RPS17/RPL39/RPS24/RPL35A/RPS21/RPL5/RPL41/RPL36/RPS19/RPL35/RPS12/RPL26/RPS27A/UBA52/RPS15A/RPL10A/RPL32/CSDE1/EIF3A/DHX9/EIF5/YBX3	49
BP	GO:0006412	translation	71/274	770/18903	2.74026245549923e-37	5.10784921705056e-34	4.35701730424377e-34	RPS10/RPS29/CNOT1/RPL38/RPL21/RPL37A/RPS27/RPL23/RPL31/RPL27/RPS20/EIF1/MKNK2/RPLP2/CNOT2/ABCF1/RPL9/ATF4/RPL27A/PPP1R15A/PAN3/ZC3H15/EIF1B/RPL23A/RPS16/USP16/RPS6/HNRNPU/ILF3/ETF1/TUT4/RPL13A/RPL37/DDX3X/CELF1/RPL7/RPS18/RPS25/RPL22/RPS11/RPS28/RPS17/RPL39/RPS24/RPL35A/RPS21/RPL5/RPL41/RPL36/RPS19/RPL35/RPS12/RPL26/RPS27A/UBA52/RPS15A/RPL10A/RPL32/DDX6/RSL24D1/HBS1L/ELP2/CSDE1/EIF3A/DHX9/SELENOT…	71
BP	GO:0043043	peptide biosynthetic process	71/274	801/18903	3.65895971632026e-36	4.54686727414731e-33	3.87849729929948e-33	RPS10/RPS29/CNOT1/RPL38/RPL21/RPL37A/RPS27/RPL23/RPL31/RPL27/RPS20/EIF1/MKNK2/RPLP2/CNOT2/ABCF1/RPL9/ATF4/RPL27A/PPP1R15A/PAN3/ZC3H15/EIF1B/RPL23A/RPS16/USP16/RPS6/HNRNPU/ILF3/ETF1/TUT4/RPL13A/RPL37/DDX3X/CELF1/RPL7/RPS18/RPS25/RPL22/RPS11/RPS28/RPS17/RPL39/RPS24/RPL35A/RPS21/RPL5/RPL41/RPL36/RPS19/RPL35/RPS12/RPL26/RPS27A/UBA52/RPS15A/RPL10A/RPL32/DDX6/RSL24D1/HBS1L/ELP2/CSDE1/EIF3A/DHX9/SELENOT…	71
BP	GO:0044260	cellular macromolecule metabolic process	134/274	3266/18903	8.30570902814923e-34	7.74092081423508e-31	6.60303867737863e-31	RPS10/DDX21/RPS29/SFPQ/CNOT1/RNMT/RPL38/RPL21/RBM38/RPL37A/ARID4B/RPS27/RPL23/FUS/RPL31/RPL27/UBE2H/RB1CC1/PRDM2/RPS20/EIF1/RGCC/MKNK2/RPLP2/CNOT2/ABCF1/RPL9/ATF4/RPL27A/PPP1R15A/MYLIP/PAN3/ZC3H15/EIF1B/PPP1CB/RPL23A/BIRC2/RPS16/USP16/DDX5/USP15/PSME4/RPS6/HNRNPU/IL6ST/ILF3/ETF1/TUT4/CYLD/RPL13A/RPL37/DDX3X/CELF1/RPL7/NOP53/USP47/KMT2E/WAC/CUL3/RPS18/RPS25/RPL22/USP3/RPS11/RPS28/RNF11/RPS17/RNF19…	134
BP	GO:0043604	amide biosynthetic process	72/274	932/18903	8.61531105058676e-33	6.42357591931749e-30	5.47933782817318e-30	RPS10/RPS29/CNOT1/RPL38/RPL21/RPL37A/RPS27/RPL23/RPL31/RPL27/RPS20/EIF1/MKNK2/RPLP2/CNOT2/ABCF1/RPL9/ATF4/RPL27A/PPP1R15A/PAN3/ZC3H15/EIF1B/RPL23A/RPS16/USP16/RPS6/HNRNPU/ILF3/ETF1/TUT4/RPL13A/RPL37/DDX3X/CELF1/RPL7/RPS18/RPS25/RPL22/RPS11/RPS28/RPS17/RPL39/RPS24/RPL35A/RPS21/RPL5/RPL41/RPL36/RPS19/RPL35/RPS12/RPL26/RPS27A/UBA52/RPS15A/RPL10A/RPL32/DDX6/VAPA/RSL24D1/HBS1L/ELP2/CSDE1/EIF3A/DHX9/SE…	72
BP	GO:0006518	peptide metabolic process	71/274	966/18903	6.07843392346015e-31	3.77673361110991e-28	3.22156997943388e-28	RPS10/RPS29/CNOT1/RPL38/RPL21/RPL37A/RPS27/RPL23/RPL31/RPL27/RPS20/EIF1/MKNK2/RPLP2/CNOT2/ABCF1/RPL9/ATF4/RPL27A/PPP1R15A/PAN3/ZC3H15/EIF1B/RPL23A/RPS16/USP16/RPS6/HNRNPU/ILF3/ETF1/TUT4/RPL13A/RPL37/DDX3X/CELF1/RPL7/RPS18/RPS25/RPL22/RPS11/RPS28/RPS17/RPL39/RPS24/RPL35A/RPS21/RPL5/RPL41/RPL36/RPS19/RPL35/RPS12/RPL26/RPS27A/UBA52/RPS15A/RPL10A/RPL32/DDX6/RSL24D1/HBS1L/ELP2/CSDE1/EIF3A/DHX9/SELENOT…	71
BP	GO:0034645	cellular macromolecule biosynthetic process	77/274	1231/18903	5.1326037720126e-29	2.73347812315186e-26	2.3316685707143e-26	RPS10/RPS29/CNOT1/RPL38/RPL21/RPL37A/RPS27/RPL23/RPL31/RPL27/RB1CC1/RPS20/EIF1/MKNK2/RPLP2/CNOT2/ABCF1/RPL9/ATF4/RPL27A/PPP1R15A/PAN3/ZC3H15/EIF1B/RPL23A/RPS16/USP16/RPS6/HNRNPU/ILF3/ETF1/TUT4/RPL13A/RPL37/DDX3X/CELF1/RPL7/RPS18/RPS25/RPL22/RPS11/RPS28/RPS17/RPL39/RPS24/RPL35A/RPS21/RPL5/RPL41/RPL36/RPS19/RPL35/RPS12/RPL26/RPS27A/UBA52/RPS15A/RPL10A/RPL32/DDX6/HIF1A/RSL24D1/HBS1L/ELP2/CSDE1/EIF3A…	77
BP	GO:0009059	macromolecule biosynthetic process	152/274	4806/18903	1.69232852994955e-26	7.88625094956488e-24	6.72700590654944e-24	JUND/RPS10/DDX21/CCNL1/RPS29/SFPQ/JMJD1C/CNOT1/RPL38/RPL21/RPL37A/ARID4B/RPS27/CREBRF/RPL23/GPBP1/FUS/RPL31/SF1/RPL27/RB1CC1/PRDM2/RPS20/EIF1/RGCC/MKNK2/RPLP2/CNOT2/ABCF1/CHD1/RPL9/ATF4/RPL27A/PPP1R15A/BCLAF1/PAN3/ZC3H15/EIF1B/IRF2BP2/RPL23A/BIRC2/RPS16/USP16/CHD2/ZNF292/KAT6A/FOXP1/DDX5/RPS6/KLF6/HNRNPU/ILF3/ETF1/TUT4/CYLD/RPL13A/RPL37/DDX3X/CELF1/ZNF644/RPL7/NOP53/USP47/KMT2E/WAC/CUL3/RPS18/PHF…	152
BP	GO:0044271	cellular nitrogen compound biosynthetic process	151/274	4865/18903	2.45872029031179e-25	1.01845658247582e-22	8.68747835910167e-23	HBB/JUND/RPS10/DDX21/CCNL1/RPS29/SFPQ/JMJD1C/CNOT1/RPL38/RPL21/RPL37A/ARID4B/RPS27/CREBRF/RPL23/GPBP1/FUS/RPL31/SF1/RPL27/PRDM2/RPS20/EIF1/RGCC/MKNK2/RPLP2/CNOT2/ABCF1/CHD1/RPL9/AMD1/ATF4/RPL27A/PPP1R15A/BCLAF1/PAN3/ZC3H15/EIF1B/IRF2BP2/RPL23A/BIRC2/RPS16/USP16/CHD2/ZNF292/KAT6A/FOXP1/DDX5/RPS6/KLF6/HNRNPU/ILF3/ETF1/TUT4/CYLD/RPL13A/RPL37/DDX3X/CELF1/ZNF644/RPL7/NOP53/USP47/KMT2E/WAC/CUL3/RPS18/P…	151
BP	GO:0043603	cellular amide metabolic process	72/274	1242/18903	5.20719840150901e-25	1.94124356408256e-22	1.65588909167987e-22	RPS10/RPS29/CNOT1/RPL38/RPL21/RPL37A/RPS27/RPL23/RPL31/RPL27/RPS20/EIF1/MKNK2/RPLP2/CNOT2/ABCF1/RPL9/ATF4/RPL27A/PPP1R15A/PAN3/ZC3H15/EIF1B/RPL23A/RPS16/USP16/RPS6/HNRNPU/ILF3/ETF1/TUT4/RPL13A/RPL37/DDX3X/CELF1/RPL7/RPS18/RPS25/RPL22/RPS11/RPS28/RPS17/RPL39/RPS24/RPL35A/RPS21/RPL5/RPL41/RPL36/RPS19/RPL35/RPS12/RPL26/RPS27A/UBA52/RPS15A/RPL10A/RPL32/DDX6/VAPA/RSL24D1/HBS1L/ELP2/CSDE1/EIF3A/DHX9/SE…	72
BP	GO:0016071	mRNA metabolic process	51/274	751/18903	1.57978882964047e-20	5.35404796081788e-18	4.56702588932426e-18	TRA2B/RBM39/TRA2A/SFPQ/CNOT1/RNMT/RBM38/FUS/SRRM1/SON/SF1/PRPF4B/SREK1/CNOT2/ATF4/PAN3/PNN/HNRNPH1/RBM25/SRSF11/SYF2/DDX5/HNRNPU/ETF1/TUT4/WBP11/CELF1/YTHDC1/BUD31/CSDE1/PCF11/MBNL1/CIR1/ZNF326/SMG1/DHX9/SERBP1/PRPF38B/PAPOLA/PUM1/SRSF5/SCAF11/PRPF40A/WTAP/HNRNPH3/CWC25/SLTM/SRSF4/GSPT1/SRSF2/YBX3	51
BP	GO:1901566	organonitrogen compound biosynthetic process	80/274	1817/18903	2.74901333276095e-20	8.54026808711067e-18	7.28488533181651e-18	RPS10/RPS29/CNOT1/RPL38/RPL21/RPL37A/RPS27/RPL23/RPL31/RPL27/RB1CC1/RPS20/EIF1/MKNK2/RPLP2/CNOT2/ABCF1/RPL9/AMD1/ATF4/RPL27A/PPP1R15A/PAN3/ZC3H15/EIF1B/RPL23A/RPS16/USP16/RPS6/HNRNPU/ILF3/ETF1/TUT4/RPL13A/RPL37/DDX3X/CELF1/RPL7/RPS18/RPS25/RPL22/RPS11/RPS28/RPS17/RPL39/RPS24/RPL35A/RPS21/RPL5/RPL41/RPL36/RPS19/RPL35/RPS12/RPL26/RPS27A/UBA52/RPS15A/RPL10A/RPL32/DDX6/HIF1A/VAPA/ATP5MG/RSL24D1/HBS1L…	80
BP	GO:0006396	RNA processing	70/274	1460/18903	1.31718648206109e-19	3.77728554240289e-17	3.2220407791956e-17	TRA2B/RBM39/DDX21/SLC38A2/TRA2A/CCNL1/SFPQ/CLK1/RNMT/RBM38/RPS27/FUS/SRRM1/SON/SF1/PRPF4B/RPL27/SREK1/SBDS/PAN3/PNN/HNRNPH1/RPS16/RBM25/SRSF11/SYF2/DDX5/RPS6/HNRNPU/TUT4/WBP11/DDX3X/CELF1/YTHDC1/RPL7/NOP53/RPS25/RPS28/RPS17/RPS24/RPL35A/RPS21/RPL5/RPS19/RPL35/RPL26/RPL10A/BUD31/ELP2/PCF11/MBNL1/CIR1/ZNF326/DHX9/RTRAF/PRPF38B/PAPOLA/PUM1/SRSF5/SCAF11/PRPF40A/WTAP/HNRNPH3/CWC25/KRR1/NOP58/SLTM/RIOK…	70
BP	GO:0008380	RNA splicing	39/274	469/18903	8.46465772953245e-19	2.25401742969264e-16	1.92268654142237e-16	TRA2B/RBM39/SLC38A2/TRA2A/CCNL1/SFPQ/CLK1/RBM38/FUS/SRRM1/SON/SF1/PRPF4B/SREK1/PNN/HNRNPH1/RBM25/SRSF11/SYF2/DDX5/HNRNPU/WBP11/CELF1/YTHDC1/BUD31/MBNL1/CIR1/ZNF326/DHX9/RTRAF/PRPF38B/SRSF5/SCAF11/PRPF40A/WTAP/HNRNPH3/CWC25/SRSF4/SRSF2	39
BP	GO:0006397	mRNA processing	39/274	507/18903	1.24696528389061e-17	3.09912438556279e-15	2.64356640184809e-15	TRA2B/RBM39/TRA2A/SFPQ/RNMT/RBM38/SRRM1/SON/SF1/PRPF4B/SREK1/PAN3/PNN/HNRNPH1/RBM25/SRSF11/SYF2/DDX5/HNRNPU/WBP11/CELF1/YTHDC1/BUD31/PCF11/MBNL1/CIR1/ZNF326/DHX9/PRPF38B/PAPOLA/SRSF5/SCAF11/PRPF40A/WTAP/HNRNPH3/CWC25/SLTM/SRSF4/SRSF2	39
BP	GO:0022613	ribonucleoprotein complex biogenesis	38/274	489/18903	2.41156562778966e-17	5.61894791274991e-15	4.79298668523195e-15	DDX21/RPL38/RPS27/SF1/RPL27/SBDS/RPL23A/RPS16/RPS6/WBP11/RPL13A/DDX3X/CELF1/YTHDC1/RPL7/NOP53/RPS25/RPS28/RPS17/RPS24/RPL35A/RPS21/RPL5/RPS19/RPL35/RPL26/RPL10A/RSL24D1/HSP90AA1/EIF3A/DHX9/EIF5/SRSF5/SCAF11/HSP90AB1/KRR1/NOP58/RIOK3	38
BP	GO:0043484	regulation of RNA splicing	24/274	180/18903	1.56026548768187e-16	3.42157043416354e-14	2.91861426519315e-14	TRA2B/RBM39/SLC38A2/TRA2A/CCNL1/CLK1/RBM38/FUS/SRRM1/SON/SF1/HNRNPH1/RBM25/DDX5/HNRNPU/CELF1/YTHDC1/MBNL1/ZNF326/SRSF5/WTAP/HNRNPH3/SRSF4/SRSF2	24
BP	GO:0000377	RNA splicing, via transesterification reactions with bulged adenosine as nucleophile	29/274	329/18903	7.30357300931782e-15	1.43303790414404e-12	1.22238748261214e-12	TRA2B/RBM39/TRA2A/SFPQ/RBM38/SRRM1/SON/SF1/PRPF4B/PNN/HNRNPH1/RBM25/SYF2/DDX5/HNRNPU/WBP11/CELF1/YTHDC1/BUD31/MBNL1/DHX9/SRSF5/SCAF11/PRPF40A/WTAP/HNRNPH3/CWC25/SRSF4/SRSF2	29
BP	GO:0000398	mRNA splicing, via spliceosome	29/274	329/18903	7.30357300931782e-15	1.43303790414404e-12	1.22238748261214e-12	TRA2B/RBM39/TRA2A/SFPQ/RBM38/SRRM1/SON/SF1/PRPF4B/PNN/HNRNPH1/RBM25/SYF2/DDX5/HNRNPU/WBP11/CELF1/YTHDC1/BUD31/MBNL1/DHX9/SRSF5/SCAF11/PRPF40A/WTAP/HNRNPH3/CWC25/SRSF4/SRSF2	29
BP	GO:0000375	RNA splicing, via transesterification reactions	29/274	333/18903	1.00091815931226e-14	1.86571144895805e-12	1.59145987330649e-12	TRA2B/RBM39/TRA2A/SFPQ/RBM38/SRRM1/SON/SF1/PRPF4B/PNN/HNRNPH1/RBM25/SYF2/DDX5/HNRNPU/WBP11/CELF1/YTHDC1/BUD31/MBNL1/DHX9/SRSF5/SCAF11/PRPF40A/WTAP/HNRNPH3/CWC25/SRSF4/SRSF2	29
BP	GO:1903311	regulation of mRNA metabolic process	28/274	309/18903	1.08771806626904e-14	1.93095854811951e-12	1.64711592892169e-12	TRA2B/RBM39/TRA2A/CNOT1/RBM38/FUS/SRRM1/SON/SF1/CNOT2/PAN3/RBM25/DDX5/HNRNPU/TUT4/CELF1/YTHDC1/CSDE1/MBNL1/DHX9/SERBP1/PAPOLA/PUM1/WTAP/SLTM/SRSF4/SRSF2/YBX3	28
BP	GO:0042254	ribosome biogenesis	27/274	310/18903	8.73207327237807e-14	1.47968950724661e-11	1.2621815002801e-11	DDX21/RPL38/RPS27/RPL27/SBDS/RPL23A/RPS16/RPS6/WBP11/DDX3X/RPL7/NOP53/RPS25/RPS28/RPS17/RPS24/RPL35A/RPS21/RPL5/RPS19/RPL35/RPL26/RPL10A/RSL24D1/KRR1/NOP58/RIOK3	27
BP	GO:0050684	regulation of mRNA processing	19/274	139/18903	1.54425960722918e-13	2.50304339815234e-11	2.13510676129948e-11	TRA2B/RBM39/TRA2A/RBM38/SRRM1/SON/SF1/RBM25/DDX5/HNRNPU/CELF1/YTHDC1/MBNL1/DHX9/PAPOLA/WTAP/SLTM/SRSF4/SRSF2	19
BP	GO:0019219	regulation of nucleobase-containing compound metabolic process	112/274	4076/18903	3.08496666379386e-13	4.79198155109313e-11	4.08758082952687e-11	JUND/TRA2B/RBM39/DDX21/SLC38A2/TRA2A/CCNL1/SFPQ/JMJD1C/CNOT1/CLK1/RBM38/ARID4B/CREBRF/RPL23/GPBP1/FUS/SRRM1/SON/SF1/PRDM2/RGCC/CNOT2/CHD1/ATF4/BCLAF1/PAN3/IRF2BP2/HNRNPH1/BIRC2/RBM25/USP16/CHD2/ZNF292/KAT6A/FOXP1/DDX5/KLF6/HNRNPU/ILF3/TUT4/CYLD/DDX3X/CELF1/YTHDC1/ZNF644/NOP53/USP47/KMT2E/WAC/CUL3/HIF1A/KANSL1/HSPA5/TLE4/ZNF451/BUD31/ELP2/KDM2A/CSDE1/ELF1/ASXL1/RNF10/HSP90AA1/RIF1/MBNL1/NIPBL/CIR1…	112
BP	GO:0006364	rRNA processing	23/274	229/18903	3.29973206040737e-13	4.92056044847947e-11	4.19725918083817e-11	DDX21/RPS27/RPL27/SBDS/RPS16/RPS6/WBP11/RPL7/NOP53/RPS25/RPS28/RPS17/RPS24/RPL35A/RPS21/RPL5/RPS19/RPL35/RPL26/RPL10A/KRR1/NOP58/RIOK3	23
BP	GO:0051252	regulation of RNA metabolic process	105/274	3754/18903	9.25476231148071e-13	1.3269905345077e-10	1.13192862117341e-10	JUND/TRA2B/RBM39/DDX21/SLC38A2/TRA2A/CCNL1/SFPQ/JMJD1C/CNOT1/CLK1/RBM38/ARID4B/CREBRF/RPL23/GPBP1/FUS/SRRM1/SON/SF1/PRDM2/RGCC/CNOT2/CHD1/ATF4/BCLAF1/PAN3/IRF2BP2/HNRNPH1/BIRC2/RBM25/USP16/CHD2/ZNF292/KAT6A/FOXP1/DDX5/KLF6/HNRNPU/ILF3/TUT4/CYLD/DDX3X/CELF1/YTHDC1/ZNF644/NOP53/USP47/KMT2E/WAC/CUL3/HIF1A/KANSL1/HSPA5/TLE4/ZNF451/BUD31/ELP2/KDM2A/CSDE1/ELF1/ASXL1/RNF10/RIF1/MBNL1/NIPBL/CIR1/ZNF326/K…	105
BP	GO:0048024	regulation of mRNA splicing, via spliceosome	16/274	109/18903	4.37860562775404e-12	6.0457191778767e-10	5.15702440602143e-10	TRA2B/RBM39/TRA2A/RBM38/SRRM1/SON/SF1/RBM25/DDX5/HNRNPU/CELF1/YTHDC1/MBNL1/WTAP/SRSF4/SRSF2	16
BP	GO:0006417	regulation of translation	31/274	486/18903	4.86394246658747e-12	6.47599196979931e-10	5.52404894419577e-10	CNOT1/RPL38/EIF1/MKNK2/CNOT2/ATF4/PPP1R15A/PAN3/EIF1B/USP16/HNRNPU/ILF3/ETF1/TUT4/RPL13A/DDX3X/CELF1/RPL22/RPL5/RPL26/DDX6/HBS1L/ELP2/CSDE1/DHX9/SELENOT/PUM1/EIF5/SOX4/GSPT1/YBX3	31
BP	GO:0016072	rRNA metabolic process	23/274	268/18903	8.8167676411027e-12	1.13341068158727e-09	9.66804175817469e-10	DDX21/RPS27/RPL27/SBDS/RPS16/RPS6/WBP11/RPL7/NOP53/RPS25/RPS28/RPS17/RPS24/RPL35A/RPS21/RPL5/RPS19/RPL35/RPL26/RPL10A/KRR1/NOP58/RIOK3	23
BP	GO:0034470	ncRNA processing	29/274	439/18903	1.06426949319326e-11	1.32253222354149e-09	1.12812566278486e-09	DDX21/RPS27/RPL27/SBDS/RPS16/DDX5/RPS6/TUT4/WBP11/DDX3X/RPL7/NOP53/RPS25/RPS28/RPS17/RPS24/RPL35A/RPS21/RPL5/RPS19/RPL35/RPL26/RPL10A/ELP2/RTRAF/PUM1/KRR1/NOP58/RIOK3	29
BP	GO:2000112	regulation of cellular macromolecule biosynthetic process	33/274	574/18903	1.57210984573627e-11	1.89058887254994e-09	1.61268042240044e-09	CNOT1/RPL38/RB1CC1/EIF1/MKNK2/CNOT2/ATF4/PPP1R15A/PAN3/EIF1B/USP16/HNRNPU/ILF3/ETF1/TUT4/RPL13A/DDX3X/CELF1/RPL22/RPL5/RPL26/DDX6/HBS1L/ELP2/CSDE1/DHX9/SELENOT/PUM1/EIF5/SOX4/GSPT1/ITM2A/YBX3	33
BP	GO:0010556	regulation of macromolecule biosynthetic process	106/274	4002/18903	2.23354583336798e-11	2.6020808958737e-09	2.21958617190943e-09	JUND/DDX21/CCNL1/SFPQ/JMJD1C/CNOT1/RPL38/ARID4B/CREBRF/RPL23/GPBP1/FUS/SF1/RB1CC1/PRDM2/EIF1/RGCC/MKNK2/CNOT2/CHD1/ATF4/PPP1R15A/BCLAF1/PAN3/EIF1B/IRF2BP2/BIRC2/USP16/CHD2/ZNF292/KAT6A/FOXP1/DDX5/KLF6/HNRNPU/ILF3/ETF1/TUT4/CYLD/RPL13A/DDX3X/CELF1/ZNF644/NOP53/USP47/KMT2E/WAC/CUL3/RPL22/RPL5/RPL26/DDX6/HIF1A/KANSL1/HSPA5/TLE4/HBS1L/ZNF451/BUD31/ELP2/KDM2A/CSDE1/ELF1/ASXL1/RNF10/HSP90AA1/RIF1/NIPBL…	106
BP	GO:0031326	regulation of cellular biosynthetic process	108/274	4175/18903	5.63409422784743e-11	6.36481917618643e-09	5.42921807410752e-09	HBB/JUND/DDX21/CCNL1/SFPQ/JMJD1C/CNOT1/RPL38/ARID4B/CREBRF/RPL23/GPBP1/FUS/SF1/RB1CC1/PRDM2/EIF1/RGCC/MKNK2/CNOT2/CHD1/ATF4/PPP1R15A/BCLAF1/PAN3/EIF1B/IRF2BP2/BIRC2/USP16/CHD2/ZNF292/KAT6A/FOXP1/DDX5/KLF6/HNRNPU/ILF3/ETF1/TUT4/CYLD/RPL13A/DDX3X/CELF1/ZNF644/NOP53/USP47/KMT2E/WAC/CUL3/RPL22/RPL5/RPL26/DDX6/HIF1A/KANSL1/HSPA5/TLE4/HBS1L/ZNF451/BUD31/ELP2/KDM2A/CSDE1/ELF1/ASXL1/RNF10/HSP90AA1/RIF1/N…	108
BP	GO:0036211	protein modification process	98/274	3645/18903	8.92280043054019e-11	9.78358823678054e-09	8.34544275562289e-09	DDX21/CCNL1/SFPQ/JMJD1C/HIPK1/CLK1/ARID4B/RICTOR/STK17A/RPL23/RNF145/PRPF4B/UBE2H/RB1CC1/PRDM2/RPS20/RGCC/MKNK2/PPP1R15A/MYLIP/PAN3/PPP1CB/BIRC2/USP16/KAT6A/USP15/CDC42/IL6ST/ILF3/ETF1/HERC1/CYLD/RPL37/DDX3X/NOP53/USP47/KMT2E/WAC/CUL3/USP3/MAP3K2/RNF11/RNF19A/RABGGTB/RPL5/RPS27A/UBA52/NKTR/HIF1A/KANSL1/HSPA5/KLHL24/TPP2/ZNF451/KDM2A/ASXL1/RNF10/HSP90AA1/RIF1/PPP4R3A/NIPBL/SELENOK/KMT2A/ELOC/TSPYL…	98
BP	GO:0034248	regulation of cellular amide metabolic process	31/274	551/18903	1.16766084698762e-10	1.24372561073424e-08	1.06090328383447e-08	CNOT1/RPL38/EIF1/MKNK2/CNOT2/ATF4/PPP1R15A/PAN3/EIF1B/USP16/HNRNPU/ILF3/ETF1/TUT4/RPL13A/DDX3X/CELF1/RPL22/RPL5/RPL26/DDX6/HBS1L/ELP2/CSDE1/DHX9/SELENOT/PUM1/EIF5/SOX4/GSPT1/YBX3	31
BP	GO:0009889	regulation of biosynthetic process	108/274	4239/18903	1.45940432338207e-10	1.5112942548801e-08	1.28914048565417e-08	HBB/JUND/DDX21/CCNL1/SFPQ/JMJD1C/CNOT1/RPL38/ARID4B/CREBRF/RPL23/GPBP1/FUS/SF1/RB1CC1/PRDM2/EIF1/RGCC/MKNK2/CNOT2/CHD1/ATF4/PPP1R15A/BCLAF1/PAN3/EIF1B/IRF2BP2/BIRC2/USP16/CHD2/ZNF292/KAT6A/FOXP1/DDX5/KLF6/HNRNPU/ILF3/ETF1/TUT4/CYLD/RPL13A/DDX3X/CELF1/ZNF644/NOP53/USP47/KMT2E/WAC/CUL3/RPL22/RPL5/RPL26/DDX6/HIF1A/KANSL1/HSPA5/TLE4/HBS1L/ZNF451/BUD31/ELP2/KDM2A/CSDE1/ELF1/ASXL1/RNF10/HSP90AA1/RIF1/N…	108
BP	GO:0043412	macromolecule modification	101/274	3869/18903	2.16753891764043e-10	2.18394191485501e-08	1.86291182651259e-08	DDX21/CCNL1/SFPQ/JMJD1C/HIPK1/CLK1/RNMT/ARID4B/RICTOR/STK17A/RPL23/RNF145/PRPF4B/UBE2H/RB1CC1/PRDM2/RPS20/RGCC/MKNK2/PPP1R15A/MYLIP/PAN3/PPP1CB/BIRC2/USP16/KAT6A/USP15/CDC42/IL6ST/ILF3/ETF1/HERC1/CYLD/RPL37/DDX3X/NOP53/USP47/KMT2E/WAC/CUL3/USP3/MAP3K2/RNF11/RNF19A/RABGGTB/RPL5/RPS27A/UBA52/NKTR/HIF1A/KANSL1/HSPA5/KLHL24/TPP2/ZNF451/ELP2/KDM2A/ASXL1/RNF10/HSP90AA1/RIF1/PPP4R3A/NIPBL/SELENOK/KMT2A/…	101
BP	GO:0044265	cellular macromolecule catabolic process	43/274	1029/18903	3.43378130215819e-10	3.36872018274888e-08	2.87353277391133e-08	CNOT1/RBM38/RPL23/FUS/UBE2H/CNOT2/MYLIP/PAN3/BIRC2/USP16/DDX5/USP15/HNRNPU/ETF1/TUT4/CYLD/CELF1/NOP53/USP47/WAC/CUL3/USP3/RNF11/RNF19A/RPL5/RPS27A/UBA52/HSPA5/CSDE1/ELOC/DDB1/SMG1/DHX9/SERBP1/CSNK1A1/PUM1/HSP90AB1/FBXO7/UBE2B/CAMLG/IDS/GSPT1/YBX3	43
BP	GO:0070647	protein modification by small protein conjugation or removal	43/274	1039/18903	4.62938228719025e-10	4.4039128811513e-08	3.75655658853571e-08	RPL23/RNF145/UBE2H/RPS20/MYLIP/BIRC2/USP16/USP15/CDC42/HERC1/CYLD/RPL37/DDX3X/NOP53/USP47/WAC/CUL3/USP3/RNF11/RNF19A/RPL5/RPS27A/UBA52/HIF1A/HSPA5/KLHL24/TPP2/ZNF451/ASXL1/RNF10/HSP90AA1/ELOC/DDB1/COPS2/CAND1/RNF138/HSP90AB1/FBXO7/UBE2B/CAMLG/SOX4/DNAJA1/MKRN1	43
BP	GO:0033554	cellular response to stress	64/274	1979/18903	4.72522841325247e-10	4.4039128811513e-08	3.75655658853571e-08	JUND/SLC38A2/SFPQ/HIPK1/FUS/RB1CC1/RGCC/MALAT1/ATF4/PPP1R15A/BCLAF1/USP16/CHD2/SYF2/KAT6A/FOXP1/DDX5/PSME4/TPT1/CYLD/DDX3X/NOP53/USP47/WAC/CUL3/USP3/RPL26/HIF1A/OSER1/HSPA5/KDM2A/PNPLA8/HSP90AA1/RIF1/TOMM7/PPP4R3A/NIPBL/SELENOK/DDB1/FNIP1/REL/RNF138/SMG1/DHX9/DNAJB6/MAX/CD44/RAD21/HSP90AB1/SMCHD1/FBXO7/UBE2B/CDKN2D/YY1/SMC3/ARID1B/BCL7B/SOX4/MDM4/BNIP3L/DNAJA1/YBX3/MAP1LC3B/PRDX2	64
BP	GO:0009057	macromolecule catabolic process	51/274	1385/18903	5.40372964756908e-10	4.91344003076525e-08	4.19118543396821e-08	CNOT1/RBM38/RPL23/FUS/UBE2H/RB1CC1/CNOT2/MYLIP/PAN3/BIRC2/USP16/DDX5/USP15/PSME4/HNRNPU/ETF1/TUT4/CYLD/CELF1/NOP53/USP47/WAC/CUL3/USP3/RNF11/RNF19A/RPL5/RPS27A/UBA52/HSPA5/CSDE1/HSP90AA1/ELOC/DDB1/YME1L1/SMG1/DHX9/SERBP1/CSNK1A1/PUM1/CD44/PITHD1/HSP90AB1/FBXO7/UBE2B/CAMLG/IDS/MDM4/BNIP3L/GSPT1/YBX3	51
BP	GO:0051246	regulation of protein metabolic process	77/274	2668/18903	9.93024586756683e-10	8.81427537959265e-08	7.5186147283006e-08	DDX21/CCNL1/CNOT1/RPL38/RICTOR/RPL23/RB1CC1/RPS20/EIF1/RGCC/MKNK2/CNOT2/ATF4/PPP1R15A/MYLIP/PAN3/EIF1B/BIRC2/USP16/PSME4/HNRNPU/IL6ST/ILF3/ETF1/TUT4/RPL13A/RPL37/DDX3X/CELF1/NOP53/USP47/KMT2E/WAC/CUL3/RPL22/RNF19A/RPL5/RPL26/DDX6/HIF1A/KANSL1/HSPA5/HBS1L/ZNF451/ELP2/CSDE1/HSP90AA1/RIF1/NIPBL/KMT2A/TSPYL2/DDB1/GGNBP2/COPS2/FNIP1/KRAS/DHX9/RTRAF/DNAJB6/CSNK1A1/SELENOT/PUM1/EIF5/CD44/PITHD1/HSP90AB1…	77
BP	GO:0000380	alternative mRNA splicing, via spliceosome	12/274	81/18903	1.96752206294817e-09	1.70579587224902e-07	1.45505120004074e-07	TRA2B/SFPQ/RBM38/RBM25/DDX5/HNRNPU/CELF1/YTHDC1/MBNL1/DHX9/WTAP/SRSF2	12
BP	GO:0071826	ribonucleoprotein complex subunit organization	19/274	242/18903	2.68959774599124e-09	2.27882281751257e-07	1.94384564369367e-07	RPL38/RPS27/SF1/RPL23A/RPL13A/CELF1/YTHDC1/NOP53/RPS28/RPL5/RPS19/HSP90AA1/EIF3A/DHX9/EIF5/SRSF5/SCAF11/HSP90AB1/KIF5B	19
BP	GO:0034660	ncRNA metabolic process	31/274	634/18903	3.50288124180813e-09	2.9019425043246e-07	2.47536941087775e-07	DDX21/RPS27/RPL27/SBDS/RPS16/DDX5/RPS6/TUT4/WBP11/DDX3X/RPL7/NOP53/RPS25/RPS28/RPS17/RPS24/RPL35A/RPS21/RPL5/RPS19/RPL35/RPL26/RPL10A/HIF1A/ELP2/RTRAF/PUM1/YY1/KRR1/NOP58/RIOK3	31
BP	GO:0051172	negative regulation of nitrogen compound metabolic process	71/274	2490/18903	9.56120502262666e-09	7.7487331139896e-07	6.60970260259843e-07	JUND/SFPQ/CNOT1/RBM38/ARID4B/RPL23/FUS/SF1/PRDM2/RPS20/CNOT2/ATF4/PPP1R15A/BCLAF1/PAN3/IRF2BP2/BIRC2/KAT6A/FOXP1/DDX5/HNRNPU/ILF3/TUT4/RPL13A/RPL37/DDX3X/CELF1/NOP53/USP47/WAC/CUL3/RPL5/DDX6/TLE4/ZNF451/KDM2A/CSDE1/RIF1/NIPBL/CIR1/KMT2A/TSPYL2/GGNBP2/COPS2/FNIP1/CHD4/DHX9/RTRAF/TCF7/DNAJB6/MAX/MIER1/PUM1/CD44/ARID4A/HSP90AB1/SMCHD1/FBXO7/UBE2B/CDKN2D/CAMLG/YY1/SRSF4/SUB1/MTDH/SOX4/MDM4/DNAJA1/SRS…	71
BP	GO:0022618	ribonucleoprotein complex assembly	18/274	234/18903	9.81736270972751e-09	7.7870485493328e-07	6.6423858333901e-07	RPL38/RPS27/SF1/RPL23A/RPL13A/CELF1/YTHDC1/NOP53/RPS28/RPL5/RPS19/HSP90AA1/EIF3A/DHX9/EIF5/SRSF5/SCAF11/HSP90AB1	18
BP	GO:0031324	negative regulation of cellular metabolic process	68/274	2345/18903	1.11949379220582e-08	8.69473511946523e-07	7.41664637336358e-07	JUND/SFPQ/CNOT1/RBM38/ARID4B/RPL23/FUS/SF1/PRDM2/CNOT2/ATF4/PPP1R15A/BCLAF1/PAN3/IRF2BP2/KAT6A/FOXP1/DDX5/HNRNPU/ILF3/HERC1/TUT4/RPL13A/DDX3X/CELF1/NOP53/USP47/WAC/CUL3/RPL5/DDX6/HIF1A/TLE4/ZNF451/KDM2A/CSDE1/RIF1/NIPBL/CIR1/KMT2A/TSPYL2/GGNBP2/COPS2/FNIP1/CHD4/SMG1/DHX9/RTRAF/TCF7/DNAJB6/MAX/MIER1/PUM1/ARID4A/HSP90AB1/SMCHD1/FBXO7/CDKN2D/CAMLG/YY1/SRSF4/SUB1/MTDH/MDM4/DNAJA1/SRSF2/ITM2A/YBX3	68
BP	GO:0045935	positive regulation of nucleobase-containing compound metabolic process	62/274	2052/18903	1.32520546631069e-08	1.00823795477678e-06	8.60031302626119e-07	JUND/TRA2B/DDX21/SLC38A2/TRA2A/SFPQ/CNOT1/ARID4B/CREBRF/GPBP1/FUS/PRDM2/RGCC/CNOT2/ATF4/BCLAF1/PAN3/BIRC2/USP16/ZNF292/KAT6A/DDX5/KLF6/HNRNPU/ILF3/TUT4/DDX3X/CELF1/KMT2E/WAC/HIF1A/KANSL1/HSPA5/ZNF451/BUD31/CSDE1/ELF1/ASXL1/RNF10/HSP90AA1/RIF1/NIPBL/KMT2A/CAND1/REL/CHD4/DHX9/RTRAF/MAX/PUM1/SRSF5/PITHD1/ARID4A/HSP90AB1/SMCHD1/UBE2B/YY1/ARID1B/BCL7B/SUB1/MTDH/SOX4	62
BP	GO:0042274	ribosomal small subunit biogenesis	11/274	78/18903	1.60004095061072e-08	1.19299053277535e-06	1.01762604458842e-06	RPL38/RPS27/RPS16/RPS6/RPS25/RPS28/RPS17/RPS24/RPS21/RPS19/RIOK3	11
BP	GO:0007049	cell cycle	57/274	1823/18903	1.8125746346058e-08	1.32495651721773e-06	1.13019359569538e-06	JUND/CCNL1/SFPQ/RBM38/RPL23/SON/RB1CC1/RGCC/SBDS/PCM1/PPP1R15A/KIF20B/PPP1CB/BIRC2/ZNF207/USP16/SYF2/CDC42/RPS6/HNRNPU/CYLD/DDX3X/NOP53/USP47/KMT2E/WAC/CUL3/USP3/RPL26/RPS15A/BTG3/RIF1/NIPBL/HBP1/TSPYL2/DDB1/CSNK1A1/STAG2/PUM1/SRSF5/RAD21/HSP90AB1/PRPF40A/WTAP/FBXO7/UBE2B/CDKN2D/YY1/SMC3/ARID1B/BCL7B/SPTBN1/PIM3/MIS18BP1/MDM4/ARF6/GSPT1	57
BP	GO:0006974	cellular response to DNA damage stimulus	36/274	879/18903	1.86773480909442e-08	1.33902218621231e-06	1.14219167171544e-06	SFPQ/HIPK1/FUS/PPP1R15A/BCLAF1/USP16/CHD2/SYF2/FOXP1/DDX5/PSME4/TPT1/NOP53/USP47/WAC/USP3/RPL26/KDM2A/RIF1/PPP4R3A/NIPBL/DDB1/RNF138/SMG1/DHX9/CD44/RAD21/SMCHD1/UBE2B/CDKN2D/YY1/SMC3/ARID1B/BCL7B/SOX4/MDM4	36
BP	GO:0000381	regulation of alternative mRNA splicing, via spliceosome	10/274	62/18903	1.92441715024009e-08	1.35362776152737e-06	1.15465029014405e-06	TRA2B/RBM38/RBM25/DDX5/HNRNPU/CELF1/YTHDC1/MBNL1/WTAP/SRSF2	10
BP	GO:0032446	protein modification by small protein conjugation	36/274	898/18903	3.21402732101719e-08	2.21886923199113e-06	1.89270497793234e-06	RPL23/RNF145/UBE2H/RPS20/MYLIP/BIRC2/CDC42/HERC1/RPL37/DDX3X/WAC/CUL3/RNF11/RNF19A/RPL5/RPS27A/UBA52/HIF1A/HSPA5/KLHL24/TPP2/ZNF451/RNF10/HSP90AA1/ELOC/DDB1/COPS2/CAND1/RNF138/HSP90AB1/FBXO7/UBE2B/CAMLG/SOX4/DNAJA1/MKRN1	36
BP	GO:0031325	positive regulation of cellular metabolic process	81/274	3133/18903	5.15685710811271e-08	3.49541150891713e-06	2.98160101887244e-06	HBB/JUND/TRA2B/DDX21/SLC38A2/TRA2A/SFPQ/CNOT1/ARID4B/CREBRF/RICTOR/GPBP1/FUS/RB1CC1/PRDM2/RGCC/CNOT2/ATF4/PPP1R15A/BCLAF1/PAN3/BIRC2/USP16/ZNF292/KAT6A/DDX5/CDC42/KLF6/HNRNPU/IL6ST/ILF3/TUT4/DDX3X/CELF1/NOP53/KMT2E/WAC/RNF19A/RPL5/RPL26/HIF1A/KANSL1/HSPA5/ZNF451/BUD31/CSDE1/ELF1/ASXL1/RNF10/HSP90AA1/RIF1/NIPBL/KMT2A/DDB1/FNIP1/CAND1/REL/CHD4/KRAS/DHX9/RTRAF/CSNK1A1/MAX/PUM1/SRSF5/CD44/PITHD1/ARID…	81
BP	GO:0051254	positive regulation of RNA metabolic process	56/274	1843/18903	6.64989875784996e-08	4.4269326016544e-06	3.77619250892194e-06	JUND/TRA2B/DDX21/SLC38A2/TRA2A/SFPQ/CNOT1/ARID4B/CREBRF/GPBP1/FUS/PRDM2/RGCC/CNOT2/ATF4/BCLAF1/PAN3/BIRC2/USP16/ZNF292/KAT6A/DDX5/KLF6/HNRNPU/ILF3/TUT4/DDX3X/CELF1/KMT2E/WAC/HIF1A/KANSL1/HSPA5/ZNF451/BUD31/CSDE1/ELF1/ASXL1/RNF10/NIPBL/KMT2A/CAND1/REL/CHD4/DHX9/RTRAF/MAX/PUM1/SRSF5/PITHD1/ARID4A/YY1/ARID1B/SUB1/MTDH/SOX4	56
BP	GO:0051173	positive regulation of nitrogen compound metabolic process	81/274	3175/18903	9.28627659708921e-08	6.07355072876291e-06	5.18076483837608e-06	HBB/JUND/TRA2B/DDX21/SLC38A2/TRA2A/SFPQ/CNOT1/ARID4B/CREBRF/RICTOR/GPBP1/FUS/RB1CC1/PRDM2/RGCC/CNOT2/ATF4/PPP1R15A/BCLAF1/MYLIP/PAN3/BIRC2/USP16/ZNF292/KAT6A/DDX5/PSME4/KLF6/HNRNPU/IL6ST/ILF3/TUT4/DDX3X/CELF1/NOP53/KMT2E/WAC/CUL3/RNF19A/RPL5/RPL26/HIF1A/KANSL1/HSPA5/ZNF451/BUD31/CSDE1/ELF1/ASXL1/RNF10/HSP90AA1/RIF1/NIPBL/KMT2A/DDB1/FNIP1/CAND1/REL/CHD4/KRAS/DHX9/RTRAF/CSNK1A1/MAX/PUM1/SRSF5/CD44/…	81
BP	GO:0016570	histone modification	24/274	474/18903	1.19807840090627e-07	7.70075220444584e-06	6.56877468083095e-06	DDX21/SFPQ/JMJD1C/ARID4B/PRDM2/USP16/KAT6A/USP15/KMT2E/WAC/USP3/KANSL1/ZNF451/KDM2A/ASXL1/RIF1/NIPBL/KMT2A/DDB1/CHD4/BAZ2A/MIER1/ARID4A/UBE2B	24
BP	GO:0016567	protein ubiquitination	33/274	824/18903	1.30256101358787e-07	8.23041942145011e-06	7.02058309018545e-06	RPL23/RNF145/UBE2H/RPS20/MYLIP/BIRC2/CDC42/HERC1/RPL37/DDX3X/WAC/CUL3/RNF11/RNF19A/RPL5/RPS27A/UBA52/HSPA5/KLHL24/TPP2/RNF10/HSP90AA1/ELOC/DDB1/CAND1/RNF138/HSP90AB1/FBXO7/UBE2B/CAMLG/SOX4/DNAJA1/MKRN1	33
BP	GO:0006402	mRNA catabolic process	17/274	248/18903	1.36891270499555e-07	8.50551094037234e-06	7.25523733647641e-06	CNOT1/RBM38/FUS/CNOT2/PAN3/DDX5/HNRNPU/ETF1/TUT4/CELF1/CSDE1/SMG1/DHX9/SERBP1/PUM1/GSPT1/YBX3	17
BP	GO:0042273	ribosomal large subunit biogenesis	10/274	76/18903	1.4294525923455e-07	8.73606436764592e-06	7.45190039944046e-06	RPL38/RPL23A/RPL7/NOP53/RPL35A/RPL5/RPL35/RPL26/RPL10A/RSL24D1	10
BP	GO:0009893	positive regulation of metabolic process	93/274	3897/18903	1.63237074898155e-07	9.81528734226328e-06	8.37248222864732e-06	HBB/JUND/TRA2B/DDX21/SLC38A2/TRA2A/SFPQ/CNOT1/RBM38/ARID4B/CREBRF/RICTOR/RPL23/GPBP1/FUS/RB1CC1/PRDM2/RGCC/CNOT2/ATF4/PPP1R15A/BCLAF1/MYLIP/PAN3/BIRC2/USP16/ZNF292/KAT6A/FOXP1/DDX5/PSME4/CDC42/KLF6/HNRNPU/IL6ST/ILF3/TUT4/DDX3X/CELF1/NOP53/KMT2E/WAC/CUL3/RNF19A/RPL5/RPS19/RPL26/HIF1A/KANSL1/HSPA5/GNAS/ZNF451/BUD31/CSDE1/ELF1/ASXL1/RNF10/HSP90AA1/RIF1/NIPBL/SELENOK/KMT2A/DDB1/FNIP1/CAND1/REL/CHD4/K…	93
BP	GO:0010604	positive regulation of macromolecule metabolic process	87/274	3570/18903	2.01776311646085e-07	1.19400331716921e-05	1.0184899540231e-05	JUND/TRA2B/DDX21/SLC38A2/TRA2A/SFPQ/CNOT1/RBM38/ARID4B/CREBRF/RICTOR/RPL23/GPBP1/FUS/RB1CC1/PRDM2/RGCC/CNOT2/ATF4/PPP1R15A/BCLAF1/MYLIP/PAN3/BIRC2/USP16/ZNF292/KAT6A/FOXP1/DDX5/PSME4/KLF6/HNRNPU/IL6ST/ILF3/TUT4/DDX3X/CELF1/NOP53/KMT2E/WAC/CUL3/RNF19A/RPL5/RPL26/HIF1A/KANSL1/HSPA5/ZNF451/BUD31/CSDE1/ELF1/ASXL1/RNF10/HSP90AA1/RIF1/NIPBL/SELENOK/KMT2A/DDB1/FNIP1/CAND1/REL/CHD4/KRAS/DHX9/RTRAF/CD55/C…	87
BP	GO:0051726	regulation of cell cycle	40/274	1145/18903	2.10625552050032e-07	1.22689384069144e-05	1.0465457117486e-05	JUND/CCNL1/SFPQ/RPL23/SON/RGCC/PPP1R15A/KIF20B/BIRC2/ZNF207/USP16/SYF2/CDC42/HNRNPU/CYLD/DDX3X/NOP53/USP47/KMT2E/WAC/CUL3/RPL26/RPS15A/BTG3/HBP1/TSPYL2/DDB1/PUM1/SRSF5/RAD21/HSP90AB1/PRPF40A/FBXO7/UBE2B/CDKN2D/YY1/ARID1B/BCL7B/PIM3/MDM4	40
BP	GO:0042255	ribosome assembly	9/274	61/18903	2.22323666438355e-07	1.27511173612644e-05	1.08767578349841e-05	RPL38/RPS27/SBDS/RPL23A/DDX3X/NOP53/RPS28/RPL5/RPS19	9
BP	GO:0080135	regulation of cellular response to stress	30/274	726/18903	2.6234622897887e-07	1.48185869944429e-05	1.26403183053456e-05	SLC38A2/SFPQ/FUS/RB1CC1/ATF4/PPP1R15A/BCLAF1/FOXP1/DDX5/TPT1/CYLD/USP47/RPL26/HIF1A/HSPA5/PNPLA8/RIF1/SMG1/DHX9/DNAJB6/CD44/SMCHD1/FBXO7/CDKN2D/YY1/ARID1B/BCL7B/SOX4/DNAJA1/YBX3	30
BP	GO:0097193	intrinsic apoptotic signaling pathway	18/274	298/18903	3.8542923558597e-07	2.14459729890223e-05	1.82935070024386e-05	SFPQ/HIPK1/ATF4/PPP1R15A/BCLAF1/DDX5/TPT1/CYLD/DDX3X/USP47/CUL3/RPL26/HIF1A/SELENOK/CD44/CDKN2D/DNAJA1/YBX3	18
BP	GO:0048523	negative regulation of cellular process	109/274	4934/18903	4.43882392694926e-07	2.40047710340162e-05	2.04761727167842e-05	JUND/SFPQ/CNOT1/RBM38/ARID4B/RICTOR/RPL23/FUS/SON/SF1/RB1CC1/PRDM2/RGCC/CNOT2/PCM1/ATF4/PPP1R15A/BCLAF1/MYLIP/PAN3/IRF2BP2/BIRC2/ZNF207/SYF2/KAT6A/FOXP1/DDX5/CDC42/TPT1/RPS6/HNRNPU/IL6ST/ILF3/HERC1/TUT4/CYLD/RPL13A/DDX3X/CELF1/NOP53/USP47/WAC/CUL3/RPL5/RPL26/DDX6/HIF1A/HSPA5/TLE4/BTG3/ZNF451/KDM2A/CSDE1/ELF1/ASXL1/RNF10/RIF1/NIPBL/CIR1/KMT2A/TSPYL2/DDB1/GGNBP2/COPS2/FNIP1/CHD4/YME1L1/KRAS/IFRD1/S…	109
BP	GO:0006325	chromatin organization	27/274	624/18903	4.44294313666072e-07	2.40047710340162e-05	2.04761727167842e-05	DDX21/JMJD1C/ARID4B/CHD1/USP16/CHD2/KAT6A/HNRNPU/YTHDC1/KMT2E/WAC/USP3/KANSL1/NAP1L1/KDM2A/ASXL1/RIF1/KMT2A/TSPYL2/CHD4/BAZ2A/MIER1/ARID4A/SMCHD1/YY1/ARID1B/BCL7B	27
BP	GO:0006351	DNA-templated transcription	85/274	3557/18903	7.08230336891725e-07	3.7718324227605e-05	3.21738924473669e-05	JUND/DDX21/CCNL1/SFPQ/JMJD1C/CNOT1/ARID4B/CREBRF/RPL23/GPBP1/FUS/SF1/PRDM2/RGCC/CNOT2/CHD1/ATF4/BCLAF1/IRF2BP2/BIRC2/USP16/CHD2/ZNF292/KAT6A/FOXP1/DDX5/KLF6/HNRNPU/ILF3/CYLD/DDX3X/ZNF644/NOP53/USP47/KMT2E/WAC/CUL3/PHF3/HIF1A/KANSL1/HSPA5/TLE4/ZNF451/BUD31/ELP2/KDM2A/PCF11/ELF1/ASXL1/RNF10/RIF1/NIPBL/CIR1/ZNF326/KMT2A/ELOC/HBP1/COPS2/FNIP1/CAND1/REL/CHD4/BAZ2A/DHX9/RTRAF/TCF7/DNAJB6/MAX/MIER1/POLR…	85
BP	GO:0097659	nucleic acid-templated transcription	85/274	3559/18903	7.25609186527313e-07	3.80995922165327e-05	3.24991156782656e-05	JUND/DDX21/CCNL1/SFPQ/JMJD1C/CNOT1/ARID4B/CREBRF/RPL23/GPBP1/FUS/SF1/PRDM2/RGCC/CNOT2/CHD1/ATF4/BCLAF1/IRF2BP2/BIRC2/USP16/CHD2/ZNF292/KAT6A/FOXP1/DDX5/KLF6/HNRNPU/ILF3/CYLD/DDX3X/ZNF644/NOP53/USP47/KMT2E/WAC/CUL3/PHF3/HIF1A/KANSL1/HSPA5/TLE4/ZNF451/BUD31/ELP2/KDM2A/PCF11/ELF1/ASXL1/RNF10/RIF1/NIPBL/CIR1/ZNF326/KMT2A/ELOC/HBP1/COPS2/FNIP1/CAND1/REL/CHD4/BAZ2A/DHX9/RTRAF/TCF7/DNAJB6/MAX/MIER1/POLR…	85
BP	GO:0010605	negative regulation of macromolecule metabolic process	81/274	3336/18903	7.68018854420888e-07	3.97663095733482e-05	3.39208327369226e-05	JUND/SFPQ/CNOT1/RBM38/ARID4B/RPL23/FUS/SF1/PRDM2/RPS20/RGCC/CNOT2/ATF4/PPP1R15A/BCLAF1/PAN3/IRF2BP2/BIRC2/KAT6A/FOXP1/DDX5/HNRNPU/ILF3/ETF1/TUT4/CYLD/RPL13A/RPL37/DDX3X/CELF1/NOP53/USP47/WAC/CUL3/RPL5/DDX6/HIF1A/TLE4/ZNF451/KDM2A/CSDE1/RIF1/NIPBL/CIR1/KMT2A/TSPYL2/GGNBP2/COPS2/FNIP1/REL/CHD4/BAZ2A/SMG1/DHX9/RTRAF/SERBP1/TCF7/DNAJB6/MAX/MIER1/PUM1/CD44/ARID4A/HSP90AB1/PPM1B/SMCHD1/FBXO7/UBE2B/CDKN…	81
BP	GO:0032774	RNA biosynthetic process	85/274	3576/18903	8.90564557271791e-07	4.51995515715293e-05	3.85554114800062e-05	JUND/DDX21/CCNL1/SFPQ/JMJD1C/CNOT1/ARID4B/CREBRF/RPL23/GPBP1/FUS/SF1/PRDM2/RGCC/CNOT2/CHD1/ATF4/BCLAF1/IRF2BP2/BIRC2/USP16/CHD2/ZNF292/KAT6A/FOXP1/DDX5/KLF6/HNRNPU/ILF3/CYLD/DDX3X/ZNF644/NOP53/USP47/KMT2E/WAC/CUL3/PHF3/HIF1A/KANSL1/HSPA5/TLE4/ZNF451/BUD31/ELP2/KDM2A/PCF11/ELF1/ASXL1/RNF10/RIF1/NIPBL/CIR1/ZNF326/KMT2A/ELOC/HBP1/COPS2/FNIP1/CAND1/REL/CHD4/BAZ2A/DHX9/RTRAF/TCF7/DNAJB6/MAX/MIER1/POLR…	85
BP	GO:1903320	regulation of protein modification by small protein conjugation or removal	16/274	252/18903	8.9720139922027e-07	4.51995515715293e-05	3.85554114800062e-05	RPL23/RPS20/BIRC2/RPL37/DDX3X/NOP53/CUL3/RPL5/HIF1A/HSPA5/HSP90AA1/COPS2/HSP90AB1/CAMLG/SOX4/DNAJA1	16
BP	GO:0006357	regulation of transcription by RNA polymerase II	67/274	2581/18903	9.89075350506929e-07	4.86900021164978e-05	4.15327807753388e-05	JUND/DDX21/CCNL1/SFPQ/JMJD1C/CNOT1/ARID4B/CREBRF/RPL23/GPBP1/FUS/PRDM2/RGCC/CNOT2/CHD1/ATF4/BCLAF1/IRF2BP2/USP16/CHD2/ZNF292/KAT6A/FOXP1/DDX5/KLF6/HNRNPU/DDX3X/ZNF644/NOP53/CUL3/HIF1A/HSPA5/TLE4/ZNF451/BUD31/ELP2/KDM2A/ELF1/ASXL1/RNF10/RIF1/NIPBL/CIR1/KMT2A/ELOC/HBP1/COPS2/FNIP1/CAND1/REL/CHD4/DHX9/RTRAF/TCF7/MAX/MIER1/RAD21/ARID4A/YY1/ARID1B/SLTM/BCL7B/SUB1/MTDH/SOX4/MDM4/YBX3	67
BP	GO:0045934	negative regulation of nucleobase-containing compound metabolic process	47/274	1550/18903	9.92607339284825e-07	4.86900021164978e-05	4.15327807753388e-05	JUND/SFPQ/CNOT1/RBM38/ARID4B/RPL23/FUS/SF1/PRDM2/CNOT2/ATF4/BCLAF1/IRF2BP2/KAT6A/FOXP1/DDX5/HNRNPU/ILF3/NOP53/USP47/CUL3/TLE4/ZNF451/KDM2A/CSDE1/RIF1/NIPBL/CIR1/KMT2A/TSPYL2/COPS2/FNIP1/CHD4/DHX9/TCF7/DNAJB6/MAX/MIER1/ARID4A/SMCHD1/YY1/SRSF4/SUB1/MTDH/MDM4/SRSF2/YBX3	47
BP	GO:0010558	negative regulation of macromolecule biosynthetic process	48/274	1604/18903	1.08517964529486e-06	5.25396067228473e-05	4.48165100264631e-05	JUND/SFPQ/CNOT1/ARID4B/RPL23/SF1/PRDM2/CNOT2/ATF4/BCLAF1/PAN3/IRF2BP2/KAT6A/FOXP1/DDX5/HNRNPU/ILF3/TUT4/RPL13A/DDX3X/CELF1/NOP53/USP47/CUL3/DDX6/TLE4/ZNF451/KDM2A/CSDE1/RIF1/NIPBL/CIR1/COPS2/FNIP1/CHD4/DHX9/TCF7/DNAJB6/MAX/MIER1/PUM1/ARID4A/YY1/MTDH/MDM4/SRSF2/ITM2A/YBX3	48
BP	GO:0031647	regulation of protein stability	18/274	325/18903	1.3532775338462e-06	6.46797262330592e-05	5.51720840721911e-05	RPL23/MYLIP/ZNF207/NOP53/USP47/CUL3/USP3/RPL5/HSP90AA1/TOMM7/KRAS/HSP90AB1/FBXO7/UBE2B/CAMLG/AAK1/SOX4/MDM4	18
BP	GO:0051248	negative regulation of protein metabolic process	38/274	1141/18903	1.41295059118688e-06	6.56511027473963e-05	5.60006724079185e-05	CNOT1/RPL23/RPS20/CNOT2/ATF4/PPP1R15A/PAN3/BIRC2/HNRNPU/ILF3/TUT4/RPL13A/RPL37/DDX3X/CELF1/NOP53/USP47/WAC/RPL5/DDX6/ZNF451/CSDE1/GGNBP2/FNIP1/DHX9/RTRAF/DNAJB6/PUM1/CD44/HSP90AB1/FBXO7/UBE2B/CDKN2D/CAMLG/SOX4/MDM4/DNAJA1/ITM2A	38
BP	GO:0006355	regulation of DNA-templated transcription	82/274	3443/18903	1.41617899563205e-06	6.56511027473963e-05	5.60006724079185e-05	JUND/DDX21/CCNL1/SFPQ/JMJD1C/CNOT1/ARID4B/CREBRF/RPL23/GPBP1/FUS/SF1/PRDM2/RGCC/CNOT2/CHD1/ATF4/BCLAF1/IRF2BP2/BIRC2/USP16/CHD2/ZNF292/KAT6A/FOXP1/DDX5/KLF6/HNRNPU/ILF3/CYLD/DDX3X/ZNF644/NOP53/USP47/KMT2E/WAC/CUL3/HIF1A/KANSL1/HSPA5/TLE4/ZNF451/BUD31/ELP2/KDM2A/ELF1/ASXL1/RNF10/RIF1/NIPBL/CIR1/ZNF326/KMT2A/ELOC/HBP1/COPS2/FNIP1/CAND1/REL/CHD4/BAZ2A/DHX9/RTRAF/TCF7/DNAJB6/MAX/MIER1/RAD21/PITHD1/AR…	82
BP	GO:0044085	cellular component biogenesis	79/274	3273/18903	1.42643222171113e-06	6.56511027473963e-05	5.60006724079185e-05	DDX21/WHAMM/CNOT1/HIPK1/RPL38/RPS27/RICTOR/FUS/PRRC2C/SF1/RPL27/RB1CC1/RGCC/SBDS/CNOT2/PCM1/PAN3/RPL23A/BIRC2/RPS16/ZNF207/USP16/KAT6A/CDC42/RPS6/HNRNPU/WBP11/CYLD/RPL13A/DDX3X/CELF1/YTHDC1/RPL7/NOP53/CUL3/RPS25/RPS28/RPS17/RPS24/RPL35A/RPS21/RPL5/RPS19/RPL35/RPL26/RPL10A/DDX6/NAP1L1/HSPA5/RSL24D1/CSDE1/HSP90AA1/EIF3A/KMT2A/TSPYL2/FNIP1/CAND1/YME1L1/BAZ2A/DHX9/ISCA1/DNAJB6/MAX/SAR1A/STAG2/EIF5/SR…	79
BP	GO:1903506	regulation of nucleic acid-templated transcription	82/274	3445/18903	1.45043300863385e-06	6.59416372705731e-05	5.62484996031177e-05	JUND/DDX21/CCNL1/SFPQ/JMJD1C/CNOT1/ARID4B/CREBRF/RPL23/GPBP1/FUS/SF1/PRDM2/RGCC/CNOT2/CHD1/ATF4/BCLAF1/IRF2BP2/BIRC2/USP16/CHD2/ZNF292/KAT6A/FOXP1/DDX5/KLF6/HNRNPU/ILF3/CYLD/DDX3X/ZNF644/NOP53/USP47/KMT2E/WAC/CUL3/HIF1A/KANSL1/HSPA5/TLE4/ZNF451/BUD31/ELP2/KDM2A/ELF1/ASXL1/RNF10/RIF1/NIPBL/CIR1/ZNF326/KMT2A/ELOC/HBP1/COPS2/FNIP1/CAND1/REL/CHD4/BAZ2A/DHX9/RTRAF/TCF7/DNAJB6/MAX/MIER1/RAD21/PITHD1/AR…	82
BP	GO:2001141	regulation of RNA biosynthetic process	82/274	3454/18903	1.61450546427916e-06	7.25165827811168e-05	6.18569563422616e-05	JUND/DDX21/CCNL1/SFPQ/JMJD1C/CNOT1/ARID4B/CREBRF/RPL23/GPBP1/FUS/SF1/PRDM2/RGCC/CNOT2/CHD1/ATF4/BCLAF1/IRF2BP2/BIRC2/USP16/CHD2/ZNF292/KAT6A/FOXP1/DDX5/KLF6/HNRNPU/ILF3/CYLD/DDX3X/ZNF644/NOP53/USP47/KMT2E/WAC/CUL3/HIF1A/KANSL1/HSPA5/TLE4/ZNF451/BUD31/ELP2/KDM2A/ELF1/ASXL1/RNF10/RIF1/NIPBL/CIR1/ZNF326/KMT2A/ELOC/HBP1/COPS2/FNIP1/CAND1/REL/CHD4/BAZ2A/DHX9/RTRAF/TCF7/DNAJB6/MAX/MIER1/RAD21/PITHD1/AR…	82
BP	GO:0043488	regulation of mRNA stability	13/274	175/18903	1.70694302878426e-06	7.5755757277473e-05	6.46199860896899e-05	CNOT1/RBM38/FUS/CNOT2/PAN3/HNRNPU/TUT4/CELF1/CSDE1/DHX9/SERBP1/PUM1/YBX3	13
BP	GO:0006366	transcription by RNA polymerase II	68/274	2677/18903	1.74640214666737e-06	7.65951435620702e-05	6.53359861929676e-05	JUND/DDX21/CCNL1/SFPQ/JMJD1C/CNOT1/ARID4B/CREBRF/RPL23/GPBP1/FUS/PRDM2/RGCC/CNOT2/CHD1/ATF4/BCLAF1/IRF2BP2/USP16/CHD2/ZNF292/KAT6A/FOXP1/DDX5/KLF6/HNRNPU/DDX3X/ZNF644/NOP53/CUL3/HIF1A/HSPA5/TLE4/ZNF451/BUD31/ELP2/KDM2A/PCF11/ELF1/ASXL1/RNF10/RIF1/NIPBL/CIR1/KMT2A/ELOC/HBP1/COPS2/FNIP1/CAND1/REL/CHD4/DHX9/RTRAF/TCF7/MAX/MIER1/RAD21/ARID4A/YY1/ARID1B/SLTM/BCL7B/SUB1/MTDH/SOX4/MDM4/YBX3	68
BP	GO:0006401	RNA catabolic process	17/274	299/18903	1.87438725816933e-06	8.12525081215728e-05	6.93087381509124e-05	CNOT1/RBM38/FUS/CNOT2/PAN3/DDX5/HNRNPU/ETF1/TUT4/CELF1/CSDE1/SMG1/DHX9/SERBP1/PUM1/GSPT1/YBX3	17
BP	GO:0019827	stem cell population maintenance	13/274	177/18903	1.93868911552438e-06	8.30739427893666e-05	7.08624297398567e-05	CNOT1/ARID4B/CNOT2/PCM1/TPT1/TUT4/DDX6/RIF1/NIPBL/ARID4A/SMC3/BCL7B/SOX4	13
BP	GO:0000956	nuclear-transcribed mRNA catabolic process	11/274	125/18903	2.09139298615611e-06	8.85990119589771e-05	7.55753374542777e-05	CNOT1/CNOT2/PAN3/DDX5/HNRNPU/ETF1/TUT4/CSDE1/SMG1/DHX9/GSPT1	11
BP	GO:0098727	maintenance of cell number	13/274	181/18903	2.48763415833377e-06	0.000103291775126684	8.8108327495401e-05	CNOT1/ARID4B/CNOT2/PCM1/TPT1/TUT4/DDX6/RIF1/NIPBL/ARID4A/SMC3/BCL7B/SOX4	13
BP	GO:0008219	cell death	58/274	2166/18903	2.4936319102472e-06	0.000103291775126684	8.8108327495401e-05	HBB/CCNL1/SFPQ/HIPK1/RICTOR/STK17A/SON/RB1CC1/RGCC/MKNK2/ATF4/PPP1R15A/BCLAF1/BIRC2/RBM25/FOXP1/DDX5/TPT1/RPS6/IL6ST/CYLD/DDX3X/CELF1/NOP53/USP47/CUL3/RPL26/HIF1A/VAPA/HSPA5/PNPLA8/HSP90AA1/SELENOK/KMT2A/DDB1/FNIP1/YME1L1/KRAS/DHX9/DNAJB6/MAX/CD44/RAD21/HSP90AB1/FBXO7/UBE2B/CDKN2D/SLTM/BCL7B/MTDH/PIM3/SOX4/MDM4/ARF6/BNIP3L/DNAJA1/YBX3/PRDX2	58
BP	GO:0009892	negative regulation of metabolic process	83/274	3554/18903	2.65214938215221e-06	0.000108650691172126	9.26795058818027e-05	JUND/SFPQ/CNOT1/RBM38/ARID4B/RPL23/FUS/SF1/PRDM2/RPS20/RGCC/CNOT2/ATF4/PPP1R15A/BCLAF1/PAN3/IRF2BP2/BIRC2/KAT6A/FOXP1/DDX5/HNRNPU/ILF3/ETF1/HERC1/TUT4/CYLD/RPL13A/RPL37/DDX3X/CELF1/NOP53/USP47/WAC/CUL3/RPL5/RPS19/DDX6/HIF1A/TLE4/ZNF451/KDM2A/CSDE1/RIF1/NIPBL/CIR1/KMT2A/TSPYL2/GGNBP2/COPS2/FNIP1/REL/CHD4/BAZ2A/SMG1/DHX9/RTRAF/SERBP1/TCF7/DNAJB6/MAX/MIER1/PUM1/CD44/ARID4A/HSP90AB1/PPM1B/SMCHD1/FBXO…	83
BP	GO:0010608	post-transcriptional regulation of gene expression	36/274	1080/18903	2.70514398792421e-06	0.000109617138988929	9.35038900173805e-05	CNOT1/RPL38/RBM38/FUS/EIF1/MKNK2/CNOT2/ATF4/PPP1R15A/PAN3/EIF1B/USP16/DDX5/HNRNPU/ILF3/ETF1/TUT4/RPL13A/DDX3X/CELF1/YTHDC1/RPL22/RPL5/RPL26/DDX6/HBS1L/ELP2/CSDE1/DHX9/SERBP1/SELENOT/PUM1/EIF5/SOX4/GSPT1/YBX3	36
BP	GO:1901796	regulation of signal transduction by p53 class mediator	10/274	105/18903	2.9879266305607e-06	0.000119774091169143	0.000102167813819172	RPL23/RPS20/KAT6A/DDX5/RPL37/NOP53/RPL5/RPL26/CD44/SOX4	10
BP	GO:0051253	negative regulation of RNA metabolic process	43/274	1418/18903	3.09071230528763e-06	0.000122576334830982	0.000104558139689518	JUND/SFPQ/CNOT1/RBM38/ARID4B/RPL23/FUS/SF1/PRDM2/CNOT2/ATF4/BCLAF1/IRF2BP2/KAT6A/FOXP1/DDX5/HNRNPU/ILF3/NOP53/USP47/CUL3/TLE4/ZNF451/KDM2A/CSDE1/RIF1/NIPBL/CIR1/COPS2/FNIP1/CHD4/DHX9/TCF7/DNAJB6/MAX/MIER1/ARID4A/YY1/SRSF4/MTDH/MDM4/SRSF2/YBX3	43
BP	GO:0031327	negative regulation of cellular biosynthetic process	48/274	1673/18903	3.51705385082107e-06	0.000138016597430115	0.0001177287499538	JUND/SFPQ/CNOT1/ARID4B/RPL23/SF1/PRDM2/CNOT2/ATF4/BCLAF1/PAN3/IRF2BP2/KAT6A/FOXP1/DDX5/HNRNPU/ILF3/TUT4/RPL13A/DDX3X/CELF1/NOP53/USP47/CUL3/DDX6/TLE4/ZNF451/KDM2A/CSDE1/RIF1/NIPBL/CIR1/COPS2/FNIP1/CHD4/DHX9/TCF7/DNAJB6/MAX/MIER1/PUM1/ARID4A/YY1/MTDH/MDM4/SRSF2/ITM2A/YBX3	48
BP	GO:0043487	regulation of RNA stability	13/274	187/18903	3.57036316111039e-06	0.000138649102756453	0.000118268279711782	CNOT1/RBM38/FUS/CNOT2/PAN3/HNRNPU/TUT4/CELF1/CSDE1/DHX9/SERBP1/PUM1/YBX3	13
BP	GO:0140694	non-membrane-bounded organelle assembly	19/274	386/18903	3.90743401015061e-06	0.000150174371029294	0.000128099383013185	CNOT1/RPL38/RPS27/PRRC2C/SBDS/CNOT2/PAN3/RPL23A/ZNF207/HNRNPU/DDX3X/NOP53/RPS28/RPL5/RPS19/DDX6/CSDE1/STAG2/SMC3	19
BP	GO:0061013	regulation of mRNA catabolic process	13/274	190/18903	4.25424214061461e-06	0.000161834843879707	0.000138045816399535	CNOT1/RBM38/FUS/CNOT2/PAN3/HNRNPU/TUT4/CELF1/CSDE1/DHX9/SERBP1/PUM1/YBX3	13
BP	GO:0031329	regulation of cellular catabolic process	29/274	798/18903	5.41797619110637e-06	0.000204022376166106	0.000174031962502205	CNOT1/RBM38/RPL23/FUS/RB1CC1/CNOT2/MYLIP/PAN3/HNRNPU/HERC1/TUT4/CELF1/NOP53/WAC/RNF19A/RPL5/HIF1A/CSDE1/SMG1/DHX9/SERBP1/CSNK1A1/PUM1/HSP90AB1/FBXO7/CAMLG/MTDH/BNIP3L/YBX3	29
BP	GO:0009890	negative regulation of biosynthetic process	48/274	1702/18903	5.61606147487586e-06	0.000209366771783372	0.000178590754901052	JUND/SFPQ/CNOT1/ARID4B/RPL23/SF1/PRDM2/CNOT2/ATF4/BCLAF1/PAN3/IRF2BP2/KAT6A/FOXP1/DDX5/HNRNPU/ILF3/TUT4/RPL13A/DDX3X/CELF1/NOP53/USP47/CUL3/DDX6/TLE4/ZNF451/KDM2A/CSDE1/RIF1/NIPBL/CIR1/COPS2/FNIP1/CHD4/DHX9/TCF7/DNAJB6/MAX/MIER1/PUM1/ARID4A/YY1/MTDH/MDM4/SRSF2/ITM2A/YBX3	48
BP	GO:1903313	positive regulation of mRNA metabolic process	11/274	140/18903	6.31443687462079e-06	0.000233071491768181	0.00019881098278509	TRA2B/TRA2A/CNOT1/CNOT2/PAN3/HNRNPU/TUT4/CELF1/CSDE1/DHX9/PUM1	11
BP	GO:0007346	regulation of mitotic cell cycle	22/274	517/18903	7.06105304421339e-06	0.000258074566164976	0.000220138712554888	RGCC/KIF20B/ZNF207/SYF2/CDC42/HNRNPU/CYLD/DDX3X/NOP53/USP47/KMT2E/WAC/CUL3/RPL26/BTG3/DDB1/RAD21/FBXO7/CDKN2D/ARID1B/BCL7B/PIM3	22
BP	GO:0000278	mitotic cell cycle	32/274	946/18903	7.5768959774163e-06	0.000274239497124349	0.00023392746804062	SON/RGCC/SBDS/KIF20B/ZNF207/USP16/SYF2/CDC42/RPS6/HNRNPU/CYLD/DDX3X/NOP53/USP47/KMT2E/WAC/CUL3/USP3/RPL26/BTG3/NIPBL/DDB1/STAG2/RAD21/FBXO7/CDKN2D/SMC3/ARID1B/BCL7B/SPTBN1/PIM3/GSPT1	32
BP	GO:2001242	regulation of intrinsic apoptotic signaling pathway	12/274	172/18903	8.18119200880148e-06	0.000293264267392422	0.000250155678730661	SFPQ/BCLAF1/TPT1/CYLD/DDX3X/USP47/RPL26/HIF1A/CD44/CDKN2D/DNAJA1/YBX3	12
BP	GO:0009894	regulation of catabolic process	33/274	997/18903	8.48422573851614e-06	0.000299940761598126	0.000255850756942607	CNOT1/RBM38/RPL23/FUS/RB1CC1/CNOT2/MYLIP/PAN3/HNRNPU/HERC1/TUT4/CELF1/NOP53/WAC/RNF19A/RPL5/HIF1A/CSDE1/HSP90AA1/DDB1/SMG1/DHX9/SERBP1/CSNK1A1/PUM1/PITHD1/HSP90AB1/FBXO7/CAMLG/MTDH/MDM4/BNIP3L/YBX3	33
BP	GO:0034654	nucleobase-containing compound biosynthetic process	89/274	4013/18903	8.52835856475357e-06	0.000299940761598126	0.000255850756942607	JUND/DDX21/CCNL1/SFPQ/JMJD1C/CNOT1/ARID4B/CREBRF/RPL23/GPBP1/FUS/SF1/PRDM2/RGCC/CNOT2/CHD1/ATF4/BCLAF1/IRF2BP2/BIRC2/USP16/CHD2/ZNF292/KAT6A/FOXP1/DDX5/KLF6/HNRNPU/ILF3/CYLD/DDX3X/ZNF644/NOP53/USP47/KMT2E/WAC/CUL3/PHF3/HIF1A/KANSL1/HSPA5/ATP5MG/TLE4/ZNF451/BUD31/ELP2/KDM2A/PCF11/ELF1/ASXL1/RNF10/HSP90AA1/RIF1/NIPBL/CIR1/ZNF326/KMT2A/ELOC/HBP1/COPS2/FNIP1/CAND1/REL/CHD4/BAZ2A/DHX9/RTRAF/TCF7/DNAJB…	89
BP	GO:0072331	signal transduction by p53 class mediator	12/274	173/18903	8.67915680327256e-06	0.000302391556659814	0.000257941295648661	HIPK1/RPL23/RPS20/KAT6A/DDX5/RPL37/NOP53/RPL5/RPL26/CD44/SOX4/MDM4	12
BP	GO:0006915	apoptotic process	52/274	1941/18903	9.2170681741042e-06	0.000318159538454264	0.000271391451793068	CCNL1/SFPQ/HIPK1/RICTOR/STK17A/SON/RB1CC1/RGCC/MKNK2/ATF4/PPP1R15A/BCLAF1/BIRC2/RBM25/FOXP1/DDX5/TPT1/RPS6/IL6ST/CYLD/DDX3X/NOP53/USP47/CUL3/RPL26/HIF1A/HSPA5/HSP90AA1/SELENOK/KMT2A/DDB1/FNIP1/YME1L1/KRAS/DNAJB6/MAX/CD44/RAD21/HSP90AB1/UBE2B/CDKN2D/SLTM/BCL7B/MTDH/PIM3/SOX4/MDM4/ARF6/BNIP3L/DNAJA1/YBX3/PRDX2	52
BP	GO:0012501	programmed cell death	53/274	2000/18903	1.01143838854757e-05	0.00034593048738581	0.0002950801904203	CCNL1/SFPQ/HIPK1/RICTOR/STK17A/SON/RB1CC1/RGCC/MKNK2/ATF4/PPP1R15A/BCLAF1/BIRC2/RBM25/FOXP1/DDX5/TPT1/RPS6/IL6ST/CYLD/DDX3X/NOP53/USP47/CUL3/RPL26/HIF1A/HSPA5/HSP90AA1/SELENOK/KMT2A/DDB1/FNIP1/YME1L1/KRAS/DHX9/DNAJB6/MAX/CD44/RAD21/HSP90AB1/UBE2B/CDKN2D/SLTM/BCL7B/MTDH/PIM3/SOX4/MDM4/ARF6/BNIP3L/DNAJA1/YBX3/PRDX2	53
BP	GO:0051603	proteolysis involved in protein catabolic process	28/274	788/18903	1.20164181268472e-05	0.000407247334335331	0.000347383724030674	RPL23/UBE2H/MYLIP/BIRC2/USP16/USP15/PSME4/CYLD/NOP53/USP47/WAC/CUL3/USP3/RNF11/RNF19A/RPL5/RPS27A/UBA52/HSPA5/ELOC/DDB1/YME1L1/CSNK1A1/PITHD1/HSP90AB1/FBXO7/UBE2B/CAMLG	28
BP	GO:0043632	modification-dependent macromolecule catabolic process	26/274	702/18903	1.22605509584469e-05	0.000407929537113753	0.000347965645928577	RPL23/UBE2H/MYLIP/BIRC2/USP16/USP15/TUT4/CYLD/NOP53/USP47/WAC/CUL3/USP3/RNF11/RNF19A/RPL5/RPS27A/UBA52/HSPA5/ELOC/DDB1/CSNK1A1/HSP90AB1/FBXO7/UBE2B/CAMLG	26
BP	GO:1903047	mitotic cell cycle process	28/274	789/18903	1.22983310223844e-05	0.000407929537113753	0.000347965645928577	SON/RGCC/SBDS/KIF20B/ZNF207/USP16/SYF2/CDC42/RPS6/HNRNPU/DDX3X/NOP53/USP47/KMT2E/WAC/CUL3/RPL26/NIPBL/DDB1/STAG2/RAD21/FBXO7/CDKN2D/SMC3/ARID1B/BCL7B/SPTBN1/GSPT1	28
BP	GO:0006413	translational initiation	10/274	123/18903	1.23648169779652e-05	0.000407929537113753	0.000347965645928577	EIF1/ATF4/PPP1R15A/EIF1B/RPL13A/DDX3X/RPS17/CSDE1/EIF3A/EIF5	10
BP	GO:0031396	regulation of protein ubiquitination	13/274	210/18903	1.25909763070445e-05	0.000411747014672473	0.000351221970670189	RPL23/RPS20/BIRC2/RPL37/DDX3X/CUL3/RPL5/HSPA5/HSP90AA1/HSP90AB1/CAMLG/SOX4/DNAJA1	13
BP	GO:2001020	regulation of response to DNA damage stimulus	16/274	312/18903	1.3854901769428e-05	0.000449139772142849	0.000383118153276357	FUS/BCLAF1/DDX5/TPT1/USP47/RPL26/RIF1/SMG1/DHX9/CD44/SMCHD1/CDKN2D/YY1/ARID1B/BCL7B/SOX4	16
BP	GO:0010557	positive regulation of macromolecule biosynthetic process	51/274	1918/18903	1.40583386535087e-05	0.000451805918105866	0.000385392387225497	JUND/DDX21/SFPQ/ARID4B/CREBRF/GPBP1/FUS/PRDM2/RGCC/ATF4/PPP1R15A/BCLAF1/BIRC2/USP16/ZNF292/KAT6A/KLF6/HNRNPU/ILF3/DDX3X/KMT2E/WAC/RPL5/RPL26/HIF1A/KANSL1/HSPA5/ZNF451/BUD31/CSDE1/ELF1/ASXL1/RNF10/HSP90AA1/NIPBL/KMT2A/CAND1/REL/CHD4/DHX9/RTRAF/MAX/PITHD1/ARID4A/HSP90AB1/YY1/ARID1B/SUB1/MTDH/SOX4/YBX3	51
BP	GO:0044248	cellular catabolic process	55/274	2134/18903	1.48421150333549e-05	0.000472917990122625	0.000403401075265544	HBB/CNOT1/RBM38/RPL23/FUS/UBE2H/RB1CC1/CNOT2/MYLIP/PAN3/BIRC2/USP16/DDX5/USP15/HNRNPU/ETF1/HERC1/TUT4/CYLD/CELF1/NOP53/USP47/WAC/CUL3/USP3/RNF11/RNF19A/RPL5/RPS27A/UBA52/HIF1A/HSPA5/CSDE1/PNPLA8/HSP90AA1/TOMM7/ELOC/DDB1/NUDT4/SMG1/DHX9/SERBP1/CSNK1A1/PUM1/HSP90AB1/FBXO7/UBE2B/CAMLG/IDS/MTDH/BNIP3L/GSPT1/YBX3/MAP1LC3B/PRDX2	55
BP	GO:0031328	positive regulation of cellular biosynthetic process	53/274	2032/18903	1.58082921600302e-05	0.000497644679001014	0.000424493047001938	HBB/JUND/DDX21/SFPQ/ARID4B/CREBRF/GPBP1/FUS/PRDM2/RGCC/ATF4/PPP1R15A/BCLAF1/BIRC2/USP16/ZNF292/KAT6A/KLF6/HNRNPU/ILF3/DDX3X/KMT2E/WAC/RPL5/RPL26/HIF1A/KANSL1/HSPA5/ZNF451/BUD31/CSDE1/ELF1/ASXL1/RNF10/HSP90AA1/NIPBL/KMT2A/DDB1/CAND1/REL/CHD4/DHX9/RTRAF/MAX/PITHD1/ARID4A/HSP90AB1/YY1/ARID1B/SUB1/MTDH/SOX4/YBX3	53
BP	GO:0031330	negative regulation of cellular catabolic process	14/274	247/18903	1.58851171676826e-05	0.000497644679001014	0.000424493047001938	RBM38/RPL23/FUS/HNRNPU/HERC1/NOP53/WAC/RPL5/CSDE1/SMG1/DHX9/HSP90AB1/CAMLG/YBX3	14
BP	GO:2000113	negative regulation of cellular macromolecule biosynthetic process	15/274	283/18903	1.75202164377315e-05	0.000538629364252937	0.000459453159421765	CNOT1/CNOT2/ATF4/PAN3/HNRNPU/ILF3/TUT4/RPL13A/DDX3X/CELF1/DDX6/CSDE1/DHX9/PUM1/ITM2A	15
BP	GO:0032608	interferon-beta production	7/274	57/18903	1.77264497419843e-05	0.000538629364252937	0.000459453159421765	DDX3X/HSP90AA1/REL/DHX9/PPM1B/YY1/RIOK3	7
BP	GO:0032648	regulation of interferon-beta production	7/274	57/18903	1.77264497419843e-05	0.000538629364252937	0.000459453159421765	DDX3X/HSP90AA1/REL/DHX9/PPM1B/YY1/RIOK3	7
BP	GO:0018130	heterocycle biosynthetic process	89/274	4086/18903	1.77713014493324e-05	0.000538629364252937	0.000459453159421765	JUND/DDX21/CCNL1/SFPQ/JMJD1C/CNOT1/ARID4B/CREBRF/RPL23/GPBP1/FUS/SF1/PRDM2/RGCC/CNOT2/CHD1/ATF4/BCLAF1/IRF2BP2/BIRC2/USP16/CHD2/ZNF292/KAT6A/FOXP1/DDX5/KLF6/HNRNPU/ILF3/CYLD/DDX3X/ZNF644/NOP53/USP47/KMT2E/WAC/CUL3/PHF3/HIF1A/KANSL1/HSPA5/ATP5MG/TLE4/ZNF451/BUD31/ELP2/KDM2A/PCF11/ELF1/ASXL1/RNF10/HSP90AA1/RIF1/NIPBL/CIR1/ZNF326/KMT2A/ELOC/HBP1/COPS2/FNIP1/CAND1/REL/CHD4/BAZ2A/DHX9/RTRAF/TCF7/DNAJB…	89
BP	GO:0061157	mRNA destabilization	9/274	103/18903	1.89388272107666e-05	0.000569386676143048	0.00048568927846966	CNOT1/CNOT2/PAN3/HNRNPU/TUT4/CELF1/CSDE1/DHX9/PUM1	9
BP	GO:1904667	negative regulation of ubiquitin protein ligase activity	4/274	12/18903	1.95072361408044e-05	0.000581783810663352	0.000496264087422065	RPL23/RPS20/RPL37/RPL5	4
BP	GO:0019438	aromatic compound biosynthetic process	89/274	4100/18903	2.03814153141178e-05	0.000603031081674849	0.000514388100784877	JUND/DDX21/CCNL1/SFPQ/JMJD1C/CNOT1/ARID4B/CREBRF/RPL23/GPBP1/FUS/SF1/PRDM2/RGCC/CNOT2/CHD1/ATF4/BCLAF1/IRF2BP2/BIRC2/USP16/CHD2/ZNF292/KAT6A/FOXP1/DDX5/KLF6/HNRNPU/ILF3/CYLD/DDX3X/ZNF644/NOP53/USP47/KMT2E/WAC/CUL3/PHF3/HIF1A/KANSL1/HSPA5/ATP5MG/TLE4/ZNF451/BUD31/ELP2/KDM2A/PCF11/ELF1/ASXL1/RNF10/HSP90AA1/RIF1/NIPBL/CIR1/ZNF326/KMT2A/ELOC/HBP1/COPS2/FNIP1/CAND1/REL/CHD4/BAZ2A/DHX9/RTRAF/TCF7/DNAJB…	89
BP	GO:0080134	regulation of response to stress	41/274	1431/18903	2.08804768889159e-05	0.000609385394639833	0.000519808357015738	SLC38A2/SFPQ/RICTOR/FUS/RB1CC1/ATF4/PPP1R15A/BCLAF1/BIRC2/FOXP1/DDX5/USP15/TPT1/IL6ST/CYLD/CELF1/USP47/RPS19/RPL26/HIF1A/HSPA5/PNPLA8/HSP90AA1/RIF1/SELENOK/SMG1/DHX9/DNAJB6/CD44/PPM1B/SMCHD1/FBXO7/CDKN2D/YY1/ARID1B/RIOK3/BCL7B/SOX4/DNAJA1/YBX3/PRDX2	41
BP	GO:0039531	regulation of viral-induced cytoplasmic pattern recognition receptor signaling pathway	5/274	24/18903	2.09231036786209e-05	0.000609385394639833	0.000519808357015738	BIRC2/USP15/NOP53/PUM1/RIOK3	5
BP	GO:0043933	protein-containing complex organization	49/274	1845/18903	2.2118739523483e-05	0.00063921442591895	0.000545252648718418	RPL38/RPS27/RICTOR/RPL23/FUS/SF1/CHD1/RPL23A/BIRC2/ZNF207/USP16/CHD2/KAT6A/CDC42/ETF1/RPL13A/DDX3X/CELF1/YTHDC1/NOP53/CUL3/RPS28/RPL5/RPS19/NAP1L1/HSPA5/HSP90AA1/EIF3A/KMT2A/TSPYL2/FNIP1/CAND1/YME1L1/BAZ2A/DHX9/MAX/SAR1A/EIF5/SRSF5/SCAF11/HSP90AB1/SSH2/RIOK3/SPTBN1/MDM4/ARF6/GSPT1/KIF5B/MAP1LC3B	49
BP	GO:0010646	regulation of cell communication	78/274	3464/18903	2.36552150857597e-05	0.000678358783382401	0.000578642953636275	DDX21/SLC38A2/SFPQ/CNOT1/HIPK1/ARID4B/RICTOR/RPL23/RB1CC1/RPS20/CNOT2/ATF4/PPP1R15A/BCLAF1/BIRC2/KAT6A/FOXP1/DDX5/USP15/CDC42/TPT1/IL6ST/CYLD/RPL37/DDX3X/NOP53/USP47/WAC/CUL3/RPL22/RNF19A/RPL5/RPS12/RPL26/HIF1A/VAPA/HSPA5/KLHL24/TLE4/ZNF451/BUD31/ELP2/ELF1/ASXL1/HSP90AA1/SELENOK/KMT2A/TSPYL2/GGNBP2/FNIP1/REL/KRAS/CD55/CSNK1A1/SELENOT/MARK3/MIER1/PUM1/CD44/ARID4A/HSP90AB1/PPM1B/UBE2B/CDKN2D/AAK1/C…	78
BP	GO:0006446	regulation of translational initiation	8/274	82/18903	2.48113268026392e-05	0.000706081116948388	0.000602290223148035	EIF1/ATF4/PPP1R15A/EIF1B/RPL13A/DDX3X/CSDE1/EIF5	8
BP	GO:1901575	organic substance catabolic process	54/274	2120/18903	2.5126884871935e-05	0.000709644142443739	0.000605329499187524	CNOT1/RBM38/RPL23/FUS/UBE2H/RB1CC1/CNOT2/MYLIP/PAN3/BIRC2/USP16/DDX5/USP15/PSME4/HNRNPU/ETF1/TUT4/CYLD/CELF1/NOP53/USP47/WAC/CUL3/USP3/RNF11/RNF19A/RPL5/RPS27A/UBA52/HIF1A/HSPA5/CSDE1/PNPLA8/HSP90AA1/ELOC/DDB1/YME1L1/NUDT4/SMG1/DHX9/SERBP1/CSNK1A1/PUM1/CD44/PITHD1/HSP90AB1/FBXO7/UBE2B/CAMLG/IDS/MDM4/BNIP3L/GSPT1/YBX3	54
BP	GO:0050779	RNA destabilization	9/274	107/18903	2.57280138716251e-05	0.000712324525359796	0.00060761587731871	CNOT1/CNOT2/PAN3/HNRNPU/TUT4/CELF1/CSDE1/DHX9/PUM1	9
BP	GO:0061014	positive regulation of mRNA catabolic process	9/274	107/18903	2.57280138716251e-05	0.000712324525359796	0.00060761587731871	CNOT1/CNOT2/PAN3/HNRNPU/TUT4/CELF1/CSDE1/DHX9/PUM1	9
BP	GO:0017148	negative regulation of translation	14/274	258/18903	2.57950136597565e-05	0.000712324525359796	0.00060761587731871	CNOT1/CNOT2/ATF4/PAN3/HNRNPU/ILF3/TUT4/RPL13A/DDX3X/CELF1/DDX6/CSDE1/DHX9/PUM1	14
BP	GO:0019941	modification-dependent protein catabolic process	25/274	690/18903	2.61456634777243e-05	0.000713338277719303	0.000608480612432238	RPL23/UBE2H/MYLIP/BIRC2/USP16/USP15/CYLD/NOP53/USP47/WAC/CUL3/USP3/RNF11/RNF19A/RPL5/RPS27A/UBA52/HSPA5/ELOC/DDB1/CSNK1A1/HSP90AB1/FBXO7/UBE2B/CAMLG	25
BP	GO:0006259	DNA metabolic process	33/274	1054/18903	2.62144163217662e-05	0.000713338277719303	0.000608480612432238	DDX21/SFPQ/FUS/RGCC/PSME4/HNRNPU/NOP53/USP47/KMT2E/USP3/NAP1L1/KDM2A/HSP90AA1/RIF1/NIPBL/KMT2A/TSPYL2/DDB1/RNF138/BAZ2A/SMG1/DHX9/TCF7/RAD21/HSP90AB1/SMCHD1/UBE2B/CDKN2D/YY1/SMC3/ARID1B/BCL7B/SUB1	33
BP	GO:0023051	regulation of signaling	78/274	3477/18903	2.70641619012071e-05	0.000731124605563044	0.00062365242641912	DDX21/SLC38A2/SFPQ/CNOT1/HIPK1/ARID4B/RICTOR/RPL23/RB1CC1/RPS20/CNOT2/ATF4/PPP1R15A/BCLAF1/BIRC2/KAT6A/FOXP1/DDX5/USP15/CDC42/TPT1/IL6ST/CYLD/RPL37/DDX3X/NOP53/USP47/WAC/CUL3/RPL22/RNF19A/RPL5/RPS12/RPL26/HIF1A/VAPA/HSPA5/KLHL24/TLE4/ZNF451/BUD31/ELP2/ELF1/ASXL1/HSP90AA1/SELENOK/KMT2A/TSPYL2/GGNBP2/FNIP1/REL/KRAS/CD55/CSNK1A1/SELENOT/MARK3/MIER1/PUM1/CD44/ARID4A/HSP90AB1/PPM1B/UBE2B/CDKN2D/AAK1/C…	78
BP	GO:0009891	positive regulation of biosynthetic process	53/274	2074/18903	2.78118704389177e-05	0.00074591836687975	0.000636271568314809	HBB/JUND/DDX21/SFPQ/ARID4B/CREBRF/GPBP1/FUS/PRDM2/RGCC/ATF4/PPP1R15A/BCLAF1/BIRC2/USP16/ZNF292/KAT6A/KLF6/HNRNPU/ILF3/DDX3X/KMT2E/WAC/RPL5/RPL26/HIF1A/KANSL1/HSPA5/ZNF451/BUD31/CSDE1/ELF1/ASXL1/RNF10/HSP90AA1/NIPBL/KMT2A/DDB1/CAND1/REL/CHD4/DHX9/RTRAF/MAX/PITHD1/ARID4A/HSP90AB1/YY1/ARID1B/SUB1/MTDH/SOX4/YBX3	53
BP	GO:0045892	negative regulation of DNA-templated transcription	38/274	1302/18903	2.91117840002169e-05	0.000775205219662919	0.000661253379433498	JUND/SFPQ/CNOT1/ARID4B/RPL23/SF1/PRDM2/CNOT2/ATF4/BCLAF1/IRF2BP2/KAT6A/FOXP1/DDX5/HNRNPU/ILF3/NOP53/USP47/CUL3/TLE4/ZNF451/KDM2A/RIF1/NIPBL/CIR1/COPS2/FNIP1/CHD4/TCF7/DNAJB6/MAX/MIER1/ARID4A/YY1/MTDH/MDM4/SRSF2/YBX3	38
BP	GO:0030163	protein catabolic process	32/274	1014/18903	3.00810156251388e-05	0.000790257956437648	0.000674093428506363	RPL23/UBE2H/MYLIP/BIRC2/USP16/USP15/PSME4/CYLD/NOP53/USP47/WAC/CUL3/USP3/RNF11/RNF19A/RPL5/RPS27A/UBA52/HSPA5/HSP90AA1/ELOC/DDB1/YME1L1/CSNK1A1/PITHD1/HSP90AB1/FBXO7/UBE2B/CAMLG/IDS/MDM4/BNIP3L	32
BP	GO:1903507	negative regulation of nucleic acid-templated transcription	38/274	1304/18903	3.01010273106615e-05	0.000790257956437648	0.000674093428506363	JUND/SFPQ/CNOT1/ARID4B/RPL23/SF1/PRDM2/CNOT2/ATF4/BCLAF1/IRF2BP2/KAT6A/FOXP1/DDX5/HNRNPU/ILF3/NOP53/USP47/CUL3/TLE4/ZNF451/KDM2A/RIF1/NIPBL/CIR1/COPS2/FNIP1/CHD4/TCF7/DNAJB6/MAX/MIER1/ARID4A/YY1/MTDH/MDM4/SRSF2/YBX3	38
BP	GO:1902679	negative regulation of RNA biosynthetic process	38/274	1306/18903	3.11209765389915e-05	0.000807666758156541	0.000688943211088465	JUND/SFPQ/CNOT1/ARID4B/RPL23/SF1/PRDM2/CNOT2/ATF4/BCLAF1/IRF2BP2/KAT6A/FOXP1/DDX5/HNRNPU/ILF3/NOP53/USP47/CUL3/TLE4/ZNF451/KDM2A/RIF1/NIPBL/CIR1/COPS2/FNIP1/CHD4/TCF7/DNAJB6/MAX/MIER1/ARID4A/YY1/MTDH/MDM4/SRSF2/YBX3	38
BP	GO:0009896	positive regulation of catabolic process	21/274	528/18903	3.11974284266475e-05	0.000807666758156541	0.000688943211088465	CNOT1/RB1CC1/CNOT2/MYLIP/PAN3/HNRNPU/TUT4/CELF1/NOP53/WAC/RNF19A/HIF1A/CSDE1/HSP90AA1/DDB1/DHX9/CSNK1A1/PUM1/FBXO7/MTDH/BNIP3L	21
BP	GO:0010628	positive regulation of gene expression	35/274	1177/18903	4.2535183873647e-05	0.00109359424469625	0.000932840584263431	TRA2B/DDX21/SLC38A2/TRA2A/RBM38/RPL23/FUS/RGCC/ATF4/PPP1R15A/USP16/KAT6A/FOXP1/DDX5/HNRNPU/IL6ST/DDX3X/CELF1/RPL5/RPL26/HIF1A/CSDE1/HSP90AA1/RIF1/SELENOK/KRAS/DHX9/CD55/SRSF5/YY1/ARID1B/RIOK3/SPTBN1/SOX4/YBX3	35
BP	GO:0045727	positive regulation of translation	10/274	143/18903	4.56879271552148e-05	0.00116660679749754	0.000995120605161528	PPP1R15A/USP16/HNRNPU/DDX3X/RPL5/RPL26/CSDE1/DHX9/SOX4/YBX3	10
BP	GO:0009966	regulation of signal transduction	70/274	3075/18903	5.17730848826792e-05	0.00130924463532471	0.00111679129300766	DDX21/SFPQ/CNOT1/HIPK1/ARID4B/RICTOR/RPL23/RB1CC1/RPS20/CNOT2/PPP1R15A/BCLAF1/BIRC2/KAT6A/FOXP1/DDX5/USP15/CDC42/TPT1/IL6ST/CYLD/RPL37/DDX3X/NOP53/USP47/WAC/CUL3/RPL5/RPS12/RPL26/HIF1A/VAPA/HSPA5/KLHL24/TLE4/ZNF451/BUD31/ELP2/ELF1/ASXL1/HSP90AA1/SELENOK/TSPYL2/GGNBP2/FNIP1/REL/KRAS/CD55/CSNK1A1/MARK3/MIER1/PUM1/CD44/ARID4A/HSP90AB1/PPM1B/UBE2B/CDKN2D/AAK1/CDC42SE2/LEPROTL1/RIOK3/MTDH/SPTBN1/SOX4/…	70
BP	GO:2000767	positive regulation of cytoplasmic translation	4/274	15/18903	5.19764501148221e-05	0.00130924463532471	0.00111679129300766	HNRNPU/CSDE1/DHX9/YBX3	4
BP	GO:2000765	regulation of cytoplasmic translation	5/274	29/18903	5.50940075380403e-05	0.00137845946377056	0.00117583183873133	HNRNPU/RPL13A/CSDE1/DHX9/YBX3	5
BP	GO:0000288	nuclear-transcribed mRNA catabolic process, deadenylation-dependent decay	7/274	68/18903	5.67566371130246e-05	0.00140587147625336	0.00119921440302727	CNOT1/CNOT2/PAN3/HNRNPU/TUT4/CSDE1/DHX9	7
BP	GO:0034655	nucleobase-containing compound catabolic process	18/274	428/18903	5.69438285714208e-05	0.00140587147625336	0.00119921440302727	CNOT1/RBM38/FUS/CNOT2/PAN3/DDX5/HNRNPU/ETF1/TUT4/CELF1/CSDE1/NUDT4/SMG1/DHX9/SERBP1/PUM1/GSPT1/YBX3	18
BP	GO:0010606	positive regulation of cytoplasmic mRNA processing body assembly	3/274	6/18903	5.83326170071385e-05	0.00142036872227718	0.00121158061610554	CNOT1/CNOT2/PAN3	3
BP	GO:0034089	establishment of meiotic sister chromatid cohesion	3/274	6/18903	5.83326170071385e-05	0.00142036872227718	0.00121158061610554	STAG2/RAD21/SMC3	3
BP	GO:0031331	positive regulation of cellular catabolic process	18/274	429/18903	5.86740298365575e-05	0.00142036872227718	0.00121158061610554	CNOT1/RB1CC1/CNOT2/PAN3/HNRNPU/TUT4/CELF1/NOP53/WAC/RNF19A/HIF1A/CSDE1/DHX9/CSNK1A1/PUM1/FBXO7/MTDH/BNIP3L	18
BP	GO:1901990	regulation of mitotic cell cycle phase transition	16/274	354/18903	6.37140390401397e-05	0.00153242540349446	0.00130716544611383	RGCC/ZNF207/SYF2/DDX3X/NOP53/USP47/KMT2E/WAC/CUL3/RPL26/DDB1/RAD21/FBXO7/CDKN2D/ARID1B/BCL7B	16
BP	GO:1901798	positive regulation of signal transduction by p53 class mediator	5/274	30/18903	6.53343852587648e-05	0.00156132428361971	0.00133181631489021	RPL23/RPS20/DDX5/RPL37/RPL26	5
BP	GO:0006950	response to stress	86/274	4044/18903	6.60577582732043e-05	0.00156855619644908	0.00133798516757191	HBB/JUND/DDX21/SLC38A2/SFPQ/JMJD1C/HIPK1/CREBRF/RICTOR/FUS/RB1CC1/RGCC/MALAT1/ABCF1/ATF4/PPP1R15A/BCLAF1/BIRC2/USP16/CHD2/SYF2/KAT6A/FOXP1/DDX5/USP15/PSME4/CDC42/TPT1/IL6ST/ILF3/CYLD/RPL13A/DDX3X/CELF1/NOP53/USP47/WAC/CUL3/USP3/RPL39/RPS19/RPL26/HIF1A/OSER1/HSPA5/GNAS/KDM2A/PNPLA8/HSP90AA1/RIF1/TOMM7/PPP4R3A/NIPBL/SELENOK/DDB1/FNIP1/REL/RNF138/SMG1/DHX9/CD55/DNAJB6/MAX/PUM1/CD44/RAD21/HSP90AB1/PP…	86
BP	GO:0097190	apoptotic signaling pathway	22/274	600/18903	6.78838216004413e-05	0.00160171447421801	0.00136626932081901	SFPQ/HIPK1/RB1CC1/MKNK2/ATF4/PPP1R15A/BCLAF1/DDX5/TPT1/CYLD/DDX3X/USP47/CUL3/RPL26/HIF1A/SELENOK/CD44/CDKN2D/BNIP3L/DNAJA1/YBX3/PRDX2	22
BP	GO:0034085	establishment of sister chromatid cohesion	4/274	16/18903	6.85137401551199e-05	0.00160641020942319	0.0013702748031024	NIPBL/STAG2/RAD21/SMC3	4
BP	GO:0034249	negative regulation of cellular amide metabolic process	14/274	285/18903	7.60302775986442e-05	0.00177150546804841	0.00151110176727305	CNOT1/CNOT2/ATF4/PAN3/HNRNPU/ILF3/TUT4/RPL13A/DDX3X/CELF1/DDX6/CSDE1/DHX9/PUM1	14
BP	GO:2000059	negative regulation of ubiquitin-dependent protein catabolic process	6/274	50/18903	8.17081693479058e-05	0.00189197549893784	0.0016138632206605	RPL23/NOP53/WAC/RPL5/HSP90AB1/CAMLG	6
BP	GO:0048583	regulation of response to stimulus	87/274	4131/18903	8.40302827553062e-05	0.00191940114756782	0.00163725741664851	DDX21/SLC38A2/SFPQ/CNOT1/HIPK1/ARID4B/RICTOR/RPL23/FUS/RB1CC1/RPS20/RGCC/CNOT2/ATF4/PPP1R15A/BCLAF1/BIRC2/KAT6A/FOXP1/DDX5/USP15/CDC42/TPT1/IL6ST/CYLD/RPL37/DDX3X/CELF1/NOP53/USP47/WAC/CUL3/RPL5/RPS19/RPS12/RPL26/HIF1A/VAPA/HSPA5/KLHL24/TLE4/ZNF451/BUD31/ELP2/PNPLA8/ELF1/ASXL1/HSP90AA1/RIF1/SELENOK/TSPYL2/GGNBP2/FNIP1/REL/KRAS/SMG1/DHX9/CD55/DNAJB6/CSNK1A1/MARK3/MIER1/PUM1/CD44/ARID4A/HSP90AB1/PP…	87
BP	GO:0051276	chromosome organization	22/274	609/18903	8.43117584387148e-05	0.00191940114756782	0.00163725741664851	SFPQ/CHD1/ZNF207/CHD2/KAT6A/HNRNPU/DDX3X/CUL3/HSP90AA1/RIF1/NIPBL/CHD4/SMG1/DHX9/STAG2/RAD21/HSP90AB1/UBE2B/YY1/SMC3/ARID1B/BCL7B	22
BP	GO:1901362	organic cyclic compound biosynthetic process	89/274	4253/18903	8.44371749466528e-05	0.00191940114756782	0.00163725741664851	JUND/DDX21/CCNL1/SFPQ/JMJD1C/CNOT1/ARID4B/CREBRF/RPL23/GPBP1/FUS/SF1/PRDM2/RGCC/CNOT2/CHD1/ATF4/BCLAF1/IRF2BP2/BIRC2/USP16/CHD2/ZNF292/KAT6A/FOXP1/DDX5/KLF6/HNRNPU/ILF3/CYLD/DDX3X/ZNF644/NOP53/USP47/KMT2E/WAC/CUL3/PHF3/HIF1A/KANSL1/HSPA5/ATP5MG/TLE4/ZNF451/BUD31/ELP2/KDM2A/PCF11/ELF1/ASXL1/RNF10/HSP90AA1/RIF1/NIPBL/CIR1/ZNF326/KMT2A/ELOC/HBP1/COPS2/FNIP1/CAND1/REL/CHD4/BAZ2A/DHX9/RTRAF/TCF7/DNAJB…	89
BP	GO:0045893	positive regulation of DNA-templated transcription	44/274	1692/18903	0.000101176799100046	0.00227221148822272	0.00193820615143462	JUND/DDX21/SFPQ/ARID4B/CREBRF/GPBP1/FUS/PRDM2/RGCC/ATF4/BCLAF1/BIRC2/USP16/ZNF292/KAT6A/KLF6/HNRNPU/ILF3/DDX3X/KMT2E/WAC/HIF1A/KANSL1/HSPA5/ZNF451/BUD31/ELF1/ASXL1/RNF10/NIPBL/KMT2A/CAND1/REL/CHD4/DHX9/RTRAF/MAX/PITHD1/ARID4A/YY1/ARID1B/SUB1/MTDH/SOX4	44
BP	GO:1903508	positive regulation of nucleic acid-templated transcription	44/274	1692/18903	0.000101176799100046	0.00227221148822272	0.00193820615143462	JUND/DDX21/SFPQ/ARID4B/CREBRF/GPBP1/FUS/PRDM2/RGCC/ATF4/BCLAF1/BIRC2/USP16/ZNF292/KAT6A/KLF6/HNRNPU/ILF3/DDX3X/KMT2E/WAC/HIF1A/KANSL1/HSPA5/ZNF451/BUD31/ELF1/ASXL1/RNF10/NIPBL/KMT2A/CAND1/REL/CHD4/DHX9/RTRAF/MAX/PITHD1/ARID4A/YY1/ARID1B/SUB1/MTDH/SOX4	44
BP	GO:0009895	negative regulation of catabolic process	15/274	332/18903	0.00010821402881988	0.00241569999664978	0.0020606024649534	RBM38/RPL23/FUS/HNRNPU/HERC1/NOP53/WAC/RPL5/CSDE1/SMG1/DHX9/HSP90AB1/CAMLG/MDM4/YBX3	15
BP	GO:1902680	positive regulation of RNA biosynthetic process	44/274	1698/18903	0.000109673562604965	0.00243370857971017	0.00207596386359397	JUND/DDX21/SFPQ/ARID4B/CREBRF/GPBP1/FUS/PRDM2/RGCC/ATF4/BCLAF1/BIRC2/USP16/ZNF292/KAT6A/KLF6/HNRNPU/ILF3/DDX3X/KMT2E/WAC/HIF1A/KANSL1/HSPA5/ZNF451/BUD31/ELF1/ASXL1/RNF10/NIPBL/KMT2A/CAND1/REL/CHD4/DHX9/RTRAF/MAX/PITHD1/ARID4A/YY1/ARID1B/SUB1/MTDH/SOX4	44
BP	GO:2001243	negative regulation of intrinsic apoptotic signaling pathway	8/274	101/18903	0.000111029975119636	0.00244922927364499	0.00208920308213279	TPT1/DDX3X/USP47/HIF1A/CD44/CDKN2D/DNAJA1/YBX3	8
BP	GO:0009056	catabolic process	60/274	2579/18903	0.000115099006838688	0.00252405351467429	0.00215302848086487	HBB/CNOT1/RBM38/RPL23/FUS/UBE2H/RB1CC1/CNOT2/MYLIP/PAN3/BIRC2/USP16/DDX5/USP15/PSME4/HNRNPU/ETF1/HERC1/TUT4/CYLD/CELF1/NOP53/USP47/WAC/CUL3/USP3/RNF11/RNF19A/RPL5/RPS27A/UBA52/HIF1A/HSPA5/CSDE1/PNPLA8/HSP90AA1/TOMM7/ELOC/DDB1/YME1L1/NUDT4/SMG1/DHX9/SERBP1/CSNK1A1/PUM1/CD44/PITHD1/HSP90AB1/FBXO7/UBE2B/CAMLG/IDS/MTDH/MDM4/BNIP3L/GSPT1/YBX3/MAP1LC3B/PRDX2	60
BP	GO:0060548	negative regulation of cell death	31/274	1043/18903	0.000121424247769185	0.0026371945682537	0.00224953828515203	RICTOR/SON/RB1CC1/ATF4/BIRC2/FOXP1/TPT1/RPS6/IL6ST/DDX3X/USP47/HIF1A/HSPA5/DDB1/FNIP1/YME1L1/KRAS/DNAJB6/CD44/HSP90AB1/FBXO7/UBE2B/CDKN2D/MTDH/PIM3/SOX4/MDM4/BNIP3L/DNAJA1/YBX3/PRDX2	31
BP	GO:0039528	cytoplasmic pattern recognition receptor signaling pathway in response to virus	5/274	34/18903	0.000121673139951619	0.0026371945682537	0.00224953828515203	BIRC2/USP15/NOP53/PUM1/RIOK3	5
BP	GO:1902531	regulation of intracellular signal transduction	45/274	1766/18903	0.000133424084089488	0.00287517332650642	0.00245253518730966	DDX21/SFPQ/RICTOR/RPL23/RB1CC1/RPS20/BCLAF1/BIRC2/KAT6A/DDX5/USP15/CDC42/TPT1/CYLD/RPL37/DDX3X/NOP53/USP47/WAC/CUL3/RPL5/RPL26/HIF1A/VAPA/HSP90AA1/SELENOK/FNIP1/REL/KRAS/MARK3/MIER1/PUM1/CD44/HSP90AB1/PPM1B/UBE2B/CDKN2D/CDC42SE2/RIOK3/MTDH/SOX4/ARF6/DNAJA1/YBX3/PRDX2	45
BP	GO:0043154	negative regulation of cysteine-type endopeptidase activity involved in apoptotic process	7/274	78/18903	0.000136766139609503	0.00293025384174842	0.00249951910320815	BIRC2/DDX3X/USP47/FNIP1/DNAJB6/CD44/CDKN2D	7
BP	GO:0042981	regulation of apoptotic process	40/274	1506/18903	0.000139932566897713	0.00298096348225528	0.00254277464419844	CCNL1/SFPQ/RICTOR/STK17A/SON/RB1CC1/RGCC/ATF4/BCLAF1/BIRC2/RBM25/FOXP1/TPT1/RPS6/IL6ST/CYLD/DDX3X/NOP53/USP47/RPL26/HIF1A/HSPA5/HSP90AA1/DDB1/FNIP1/YME1L1/KRAS/DNAJB6/CD44/HSP90AB1/UBE2B/CDKN2D/MTDH/PIM3/SOX4/MDM4/BNIP3L/DNAJA1/YBX3/PRDX2	40
BP	GO:0000028	ribosomal small subunit assembly	4/274	19/18903	0.000140994014792213	0.00298650958605325	0.00254750549454113	RPL38/RPS27/RPS28/RPS19	4
BP	GO:0000122	negative regulation of transcription by RNA polymerase II	29/274	956/18903	0.000143868298721736	0.00303017524087362	0.00258475248550915	JUND/SFPQ/CNOT1/ARID4B/RPL23/PRDM2/CNOT2/ATF4/IRF2BP2/FOXP1/DDX5/HNRNPU/NOP53/CUL3/TLE4/ZNF451/RIF1/NIPBL/CIR1/COPS2/FNIP1/CHD4/MAX/MIER1/ARID4A/YY1/MTDH/MDM4/YBX3	29
BP	GO:0032479	regulation of type I interferon production	8/274	105/18903	0.000145746545710294	0.00303543643803339	0.00258924030926668	CYLD/DDX3X/HSP90AA1/REL/DHX9/PPM1B/YY1/RIOK3	8
BP	GO:0032606	type I interferon production	8/274	105/18903	0.000145746545710294	0.00303543643803339	0.00258924030926668	CYLD/DDX3X/HSP90AA1/REL/DHX9/PPM1B/YY1/RIOK3	8
BP	GO:0006281	DNA repair	21/274	591/18903	0.00015364337342073	0.00317994245228142	0.00271250455961773	SFPQ/FUS/PSME4/NOP53/USP47/USP3/KDM2A/RIF1/NIPBL/DDB1/RNF138/SMG1/DHX9/RAD21/SMCHD1/UBE2B/CDKN2D/YY1/SMC3/ARID1B/BCL7B	21
BP	GO:0006511	ubiquitin-dependent protein catabolic process	23/274	680/18903	0.000154390982795852	0.00317994245228142	0.00271250455961773	RPL23/UBE2H/MYLIP/BIRC2/USP16/USP15/CYLD/NOP53/USP47/WAC/CUL3/USP3/RNF11/RNF19A/RPL5/HSPA5/ELOC/DDB1/CSNK1A1/HSP90AB1/FBXO7/UBE2B/CAMLG	23
BP	GO:2001022	positive regulation of response to DNA damage stimulus	10/274	166/18903	0.000158848205807903	0.00324033641615535	0.00276402087000376	FUS/BCLAF1/DDX5/RPL26/RIF1/DHX9/SMCHD1/YY1/ARID1B/BCL7B	10
BP	GO:0010603	regulation of cytoplasmic mRNA processing body assembly	3/274	8/18903	0.000159845628207037	0.00324033641615535	0.00276402087000376	CNOT1/CNOT2/PAN3	3
BP	GO:0043066	negative regulation of apoptotic process	28/274	914/18903	0.000159930767320972	0.00324033641615535	0.00276402087000376	RICTOR/SON/RB1CC1/BIRC2/FOXP1/TPT1/RPS6/IL6ST/DDX3X/USP47/HIF1A/HSPA5/DDB1/FNIP1/YME1L1/KRAS/DNAJB6/CD44/HSP90AB1/UBE2B/CDKN2D/MTDH/PIM3/MDM4/BNIP3L/DNAJA1/YBX3/PRDX2	28
BP	GO:0039535	regulation of RIG-I signaling pathway	4/274	20/18903	0.000174241713961762	0.00348796045126114	0.00297524523471309	BIRC2/USP15/NOP53/PUM1	4
BP	GO:0071243	cellular response to arsenic-containing substance	4/274	20/18903	0.000174241713961762	0.00348796045126114	0.00297524523471309	SLC38A2/MKNK2/ATF4/DDX3X	4
BP	GO:0046700	heterocycle catabolic process	18/274	468/18903	0.000174959389588474	0.00348796045126114	0.00297524523471309	CNOT1/RBM38/FUS/CNOT2/PAN3/DDX5/HNRNPU/ETF1/TUT4/CELF1/CSDE1/NUDT4/SMG1/DHX9/SERBP1/PUM1/GSPT1/YBX3	18
BP	GO:0030097	hemopoiesis	28/274	920/18903	0.000178198140840384	0.00353363121836676	0.00301420259506607	HIPK1/PRRC2C/MKNK2/SBDS/ATF4/IRF2BP2/CHD2/KAT6A/FOXP1/CDC42/RPS6/KLF6/KMT2E/RPL22/RPS19/HIF1A/ASXL1/KMT2A/FNIP1/TCF7/PITHD1/ARID4A/FBXO7/YY1/ARID1B/SOX4/ITM2A/PRDX2	28
BP	GO:0010564	regulation of cell cycle process	24/274	735/18903	0.00018814470278235	0.00371112937551641	0.00316560928490939	CCNL1/SFPQ/RPL23/RGCC/KIF20B/ZNF207/SYF2/CDC42/HNRNPU/DDX3X/NOP53/USP47/KMT2E/WAC/CUL3/RPL26/DDB1/RAD21/PRPF40A/FBXO7/UBE2B/CDKN2D/ARID1B/BCL7B	24
BP	GO:0034250	positive regulation of cellular amide metabolic process	10/274	170/18903	0.000192901211808346	0.00378492482958691	0.00322855712395021	PPP1R15A/USP16/HNRNPU/DDX3X/RPL5/RPL26/CSDE1/DHX9/SOX4/YBX3	10
BP	GO:0044772	mitotic cell cycle phase transition	18/274	473/18903	0.000199292944212959	0.00388986437709902	0.00331807100836236	RGCC/ZNF207/SYF2/RPS6/DDX3X/NOP53/USP47/KMT2E/WAC/CUL3/RPL26/DDB1/RAD21/FBXO7/CDKN2D/ARID1B/BCL7B/GSPT1	18
BP	GO:0044270	cellular nitrogen compound catabolic process	18/274	474/18903	0.000204500248736791	0.00397071316297269	0.0033870353697031	CNOT1/RBM38/FUS/CNOT2/PAN3/DDX5/HNRNPU/ETF1/TUT4/CELF1/CSDE1/NUDT4/SMG1/DHX9/SERBP1/PUM1/GSPT1/YBX3	18
BP	GO:1902229	regulation of intrinsic apoptotic signaling pathway in response to DNA damage	5/274	38/18903	0.000209349644880854	0.00404381075707681	0.0034493879311975	TPT1/USP47/RPL26/CD44/CDKN2D	5
BP	GO:0033962	P-body assembly	4/274	21/18903	0.000212797366238026	0.00408921949141938	0.00348812177647898	CNOT1/CNOT2/PAN3/DDX6	4
BP	GO:0031397	negative regulation of protein ubiquitination	7/274	84/18903	0.000217815501172822	0.00416418558139631	0.00355206817297217	RPL23/RPS20/RPL37/RPL5/CAMLG/SOX4/DNAJA1	7
BP	GO:0010941	regulation of cell death	43/274	1698/18903	0.000219731837832919	0.00417938924204654	0.00356503696075859	HBB/CCNL1/SFPQ/RICTOR/STK17A/SON/RB1CC1/RGCC/ATF4/BCLAF1/BIRC2/RBM25/FOXP1/TPT1/RPS6/IL6ST/CYLD/DDX3X/CELF1/NOP53/USP47/RPL26/HIF1A/HSPA5/HSP90AA1/DDB1/FNIP1/YME1L1/KRAS/DNAJB6/CD44/HSP90AB1/FBXO7/UBE2B/CDKN2D/MTDH/PIM3/SOX4/MDM4/BNIP3L/DNAJA1/YBX3/PRDX2	43
BP	GO:0043067	regulation of programmed cell death	40/274	1541/18903	0.000225990877309565	0.00427661924167543	0.00364797456773816	CCNL1/SFPQ/RICTOR/STK17A/SON/RB1CC1/RGCC/ATF4/BCLAF1/BIRC2/RBM25/FOXP1/TPT1/RPS6/IL6ST/CYLD/DDX3X/NOP53/USP47/RPL26/HIF1A/HSPA5/HSP90AA1/DDB1/FNIP1/YME1L1/KRAS/DNAJB6/CD44/HSP90AB1/UBE2B/CDKN2D/MTDH/PIM3/SOX4/MDM4/BNIP3L/DNAJA1/YBX3/PRDX2	40
BP	GO:0002753	cytoplasmic pattern recognition receptor signaling pathway	6/274	60/18903	0.000228095005786989	0.00429463728067623	0.00366334403233649	BIRC2/USP15/CYLD/NOP53/PUM1/RIOK3	6
BP	GO:0065003	protein-containing complex assembly	42/274	1650/18903	0.000235340948464458	0.00440879927575629	0.00376072470410541	RPL38/RPS27/RICTOR/FUS/SF1/RPL23A/BIRC2/ZNF207/USP16/KAT6A/CDC42/RPL13A/DDX3X/CELF1/YTHDC1/NOP53/CUL3/RPS28/RPL5/RPS19/NAP1L1/HSPA5/HSP90AA1/EIF3A/KMT2A/TSPYL2/FNIP1/CAND1/YME1L1/BAZ2A/DHX9/MAX/SAR1A/EIF5/SRSF5/SCAF11/HSP90AB1/SSH2/RIOK3/SPTBN1/MDM4/ARF6	42
BP	GO:0043069	negative regulation of programmed cell death	28/274	938/18903	0.000244700039403416	0.00456120873447968	0.00389073062651432	RICTOR/SON/RB1CC1/BIRC2/FOXP1/TPT1/RPS6/IL6ST/DDX3X/USP47/HIF1A/HSPA5/DDB1/FNIP1/YME1L1/KRAS/DNAJB6/CD44/HSP90AB1/UBE2B/CDKN2D/MTDH/PIM3/MDM4/BNIP3L/DNAJA1/YBX3/PRDX2	28
BP	GO:0070887	cellular response to chemical stimulus	68/274	3116/18903	0.000247876584269541	0.00459743236893955	0.00392162954217483	HBB/JUND/TRA2B/SLC38A2/SFPQ/CNOT1/HIPK1/RNMT/ARID4B/RPL23/RGCC/MKNK2/SBDS/MALAT1/CNOT2/ATF4/PPP1R15A/BCLAF1/ZC3H15/BIRC2/RPS16/FOXP1/DDX5/USP15/CDC42/HNRNPU/IL6ST/CYLD/RPL13A/DDX3X/NOP53/CUL3/RPS19/HIF1A/OSER1/HSPA5/GNAS/TLE4/ZNF451/PNPLA8/CCDC186/RIF1/DHX9/CD55/TCF7/MAX/SELENOT/SRSF5/CD44/ARID4A/HSP90AB1/FBXO7/B3GNT2/YY1/LEPROTL1/RIOK3/MTDH/BSG/PIM3/SOX4/MDM4/ARF6/BNIP3L/KIF5B/DNAJA1/WNK1/YBX3/P…	68
BP	GO:0048255	mRNA stabilization	6/274	61/18903	0.000249940709532534	0.00461276715414499	0.0039347101797696	RBM38/FUS/HNRNPU/CSDE1/DHX9/YBX3	6
BP	GO:0051444	negative regulation of ubiquitin-protein transferase activity	4/274	22/18903	0.000257135753777842	0.00472217778366402	0.00402803791632285	RPL23/RPS20/RPL37/RPL5	4
BP	GO:0031333	negative regulation of protein-containing complex assembly	9/274	146/18903	0.00028404468698983	0.00519077741714747	0.00442775541484146	BIRC2/CDC42/RPL13A/DDX3X/NOP53/HSPA5/SSH2/RIOK3/SPTBN1	9
BP	GO:0098586	cellular response to virus	8/274	116/18903	0.000289669178210643	0.00526773998228916	0.00449340481321876	BIRC2/USP15/DDX3X/NOP53/HIF1A/HSP90AA1/PUM1/RIOK3	8
BP	GO:0019439	aromatic compound catabolic process	18/274	489/18903	0.000298188699556511	0.00539634695119744	0.00460310710965876	CNOT1/RBM38/FUS/CNOT2/PAN3/DDX5/HNRNPU/ETF1/TUT4/CELF1/CSDE1/NUDT4/SMG1/DHX9/SERBP1/PUM1/GSPT1/YBX3	18
BP	GO:0050821	protein stabilization	11/274	214/18903	0.000302182723196838	0.00544220865738074	0.00464222734186447	RPL23/ZNF207/NOP53/RPL5/HSP90AA1/HSP90AB1/UBE2B/CAMLG/AAK1/SOX4/MDM4	11
BP	GO:0000082	G1/S transition of mitotic cell cycle	12/274	250/18903	0.000304217689296239	0.00545251704661721	0.00465102044212519	RGCC/RPS6/DDX3X/KMT2E/WAC/CUL3/RPL26/FBXO7/CDKN2D/ARID1B/BCL7B/GSPT1	12
BP	GO:0022402	cell cycle process	34/274	1256/18903	0.000328143896372337	0.0058532078740482	0.00499281143762695	CCNL1/SFPQ/RPL23/SON/RGCC/SBDS/PCM1/KIF20B/ZNF207/USP16/SYF2/CDC42/RPS6/HNRNPU/DDX3X/NOP53/USP47/KMT2E/WAC/CUL3/RPL26/NIPBL/DDB1/STAG2/RAD21/PRPF40A/FBXO7/UBE2B/CDKN2D/SMC3/ARID1B/BCL7B/SPTBN1/GSPT1	34
BP	GO:0009615	response to virus	16/274	409/18903	0.000331330057218339	0.00588189739671413	0.00501728372359199	DDX21/BIRC2/USP15/TPT1/ILF3/DDX3X/NOP53/RPS15A/HIF1A/HSP90AA1/SELENOK/DHX9/PUM1/PPM1B/RIOK3/BNIP3L	16
BP	GO:2000117	negative regulation of cysteine-type endopeptidase activity	7/274	91/18903	0.000357203591988013	0.0063111610944612	0.0053834475001037	BIRC2/DDX3X/USP47/FNIP1/DNAJB6/CD44/CDKN2D	7
BP	GO:1904666	regulation of ubiquitin protein ligase activity	4/274	24/18903	0.000365104320513217	0.0064203250324211	0.00547656480769826	RPL23/RPS20/RPL37/RPL5	4
BP	GO:0048534	hematopoietic or lymphoid organ development	28/274	962/18903	0.000367370125692426	0.00642983957080453	0.00548468074977425	HIPK1/PRRC2C/MKNK2/SBDS/ATF4/IRF2BP2/CHD2/KAT6A/FOXP1/CDC42/RPS6/KLF6/KMT2E/RPL22/RPS19/HIF1A/ASXL1/KMT2A/FNIP1/TCF7/PITHD1/ARID4A/FBXO7/YY1/ARID1B/SOX4/ITM2A/PRDX2	28
BP	GO:0016055	Wnt signaling pathway	17/274	456/18903	0.000378549262047978	0.00659454041549001	0.00562517127716154	CDC42/CYLD/DDX3X/USP47/CUL3/RPS12/TLE4/HBP1/DDB1/RNF138/TCF7/CSNK1A1/PPM1B/UBE2B/BCL7B/SOX4/WNK1	17
BP	GO:1903051	negative regulation of proteolysis involved in protein catabolic process	6/274	66/18903	0.000385037147350131	0.00667636504800599	0.00569496803987635	RPL23/NOP53/WAC/RPL5/HSP90AB1/CAMLG	6
BP	GO:0198738	cell-cell signaling by wnt	17/274	458/18903	0.000397934774194922	0.00686805943610496	0.00585848417564747	CDC42/CYLD/DDX3X/USP47/CUL3/RPS12/TLE4/HBP1/DDB1/RNF138/TCF7/CSNK1A1/PPM1B/UBE2B/BCL7B/SOX4/WNK1	17
BP	GO:0048872	homeostasis of number of cells	13/274	296/18903	0.000405655500002544	0.00696904932723265	0.0059446289862124	RPS6/KMT2E/RPS17/RPS24/RPS19/HIF1A/ASXL1/KMT2A/KRAS/ARID4A/CAMLG/SOX4/PRDX2	13
BP	GO:1903312	negative regulation of mRNA metabolic process	7/274	94/18903	0.000435420326034262	0.0074460870433749	0.00635154420545392	RBM38/FUS/HNRNPU/CSDE1/DHX9/SRSF4/YBX3	7
BP	GO:0002520	immune system development	29/274	1024/18903	0.000449653713827987	0.00765437920160153	0.00652921831037899	HIPK1/PRRC2C/MKNK2/SBDS/ATF4/IRF2BP2/CHD2/KAT6A/FOXP1/CDC42/RPS6/KLF6/KMT2E/RPL22/RPS19/HIF1A/ASXL1/RIF1/KMT2A/FNIP1/TCF7/PITHD1/ARID4A/FBXO7/YY1/ARID1B/SOX4/ITM2A/PRDX2	29
BP	GO:0045793	positive regulation of cell size	3/274	11/18903	0.000456003360658202	0.00769221958612568	0.00656149632078317	RB1CC1/HSP90AA1/HSP90AB1	3
BP	GO:0070934	CRD-mediated mRNA stabilization	3/274	11/18903	0.000456003360658202	0.00769221958612568	0.00656149632078317	HNRNPU/CSDE1/DHX9	3
BP	GO:0007059	chromosome segregation	15/274	382/18903	0.000486933090927456	0.00817696649989889	0.00697498751869058	SFPQ/ZNF207/CDC42/HNRNPU/DDX3X/CUL3/NIPBL/STAG2/PUM1/RAD21/UBE2B/SMC3/ARID1B/RIOK3/BCL7B	15
BP	GO:1903321	negative regulation of protein modification by small protein conjugation or removal	7/274	96/18903	0.00049475492126294	0.00827105984963337	0.00705524954984821	RPL23/RPS20/RPL37/RPL5/CAMLG/SOX4/DNAJA1	7
BP	GO:0000027	ribosomal large subunit assembly	4/274	26/18903	0.000502107454260826	0.00831936261993048	0.00709645202021967	RPL38/RPL23A/NOP53/RPL5	4
BP	GO:1900151	regulation of nuclear-transcribed mRNA catabolic process, deadenylation-dependent decay	4/274	26/18903	0.000502107454260826	0.00831936261993048	0.00709645202021967	CNOT1/HNRNPU/CSDE1/DHX9	4
BP	GO:0045944	positive regulation of transcription by RNA polymerase II	33/274	1237/18903	0.000521311286173759	0.00859932953476006	0.00733526500014404	JUND/DDX21/SFPQ/ARID4B/CREBRF/GPBP1/PRDM2/RGCC/ATF4/BCLAF1/USP16/ZNF292/KAT6A/KLF6/HNRNPU/DDX3X/HIF1A/HSPA5/ZNF451/ELF1/ASXL1/RNF10/NIPBL/KMT2A/CAND1/REL/DHX9/RTRAF/MAX/ARID4A/YY1/SUB1/SOX4	33
BP	GO:0043489	RNA stabilization	6/274	70/18903	0.000529477776980161	0.00864521316601882	0.00737440393453322	RBM38/FUS/HNRNPU/CSDE1/DHX9/YBX3	6
BP	GO:1902373	negative regulation of mRNA catabolic process	6/274	70/18903	0.000529477776980161	0.00864521316601882	0.00737440393453322	RBM38/FUS/HNRNPU/CSDE1/DHX9/YBX3	6
BP	GO:0030522	intracellular receptor signaling pathway	12/274	266/18903	0.00053104984308431	0.00864521316601882	0.00737440393453322	CNOT1/CNOT2/BIRC2/FOXP1/DDX5/USP15/CYLD/NOP53/ASXL1/PUM1/RIOK3/DNAJA1	12
BP	GO:0071345	cellular response to cytokine stimulus	25/274	838/18903	0.000534383121366919	0.00866165337589511	0.00738842750411653	HIPK1/RNMT/BCLAF1/ZC3H15/BIRC2/RPS16/FOXP1/CDC42/HNRNPU/IL6ST/CYLD/RPL13A/HIF1A/HSPA5/TLE4/RIF1/DHX9/TCF7/CD44/HSP90AB1/B3GNT2/YY1/KIF5B/WNK1/YBX3	25
BP	GO:0035556	intracellular signal transduction	59/274	2673/18903	0.000536947370336686	0.0086655402450873	0.00739174302021931	DDX21/SFPQ/HIPK1/RICTOR/STK17A/RPL23/RB1CC1/RPS20/MKNK2/ATF4/PPP1R15A/BCLAF1/PPP1CB/BIRC2/ZNF207/SYF2/KAT6A/DDX5/USP15/CDC42/TPT1/RPS6/CYLD/RPL37/DDX3X/NOP53/USP47/WAC/CUL3/MAP3K2/RPL5/RPL26/HIF1A/VAPA/HSP90AA1/SELENOK/FNIP1/REL/KRAS/NUDT4/SMG1/MARK3/MIER1/PUM1/CD44/HSP90AB1/PPM1B/UBE2B/CDKN2D/CDC42SE2/RIOK3/MTDH/SOX4/MDM4/ARF6/DNAJA1/WNK1/YBX3/PRDX2	59
BP	GO:0061647	histone H3-K9 modification	5/274	47/18903	0.00057534890806767	0.00921292729740847	0.00785866652514993	ARID4B/ZNF451/RIF1/KMT2A/ARID4A	5
BP	GO:1901361	organic cyclic compound catabolic process	18/274	517/18903	0.00057580795608803	0.00921292729740847	0.00785866652514993	CNOT1/RBM38/FUS/CNOT2/PAN3/DDX5/HNRNPU/ETF1/TUT4/CELF1/CSDE1/NUDT4/SMG1/DHX9/SERBP1/PUM1/GSPT1/YBX3	18
BP	GO:0039529	RIG-I signaling pathway	4/274	27/18903	0.000582760699904449	0.00928432431300763	0.00791956848588097	BIRC2/USP15/NOP53/PUM1	4
BP	GO:1900152	negative regulation of nuclear-transcribed mRNA catabolic process, deadenylation-dependent decay	3/274	12/18903	0.000601502068830668	0.00954212643659886	0.00813947480375117	HNRNPU/CSDE1/DHX9	3
BP	GO:1990830	cellular response to leukemia inhibitory factor	7/274	100/18903	0.000632703034255846	0.00999456318519404	0.00852540529209148	RNMT/BCLAF1/RPS16/HNRNPU/TLE4/RIF1/B3GNT2	7
BP	GO:0001701	in utero embryonic development	15/274	393/18903	0.000652372216422921	0.0102617874380787	0.00875334872668729	CNOT1/SBDS/CNOT2/SYF2/YTHDC1/CUL3/HIF1A/MBNL1/CIR1/GGNBP2/COPS2/DNAJB6/ZFAND5/UBE2B/YBX3	15
BP	GO:1990823	response to leukemia inhibitory factor	7/274	101/18903	0.000671551028021309	0.0104851597315369	0.00894388625168649	RNMT/BCLAF1/RPS16/HNRNPU/TLE4/RIF1/B3GNT2	7
BP	GO:0034063	stress granule assembly	4/274	28/18903	0.000672197740299708	0.0104851597315369	0.00894388625168649	PRRC2C/DDX3X/DDX6/CSDE1	4
BP	GO:0018105	peptidyl-serine phosphorylation	13/274	313/18903	0.000684784531614948	0.0106369863910855	0.00907339504389806	HIPK1/CLK1/RICTOR/MKNK2/HSP90AA1/GGNBP2/FNIP1/SMG1/CSNK1A1/MARK3/CD44/HSP90AB1/WNK1	13
BP	GO:0031399	regulation of protein modification process	39/274	1579/18903	0.000721318736027448	0.0111579927299184	0.00951781568700118	DDX21/CCNL1/RICTOR/RPL23/RB1CC1/RPS20/RGCC/PPP1R15A/BIRC2/IL6ST/RPL37/DDX3X/NOP53/KMT2E/CUL3/RPL5/HIF1A/KANSL1/HSPA5/ZNF451/HSP90AA1/RIF1/NIPBL/KMT2A/TSPYL2/GGNBP2/COPS2/FNIP1/KRAS/RTRAF/CD44/HSP90AB1/FBXO7/UBE2B/CDKN2D/CAMLG/SOX4/DNAJA1/WNK1	39
BP	GO:0007008	outer mitochondrial membrane organization	3/274	13/18903	0.00077359582434417	0.0117929602351089	0.0100594456941112	HSP90AA1/TOMM7/TOMM20	3
BP	GO:0045040	protein insertion into mitochondrial outer membrane	3/274	13/18903	0.00077359582434417	0.0117929602351089	0.0100594456941112	HSP90AA1/TOMM7/TOMM20	3
BP	GO:0098935	dendritic transport	3/274	13/18903	0.00077359582434417	0.0117929602351089	0.0100594456941112	SFPQ/HNRNPU/KIF5B	3
BP	GO:1901565	organonitrogen compound catabolic process	35/274	1371/18903	0.000775020187124916	0.0117929602351089	0.0100594456941112	RPL23/UBE2H/MYLIP/BIRC2/USP16/USP15/PSME4/CYLD/NOP53/USP47/WAC/CUL3/USP3/RNF11/RNF19A/RPL5/RPS27A/UBA52/HSPA5/PNPLA8/HSP90AA1/ELOC/DDB1/YME1L1/NUDT4/CSNK1A1/CD44/PITHD1/HSP90AB1/FBXO7/UBE2B/CAMLG/IDS/MDM4/BNIP3L	35
BP	GO:0006354	DNA-templated transcription elongation	11/274	241/18903	0.000817128014057006	0.0123831432374167	0.010562874328054	JMJD1C/FUS/CNOT2/BCLAF1/KAT6A/HNRNPU/ELP2/KDM2A/ZNF326/DHX9/MTDH	11
BP	GO:0044843	cell cycle G1/S phase transition	12/274	280/18903	0.000833076387613751	0.0125737197288424	0.0107254368931649	RGCC/RPS6/DDX3X/KMT2E/WAC/CUL3/RPL26/FBXO7/CDKN2D/ARID1B/BCL7B/GSPT1	12
BP	GO:0002831	regulation of response to biotic stimulus	14/274	361/18903	0.000841554533680854	0.0126504649256541	0.0107909008754239	SFPQ/BIRC2/FOXP1/USP15/NOP53/RPS19/HSP90AA1/SELENOK/DHX9/CD55/PUM1/PPM1B/RIOK3/PRDX2	14
BP	GO:1902230	negative regulation of intrinsic apoptotic signaling pathway in response to DNA damage	4/274	30/18903	0.000879488176354312	0.0131675980781079	0.0112320176739225	TPT1/USP47/CD44/CDKN2D	4
BP	GO:0140014	mitotic nuclear division	13/274	325/18903	0.000967339025143404	0.0144249595429384	0.0123045523998241	RGCC/KIF20B/ZNF207/USP16/CDC42/HNRNPU/CUL3/NIPBL/STAG2/RAD21/SMC3/ARID1B/BCL7B	13
BP	GO:0032688	negative regulation of interferon-beta production	3/274	14/18903	0.000974061569763955	0.0144673367811953	0.0123407003659338	REL/PPM1B/YY1	3
BP	GO:1901987	regulation of cell cycle phase transition	16/274	453/18903	0.000993313528200744	0.014694733464811	0.0125346707130094	RGCC/ZNF207/SYF2/DDX3X/NOP53/USP47/KMT2E/WAC/CUL3/RPL26/DDB1/RAD21/FBXO7/CDKN2D/ARID1B/BCL7B	16
BP	GO:0090263	positive regulation of canonical Wnt signaling pathway	7/274	108/18903	0.000999385526076433	0.0146961641666965	0.0125358911078581	DDX3X/USP47/RPS12/PPM1B/UBE2B/SOX4/WNK1	7
BP	GO:0043254	regulation of protein-containing complex assembly	15/274	410/18903	0.00100129444697986	0.0146961641666965	0.0125358911078581	RICTOR/BIRC2/CDC42/RPL13A/DDX3X/NOP53/HSPA5/HSP90AA1/FNIP1/CAND1/SAR1A/SSH2/RIOK3/SPTBN1/ARF6	15
BP	GO:0009967	positive regulation of signal transduction	38/274	1559/18903	0.00108200924213271	0.0158185508026303	0.0134932917254197	DDX21/SFPQ/RICTOR/RPL23/RB1CC1/RPS20/BCLAF1/BIRC2/FOXP1/DDX5/USP15/CDC42/IL6ST/CYLD/RPL37/DDX3X/USP47/WAC/RPS12/RPL26/HIF1A/VAPA/ASXL1/HSP90AA1/FNIP1/REL/KRAS/MIER1/PUM1/CD44/HSP90AB1/PPM1B/UBE2B/AAK1/MTDH/SOX4/WNK1/PRDX2	38
BP	GO:0034097	response to cytokine	26/274	933/18903	0.00112361342803411	0.0163626205457467	0.0139573855513612	HIPK1/RNMT/BCLAF1/ZC3H15/BIRC2/RPS16/FOXP1/CDC42/HNRNPU/IL6ST/CYLD/RPL13A/HIF1A/HSPA5/TLE4/RIF1/REL/DHX9/TCF7/CD44/HSP90AB1/B3GNT2/YY1/KIF5B/WNK1/YBX3	26
BP	GO:0046685	response to arsenic-containing substance	4/274	32/18903	0.00112812285174553	0.0163643657249312	0.0139588741966956	SLC38A2/MKNK2/ATF4/DDX3X	4
BP	GO:0006338	chromatin remodeling	14/274	373/18903	0.00115039804598509	0.0166228058737691	0.0141793247528395	DDX21/CHD1/CHD2/KAT6A/NAP1L1/RIF1/TSPYL2/CHD4/BAZ2A/MIER1/SMCHD1/YY1/ARID1B/BCL7B	14
BP	GO:0018209	peptidyl-serine modification	13/274	332/18903	0.00117323993310541	0.0168874072224594	0.0144050308389004	HIPK1/CLK1/RICTOR/MKNK2/HSP90AA1/GGNBP2/FNIP1/SMG1/CSNK1A1/MARK3/CD44/HSP90AB1/WNK1	13
BP	GO:2001233	regulation of apoptotic signaling pathway	14/274	374/18903	0.00117995032831243	0.0169186723998028	0.0144317001693597	SFPQ/RB1CC1/BCLAF1/TPT1/CYLD/DDX3X/USP47/RPL26/HIF1A/CD44/CDKN2D/DNAJA1/YBX3/PRDX2	14
BP	GO:0030490	maturation of SSU-rRNA	5/274	55/18903	0.00118766263092007	0.0169640087665517	0.0144703722847732	RPS16/RPS28/RPS21/RPS19/RIOK3	5
BP	GO:0002679	respiratory burst involved in defense response	3/274	15/18903	0.00120458284967624	0.0171400185633321	0.0146205093968337	RPS19/SELENOK/PRDX2	3
BP	GO:1902369	negative regulation of RNA catabolic process	6/274	82/18903	0.00122394235396791	0.0172835496045165	0.0147429419909771	RBM38/FUS/HNRNPU/CSDE1/DHX9/YBX3	6
BP	GO:2001021	negative regulation of response to DNA damage stimulus	6/274	82/18903	0.00122394235396791	0.0172835496045165	0.0147429419909771	TPT1/USP47/RIF1/CD44/SMCHD1/CDKN2D	6
BP	GO:0000289	nuclear-transcribed mRNA poly(A) tail shortening	4/274	34/18903	0.00142225026417571	0.0198582358983035	0.0169391604497332	CNOT1/CNOT2/PAN3/TUT4	4
BP	GO:0032480	negative regulation of type I interferon production	4/274	34/18903	0.00142225026417571	0.0198582358983035	0.0169391604497332	CYLD/REL/PPM1B/YY1	4
BP	GO:0035520	monoubiquitinated protein deubiquitination	4/274	34/18903	0.00142225026417571	0.0198582358983035	0.0169391604497332	USP16/USP15/USP47/ASXL1	4
BP	GO:0045144	meiotic sister chromatid segregation	3/274	16/18903	0.00146675264418111	0.0203273377602498	0.017339306351286	STAG2/RAD21/SMC3	3
BP	GO:0051177	meiotic sister chromatid cohesion	3/274	16/18903	0.00146675264418111	0.0203273377602498	0.017339306351286	STAG2/RAD21/SMC3	3
BP	GO:2000045	regulation of G1/S transition of mitotic cell cycle	9/274	185/18903	0.0015507515109723	0.0214118578996472	0.0182644066847849	RGCC/DDX3X/KMT2E/WAC/RPL26/FBXO7/CDKN2D/ARID1B/BCL7B	9
BP	GO:0048584	positive regulation of response to stimulus	50/274	2272/18903	0.00164809404726342	0.0226719358236089	0.019339258561984	DDX21/SFPQ/RICTOR/RPL23/FUS/RB1CC1/RPS20/RGCC/BCLAF1/BIRC2/FOXP1/DDX5/USP15/CDC42/IL6ST/CYLD/RPL37/DDX3X/USP47/WAC/RPS19/RPS12/RPL26/HIF1A/VAPA/ELF1/ASXL1/HSP90AA1/RIF1/FNIP1/REL/KRAS/DHX9/CD55/MIER1/PUM1/CD44/HSP90AB1/PPM1B/SMCHD1/UBE2B/YY1/AAK1/ARID1B/RIOK3/BCL7B/MTDH/SOX4/WNK1/PRDX2	50
BP	GO:0051607	defense response to virus	12/274	304/18903	0.00167974286919598	0.0230223581483919	0.0196381703089824	DDX21/BIRC2/USP15/ILF3/NOP53/HSP90AA1/SELENOK/DHX9/PUM1/PPM1B/RIOK3/BNIP3L	12
BP	GO:0140546	defense response to symbiont	12/274	305/18903	0.00172650218895081	0.0235765573641341	0.0201109046185478	DDX21/BIRC2/USP15/ILF3/NOP53/HSP90AA1/SELENOK/DHX9/PUM1/PPM1B/RIOK3/BNIP3L	12
BP	GO:0007135	meiosis II	3/274	17/18903	0.00176207613317219	0.0238083118558276	0.0203085921946169	STAG2/RAD21/SMC3	3
BP	GO:0061983	meiosis II cell cycle process	3/274	17/18903	0.00176207613317219	0.0238083118558276	0.0203085921946169	STAG2/RAD21/SMC3	3
BP	GO:1901983	regulation of protein acetylation	6/274	88/18903	0.00176263253009882	0.0238083118558276	0.0203085921946169	DDX21/DDX3X/KMT2E/ZNF451/KMT2A/SOX4	6
BP	GO:0010629	negative regulation of gene expression	37/274	1551/18903	0.0018428530128205	0.0248020073349993	0.0211562187031378	CNOT1/RBM38/FUS/RGCC/CNOT2/ATF4/PAN3/FOXP1/DDX5/HNRNPU/ILF3/ETF1/TUT4/CYLD/RPL13A/DDX3X/CELF1/DDX6/HIF1A/CSDE1/RIF1/GGNBP2/REL/CHD4/BAZ2A/SMG1/DHX9/SERBP1/MAX/PUM1/HSP90AB1/PPM1B/SMCHD1/YY1/SRSF4/GSPT1/YBX3	37
BP	GO:0044770	cell cycle phase transition	18/274	576/18903	0.00194108141926761	0.0260300414785239	0.0222037370980971	RGCC/ZNF207/SYF2/RPS6/DDX3X/NOP53/USP47/KMT2E/WAC/CUL3/RPL26/DDB1/RAD21/FBXO7/CDKN2D/ARID1B/BCL7B/GSPT1	18
BP	GO:0032435	negative regulation of proteasomal ubiquitin-dependent protein catabolic process	4/274	37/18903	0.00195776093768821	0.0261596156835185	0.02231426445107	NOP53/WAC/HSP90AB1/CAMLG	4
BP	GO:0045861	negative regulation of proteolysis	13/274	352/18903	0.00197223359772845	0.0262588816154702	0.0223989387170588	RPL23/BIRC2/DDX3X/NOP53/USP47/WAC/RPL5/FNIP1/DNAJB6/CD44/HSP90AB1/CDKN2D/CAMLG	13
BP	GO:0042256	mature ribosome assembly	2/274	5/18903	0.00203389953886497	0.0266048332662758	0.022694036959967	SBDS/DDX3X	2
BP	GO:0098961	dendritic transport of ribonucleoprotein complex	2/274	5/18903	0.00203389953886497	0.0266048332662758	0.022694036959967	SFPQ/HNRNPU	2
BP	GO:0098963	dendritic transport of messenger ribonucleoprotein complex	2/274	5/18903	0.00203389953886497	0.0266048332662758	0.022694036959967	SFPQ/HNRNPU	2
BP	GO:2000371	regulation of DNA topoisomerase (ATP-hydrolyzing) activity	2/274	5/18903	0.00203389953886497	0.0266048332662758	0.022694036959967	HNRNPU/DHX9	2
BP	GO:2000373	positive regulation of DNA topoisomerase (ATP-hydrolyzing) activity	2/274	5/18903	0.00203389953886497	0.0266048332662758	0.022694036959967	HNRNPU/DHX9	2
BP	GO:0009790	embryo development	29/274	1130/18903	0.00205306968920014	0.0267616916130704	0.0228278378029946	TRA2B/CNOT1/HIPK1/RPL38/RICTOR/SBDS/CNOT2/ATF4/KIF20B/SYF2/CDC42/RPS6/CELF1/YTHDC1/CUL3/HIF1A/MBNL1/NIPBL/CIR1/KMT2A/GGNBP2/COPS2/DNAJB6/ZFAND5/UBE2B/YY1/SOX4/WNK1/YBX3	29
BP	GO:0019081	viral translation	3/274	18/18903	0.00209197339290135	0.0269857329022015	0.023018945984174	CSDE1/EIF3A/DHX9	3
BP	GO:0035234	ectopic germ cell programmed cell death	3/274	18/18903	0.00209197339290135	0.0269857329022015	0.023018945984174	DDB1/UBE2B/YBX3	3
BP	GO:0036499	PERK-mediated unfolded protein response	3/274	18/18903	0.00209197339290135	0.0269857329022015	0.023018945984174	ATF4/PPP1R15A/HSPA5	3
BP	GO:0009792	embryo development ending in birth or egg hatching	20/274	677/18903	0.00214482264733645	0.0274896255057036	0.0234487685375905	CNOT1/RICTOR/SBDS/CNOT2/KIF20B/SYF2/CELF1/YTHDC1/CUL3/HIF1A/MBNL1/NIPBL/CIR1/GGNBP2/COPS2/DNAJB6/ZFAND5/UBE2B/SOX4/YBX3	20
BP	GO:1901991	negative regulation of mitotic cell cycle phase transition	9/274	194/18903	0.00214578353598706	0.0274896255057036	0.0234487685375905	RGCC/ZNF207/SYF2/NOP53/USP47/WAC/RPL26/RAD21/FBXO7	9
BP	GO:0043516	regulation of DNA damage response, signal transduction by p53 class mediator	4/274	38/18903	0.00216345638390084	0.0276211143807615	0.0235609291123448	DDX5/RPL26/CD44/SOX4	4
BP	GO:0007062	sister chromatid cohesion	5/274	63/18903	0.00218480500242064	0.0277008925367011	0.0236289802217568	SFPQ/NIPBL/STAG2/RAD21/SMC3	5
BP	GO:0022607	cellular component assembly	62/274	3011/18903	0.00219246825439675	0.0277008925367011	0.0236289802217568	WHAMM/CNOT1/HIPK1/RPL38/RPS27/RICTOR/FUS/PRRC2C/SF1/RB1CC1/RGCC/SBDS/CNOT2/PCM1/PAN3/RPL23A/BIRC2/ZNF207/USP16/KAT6A/CDC42/HNRNPU/CYLD/RPL13A/DDX3X/CELF1/YTHDC1/NOP53/CUL3/RPS28/RPL5/RPS19/DDX6/NAP1L1/HSPA5/CSDE1/HSP90AA1/EIF3A/KMT2A/TSPYL2/FNIP1/CAND1/YME1L1/BAZ2A/DHX9/ISCA1/DNAJB6/MAX/SAR1A/STAG2/EIF5/SRSF5/SCAF11/HSP90AB1/SSH2/UBE2B/SMC3/RIOK3/SPTBN1/MDM4/ARF6/MAP1LC3B	62
BP	GO:0006996	organelle organization	71/274	3556/18903	0.0021931704885308	0.0277008925367011	0.0236289802217568	CCNL1/WHAMM/SFPQ/CNOT1/RPL38/RPS27/RICTOR/SON/PRRC2C/SF1/RB1CC1/RGCC/SBDS/CNOT2/PCM1/CHD1/KIF20B/PAN3/RPL23A/ZNF207/USP16/CHD2/KAT6A/CDC42/HNRNPU/CYLD/DDX3X/NOP53/CUL3/RPS28/RNF19A/RPL5/RPS19/DDX6/HIF1A/VAPA/KLHL24/CSDE1/HSP90AA1/RIF1/TOMM7/NIPBL/CHD4/TOMM20/YME1L1/KRAS/BAZ2A/SMG1/DHX9/SERBP1/DNAJB6/CSNK1A1/SAR1A/MARK3/STAG2/RAD21/HSP90AB1/PRPF40A/SSH2/FBXO7/UBE2B/CAMLG/YY1/SMC3/ARID1B/BCL7B/SPTB…	71
BP	GO:2001234	negative regulation of apoptotic signaling pathway	10/274	233/18903	0.00219942708982391	0.0277008925367011	0.0236289802217568	RB1CC1/TPT1/DDX3X/USP47/HIF1A/CD44/CDKN2D/DNAJA1/YBX3/PRDX2	10
BP	GO:0036294	cellular response to decreased oxygen levels	8/274	159/18903	0.00226919378792592	0.0284833482875011	0.0242964183353685	JUND/RGCC/MALAT1/ATF4/NOP53/HIF1A/MDM4/BNIP3L	8
BP	GO:0000422	autophagy of mitochondrion	6/274	93/18903	0.00233501430090564	0.0291134893437331	0.0248339313608024	RB1CC1/HIF1A/TOMM7/FBXO7/BNIP3L/MAP1LC3B	6
BP	GO:0061726	mitochondrion disassembly	6/274	93/18903	0.00233501430090564	0.0291134893437331	0.0248339313608024	RB1CC1/HIF1A/TOMM7/FBXO7/BNIP3L/MAP1LC3B	6
BP	GO:0032728	positive regulation of interferon-beta production	4/274	39/18903	0.00238358657094156	0.0294240101788842	0.0250988069658937	DDX3X/HSP90AA1/DHX9/RIOK3	4
BP	GO:0045730	respiratory burst	4/274	39/18903	0.00238358657094156	0.0294240101788842	0.0250988069658937	RPS19/SELENOK/CD55/PRDX2	4
BP	GO:0051052	regulation of DNA metabolic process	17/274	540/18903	0.0023835973911006	0.0294240101788842	0.0250988069658937	FUS/RGCC/HNRNPU/HSP90AA1/RIF1/KMT2A/TSPYL2/SMG1/DHX9/HSP90AB1/SMCHD1/UBE2B/YY1/SMC3/ARID1B/BCL7B/SUB1	17
BP	GO:0001829	trophectodermal cell differentiation	3/274	19/18903	0.00245778202629681	0.0300413488329	0.0256253994872913	CNOT1/CNOT2/CUL3	3
BP	GO:0036003	positive regulation of transcription from RNA polymerase II promoter in response to stress	3/274	19/18903	0.00245778202629681	0.0300413488329	0.0256253994872913	ATF4/HIF1A/HSPA5	3
BP	GO:2000434	regulation of protein neddylation	3/274	19/18903	0.00245778202629681	0.0300413488329	0.0256253994872913	RPL5/HIF1A/COPS2	3
BP	GO:0006468	protein phosphorylation	37/274	1578/18903	0.00247674901791898	0.030174249473209	0.0257387643038639	CCNL1/HIPK1/CLK1/RICTOR/STK17A/PRPF4B/RB1CC1/RGCC/MKNK2/PAN3/USP15/CDC42/IL6ST/ILF3/DDX3X/NOP53/MAP3K2/HSP90AA1/TSPYL2/GGNBP2/COPS2/FNIP1/KRAS/SMG1/RTRAF/CSNK1A1/MARK3/CD44/HSP90AB1/FBXO7/CDKN2D/AAK1/RIOK3/SPTBN1/PIM3/DNAJA1/WNK1	37
BP	GO:1900407	regulation of cellular response to oxidative stress	6/274	95/18903	0.00259937701244397	0.0315203473312516	0.0268869915540182	SFPQ/ATF4/FOXP1/HIF1A/PNPLA8/FBXO7	6
BP	GO:0033120	positive regulation of RNA splicing	4/274	40/18903	0.0026186476620492	0.0315203473312516	0.0268869915540182	TRA2B/SLC38A2/TRA2A/SRSF5	4
BP	GO:0009416	response to light stimulus	12/274	321/18903	0.00263252071159118	0.0315203473312516	0.0268869915540182	JUND/ATF4/PPP1CB/USP47/RPL26/HIF1A/KMT2A/DDB1/KRAS/UBE2B/CDKN2D/YY1	12
BP	GO:0098813	nuclear chromosome segregation	12/274	321/18903	0.00263252071159118	0.0315203473312516	0.0268869915540182	SFPQ/ZNF207/CDC42/HNRNPU/CUL3/NIPBL/STAG2/RAD21/UBE2B/SMC3/ARID1B/BCL7B	12
BP	GO:0000819	sister chromatid segregation	10/274	239/18903	0.00264388905222183	0.0315203473312516	0.0268869915540182	SFPQ/ZNF207/HNRNPU/CUL3/NIPBL/STAG2/RAD21/SMC3/ARID1B/BCL7B	10
BP	GO:0035966	response to topologically incorrect protein	8/274	163/18903	0.00264686435008423	0.0315203473312516	0.0268869915540182	CREBRF/ATF4/PPP1R15A/CUL3/HSPA5/HSP90AA1/HSP90AB1/DNAJA1	8
BP	GO:0040029	epigenetic regulation of gene expression	8/274	163/18903	0.00264686435008423	0.0315203473312516	0.0268869915540182	ARID4B/HNRNPU/YTHDC1/RIF1/BAZ2A/ARID4A/SMCHD1/ARID1B	8
BP	GO:0045739	positive regulation of DNA repair	7/274	128/18903	0.00265487904023954	0.0315203473312516	0.0268869915540182	FUS/RIF1/DHX9/SMCHD1/YY1/ARID1B/BCL7B	7
BP	GO:0010647	positive regulation of cell communication	40/274	1753/18903	0.00268300596961748	0.0317531627134411	0.0270855840742336	DDX21/SFPQ/RICTOR/RPL23/RB1CC1/RPS20/BCLAF1/BIRC2/FOXP1/DDX5/USP15/CDC42/IL6ST/CYLD/RPL37/DDX3X/USP47/WAC/RPS12/RPL26/HIF1A/VAPA/ASXL1/HSP90AA1/FNIP1/REL/KRAS/SELENOT/MIER1/PUM1/CD44/HSP90AB1/PPM1B/UBE2B/AAK1/MTDH/SOX4/KIF5B/WNK1/PRDX2	40
BP	GO:0023056	positive regulation of signaling	40/274	1757/18903	0.00279334718854021	0.0328827298135433	0.0280491096585482	DDX21/SFPQ/RICTOR/RPL23/RB1CC1/RPS20/BCLAF1/BIRC2/FOXP1/DDX5/USP15/CDC42/IL6ST/CYLD/RPL37/DDX3X/USP47/WAC/RPS12/RPL26/HIF1A/VAPA/ASXL1/HSP90AA1/FNIP1/REL/KRAS/SELENOT/MIER1/PUM1/CD44/HSP90AB1/PPM1B/UBE2B/AAK1/MTDH/SOX4/KIF5B/WNK1/PRDX2	40
BP	GO:0010648	negative regulation of cell communication	34/274	1424/18903	0.00279609049111943	0.0328827298135433	0.0280491096585482	CNOT1/ARID4B/RB1CC1/CNOT2/PPP1R15A/FOXP1/TPT1/CYLD/DDX3X/NOP53/USP47/CUL3/HIF1A/HSPA5/TLE4/ZNF451/ELF1/ASXL1/GGNBP2/FNIP1/CSNK1A1/MARK3/CD44/ARID4A/HSP90AB1/PPM1B/UBE2B/CDKN2D/LEPROTL1/RIOK3/PIM3/DNAJA1/YBX3/PRDX2	34
BP	GO:0009968	negative regulation of signal transduction	32/274	1319/18903	0.00292332517575113	0.0342709316201264	0.0292332517575113	CNOT1/ARID4B/RB1CC1/CNOT2/PPP1R15A/FOXP1/TPT1/CYLD/DDX3X/NOP53/USP47/CUL3/HIF1A/HSPA5/TLE4/ZNF451/ELF1/ASXL1/GGNBP2/FNIP1/CSNK1A1/MARK3/CD44/ARID4A/PPM1B/UBE2B/CDKN2D/LEPROTL1/RIOK3/DNAJA1/YBX3/PRDX2	32
BP	GO:0023057	negative regulation of signaling	34/274	1430/18903	0.00298898222017758	0.0349308016201317	0.0297961236995759	CNOT1/ARID4B/RB1CC1/CNOT2/PPP1R15A/FOXP1/TPT1/CYLD/DDX3X/NOP53/USP47/CUL3/HIF1A/HSPA5/TLE4/ZNF451/ELF1/ASXL1/GGNBP2/FNIP1/CSNK1A1/MARK3/CD44/ARID4A/HSP90AB1/PPM1B/UBE2B/CDKN2D/LEPROTL1/RIOK3/PIM3/DNAJA1/YBX3/PRDX2	34
BP	GO:0035694	mitochondrial protein catabolic process	2/274	6/18903	0.00302168299979388	0.0350929415053943	0.0299344297175842	YME1L1/BNIP3L	2
BP	GO:1905323	telomerase holoenzyme complex assembly	2/274	6/18903	0.00302168299979388	0.0350929415053943	0.0299344297175842	HSP90AA1/HSP90AB1	2
BP	GO:0051983	regulation of chromosome segregation	7/274	132/18903	0.00315284815992431	0.0365025401869498	0.0311368234427308	ZNF207/HNRNPU/CUL3/PUM1/RAD21/ARID1B/BCL7B	7
BP	GO:0045930	negative regulation of mitotic cell cycle	10/274	246/18903	0.00325045629937405	0.0375161024274504	0.0320013963839303	RGCC/ZNF207/SYF2/NOP53/USP47/WAC/RPL26/BTG3/RAD21/FBXO7	10
BP	GO:1903204	negative regulation of oxidative stress-induced neuron death	3/274	21/18903	0.00330208678884618	0.0378944934389355	0.0323241655407229	ATF4/HIF1A/FBXO7	3
BP	GO:0000724	double-strand break repair via homologous recombination	8/274	169/18903	0.0033035703775896	0.0378944934389355	0.0323241655407229	SFPQ/FUS/RIF1/NIPBL/RNF138/RAD21/SMCHD1/YY1	8
BP	GO:0006479	protein methylation	9/274	208/18903	0.00341936999474352	0.0389204295745043	0.0331992934675225	ARID4B/PRDM2/ETF1/KMT2E/KANSL1/RIF1/KMT2A/ARID4A/GSPT1	9
BP	GO:0008213	protein alkylation	9/274	208/18903	0.00341936999474352	0.0389204295745043	0.0331992934675225	ARID4B/PRDM2/ETF1/KMT2E/KANSL1/RIF1/KMT2A/ARID4A/GSPT1	9
BP	GO:2000058	regulation of ubiquitin-dependent protein catabolic process	8/274	170/18903	0.00342432964067527	0.0389204295745043	0.0331992934675225	RPL23/NOP53/WAC/RNF19A/RPL5/CSNK1A1/HSP90AB1/CAMLG	8
BP	GO:1902533	positive regulation of intracellular signal transduction	26/274	1013/18903	0.00347512755054863	0.0393777371077364	0.0335893787560627	DDX21/SFPQ/RICTOR/RPL23/RB1CC1/RPS20/BCLAF1/BIRC2/DDX5/USP15/CDC42/RPL37/DDX3X/WAC/RPL26/VAPA/HSP90AA1/FNIP1/REL/KRAS/MIER1/PUM1/CD44/HSP90AB1/MTDH/PRDX2	26
BP	GO:0032922	circadian regulation of gene expression	5/274	71/18903	0.00368565007204597	0.0414666361116198	0.0353712185716071	ATF4/PPP1CB/HNRNPU/KDM2A/KMT2A	5
BP	GO:2000036	regulation of stem cell population maintenance	5/274	71/18903	0.00368565007204597	0.0414666361116198	0.0353712185716071	CNOT1/ARID4B/CNOT2/ARID4A/BCL7B	5
BP	GO:0008630	intrinsic apoptotic signaling pathway in response to DNA damage	6/274	102/18903	0.00370396722778149	0.0414666361116198	0.0353712185716071	HIPK1/TPT1/USP47/RPL26/CD44/CDKN2D	6
BP	GO:0031058	positive regulation of histone modification	6/274	102/18903	0.00370396722778149	0.0414666361116198	0.0353712185716071	DDX21/KMT2E/KANSL1/RIF1/NIPBL/KMT2A	6
BP	GO:0000725	recombinational repair	8/274	173/18903	0.00380724729964038	0.0424952632726328	0.0362486419546599	SFPQ/FUS/RIF1/NIPBL/RNF138/RAD21/SMCHD1/YY1	8
BP	GO:0034101	erythrocyte homeostasis	7/274	137/18903	0.0038722035133099	0.0430912677540875	0.0367570363353	RPS6/KMT2E/RPS17/RPS24/RPS19/HIF1A/ARID4A	7
BP	GO:1902806	regulation of cell cycle G1/S phase transition	9/274	213/18903	0.00399625814652499	0.0443394356257297	0.0378217288867544	RGCC/DDX3X/KMT2E/WAC/RPL26/FBXO7/CDKN2D/ARID1B/BCL7B	9
BP	GO:0016578	histone deubiquitination	4/274	45/18903	0.00403487357059478	0.0445029842342525	0.0379612365517497	USP16/USP15/USP3/ASXL1	4
BP	GO:0043620	regulation of DNA-templated transcription in response to stress	4/274	45/18903	0.00403487357059478	0.0445029842342525	0.0379612365517497	ATF4/BCLAF1/HIF1A/HSPA5	4
BP	GO:1902882	regulation of response to oxidative stress	6/274	104/18903	0.00407537273001831	0.0446087987609793	0.0380514967971873	SFPQ/ATF4/FOXP1/HIF1A/PNPLA8/FBXO7	6
BP	GO:0031056	regulation of histone modification	8/274	175/18903	0.00408036490812606	0.0446087987609793	0.0380514967971873	DDX21/KMT2E/KANSL1/ZNF451/RIF1/NIPBL/KMT2A/UBE2B	8
BP	GO:0071453	cellular response to oxygen levels	8/274	175/18903	0.00408036490812606	0.0446087987609793	0.0380514967971873	JUND/RGCC/MALAT1/ATF4/NOP53/HIF1A/MDM4/BNIP3L	8
BP	GO:0051247	positive regulation of protein metabolic process	35/274	1516/18903	0.00415374514881034	0.0451714664271643	0.0385314547313258	DDX21/RICTOR/RB1CC1/RGCC/PPP1R15A/MYLIP/BIRC2/USP16/PSME4/HNRNPU/IL6ST/DDX3X/NOP53/KMT2E/CUL3/RNF19A/RPL5/RPL26/KANSL1/HSPA5/CSDE1/HSP90AA1/RIF1/NIPBL/KMT2A/DDB1/FNIP1/KRAS/DHX9/CSNK1A1/CD44/HSP90AB1/SOX4/WNK1/YBX3	35
BP	GO:1902523	positive regulation of protein K63-linked ubiquitination	2/274	7/18903	0.00418996158114337	0.0451714664271643	0.0385314547313258	BIRC2/DDX3X	2
BP	GO:1903608	protein localization to cytoplasmic stress granule	2/274	7/18903	0.00418996158114337	0.0451714664271643	0.0385314547313258	DDX3X/DHX9	2
BP	GO:1990414	replication-born double-strand break repair via sister chromatid exchange	2/274	7/18903	0.00418996158114337	0.0451714664271643	0.0385314547313258	NIPBL/RAD21	2
BP	GO:1903008	organelle disassembly	7/274	139/18903	0.00419241614372287	0.0451714664271643	0.0385314547313258	RB1CC1/HIF1A/TOMM7/FBXO7/BNIP3L/KIF5B/MAP1LC3B	7
BP	GO:0070646	protein modification by small protein removal	8/274	176/18903	0.0042224691957209	0.0453641647309727	0.0386958272115057	USP16/USP15/CYLD/NOP53/USP47/USP3/ASXL1/COPS2	8
BP	GO:0080182	histone H3-K4 trimethylation	3/274	23/18903	0.00430413769325308	0.0461086934495617	0.0393309134038643	KMT2E/KMT2A/ARID4A	3
BP	GO:0030330	DNA damage response, signal transduction by p53 class mediator	5/274	74/18903	0.00440317341825391	0.0467664686702295	0.0398919984901636	DDX5/RPL26/CD44/SOX4/MDM4	5
BP	GO:0050688	regulation of defense response to virus	5/274	74/18903	0.00440317341825391	0.0467664686702295	0.0398919984901636	HSP90AA1/SELENOK/DHX9/PPM1B/RIOK3	5
BP	GO:2000756	regulation of peptidyl-lysine acetylation	5/274	74/18903	0.00440317341825391	0.0467664686702295	0.0398919984901636	DDX21/KMT2E/ZNF451/KMT2A/SOX4	5
BP	GO:0006302	double-strand break repair	11/274	300/18903	0.00452150261828276	0.0478650719354316	0.0408291117904164	SFPQ/FUS/KDM2A/RIF1/NIPBL/RNF138/RAD21/SMCHD1/YY1/ARID1B/BCL7B	11
BP	GO:0006986	response to unfolded protein	7/274	141/18903	0.00453228819560283	0.0478650719354316	0.0408291117904164	CREBRF/ATF4/PPP1R15A/HSPA5/HSP90AA1/HSP90AB1/DNAJA1	7
BP	GO:0010033	response to organic substance	62/274	3109/18903	0.00462428398837012	0.0486675024800388	0.0415135884888743	JUND/TRA2B/DDX21/CNOT1/HIPK1/RNMT/ARID4B/CREBRF/RPL23/RPL27/CNOT2/ATF4/PPP1R15A/BCLAF1/ZC3H15/BIRC2/RPS16/FOXP1/DDX5/USP15/CDC42/HNRNPU/IL6ST/CYLD/RPL13A/CUL3/RPL10A/HIF1A/HSPA5/GNAS/TLE4/ZNF451/CCDC186/ASXL1/HSP90AA1/RIF1/REL/DHX9/CD55/TCF7/MAX/SELENOT/SRSF5/CD44/ARID4A/HSP90AB1/B3GNT2/CDKN2D/YY1/LEPROTL1/RIOK3/SRSF4/MTDH/BSG/PIM3/SOX4/ARF6/KIF5B/DNAJA1/WNK1/YBX3/PRDX2	62
BP	GO:0051054	positive regulation of DNA metabolic process	11/274	301/18903	0.00463437858916679	0.0486675024800388	0.0415135884888743	FUS/RGCC/HSP90AA1/RIF1/DHX9/HSP90AB1/SMCHD1/UBE2B/YY1/ARID1B/BCL7B	11
BP	GO:0033045	regulation of sister chromatid segregation	6/274	107/18903	0.00468319349767554	0.0489046088496762	0.0417158412397989	ZNF207/HNRNPU/CUL3/RAD21/ARID1B/BCL7B	6
BP	GO:0062207	regulation of pattern recognition receptor signaling pathway	6/274	107/18903	0.00468319349767554	0.0489046088496762	0.0417158412397989	BIRC2/USP15/DDX3X/NOP53/PUM1/RIOK3	6
BP	GO:0048511	rhythmic process	11/274	302/18903	0.0047494827481333	0.0494583007962037	0.0421881428465472	JUND/SFPQ/ATF4/PPP1CB/DDX5/HNRNPU/HSPA5/KDM2A/KMT2A/DDB1/DHX9	11
BP	GO:0060828	regulation of canonical Wnt signaling pathway	10/274	260/18903	0.00479400132757423	0.0496445470811021	0.0423470117269057	CYLD/DDX3X/USP47/RPS12/TLE4/CSNK1A1/PPM1B/UBE2B/SOX4/WNK1	10
BP	GO:0090068	positive regulation of cell cycle process	10/274	260/18903	0.00479400132757423	0.0496445470811021	0.0423470117269057	SFPQ/RGCC/KIF20B/CDC42/HNRNPU/DDX3X/KMT2E/CUL3/RAD21/UBE2B	10
BP	GO:0010623	programmed cell death involved in cell development	3/274	24/18903	0.00486685674650162	0.049982484713383	0.0426352739776175	DDB1/UBE2B/YBX3	3
BP	GO:0035162	embryonic hemopoiesis	3/274	24/18903	0.00486685674650162	0.049982484713383	0.0426352739776175	ATF4/HIF1A/KMT2A	3
BP	GO:2000637	positive regulation of miRNA-mediated gene silencing	3/274	24/18903	0.00486685674650162	0.049982484713383	0.0426352739776175	DDX5/DHX9/PUM1	3
CC	GO:0022626	cytosolic ribosome	41/283	105/19869	1.16251117145018e-48	5.91718186268142e-46	4.85807300069181e-46	RPS10/RPS29/RPL38/RPL21/RPL37A/RPS27/RPL23/RPL31/RPL27/RPS20/RPLP2/RPL9/RPL27A/RPL23A/RPS16/RPS6/RPL13A/RPL37/RPL7/RPS18/RPS25/RPL22/RPS11/RPS28/RPS17/RPL39/RPS24/RPL35A/RPS21/RPL5/RPL41/RPL36/RPS19/RPL35/RPS12/RPL26/RPS27A/UBA52/RPS15A/RPL10A/RPL32	41
CC	GO:0005654	nucleoplasm	161/283	4155/19869	1.79570473687834e-40	4.57006855535538e-38	3.75207779231948e-38	JUND/RPS10/TRA2B/RBM39/DDX21/TRA2A/CCNL1/RPS29/SFPQ/JMJD1C/HIPK1/RNMT/ARID4B/RPS27/CREBRF/PNISR/STK17A/RPL23/FUS/SRRM1/DDX3Y/SON/SF1/PRPF4B/RPL27/PRDM2/SREK1/RPS20/RGCC/MKNK2/SBDS/CNOT2/PCM1/ABCF1/CHD1/ATF4/BCLAF1/CCDC59/KIF20B/PNN/IRF2BP2/PPP1CB/HNRNPH1/RPS16/RBM25/ZNF207/SRSF11/USP16/SYF2/KAT6A/FOXP1/DDX5/USP15/PSME4/TPT1/RPS6/KLF6/HNRNPU/ILF3/WBP11/DDX3X/CELF1/YTHDC1/NOP53/USP47/KMT2E/WAC/CUL3…	161
CC	GO:0005840	ribosome	45/283	232/19869	5.61655807098274e-38	9.52942686043404e-36	7.82376685677244e-36	RPS10/RPS29/RPL38/RPL21/RPL37A/RPS27/RPL23/RPL31/SF1/RPL27/RPS20/RPLP2/RPL9/RPL27A/RPL23A/RPS16/RPS6/RPL13A/RPL37/RPL7/RPS18/RPS25/RPL22/RPS11/RPS28/RPS17/RPL39/RPS24/RPL35A/RPS21/RPL5/RPL41/RPL36/RPS19/RPL35/RPS12/RPL26/RPS27A/UBA52/RPS15A/RPL10A/RPL32/NUFIP2/RSL24D1/DHX9	45
CC	GO:0031981	nuclear lumen	172/283	4964/19869	1.08634347347356e-37	1.3823720699951e-35	1.13494304991842e-35	JUND/RPS10/TRA2B/RBM39/DDX21/TRA2A/CCNL1/RPS29/SFPQ/JMJD1C/HIPK1/RNMT/ARID4B/RPS27/CREBRF/PNISR/STK17A/RPL23/FUS/SRRM1/DDX3Y/SON/SF1/PRPF4B/RPL27/PRDM2/SREK1/RPS20/RGCC/MKNK2/SBDS/CNOT2/PCM1/ABCF1/CHD1/ATF4/BCLAF1/CCDC59/KIF20B/PNN/IRF2BP2/PPP1CB/RPL23A/HNRNPH1/RPS16/RBM25/ZNF207/SRSF11/USP16/SYF2/KAT6A/FOXP1/DDX5/USP15/PSME4/TPT1/RPS6/KLF6/HNRNPU/ILF3/TUT4/DDX24/WBP11/RPL13A/DDX3X/CELF1/YTHDC1/R…	172
CC	GO:0044391	ribosomal subunit	41/283	188/19869	7.83730259290418e-37	7.97837403957645e-35	6.55033500922728e-35	RPS10/RPS29/RPL38/RPL21/RPL37A/RPS27/RPL23/RPL31/RPL27/RPS20/RPLP2/RPL9/RPL27A/RPL23A/RPS16/RPS6/RPL13A/RPL37/RPL7/RPS18/RPS25/RPL22/RPS11/RPS28/RPS17/RPL39/RPS24/RPL35A/RPS21/RPL5/RPL41/RPL36/RPS19/RPL35/RPS12/RPL26/RPS27A/UBA52/RPS15A/RPL10A/RPL32	41
CC	GO:0022625	cytosolic large ribosomal subunit	24/283	59/19869	2.5132852287328e-29	2.13210363570832e-27	1.75048111545074e-27	RPL38/RPL21/RPL37A/RPL23/RPL31/RPL27/RPLP2/RPL9/RPL27A/RPL23A/RPL13A/RPL37/RPL7/RPL22/RPL39/RPL35A/RPL5/RPL41/RPL36/RPL35/RPL26/UBA52/RPL10A/RPL32	24
CC	GO:1990904	ribonucleoprotein complex	70/283	1152/19869	7.98146191539941e-26	5.80366302134043e-24	4.7648727525016e-24	RPS10/TRA2B/TRA2A/RPS29/RPL38/RPL21/RPL37A/RPS27/RPL23/SRRM1/RPL31/SF1/PRPF4B/RPL27/SREK1/RPS20/EIF1/RPLP2/RPL9/RPL27A/PNN/EIF1B/RPL23A/HNRNPH1/RPS16/SYF2/DDX5/RPS6/HNRNPU/ILF3/WBP11/RPL13A/RPL37/CELF1/RPL7/WAC/RPS18/RPS25/RPL22/RPS11/RPS28/RPS17/RPL39/RPS24/RPL35A/RPS21/RPL5/RPL41/RPL36/RPS19/RPL35/RPS12/RPL26/RPS27A/UBA52/RPS15A/RPL10A/RPL32/DDX6/NUFIP2/BUD31/EIF3A/DHX9/PRPF38B/PRPF40A/HNRNPH3/…	70
CC	GO:0022627	cytosolic small ribosomal subunit	18/283	45/19869	4.10927751748006e-22	2.61452782049669e-20	2.14655680847313e-20	RPS10/RPS29/RPS27/RPS20/RPS16/RPS6/RPS18/RPS25/RPS11/RPS28/RPS17/RPS24/RPS21/RPS19/RPS12/RPS27A/UBA52/RPS15A	18
CC	GO:0015934	large ribosomal subunit	24/283	115/19869	1.99730985587955e-21	1.12958968515855e-19	9.27405862905475e-20	RPL38/RPL21/RPL37A/RPL23/RPL31/RPL27/RPLP2/RPL9/RPL27A/RPL23A/RPL13A/RPL37/RPL7/RPL22/RPL39/RPL35A/RPL5/RPL41/RPL36/RPL35/RPL26/UBA52/RPL10A/RPL32	24
CC	GO:0016604	nuclear body	52/283	849/19869	3.1291883865143e-19	1.59275688873578e-17	1.30767135731177e-17	RBM39/CCNL1/SFPQ/HIPK1/PNISR/STK17A/SRRM1/SON/SF1/PRPF4B/SREK1/MKNK2/ATF4/BCLAF1/PNN/RBM25/SRSF11/SYF2/KAT6A/DDX5/USP15/PSME4/HNRNPU/YTHDC1/KMT2E/WAC/HIF1A/NUFIP2/TPP2/ZNF451/RIF1/PPP4R3A/CIR1/HBP1/YME1L1/BAZ2A/DHX9/TCF7/CSNK1A1/MAX/SRSF5/SCAF11/PRPF40A/WTAP/FNBP4/CWC25/NOP58/SLTM/SRSF4/MTDH/BNIP3L/SRSF2	52
CC	GO:0016607	nuclear speck	37/283	419/19869	5.88234619516377e-19	2.72192201212578e-17	2.23472865022011e-17	RBM39/CCNL1/SFPQ/HIPK1/PNISR/STK17A/SRRM1/SON/PRPF4B/SREK1/ATF4/BCLAF1/PNN/RBM25/SRSF11/SYF2/KAT6A/DDX5/PSME4/HNRNPU/YTHDC1/KMT2E/WAC/HIF1A/PPP4R3A/CIR1/HBP1/BAZ2A/CSNK1A1/SRSF5/PRPF40A/WTAP/FNBP4/CWC25/SRSF4/BNIP3L/SRSF2	37
CC	GO:0015935	small ribosomal subunit	18/283	77/19869	2.60534073254246e-17	1.10509869405343e-15	9.07298483174874e-16	RPS10/RPS29/RPS27/RPS20/RPS16/RPS6/RPS18/RPS25/RPS11/RPS28/RPS17/RPS24/RPS21/RPS19/RPS12/RPS27A/UBA52/RPS15A	18
CC	GO:0042788	polysomal ribosome	12/283	31/19869	6.12477217711904e-15	2.39808387550276e-13	1.96885389013462e-13	RPS29/RPL38/RPL31/RPS28/RPL39/RPS21/RPL41/RPL36/RPL10A/RPL32/NUFIP2/DHX9	12
CC	GO:0005844	polysome	13/283	66/19869	7.86105025038136e-12	2.85805326960294e-10	2.34649394691835e-10	RPS29/RPL38/RPL31/RPS6/RPS28/RPL39/RPS21/RPL41/RPL36/RPL10A/RPL32/NUFIP2/DHX9	13
CC	GO:0140513	nuclear protein-containing complex	50/283	1295/19869	9.45010332835441e-11	3.20673506275493e-09	2.63276562902225e-09	JUND/TRA2B/DDX21/TRA2A/SFPQ/JMJD1C/RNMT/ARID4B/SRRM1/SF1/PRPF4B/SREK1/ATF4/BCLAF1/PNN/HNRNPH1/SYF2/KAT6A/DDX5/HNRNPU/WBP11/KMT2E/WAC/HIF1A/KANSL1/TLE4/BUD31/ELP2/PCF11/ASXL1/NIPBL/KMT2A/ELOC/COPS2/REL/CHD4/BAZ2A/TCF7/PRPF38B/MAX/POLR1D/AFF4/ARID4A/PRPF40A/YY1/HNRNPH3/CWC25/ARID1B/BCL7B/TAF1D	50
CC	GO:0005681	spliceosomal complex	18/283	195/19869	4.09469966314427e-10	1.26783440865538e-08	1.04090633902634e-08	TRA2B/TRA2A/SRRM1/SF1/PRPF4B/SREK1/PNN/HNRNPH1/SYF2/DDX5/HNRNPU/WBP11/WAC/BUD31/PRPF38B/PRPF40A/HNRNPH3/CWC25	18
CC	GO:0005925	focal adhesion	26/283	422/19869	4.23441747488045e-10	1.26783440865538e-08	1.04090633902634e-08	RPS10/RPS29/RPL38/RPL37A/RPL23/RPL31/RPL27/RPLP2/RPL9/PPP1CB/RPS16/CDC42/RPL13A/RPL7/RPS18/RPL22/RPS11/RPS17/RPL5/RPS19/RPL10A/HSPA5/KRAS/CD44/BSG/ARF6	26
CC	GO:0030055	cell-substrate junction	26/283	432/19869	6.98559077662697e-10	1.97536983627952e-08	1.62180089960287e-08	RPS10/RPS29/RPL38/RPL37A/RPL23/RPL31/RPL27/RPLP2/RPL9/PPP1CB/RPS16/CDC42/RPL13A/RPL7/RPS18/RPL22/RPS11/RPS17/RPL5/RPS19/RPL10A/HSPA5/KRAS/CD44/BSG/ARF6	26
CC	GO:0036464	cytoplasmic ribonucleoprotein granule	19/283	248/19869	3.08964271487857e-09	8.27699022038522e-08	6.79550225931741e-08	CNOT1/DDX3Y/PRRC2C/CNOT2/PAN3/CDC42/RPS6/HNRNPU/TUT4/DDX3X/CELF1/USP3/DDX6/NUFIP2/CSDE1/MBNL1/SMG1/DHX9/PUM1	19
CC	GO:0035770	ribonucleoprotein granule	19/283	265/19869	9.18491844983242e-09	2.33756174548235e-07	1.91916453925446e-07	CNOT1/DDX3Y/PRRC2C/CNOT2/PAN3/CDC42/RPS6/HNRNPU/TUT4/DDX3X/CELF1/USP3/DDX6/NUFIP2/CSDE1/MBNL1/SMG1/DHX9/PUM1	19
CC	GO:0005730	nucleolus	47/283	1463/19869	1.1942636198153e-07	2.89466753564756e-06	2.37655467201341e-06	RPS10/DDX21/TRA2A/RNMT/RPL23/RPL27/RGCC/SBDS/KIF20B/PPP1CB/RPL23A/ZNF207/KAT6A/DDX5/RPS6/KLF6/ILF3/TUT4/DDX24/RPL13A/RPL7/NOP53/RPS25/RPS11/RPL5/RPL36/RPS19/RPL35/RPL26/RPS27A/RSL24D1/EIF3A/TSPYL2/BAZ2A/DHX9/STAG2/POLR1D/SRSF5/AFF4/SCAF11/PPM1B/KRR1/NOP58/SUB1/MTDH/SPTBN1/TAF1D	47
CC	GO:1902494	catalytic complex	50/283	1653/19869	2.80579337818973e-07	6.49158558862987e-06	5.32966493369053e-06	DDX21/CCNL1/JMJD1C/RNMT/ARID4B/YPEL5/SRRM1/PRPF4B/RB1CC1/PPP1R15A/PNN/PPP1CB/HNRNPH1/SYF2/KAT6A/DDX5/PSME4/HNRNPU/USP47/KMT2E/CUL3/RNF11/RNF19A/RABGGTB/KANSL1/KLHL24/GNAS/BUD31/ELP2/PPP4R3A/KMT2A/ELOC/DDB1/CAND1/CHD4/UQCRB/DHX9/RTRAF/CSNK1A1/MAX/POLR1D/ARID4A/WTAP/FBXO7/UBE2B/CDKN2D/YY1/CWC25/ARID1B/BCL7B	50
CC	GO:0005694	chromosome	50/283	1880/19869	1.12522045831384e-05	0.000249016179687716	0.000204445090137572	JUND/DDX21/SFPQ/JMJD1C/ARID4B/PRPF4B/CHD1/ATF4/PPP1CB/BIRC2/ZNF207/CHD2/KAT6A/FOXP1/KLF6/HNRNPU/NOP53/KMT2E/USP3/HIF1A/KANSL1/NAP1L1/BUD31/KDM2A/ELF1/RIF1/NIPBL/HBP1/TSPYL2/DDB1/REL/CHD4/RNF138/BAZ2A/DHX9/CSNK1A1/MAX/STAG2/AFF4/RAD21/ARID4A/SMCHD1/UBE2B/YY1/KRR1/SMC3/ARID1B/BCL7B/SOX4/MIS18BP1	50
CC	GO:0010494	cytoplasmic stress granule	8/283	84/19869	2.62219825514447e-05	0.00055612454661189	0.000456584520742261	PRRC2C/DDX3X/CELF1/DDX6/NUFIP2/CSDE1/MBNL1/PUM1	8
CC	GO:0098554	cytoplasmic side of endoplasmic reticulum membrane	4/283	14/19869	3.60400047858715e-05	0.000733774497440343	0.000602437132631199	RPS29/RPL27/RPS28/DNAJA1	4
CC	GO:0071013	catalytic step 2 spliceosome	8/283	90/19869	4.3317527222413e-05	0.000841030355037409	0.000690495400578743	SRRM1/PRPF4B/PNN/HNRNPH1/SYF2/DDX5/HNRNPU/BUD31	8
CC	GO:0034399	nuclear periphery	10/283	145/19869	4.46126121532614e-05	0.000841030355037409	0.000690495400578743	SFPQ/SRRM1/ATF4/HNRNPU/ZNF326/STAG2/RAD21/PRPF40A/YY1/SMC3	10
CC	GO:0000785	chromatin	37/283	1306/19869	4.97913451676669e-05	0.000905135524655087	0.00074312646735202	JUND/DDX21/SFPQ/JMJD1C/ARID4B/CHD1/ATF4/CHD2/KAT6A/FOXP1/KLF6/NOP53/KMT2E/USP3/HIF1A/NAP1L1/BUD31/ELF1/RIF1/NIPBL/HBP1/TSPYL2/REL/CHD4/BAZ2A/DHX9/MAX/STAG2/AFF4/RAD21/ARID4A/UBE2B/YY1/SMC3/ARID1B/BCL7B/SOX4	37
CC	GO:0070937	CRD-mediated mRNA stability complex	3/283	6/19869	5.5395298596253e-05	0.00097228299949975	0.000798255301005896	HNRNPU/CSDE1/DHX9	3
CC	GO:0140535	intracellular protein-containing complex	28/283	892/19869	8.04562666166167e-05	0.00134263848982701	0.0011023213327708	CNOT1/RNMT/YPEL5/RICTOR/CNOT2/KAT6A/PSME4/HNRNPU/USP47/CUL3/RNF11/RNF19A/KANSL1/KLHL24/ELP2/CSDE1/ZNF326/ELOC/DDB1/CAND1/SMG1/DHX9/RTRAF/CSNK1A1/POLR1D/HSP90AB1/FBXO7/UBE2B	28
CC	GO:0016363	nuclear matrix	9/283	126/19869	8.17716958440809e-05	0.00134263848982701	0.0011023213327708	SFPQ/SRRM1/HNRNPU/ZNF326/STAG2/RAD21/PRPF40A/YY1/SMC3	9
CC	GO:0070062	extracellular exosome	51/283	2210/19869	0.000346854992542404	0.00551716222512762	0.00452965236971495	HBB/RPS29/RPL37A/RPL23/RPL31/RPL27/RPS20/RPLP2/PPP1CB/RPL23A/RPS16/DDX5/CDC42/TPT1/IL6ST/TUT4/DDX3X/CUL3/RPS18/RPS25/RPL22/RPS11/RPS28/RNF11/RPL35A/RPL5/RPS19/RPL26/RPS27A/UBA52/RPS15A/RPL10A/HSPA5/GNAS/HBS1L/HSP90AA1/NIPBL/DDB1/CAND1/CD55/SERBP1/MARK3/CD44/HSP90AB1/GOLGA4/SUB1/SPTBN1/BSG/ARF6/DNAJA1/PRDX2	51
CC	GO:0005819	spindle	16/283	426/19869	0.000430774307859834	0.00664436735456532	0.00545510048549774	YPEL5/SBDS/KIF20B/ZNF207/CDC42/TPT1/HNRNPU/CYLD/CUL3/RIF1/RTRAF/CSNK1A1/STAG2/RAD21/SMC3/TAF1D	16
CC	GO:0005813	centrosome	20/283	623/19869	0.000648713416895135	0.00971162144704776	0.0079733506658628	RBM39/HIPK1/YPEL5/RGCC/PCM1/ATF4/KIF20B/CDC42/HNRNPU/CYLD/DDX3X/CUL3/RNF19A/CIR1/CHD4/DHX9/RTRAF/CSNK1A1/TAF1D/KIF5B	20
CC	GO:0000922	spindle pole	9/283	172/19869	0.000827031187877662	0.0119559517419032	0.00981597113335864	YPEL5/SBDS/KIF20B/TPT1/HNRNPU/CUL3/STAG2/RAD21/SMC3	9
CC	GO:0008278	cohesin complex	3/283	14/19869	0.000926372263006408	0.0119559517419032	0.00981597113335864	STAG2/RAD21/SMC3	3
CC	GO:1903561	extracellular vesicle	51/283	2307/19869	0.000930530800039994	0.0119559517419032	0.00981597113335864	HBB/RPS29/RPL37A/RPL23/RPL31/RPL27/RPS20/RPLP2/PPP1CB/RPL23A/RPS16/DDX5/CDC42/TPT1/IL6ST/TUT4/DDX3X/CUL3/RPS18/RPS25/RPL22/RPS11/RPS28/RNF11/RPL35A/RPL5/RPS19/RPL26/RPS27A/UBA52/RPS15A/RPL10A/HSPA5/GNAS/HBS1L/HSP90AA1/NIPBL/DDB1/CAND1/CD55/SERBP1/MARK3/CD44/HSP90AB1/GOLGA4/SUB1/SPTBN1/BSG/ARF6/DNAJA1/PRDX2	51
CC	GO:0000803	sex chromosome	4/283	31/19869	0.000936319173230292	0.0119559517419032	0.00981597113335864	BIRC2/HNRNPU/SMCHD1/UBE2B	4
CC	GO:0043230	extracellular organelle	51/283	2308/19869	0.00093956398757589	0.0119559517419032	0.00981597113335864	HBB/RPS29/RPL37A/RPL23/RPL31/RPL27/RPS20/RPLP2/PPP1CB/RPL23A/RPS16/DDX5/CDC42/TPT1/IL6ST/TUT4/DDX3X/CUL3/RPS18/RPS25/RPL22/RPS11/RPS28/RNF11/RPL35A/RPL5/RPS19/RPL26/RPS27A/UBA52/RPS15A/RPL10A/HSPA5/GNAS/HBS1L/HSP90AA1/NIPBL/DDB1/CAND1/CD55/SERBP1/MARK3/CD44/HSP90AB1/GOLGA4/SUB1/SPTBN1/BSG/ARF6/DNAJA1/PRDX2	51
CC	GO:0065010	extracellular membrane-bounded organelle	51/283	2308/19869	0.00093956398757589	0.0119559517419032	0.00981597113335864	HBB/RPS29/RPL37A/RPL23/RPL31/RPL27/RPS20/RPLP2/PPP1CB/RPL23A/RPS16/DDX5/CDC42/TPT1/IL6ST/TUT4/DDX3X/CUL3/RPS18/RPS25/RPL22/RPS11/RPS28/RNF11/RPL35A/RPL5/RPS19/RPL26/RPS27A/UBA52/RPS15A/RPL10A/HSPA5/GNAS/HBS1L/HSP90AA1/NIPBL/DDB1/CAND1/CD55/SERBP1/MARK3/CD44/HSP90AB1/GOLGA4/SUB1/SPTBN1/BSG/ARF6/DNAJA1/PRDX2	51
CC	GO:0072686	mitotic spindle	9/283	183/19869	0.00127895590854706	0.0158777696939135	0.0130358278740227	YPEL5/KIF20B/CDC42/HNRNPU/CUL3/RTRAF/STAG2/SMC3/TAF1D	9
CC	GO:0051233	spindle midzone	4/283	36/19869	0.00165780516789179	0.0198477135698527	0.0162951965406504	KIF20B/CDC42/HNRNPU/RIF1	4
CC	GO:0016282	eukaryotic 43S preinitiation complex	3/283	17/19869	0.00167672236444728	0.0198477135698527	0.0162951965406504	EIF1/EIF1B/EIF3A	3
CC	GO:0033553	rDNA heterochromatin	2/283	5/19869	0.00196506093986456	0.0220027097080012	0.0180644726586216	NOP53/BAZ2A	2
CC	GO:0015630	microtubule cytoskeleton	33/283	1362/19869	0.00197263502793324	0.0220027097080012	0.0180644726586216	RBM39/WHAMM/HIPK1/YPEL5/RGCC/SBDS/PCM1/ATF4/KIF20B/ZNF207/CDC42/TPT1/HNRNPU/CYLD/DDX3X/KMT2E/CUL3/RNF19A/VAPA/RIF1/PPP4R3A/CIR1/CHD4/DHX9/RTRAF/CSNK1A1/STAG2/RAD21/SMC3/TAF1D/KIF5B/DNAJA1/MAP1LC3B	33
CC	GO:0070993	translation preinitiation complex	3/283	18/19869	0.00199100129992931	0.0220027097080012	0.0180644726586216	EIF1/EIF1B/EIF3A	3
CC	GO:0097431	mitotic spindle pole	4/283	38/19869	0.00203168439346966	0.0220027097080012	0.0180644726586216	YPEL5/KIF20B/STAG2/SMC3	4
CC	GO:0070161	anchoring junction	32/283	1330/19869	0.0025717900276146	0.0269800809098846	0.0221509505143712	RPS10/RPS29/RPL38/RPL37A/RPL23/RPL31/RPL27/RPLP2/RPL9/PNN/PPP1CB/RPS16/CDC42/RPL13A/RPL7/RPS18/RPL22/RPS11/RPS17/RPL5/RPS19/RPL10A/VAPA/HSPA5/KLHL24/KRAS/CD44/AAK1/MTDH/BSG/ARF6/YBX3	32
CC	GO:0030496	midbody	9/283	203/19869	0.00259773924792732	0.0269800809098846	0.0221509505143712	YPEL5/KIF20B/CDC42/HNRNPU/CYLD/USP3/HSPA5/RAD21/ARF6	9
CC	GO:0000932	P-body	6/283	97/19869	0.00265030264340713	0.0269800809098846	0.0221509505143712	CNOT1/CNOT2/PAN3/DDX6/CSDE1/PUM1	6
CC	GO:0030015	CCR4-NOT core complex	2/283	6/19869	0.00291989376049872	0.0291416847861539	0.023925651659814	CNOT1/CNOT2	2
CC	GO:0000228	nuclear chromosome	10/283	249/19869	0.0031395148309847	0.0307310201725234	0.02523051392512	ARID4B/CHD1/HNRNPU/KMT2E/DHX9/RAD21/ARID4A/SMCHD1/YY1/SMC3	10
CC	GO:0098687	chromosomal region	13/283	388/19869	0.00392423276511897	0.0376874429706708	0.0309418154469162	PPP1CB/ZNF207/HNRNPU/KANSL1/RIF1/DDB1/CHD4/CSNK1A1/STAG2/RAD21/SMCHD1/SMC3/MIS18BP1	13
CC	GO:0005815	microtubule organizing center	22/283	832/19869	0.00410075397507906	0.0386534032095415	0.031734879690183	RBM39/HIPK1/YPEL5/RGCC/PCM1/ATF4/KIF20B/CDC42/HNRNPU/CYLD/DDX3X/KMT2E/CUL3/RNF19A/PPP4R3A/CIR1/CHD4/DHX9/RTRAF/CSNK1A1/TAF1D/KIF5B	22
CC	GO:1990234	transferase complex	22/283	839/19869	0.00452126125829704	0.0418422178267853	0.0343529324314627	CCNL1/RNMT/YPEL5/RB1CC1/KAT6A/USP47/CUL3/RNF11/RNF19A/RABGGTB/KANSL1/KLHL24/KMT2A/ELOC/DDB1/CAND1/MAX/POLR1D/WTAP/FBXO7/UBE2B/CDKN2D	22
CC	GO:0030867	rough endoplasmic reticulum membrane	3/283	24/19869	0.00463697768802449	0.0421468150572226	0.034603010190709	RPS29/RPL27/RPS28	3
CC	GO:0001650	fibrillar center	7/283	145/19869	0.00480956801265643	0.0422632860271952	0.0346986341697787	RNMT/KLF6/NOP53/STAG2/AFF4/NOP58/MTDH	7
CC	GO:0017053	transcription repressor complex	5/283	77/19869	0.00485158414000068	0.0422632860271952	0.0346986341697787	JUND/MAX/MIER1/ARID4A/MDM4	5
CC	GO:0000151	ubiquitin ligase complex	11/283	309/19869	0.00496044932428529	0.0422632860271952	0.0346986341697787	YPEL5/USP47/CUL3/RNF11/RNF19A/KLHL24/ELOC/DDB1/CAND1/FBXO7/UBE2B	11
CC	GO:0099080	supramolecular complex	32/283	1390/19869	0.00498191976744933	0.0422632860271952	0.0346986341697787	WHAMM/CNOT1/DDX3Y/PRRC2C/CNOT2/KIF20B/PAN3/PNN/ZNF207/CDC42/TPT1/RPS6/HNRNPU/TUT4/CYLD/DDX3X/CELF1/CUL3/USP3/DDX6/NUFIP2/KANSL1/CSDE1/MBNL1/SMG1/DHX9/DNAJB6/CSNK1A1/PUM1/SPTBN1/KIF5B/MAP1LC3B	32
CC	GO:0097413	Lewy body	2/283	8/19869	0.00534869396727543	0.0446309053990687	0.0366424763590741	ATF4/FBXO7	2
CC	GO:0000118	histone deacetylase complex	5/283	81/19869	0.00600986187247317	0.0493390273078846	0.0405078975105577	JMJD1C/ARID4B/KMT2E/CHD4/ARID4A	5
MF	GO:0003723	RNA binding	123/278	1971/18432	3.22590975749611e-47	1.85812402031776e-44	1.51108404430081e-44	RPS10/TRA2B/RBM39/DDX21/TRA2A/SFPQ/CNOT1/RSRC2/RNMT/RPL38/RPL21/RBM38/RPL37A/RPS27/PNISR/RPL23/GPBP1/FUS/SRRM1/RPL31/DDX3Y/SON/PRRC2C/SF1/PRPF4B/RPL27/SREK1/RPS20/EIF1/SBDS/ABCF1/RPL9/RPL27A/BCLAF1/CCDC59/PAN3/PNN/ZC3H15/EIF1B/RPL23A/HNRNPH1/RPS16/RBM25/ZNF207/SRSF11/CHD2/SYF2/DDX5/TPT1/RPS6/HNRNPU/ILF3/ETF1/TUT4/DDX24/WBP11/RPL13A/RPL37/DDX3X/CELF1/YTHDC1/RPL7/NOP53/RPS18/RPS25/RPL22/RPS11/RPS28…	123
MF	GO:0003735	structural constituent of ribosome	42/278	176/18432	1.62777412126636e-38	4.6879894692471e-36	3.81241833665015e-36	RPS10/RPS29/RPL38/RPL21/RPL37A/RPS27/RPL23/RPL31/RPL27/RPS20/RPLP2/RPL9/RPL27A/RPL23A/RPS16/RPS6/RPL13A/RPL37/RPL7/RPS18/RPS25/RPL22/RPS11/RPS28/RPS17/RPL39/RPS24/RPL35A/RPS21/RPL5/RPL41/RPL36/RPS19/RPL35/RPS12/RPL26/RPS27A/UBA52/RPS15A/RPL10A/RPL32/RSL24D1	42
MF	GO:0003676	nucleic acid binding	160/278	4309/18432	7.19094408763858e-35	1.38066126482661e-32	1.12279653298216e-32	JUND/RPS10/TRA2B/RBM39/DDX21/TRA2A/SFPQ/JMJD1C/CNOT1/RSRC2/RNMT/RPL38/RPL21/RBM38/RPL37A/ARID4B/RPS27/CREBRF/PNISR/RPL23/GPBP1/FUS/SRRM1/RPL31/DDX3Y/SON/PRRC2C/SF1/PRPF4B/RPL27/PRDM2/SREK1/RPS20/EIF1/SBDS/ABCF1/CHD1/RPL9/ATF4/RPL27A/BCLAF1/CCDC59/PAN3/PNN/ZC3H15/EIF1B/RPL23A/HNRNPH1/RPS16/RBM25/ZNF207/SRSF11/CHD2/SYF2/ZNF292/KAT6A/FOXP1/DDX5/TPT1/RPS6/KLF6/HNRNPU/ILF3/ETF1/TUT4/DDX24/WBP11/RPL13A…	160
MF	GO:0005198	structural molecule activity	45/278	819/18432	4.29818021853216e-14	6.18937951468631e-12	5.03339525591266e-12	RPS10/RPS29/RPL38/RPL21/RPL37A/RPS27/RPL23/RPL31/RPL27/RPS20/RPLP2/RPL9/RPL27A/PNN/RPL23A/RPS16/RPS6/RPL13A/RPL37/RPL7/RPS18/RPS25/RPL22/RPS11/RPS28/RPS17/RPL39/RPS24/RPL35A/RPS21/RPL5/RPL41/RPL36/RPS19/RPL35/RPS12/RPL26/RPS27A/UBA52/RPS15A/RPL10A/RPL32/RSL24D1/EIF3A/SPTBN1	45
MF	GO:0019843	rRNA binding	10/278	67/18432	6.02775278151818e-08	6.94397120430894e-06	5.64705260584335e-06	DDX21/RPL23/SBDS/RPL9/RPL23A/RPL37/NOP53/RPS18/RPS11/RPL5	10
MF	GO:0003729	mRNA binding	28/278	596/18432	1.122417914834e-07	1.07752119824064e-05	8.7627363526514e-06	TRA2B/RBM38/FUS/SF1/RBM25/DDX5/HNRNPU/ILF3/ETF1/RPL13A/DDX3X/CELF1/YTHDC1/RPL7/RPL5/RPL41/RPL35/RPL26/DDX6/PCF11/HSP90AA1/EIF3A/DHX9/SERBP1/PUM1/SRSF5/SRSF4/YBX3	28
MF	GO:0008134	transcription factor binding	27/278	597/18432	4.06118974826788e-07	3.34177899286043e-05	2.71763825260031e-05	JUND/JMJD1C/CNOT1/RPL23/CNOT2/ATF4/KAT6A/FOXP1/DDX5/TPT1/HNRNPU/DDX3X/ZNF644/HIF1A/TLE4/BUD31/ASXL1/ELOC/CAND1/CHD4/BAZ2A/DHX9/MAX/YY1/NOP58/MTDH/DNAJA1	27
MF	GO:0000993	RNA polymerase II complex binding	7/278	36/18432	9.45229157451083e-07	6.8056499336478e-05	5.53456546139121e-05	HNRNPU/WAC/ELP2/PCF11/ZNF326/DHX9/RTRAF	7
MF	GO:0003712	transcription coregulator activity	23/278	510/18432	3.19631877714305e-06	0.000158124652869785	0.000128591868653242	JMJD1C/FUS/SF1/CNOT2/BCLAF1/IRF2BP2/BIRC2/USP16/KAT6A/HNRNPU/TLE4/ZNF451/BUD31/KDM2A/ASXL1/CIR1/COPS2/DHX9/MIER1/ARID1B/SUB1/MTDH/SRSF2	23
MF	GO:0043175	RNA polymerase core enzyme binding	7/278	43/18432	3.33415121863922e-06	0.000158124652869785	0.000128591868653242	HNRNPU/WAC/ELP2/PCF11/ZNF326/DHX9/RTRAF	7
MF	GO:1990948	ubiquitin ligase inhibitor activity	4/278	8/18432	3.38020276427865e-06	0.000158124652869785	0.000128591868653242	RPL23/RPS20/RPL37/RPL5	4
MF	GO:0001098	basal transcription machinery binding	8/278	61/18432	3.56878556824167e-06	0.000158124652869785	0.000128591868653242	HNRNPU/WAC/ELP2/PCF11/ZNF326/DHX9/RTRAF/NOP58	8
MF	GO:0001099	basal RNA polymerase II transcription machinery binding	8/278	61/18432	3.56878556824167e-06	0.000158124652869785	0.000128591868653242	HNRNPU/WAC/ELP2/PCF11/ZNF326/DHX9/RTRAF/NOP58	8
MF	GO:0043021	ribonucleoprotein complex binding	12/278	159/18432	5.44472078401302e-06	0.000203704926515628	0.000165659159903974	RICTOR/EIF1/SBDS/EIF1B/DDX5/HNRNPU/ETF1/DDX3X/HSPA5/DHX9/SERBP1/YBX3	12
MF	GO:0019899	enzyme binding	57/278	2086/18432	5.76261664470595e-06	0.000203704926515628	0.000165659159903974	JUND/WHAMM/SFPQ/RICTOR/RPL23/RB1CC1/RGCC/ATF4/PPP1R15A/PPP1CB/CDC42/RPS6/HNRNPU/CYLD/KMT2E/WAC/CUL3/MAP3K2/RNF19A/RABGGTB/RPL5/RPS19/RPS27A/UBA52/HIF1A/KANSL1/HSPA5/ELP2/PCF11/CCDC186/HSP90AA1/NIPBL/CIR1/ZNF326/FNIP1/CHD4/RNF138/DHX9/RTRAF/MIER1/SRSF5/HSP90AB1/GOLGA4/FBXO7/UBE2B/CDKN2D/CAMLG/CDC42SE2/NOP58/RIOK3/SPTBN1/MDM4/ARF6/DNAJA1/WNK1/YBX3/MAP1LC3B	57
MF	GO:0016887	ATP hydrolysis activity	18/278	347/18432	5.89175736030342e-06	0.000203704926515628	0.000165659159903974	DDX21/DDX3Y/CHD1/KIF20B/CHD2/DDX5/DDX24/DDX3X/DDX6/HSPA5/HSP90AA1/CHD4/YME1L1/DHX9/HSP90AB1/SMCHD1/SMC3/KIF5B	18
MF	GO:0055105	ubiquitin-protein transferase inhibitor activity	4/278	9/18432	6.01212456730152e-06	0.000203704926515628	0.000165659159903974	RPL23/RPS20/RPL37/RPL5	4
MF	GO:0070063	RNA polymerase binding	7/278	59/18432	2.87349892235414e-05	0.000919519655153324	0.000747781883302685	HNRNPU/WAC/ELP2/PCF11/ZNF326/DHX9/RTRAF	7
MF	GO:0017111	ribonucleoside triphosphate phosphatase activity	25/278	677/18432	3.67088840022928e-05	0.00107452889450208	0.000873840201121029	DDX21/DDX3Y/CHD1/KIF20B/CHD2/DDX5/CDC42/DDX24/DDX3X/DDX6/HSPA5/GNAS/HBS1L/HSP90AA1/CHD4/YME1L1/KRAS/DHX9/SAR1A/HSP90AB1/SMCHD1/SMC3/ARF6/GSPT1/KIF5B	25
MF	GO:0090079	translation regulator activity, nucleic acid binding	9/278	108/18432	3.77167550036742e-05	0.00107452889450208	0.000873840201121029	EIF1/ABCF1/EIF1B/ETF1/CELF1/HBS1L/EIF3A/EIF5/GSPT1	9
MF	GO:0008135	translation factor activity, RNA binding	8/278	84/18432	3.91755326120551e-05	0.00107452889450208	0.000873840201121029	EIF1/ABCF1/EIF1B/ETF1/HBS1L/EIF3A/EIF5/GSPT1	8
MF	GO:0016462	pyrophosphatase activity	26/278	737/18432	5.48194083548397e-05	0.00129160000628526	0.00105036915715815	DDX21/DDX3Y/CHD1/KIF20B/CHD2/DDX5/CDC42/DDX24/DDX3X/DDX6/HSPA5/GNAS/HBS1L/HSP90AA1/CHD4/YME1L1/KRAS/NUDT4/DHX9/SAR1A/HSP90AB1/SMCHD1/SMC3/ARF6/GSPT1/KIF5B	26
MF	GO:0003677	DNA binding	62/278	2522/18432	5.54336880669019e-05	0.00129160000628526	0.00105036915715815	JUND/SFPQ/JMJD1C/ARID4B/RPS27/CREBRF/GPBP1/FUS/SRRM1/DDX3Y/SON/PRDM2/CHD1/ATF4/BCLAF1/PNN/ZNF207/CHD2/ZNF292/KAT6A/FOXP1/KLF6/HNRNPU/ILF3/WBP11/DDX3X/ZNF644/RPL7/RNF11/HIF1A/KDM2A/ELF1/ASXL1/RNF10/ZNF326/KMT2A/HBP1/TSPYL2/DDB1/REL/CHD4/RNF138/BAZ2A/SMG1/DHX9/TCF7/DNAJB6/MAX/ZFAND5/POLR1D/RAD21/ARID4A/SMCHD1/YY1/SMC3/ARID1B/SLTM/SUB1/SOX4/MIS18BP1/TAF1D/YBX3	62
MF	GO:0016817	hydrolase activity, acting on acid anhydrides	26/278	738/18432	5.60590280505753e-05	0.00129160000628526	0.00105036915715815	DDX21/DDX3Y/CHD1/KIF20B/CHD2/DDX5/CDC42/DDX24/DDX3X/DDX6/HSPA5/GNAS/HBS1L/HSP90AA1/CHD4/YME1L1/KRAS/NUDT4/DHX9/SAR1A/HSP90AB1/SMCHD1/SMC3/ARF6/GSPT1/KIF5B	26
MF	GO:0016818	hydrolase activity, acting on acid anhydrides, in phosphorus-containing anhydrides	26/278	738/18432	5.60590280505753e-05	0.00129160000628526	0.00105036915715815	DDX21/DDX3Y/CHD1/KIF20B/CHD2/DDX5/CDC42/DDX24/DDX3X/DDX6/HSPA5/GNAS/HBS1L/HSP90AA1/CHD4/YME1L1/KRAS/NUDT4/DHX9/SAR1A/HSP90AB1/SMCHD1/SMC3/ARF6/GSPT1/KIF5B	26
MF	GO:0003682	chromatin binding	22/278	597/18432	0.000112087659284008	0.00248317275952264	0.00201939305187787	SFPQ/JMJD1C/FUS/CHD1/ATF4/CHD2/DDX5/HNRNPU/WAC/NAP1L1/TLE4/ASXL1/NIPBL/KMT2A/TSPYL2/CHD4/DHX9/STAG2/RAD21/YY1/SMC3/ARID1B	22
MF	GO:0140297	DNA-binding transcription factor binding	19/278	476/18432	0.000119516515404339	0.00254968566195922	0.00207348340565032	JUND/JMJD1C/CNOT1/ATF4/KAT6A/FOXP1/DDX5/TPT1/HIF1A/TLE4/BUD31/ASXL1/CHD4/BAZ2A/DHX9/MAX/YY1/MTDH/DNAJA1	19
MF	GO:0004386	helicase activity	10/278	155/18432	0.000124622586355269	0.0025636646335941	0.00208485153865017	DDX21/DDX3Y/CHD1/CHD2/DDX5/DDX24/DDX3X/DDX6/CHD4/DHX9	10
MF	GO:0003725	double-stranded RNA binding	7/278	76/18432	0.000148091201613933	0.00289493045142443	0.00235424716901292	DDX21/HNRNPU/ILF3/MBNL1/DHX9/HSP90AB1/MTDH	7
MF	GO:0042393	histone binding	13/278	258/18432	0.000156969979694641	0.00289493045142443	0.00235424716901292	CHD1/USP16/CHD2/KAT6A/USP15/PSME4/KMT2E/USP3/NAP1L1/KMT2A/TSPYL2/CHD4/BAZ2A	13
MF	GO:0035639	purine ribonucleoside triphosphate binding	47/278	1813/18432	0.000158722016407145	0.00289493045142443	0.00235424716901292	DDX21/HIPK1/CLK1/STK17A/DDX3Y/PRPF4B/UBE2H/MKNK2/ABCF1/CHD1/KIF20B/PAN3/CHD2/DDX5/CDC42/HNRNPU/DDX24/DDX3X/MAP3K2/DDX6/HSPA5/GNAS/HBS1L/PNPLA8/HSP90AA1/CHD4/YME1L1/KRAS/SMG1/DHX9/CSNK1A1/SAR1A/PAPOLA/MARK3/EIF5/HSP90AB1/SMCHD1/UBE2B/AAK1/SMC3/RIOK3/PIM3/ARF6/GSPT1/KIF5B/DNAJA1/WNK1	47
MF	GO:0003724	RNA helicase activity	7/278	77/18432	0.000160829469523579	0.00289493045142443	0.00235424716901292	DDX21/DDX3Y/DDX5/DDX24/DDX3X/DDX6/DHX9	7
MF	GO:0008186	ATP-dependent activity, acting on RNA	7/278	79/18432	0.000188967538837193	0.00322041916665353	0.00261894468048396	DDX21/DDX3Y/DDX5/DDX24/DDX3X/DDX6/DHX9	7
MF	GO:0031625	ubiquitin protein ligase binding	14/278	299/18432	0.000190094186920521	0.00322041916665353	0.00261894468048396	RPL23/CUL3/RPL5/RPS27A/UBA52/HIF1A/HSPA5/HSP90AA1/HSP90AB1/FBXO7/UBE2B/CAMLG/DNAJA1/MAP1LC3B	14
MF	GO:0016922	nuclear receptor binding	9/278	139/18432	0.000263484988032984	0.00433621008877139	0.00352634044134369	JUND/JMJD1C/CNOT1/FOXP1/DDX5/HIF1A/BUD31/ASXL1/BAZ2A	9
MF	GO:0061629	RNA polymerase II-specific DNA-binding transcription factor binding	15/278	350/18432	0.000294133361032045	0.00465457812872944	0.00378524719898502	JUND/JMJD1C/CNOT1/ATF4/KAT6A/FOXP1/DDX5/HIF1A/BUD31/ASXL1/CHD4/BAZ2A/DHX9/MTDH/DNAJA1	15
MF	GO:0055106	ubiquitin-protein transferase regulator activity	4/278	22/18432	0.000298991997852412	0.00465457812872944	0.00378524719898502	RPL23/RPS20/RPL37/RPL5	4
MF	GO:0044389	ubiquitin-like protein ligase binding	14/278	318/18432	0.000356029865072816	0.00539666321794584	0.00438873379383388	RPL23/CUL3/RPL5/RPS27A/UBA52/HIF1A/HSPA5/HSP90AA1/HSP90AB1/FBXO7/UBE2B/CAMLG/DNAJA1/MAP1LC3B	14
MF	GO:0032555	purine ribonucleotide binding	47/278	1883/18432	0.00037706625955549	0.0055689786026657	0.0045288660054573	DDX21/HIPK1/CLK1/STK17A/DDX3Y/PRPF4B/UBE2H/MKNK2/ABCF1/CHD1/KIF20B/PAN3/CHD2/DDX5/CDC42/HNRNPU/DDX24/DDX3X/MAP3K2/DDX6/HSPA5/GNAS/HBS1L/PNPLA8/HSP90AA1/CHD4/YME1L1/KRAS/SMG1/DHX9/CSNK1A1/SAR1A/PAPOLA/MARK3/EIF5/HSP90AB1/SMCHD1/UBE2B/AAK1/SMC3/RIOK3/PIM3/ARF6/GSPT1/KIF5B/DNAJA1/WNK1	47
MF	GO:0005524	ATP binding	39/278	1472/18432	0.000402069205948338	0.00578979656565606	0.00470844201702659	DDX21/HIPK1/CLK1/STK17A/DDX3Y/PRPF4B/UBE2H/MKNK2/ABCF1/CHD1/KIF20B/PAN3/CHD2/DDX5/HNRNPU/DDX24/DDX3X/MAP3K2/DDX6/HSPA5/PNPLA8/HSP90AA1/CHD4/YME1L1/SMG1/DHX9/CSNK1A1/PAPOLA/MARK3/HSP90AB1/SMCHD1/UBE2B/AAK1/SMC3/RIOK3/PIM3/KIF5B/DNAJA1/WNK1	39
MF	GO:0017076	purine nucleotide binding	47/278	1897/18432	0.000444550022532755	0.00624538568241138	0.00507894120737037	DDX21/HIPK1/CLK1/STK17A/DDX3Y/PRPF4B/UBE2H/MKNK2/ABCF1/CHD1/KIF20B/PAN3/CHD2/DDX5/CDC42/HNRNPU/DDX24/DDX3X/MAP3K2/DDX6/HSPA5/GNAS/HBS1L/PNPLA8/HSP90AA1/CHD4/YME1L1/KRAS/SMG1/DHX9/CSNK1A1/SAR1A/PAPOLA/MARK3/EIF5/HSP90AB1/SMCHD1/UBE2B/AAK1/SMC3/RIOK3/PIM3/ARF6/GSPT1/KIF5B/DNAJA1/WNK1	47
MF	GO:0032553	ribonucleotide binding	47/278	1900/18432	0.000460351066665009	0.00631338605712012	0.00513424121969747	DDX21/HIPK1/CLK1/STK17A/DDX3Y/PRPF4B/UBE2H/MKNK2/ABCF1/CHD1/KIF20B/PAN3/CHD2/DDX5/CDC42/HNRNPU/DDX24/DDX3X/MAP3K2/DDX6/HSPA5/GNAS/HBS1L/PNPLA8/HSP90AA1/CHD4/YME1L1/KRAS/SMG1/DHX9/CSNK1A1/SAR1A/PAPOLA/MARK3/EIF5/HSP90AB1/SMCHD1/UBE2B/AAK1/SMC3/RIOK3/PIM3/ARF6/GSPT1/KIF5B/DNAJA1/WNK1	47
MF	GO:0045296	cadherin binding	14/278	333/18432	0.000563071105948867	0.00754253388433831	0.00613382232918594	ZC3H15/RPL23A/DDX3X/DDX6/VAPA/HSPA5/ARGLU1/SERBP1/EIF5/HSP90AB1/CLINT1/SPTBN1/BSG/KIF5B	14
MF	GO:0048027	mRNA 5'-UTR binding	4/278	26/18432	0.000582760922376576	0.00762887025656609	0.00620403374300422	DDX3X/RPL5/RPL41/RPL26	4
MF	GO:0042826	histone deacetylase binding	8/278	128/18432	0.000727156806635235	0.00930760712493101	0.00756923459538432	SFPQ/HIF1A/HSP90AA1/NIPBL/CIR1/CHD4/MIER1/HSP90AB1	8
MF	GO:0140657	ATP-dependent activity	19/278	552/18432	0.000753804377389512	0.00943894176905129	0.00767603999858886	DDX21/DDX3Y/CHD1/KIF20B/CHD2/DDX5/DDX24/DDX3X/DDX6/HSPA5/HSP90AA1/CHD4/TOMM20/YME1L1/DHX9/HSP90AB1/SMCHD1/SMC3/KIF5B	19
MF	GO:0004535	poly(A)-specific ribonuclease activity	3/278	13/18432	0.000867826675318128	0.0106354928719839	0.00864911244158045	CNOT1/CNOT2/PAN3	3
MF	GO:0032559	adenyl ribonucleotide binding	39/278	1536/18432	0.000911243110961588	0.0109349173315391	0.00889261369249795	DDX21/HIPK1/CLK1/STK17A/DDX3Y/PRPF4B/UBE2H/MKNK2/ABCF1/CHD1/KIF20B/PAN3/CHD2/DDX5/HNRNPU/DDX24/DDX3X/MAP3K2/DDX6/HSPA5/PNPLA8/HSP90AA1/CHD4/YME1L1/SMG1/DHX9/CSNK1A1/PAPOLA/MARK3/HSP90AB1/SMCHD1/UBE2B/AAK1/SMC3/RIOK3/PIM3/KIF5B/DNAJA1/WNK1	39
MF	GO:0061980	regulatory RNA binding	5/278	51/18432	0.00100330793161261	0.0117121606273437	0.00952469203064315	DDX21/TUT4/DHX9/PUM1/SOX4	5
MF	GO:0003730	mRNA 3'-UTR binding	11/278	238/18432	0.00101668061001247	0.0117121606273437	0.00952469203064315	RBM38/FUS/DDX5/HNRNPU/ILF3/CELF1/RPL5/RPL41/SERBP1/PUM1/YBX3	11
MF	GO:0030554	adenyl nucleotide binding	39/278	1548/18432	0.00105381095748193	0.0119018649315606	0.0096789654505564	DDX21/HIPK1/CLK1/STK17A/DDX3Y/PRPF4B/UBE2H/MKNK2/ABCF1/CHD1/KIF20B/PAN3/CHD2/DDX5/HNRNPU/DDX24/DDX3X/MAP3K2/DDX6/HSPA5/PNPLA8/HSP90AA1/CHD4/YME1L1/SMG1/DHX9/CSNK1A1/PAPOLA/MARK3/HSP90AB1/SMCHD1/UBE2B/AAK1/SMC3/RIOK3/PIM3/KIF5B/DNAJA1/WNK1	39
MF	GO:1990825	sequence-specific mRNA binding	3/278	14/18432	0.00109223454555831	0.0120985980431074	0.00983895491444224	ETF1/DHX9/SRSF4	3
MF	GO:0001221	transcription coregulator binding	7/278	109/18432	0.00132513804470974	0.014401500259487	0.0117117463733035	JUND/RPL23/CNOT2/ZNF644/HIF1A/ELOC/CHD4	7
MF	GO:0036002	pre-mRNA binding	5/278	57/18432	0.00166192628911286	0.0177272137505371	0.0144163196618952	TRA2B/SF1/DDX5/HNRNPU/CELF1	5
MF	GO:0043024	ribosomal small subunit binding	3/278	17/18432	0.00197327560321043	0.0206655772263492	0.0168058879125099	EIF1/EIF1B/DDX3X	3
MF	GO:0019901	protein kinase binding	21/278	697/18432	0.00212708560989444	0.0218444312588058	0.0177645685492847	RICTOR/RB1CC1/RGCC/ATF4/PPP1R15A/PPP1CB/CDC42/RPS6/CYLD/MAP3K2/RPS19/HIF1A/ELP2/HSP90AA1/CIR1/RNF138/SRSF5/HSP90AB1/FBXO7/CDKN2D/WNK1	21
MF	GO:0032552	deoxyribonucleotide binding	2/278	5/18432	0.00219961286981031	0.0218444312588058	0.0177645685492847	HSP90AA1/HSP90AB1	2
MF	GO:0071987	WD40-repeat domain binding	2/278	5/18432	0.00219961286981031	0.0218444312588058	0.0177645685492847	USP47/DDB1	2
MF	GO:0035198	miRNA binding	4/278	37/18432	0.00226079617955318	0.0218602382851413	0.0177774233130261	DDX21/TUT4/PUM1/SOX4	4
MF	GO:0003727	single-stranded RNA binding	6/278	89/18432	0.00227710815470222	0.0218602382851413	0.0177774233130261	PAN3/HNRNPH1/HNRNPU/ILF3/DDX3X/DHX9	6
MF	GO:0003714	transcription corepressor activity	9/278	191/18432	0.00251856529928305	0.0237818624981482	0.0193401476821563	SF1/IRF2BP2/HNRNPU/TLE4/ZNF451/CIR1/COPS2/MIER1/SRSF2	9
MF	GO:1990841	promoter-specific chromatin binding	5/278	63/18432	0.00259304787196624	0.0240902511976219	0.0195909389308146	ATF4/DDX5/HNRNPU/NIPBL/DHX9	5
MF	GO:0097367	carbohydrate derivative binding	50/278	2255/18432	0.00323355440631485	0.0289470985149146	0.0235406777031012	DDX21/HIPK1/CLK1/STK17A/DDX3Y/PRPF4B/UBE2H/MKNK2/ABCF1/CHD1/KIF20B/PAN3/ZNF207/CHD2/DDX5/CDC42/HNRNPU/DDX24/DDX3X/RPL22/MAP3K2/DDX6/HSPA5/GNAS/HBS1L/PNPLA8/HSP90AA1/CHD4/YME1L1/KRAS/SMG1/DHX9/CSNK1A1/SAR1A/PAPOLA/MARK3/EIF5/CD44/HSP90AB1/SMCHD1/UBE2B/AAK1/SMC3/RIOK3/PIM3/ARF6/GSPT1/KIF5B/DNAJA1/WNK1	50
MF	GO:0030911	TPR domain binding	2/278	6/18432	0.00326659965880112	0.0289470985149146	0.0235406777031012	HSP90AA1/HSP90AB1	2
MF	GO:1905538	polysome binding	2/278	6/18432	0.00326659965880112	0.0289470985149146	0.0235406777031012	DHX9/YBX3	2
MF	GO:0106310	protein serine kinase activity	13/278	363/18432	0.00360614274868119	0.0314717912612176	0.0255938360951057	HIPK1/CLK1/STK17A/PRPF4B/MKNK2/MAP3K2/SMG1/CSNK1A1/MARK3/AAK1/RIOK3/PIM3/WNK1	13
MF	GO:0035613	RNA stem-loop binding	3/278	21/18432	0.00369147880655213	0.0317356983966273	0.0258084535571987	DDX3X/CSDE1/DHX9	3
MF	GO:0044877	protein-containing complex binding	32/278	1299/18432	0.00423149011020468	0.0358432103452632	0.0291488095826793	WHAMM/RICTOR/EIF1/SBDS/EIF1B/RPL23A/BIRC2/DDX5/PSME4/HNRNPU/ETF1/DDX3X/HSPA5/GNAS/HSP90AA1/NIPBL/CIR1/DDB1/CHD4/KRAS/DHX9/SERBP1/MAX/CD44/HSP90AB1/AAK1/SMC3/ARID1B/NOP58/SPTBN1/KIF5B/YBX3	32
MF	GO:0003747	translation release factor activity	2/278	7/18432	0.00452780514367141	0.0362224411493713	0.0294572118265172	ETF1/GSPT1	2
MF	GO:0008079	translation termination factor activity	2/278	7/18432	0.00452780514367141	0.0362224411493713	0.0294572118265172	ETF1/GSPT1	2
MF	GO:0019103	pyrimidine nucleotide binding	2/278	7/18432	0.00452780514367141	0.0362224411493713	0.0294572118265172	HSP90AA1/HSP90AB1	2
MF	GO:0030235	nitric-oxide synthase regulator activity	2/278	7/18432	0.00452780514367141	0.0362224411493713	0.0294572118265172	HSP90AA1/HSP90AB1	2
MF	GO:0003678	DNA helicase activity	5/278	72/18432	0.00462669562168627	0.036506529836867	0.0296882415522767	CHD1/CHD2/DDX3X/CHD4/DHX9	5
MF	GO:0070577	lysine-acetylated histone binding	3/278	23/18432	0.00480755449697931	0.0367068173626979	0.0298511215760245	PSME4/KMT2A/BAZ2A	3
MF	GO:0140033	acetylation-dependent protein binding	3/278	23/18432	0.00480755449697931	0.0367068173626979	0.0298511215760245	PSME4/KMT2A/BAZ2A	3
MF	GO:0019787	ubiquitin-like protein transferase activity	15/278	465/18432	0.00485080330941768	0.0367068173626979	0.0298511215760245	RNF145/UBE2H/MYLIP/BIRC2/CDC42/HERC1/CUL3/RNF11/RNF19A/ZNF451/RNF10/RNF138/FBXO7/UBE2B/MKRN1	15
MF	GO:0043022	ribosome binding	5/278	73/18432	0.00490698773772177	0.0367068173626979	0.0298511215760245	RICTOR/SBDS/ETF1/HSPA5/SERBP1	5
MF	GO:0000166	nucleotide binding	47/278	2140/18432	0.00519533852947144	0.0382104401005346	0.031073914189945	DDX21/HIPK1/CLK1/STK17A/DDX3Y/PRPF4B/UBE2H/MKNK2/ABCF1/CHD1/KIF20B/PAN3/CHD2/DDX5/CDC42/HNRNPU/DDX24/DDX3X/MAP3K2/DDX6/HSPA5/GNAS/HBS1L/PNPLA8/HSP90AA1/CHD4/YME1L1/KRAS/SMG1/DHX9/CSNK1A1/SAR1A/PAPOLA/MARK3/EIF5/HSP90AB1/SMCHD1/UBE2B/AAK1/SMC3/RIOK3/PIM3/ARF6/GSPT1/KIF5B/DNAJA1/WNK1	47
MF	GO:1901265	nucleoside phosphate binding	47/278	2141/18432	0.00524066799989972	0.0382104401005346	0.031073914189945	DDX21/HIPK1/CLK1/STK17A/DDX3Y/PRPF4B/UBE2H/MKNK2/ABCF1/CHD1/KIF20B/PAN3/CHD2/DDX5/CDC42/HNRNPU/DDX24/DDX3X/MAP3K2/DDX6/HSPA5/GNAS/HBS1L/PNPLA8/HSP90AA1/CHD4/YME1L1/KRAS/SMG1/DHX9/CSNK1A1/SAR1A/PAPOLA/MARK3/EIF5/HSP90AB1/SMCHD1/UBE2B/AAK1/SMC3/RIOK3/PIM3/ARF6/GSPT1/KIF5B/DNAJA1/WNK1	47
MF	GO:0008143	poly(A) binding	3/278	24/18432	0.00543375618346261	0.0391230445209308	0.0318160723900113	PAN3/HNRNPU/DDX3X	3
MF	GO:0140098	catalytic activity, acting on RNA	13/278	384/18432	0.00574473323333875	0.0408514363259644	0.0332216541759031	DDX21/CNOT1/RNMT/DDX3Y/CNOT2/PAN3/DDX5/TUT4/DDX24/DDX3X/DDX6/DHX9/POLR1D	13
MF	GO:0045322	unmethylated CpG binding	2/278	8/18432	0.00597717039391452	0.0419859774011556	0.0341442981423872	KDM2A/KMT2A	2
