# Supplementary material for: Immunometabolic Dysregulation in B-Cell Acute Lymphoblastic Leukemia Revealed by Single-Cell RNA Sequencing: Perspectives on Subtypes and Potential Therapeutic Targets
Source: Int J Mol Sci. 2025 Oct 14;26(20):9996. doi: 10.3390/ijms26209996 (PMC12563021; doi:10.3390/ijms26209996)
Supplement: Supplementary file 1 [file ijms-26-09996-s001.zip › Supplementary Table S7/GO_result_Cluster3.csv]

ONTOLOGY	ID	Description	GeneRatio	BgRatio	pvalue	p.adjust	qvalue	geneID	Count
BP	GO:0044260	cellular macromolecule metabolic process	259/774	3266/18903	5.37356742964532e-29	3.24724679773467e-25	2.57026214740088e-25	DNTT/RPS4Y2/UHRF1/TERF2/SOX4/XBP1/FOS/LEF1/EIF1AY/HMGB2/ZCCHC7/SRP9/ID3/HMGN1/BANK1/UBB/PSMA4/LAPTM5/PCNA/HMGB1/EIF4A2/YBX3/MYB/SUMO2/RPS17/DUT/HMGA1/HSPB1/PARP1/CCT8/TYMS/PKM/PRMT1/RNASET2/ELAVL1/ACADM/MCM7/NEIL1/CHMP1B/FHIT/HMGB3/INSR/NONO/RBX1/SMARCB1/MCM3/OSTC/BTK/NASP/AHSP/UBE2L6/RAN/SMARCA4/QRSL1/APEX1/CARHSP1/SUMO1/SH3BGRL/MCM5/HNRNPA0/NEDD8/HNRNPM/PTGES3/PCMT1/HNRNPC/TRAF3IP2/MTF2/NOP10/S…	259
BP	GO:0044248	cellular catabolic process	170/774	2134/18903	2.91743607347667e-18	8.81503309600976e-15	6.97727869362e-15	HBG2/GPX1/HBA2/HBA1/UHRF1/PRDX1/DDAH2/XBP1/ZCCHC7/HBD/HBB/DPEP1/UBB/PSMA4/LAPTM5/ADA/HMGB1/YBX3/IFI16/SUMO2/DUT/HSPB1/RNASET2/ELAVL1/ACADM/NEIL1/CHMP1B/FHIT/ESD/RGS19/INSR/RBX1/BTK/ABHD3/UBE2L6/APEX1/CARHSP1/SUMO1/SH3BGRL/PRDX3/HBM/HNRNPA0/NEDD8/HNRNPM/HNRNPC/TRAF3IP2/NUDT3/ECHS1/ECH1/VDAC1/NUDT1/ATP6V0B/GABARAPL2/SCOC/UBE2E1/AKR1A1/ACADVL/UBE2I/RNF5/HSP90AA1/ISG15/UPF2/CBFA2T3/PSMB7/SLIRP/UBE2A/…	170
BP	GO:0009056	catabolic process	193/774	2579/18903	6.70205435600546e-18	1.35001714911137e-14	1.06856614012943e-14	HBG2/GPX1/HBA2/HBA1/UHRF1/PRDX1/DDAH2/XBP1/ALDOA/ZCCHC7/HBD/HBB/DPEP1/UBB/PSMA4/LAPTM5/ADA/HMGB1/PFKL/YBX3/IFI16/SUMO2/DUT/HSPB1/PKM/RNASET2/ELAVL1/ACADM/SNX3/NEIL1/CHMP1B/YWHAH/FHIT/ESD/RGS19/PSME2/INSR/RBX1/OAZ1/BTK/F8A1/ABHD3/UBE2L6/PGK1/APEX1/CARHSP1/SUMO1/SH3BGRL/PRDX3/HBM/HNRNPA0/NEDD8/HNRNPM/MDM4/OAZ2/HNRNPC/TRAF3IP2/NUDT3/ECHS1/ECH1/PSME1/VDAC1/NUDT1/ATP6V0B/GABARAPL2/ENO1/SCOC/PSMB9/UBE2…	193
BP	GO:0009057	macromolecule catabolic process	122/774	1385/18903	3.17790224101015e-16	4.80101581060608e-13	3.8001020481974e-13	GPX1/UHRF1/XBP1/ZCCHC7/UBB/PSMA4/LAPTM5/YBX3/SUMO2/RNASET2/ELAVL1/SNX3/CHMP1B/FHIT/PSME2/RBX1/OAZ1/BTK/F8A1/UBE2L6/APEX1/CARHSP1/SUMO1/SH3BGRL/HNRNPA0/NEDD8/HNRNPM/MDM4/OAZ2/HNRNPC/TRAF3IP2/PSME1/GABARAPL2/PSMB9/UBE2E1/LYPLA1/UBE2I/RNF5/NDUFA13/HSP90AA1/ISG15/UPF2/CBFA2T3/PSMB7/SLIRP/UBE2A/CHMP5/HSPA8/POLR2G/PSMA2/BAG6/PSMB8/PSMB3/PPP1CA/PSMC3/MME/PSMB6/RNASEH2C/CAPN1/PSMD4/NCBP2/RNPS1/DKC1/UPF3B…	122
BP	GO:0000377	RNA splicing, via transesterification reactions with bulged adenosine as nucleophile	49/774	329/18903	3.81458220454952e-15	3.84192004368212e-12	3.04095816446895e-12	HNRNPA1L2/HNRNPK/HNRNPF/SRSF2/SRSF3/SRSF6/RBMX/HNRNPM/HNRNPC/SRSF9/SNRPD3/SNRPB2/UBL5/SNRPN/HSPA8/SRSF1/SNRPD1/TIA1/HNRNPR/NCBP2/RNPS1/SNRPE/LSM2/LSM7/RBM42/DDX5/LSM5/SNRPG/SNRPB/RBM23/SNRNP70/PRPF31/SNRNP27/HNRNPA1/PUF60/LSM3/RBM8A/HNRNPA2B1/LSM6/PRPF38A/LSM4/SNU13/PTBP1/RALY/FRG1/HNRNPH1/SRSF5/PNN/C1QBP	49
BP	GO:0000398	mRNA splicing, via spliceosome	49/774	329/18903	3.81458220454952e-15	3.84192004368212e-12	3.04095816446895e-12	HNRNPA1L2/HNRNPK/HNRNPF/SRSF2/SRSF3/SRSF6/RBMX/HNRNPM/HNRNPC/SRSF9/SNRPD3/SNRPB2/UBL5/SNRPN/HSPA8/SRSF1/SNRPD1/TIA1/HNRNPR/NCBP2/RNPS1/SNRPE/LSM2/LSM7/RBM42/DDX5/LSM5/SNRPG/SNRPB/RBM23/SNRNP70/PRPF31/SNRNP27/HNRNPA1/PUF60/LSM3/RBM8A/HNRNPA2B1/LSM6/PRPF38A/LSM4/SNU13/PTBP1/RALY/FRG1/HNRNPH1/SRSF5/PNN/C1QBP	49
BP	GO:0000375	RNA splicing, via transesterification reactions	49/774	333/18903	6.19394132836526e-15	5.34714106390161e-12	4.23237133775816e-12	HNRNPA1L2/HNRNPK/HNRNPF/SRSF2/SRSF3/SRSF6/RBMX/HNRNPM/HNRNPC/SRSF9/SNRPD3/SNRPB2/UBL5/SNRPN/HSPA8/SRSF1/SNRPD1/TIA1/HNRNPR/NCBP2/RNPS1/SNRPE/LSM2/LSM7/RBM42/DDX5/LSM5/SNRPG/SNRPB/RBM23/SNRNP70/PRPF31/SNRNP27/HNRNPA1/PUF60/LSM3/RBM8A/HNRNPA2B1/LSM6/PRPF38A/LSM4/SNU13/PTBP1/RALY/FRG1/HNRNPH1/SRSF5/PNN/C1QBP	49
BP	GO:0044265	cellular macromolecule catabolic process	97/774	1029/18903	8.50040897802878e-15	6.42099643177849e-12	5.08234978896879e-12	UHRF1/XBP1/ZCCHC7/UBB/PSMA4/LAPTM5/YBX3/SUMO2/RNASET2/ELAVL1/CHMP1B/FHIT/RBX1/BTK/UBE2L6/APEX1/CARHSP1/SUMO1/SH3BGRL/HNRNPA0/NEDD8/HNRNPM/HNRNPC/TRAF3IP2/UBE2E1/UBE2I/RNF5/ISG15/UPF2/CBFA2T3/PSMB7/SLIRP/UBE2A/CHMP5/POLR2G/PSMA2/BAG6/PSMB3/PSMC3/PSMB6/RNASEH2C/PSMD4/NCBP2/RNPS1/DKC1/UPF3B/LSM2/LSM7/UBE2J1/RNF187/SPOP/PSMB2/DDX5/LSM5/BAX/KLHDC3/PSMB5/SKP1/PCNP/RNASEH2B/PSMD2/BCAP31/SIAH2/VPS28/PSMC…	97
BP	GO:0006413	translational initiation	29/774	123/18903	1.11139379663684e-14	6.85561977514826e-12	5.42636304001562e-12	EIF1AY/BANK1/EIF4A2/RPS17/HSPB1/SH3BGRL/EIF2S2/EIF3J/SLBP/POLR2G/PPP1CA/EIF4E/NCBP2/EIF4G2/TMED2/MTIF3/DENR/PPP1R15A/EIF6/PAIP2/MCTS1/EIF3E/YTHDF2/EIF3L/ATF4/EIF3I/EIF4H/EIF1AX/DDX3X	29
BP	GO:1901575	organic substance catabolic process	159/774	2120/18903	1.13447290669341e-14	6.85561977514826e-12	5.42636304001562e-12	GPX1/UHRF1/DDAH2/XBP1/ALDOA/ZCCHC7/DPEP1/UBB/PSMA4/LAPTM5/ADA/PFKL/YBX3/SUMO2/DUT/PKM/RNASET2/ELAVL1/ACADM/SNX3/NEIL1/CHMP1B/YWHAH/FHIT/ESD/PSME2/INSR/RBX1/OAZ1/BTK/F8A1/ABHD3/UBE2L6/PGK1/APEX1/CARHSP1/SUMO1/SH3BGRL/HNRNPA0/NEDD8/HNRNPM/MDM4/OAZ2/HNRNPC/TRAF3IP2/NUDT3/ECHS1/ECH1/PSME1/NUDT1/GABARAPL2/ENO1/PSMB9/UBE2E1/LYPLA1/AKR1A1/ACADVL/UBE2I/RNF5/NDUFA13/HSP90AA1/ISG15/CDK4/UPF2/CBFA2T3/PSMB7/…	159
BP	GO:0065003	protein-containing complex assembly	133/774	1650/18903	1.3488345742774e-14	7.4100066657803e-12	5.86517158422632e-12	TCL1A/STMN1/HLA-DRA/FKBP1A/MZB1/HLA-DRB1/HMGB2/TCF4/ALDOA/HLA-DMA/HLA-DPB1/HLA-DQB1/HMGB1/HLA-DPA1/AIF1/CD74/PARP1/CCT8/PRMT1/DBN1/ELAVL1/HLA-DMB/TMSB4X/CHCHD7/SRSF6/SMARCB1/HLA-DQA1/NASP/SMARCA4/SUMO1/AP2M1/ARPC5/NDUFA5/RBMX/PTGES3/MDM4/BRK1/POMP/VBP1/SRSF9/MYADM/SNRPD3/HIGD1A/NDUFAF3/SNRPB2/JCHAIN/GSN/NDUFB1/TAF7/ALOX5AP/EIF2S2/EIF3J/NDUFA13/HSP90AA1/ISG15/GSDMD/HSPA8/TCP1/COX7A2/SRSF1/CARD8/PD…	133
BP	GO:0044271	cellular nitrogen compound biosynthetic process	293/774	4865/18903	2.45138646692898e-14	1.22672310487717e-11	9.70976386521486e-12	DNTT/RPS4Y2/UHRF1/TERF2/SOX4/MDK/DDAH2/POLR2J3/MEF2C/XBP1/HLA-DRB1/FOS/GABPB1/LEF1/EIF1AY/HMGB2/TCF4/ALDOA/SRP9/CCND3/ID3/HMGN1/HBB/BANK1/FOSB/EBF1/DCK/SSBP2/PCNA/ADA/JUP/EGR1/PTP4A3/HNRNPK/HMGB1/EIF4A2/YBX3/MYB/IFI16/AIF1/CD74/RPS17/DUT/HMGA1/HSPB1/IER2/PARP1/YWHAQ/PDLIM1/CCT8/TYMS/HHEX/PKM/ELAVL1/ACADM/TMSB4X/AK1/ECM1/SRSF2/CKS1B/PTMA/IRF7/TSC22D4/LYL1/YWHAH/HMGB3/CD200/INSR/NONO/SMARCB1/OAZ1/H…	293
BP	GO:0043933	protein-containing complex organization	143/774	1845/18903	2.63898731812068e-14	1.22672310487717e-11	9.70976386521486e-12	TCL1A/STMN1/HLA-DRA/FKBP1A/MZB1/HLA-DRB1/HMGB2/TCF4/ALDOA/HLA-DMA/HLA-DPB1/HLA-DQB1/HMGB1/HLA-DPA1/AIF1/CD74/HMGA1/PARP1/CCT8/PRMT1/DBN1/ELAVL1/HLA-DMB/TMSB4X/CHCHD7/CHMP1B/SRSF6/INSR/SMARCB1/HLA-DQA1/NASP/SMARCA4/SUMO1/AP2M1/ARPC5/NDUFA5/RBMX/PTGES3/MDM4/BRK1/POMP/VBP1/SRSF9/MYADM/SNRPD3/HIGD1A/NDUFAF3/SNRPB2/JCHAIN/GSN/NDUFB1/TAF7/ALOX5AP/EIF2S2/EIF3J/NDUFA13/HSP90AA1/ISG15/GSDMD/CHMP5/HSPA8/TC…	143
BP	GO:0008380	RNA splicing	57/774	469/18903	1.77712318011118e-13	7.67082526957992e-11	6.07161483490618e-11	HNRNPA1L2/HNRNPK/HNRNPF/PRMT1/SRSF2/SRSF3/SRSF6/NONO/RBMX/HNRNPM/HNRNPC/SRSF9/SNRPD3/SNRPB2/UBL5/SNRPN/HNRNPH2/HSPA8/SRSF1/SNRPD1/TIA1/HNRNPR/NCBP2/RNPS1/SNRPE/LSM2/LSM7/RBM42/DDX5/LSM5/SNRPG/PPP2R1A/SNRPB/RBM23/SNRNP70/PRPF31/THOC2/SNRNP27/HNRNPA1/PUF60/YBX1/LSM3/RBM8A/TMBIM6/HNRNPA2B1/LSM6/PRPF38A/LSM4/SNU13/PTBP1/ENY2/RALY/FRG1/HNRNPH1/SRSF5/PNN/C1QBP	57
BP	GO:0016071	mRNA metabolic process	76/774	751/18903	2.57127778265225e-13	1.03588210937117e-10	8.19921841710302e-11	ZCCHC7/HNRNPA1L2/HNRNPK/YBX3/HNRNPF/ELAVL1/SRSF2/SRSF3/SRSF6/NONO/APEX1/CARHSP1/HNRNPA0/RBMX/HNRNPM/HNRNPC/TRAF3IP2/SRSF9/SNRPD3/SNRPB2/TAF7/UBL5/UPF2/SNRPN/SLBP/HSPA8/POLR2G/SRSF1/PAPOLA/SNRPD1/TIA1/HNRNPR/NCBP2/RNPS1/DKC1/SNRPE/UPF3B/LSM2/LSM7/RBM42/DDX5/LSM5/SNRPG/SNRPB/RBM23/SNRNP70/PRPF31/THOC2/SNRNP27/HNRNPA1/PUF60/SUPT4H1/ZFP36L1/YBX1/LSM3/HNRNPD/RBM8A/HNRNPA2B1/LSM6/PRPF38A/LSM4/EIF3E/PAB…	76
BP	GO:1904874	positive regulation of telomerase RNA localization to Cajal body	11/774	15/18903	5.94559968949646e-13	2.24557868272669e-10	1.77742138085999e-10	CCT8/NOP10/TCP1/CCT7/DKC1/RUVBL2/CCT3/CCT5/CCT6A/NHP2/CCT4	11
BP	GO:0009893	positive regulation of metabolic process	242/774	3897/18903	7.25214810798674e-13	2.57792535391552e-10	2.04048055744221e-10	TCL1A/CD24/UHRF1/NPY/TERF2/SOX4/MDK/FKBP1A/TCL1B/MZB1/DDAH2/CALM2/MEF2C/XBP1/HLA-DRB1/FOS/GABPB1/LEF1/HMGB2/TCF4/CCND3/ID3/HMGN1/HBB/HLA-DPB1/BANK1/FOSB/CD19/UBB/LAPTM5/SSBP2/PCNA/JUP/EGR1/HNRNPK/HMGB1/HLA-DPA1/YBX3/MYB/IFI16/AIF1/SUMO2/CD74/HMGA1/HSPB1/IER2/PARP1/PDLIM1/CCT8/HHEX/PKM/PRMT1/ELAVL1/TMSB4X/CKS1B/PTMA/IRF7/LYL1/YWHAH/CD200/PSME2/INSR/RBX1/SMARCB1/OAZ1/ELK3/HMGN3/ENG/BTK/ETS2/POU2AF1…	242
BP	GO:0033554	cellular response to stress	145/774	1979/18903	1.41713429846628e-12	4.52852409579784e-10	3.58441929179571e-10	DNTT/GPX1/UHRF1/TERF2/SOX4/PRDX1/MEF2C/XBP1/FOS/HMGB2/RCSD1/HMGN1/ALOX5/PLIN3/PCNA/EGR1/PDIA6/HNRNPK/HMGB1/YBX3/IFI16/AIF1/CD74/HMGA1/HSPB1/YWHAE/PARP1/PRMT1/MCM7/IRF7/NEIL1/NONO/RBX1/SMARCB1/MCM3/BTK/CBX3/HDAC2/DUSP1/SMARCA4/PGK1/APEX1/SUMO1/PRDX3/MCM5/HNRNPM/MDM4/NREP/SOD1/VDAC1/NUDT1/INO80C/GABARAPL2/ENO1/TAF7/LGALS9/MORF4L2/RNF5/HSP90AA1/PPP4C/TRIM28/UBE2V2/DEK/UBE2A/BCL7A/HSPA8/BAG6/PPP1CA/F…	145
BP	GO:0006397	mRNA processing	58/774	507/18903	1.42382852590036e-12	4.52852409579784e-10	3.58441929179571e-10	HNRNPA1L2/HNRNPK/HNRNPF/SRSF2/SRSF3/SRSF6/NONO/HNRNPA0/RBMX/HNRNPM/HNRNPC/SRSF9/SNRPD3/SNRPB2/UBL5/SNRPN/SLBP/HSPA8/SRSF1/PAPOLA/SNRPD1/TIA1/HNRNPR/NCBP2/RNPS1/SNRPE/LSM2/LSM7/RBM42/DDX5/LSM5/SNRPG/SNRPB/RBM23/SNRNP70/PRPF31/THOC2/SNRNP27/HNRNPA1/PUF60/SUPT4H1/ZFP36L1/YBX1/LSM3/RBM8A/HNRNPA2B1/LSM6/PRPF38A/LSM4/PABPN1/SNU13/PTBP1/RALY/FRG1/HNRNPH1/SRSF5/PNN/C1QBP	58
BP	GO:0051173	positive regulation of nitrogen compound metabolic process	205/774	3175/18903	2.63679706935173e-12	7.96708234504625e-10	6.30610835954434e-10	TCL1A/CD24/UHRF1/NPY/TERF2/SOX4/MDK/FKBP1A/TCL1B/DDAH2/CALM2/MEF2C/XBP1/HLA-DRB1/FOS/GABPB1/LEF1/HMGB2/TCF4/CCND3/HMGN1/HBB/BANK1/FOSB/UBB/LAPTM5/SSBP2/PCNA/JUP/EGR1/HNRNPK/HMGB1/YBX3/MYB/IFI16/AIF1/SUMO2/CD74/HMGA1/IER2/PARP1/PDLIM1/CCT8/HHEX/PKM/PRMT1/ELAVL1/TMSB4X/CKS1B/PTMA/IRF7/LYL1/YWHAH/PSME2/INSR/RBX1/SMARCB1/OAZ1/ELK3/HMGN3/ENG/ETS2/POU2AF1/HDAC2/MLXIP/NCOA4/SMARCA4/APEX1/SUMO1/SH3BGRL/R…	205
BP	GO:0009060	aerobic respiration	33/774	194/18903	3.15777639386974e-12	9.08687749912136e-10	7.19244908959604e-10	IDH2/NDUFA5/NDUFB1/NDUFA13/CBFA2T3/UQCRC2/UQCR10/COX7A2/COX7B/NDUFA1/UQCRQ/NDUFB3/COX6C/GHITM/NDUFS3/PDHA1/CAT/NDUFS7/SDHC/NDUFA3/RHOA/CYCS/MDH1/UQCRC1/STOML2/CYC1/IDH3G/BID/NDUFB5/COX7A2L/NDUFS8/NDUFB4/IDH3B	33
BP	GO:0006259	DNA metabolic process	92/774	1054/18903	3.84238673560181e-12	1.05543377469281e-09	8.35397384046633e-10	DNTT/UHRF1/TERF2/FOS/LEF1/HMGB2/ID3/HMGN1/PCNA/HMGB1/DUT/HMGA1/PARP1/CCT8/TYMS/MCM7/NEIL1/HMGB3/NONO/RBX1/SMARCB1/MCM3/NASP/RAN/SMARCA4/APEX1/SUMO1/MCM5/PTGES3/HNRNPC/NOP10/NUDT1/INO80C/TAF7/RBBP4/MORF4L2/HSP90AA1/PPP4C/TRIM28/TCF3/UBE2V2/DEK/UBE2A/BCL7A/TCP1/CCT7/POLD2/SMARCE1/RNASEH2C/MSH6/XRCC6/RPA2/DKC1/HMCES/NME1/BAX/MGMT/KLHDC3/RNASEH2B/PPP2R1A/RUVBL2/CCT3/CCT5/POLE3/HNRNPA1/UBE2D3/MEAF6/MO…	92
BP	GO:0010604	positive regulation of macromolecule metabolic process	222/774	3570/18903	9.61423309968847e-12	2.52603524440945e-09	1.99940847620066e-09	TCL1A/CD24/UHRF1/TERF2/SOX4/MDK/FKBP1A/TCL1B/MZB1/CALM2/MEF2C/XBP1/HLA-DRB1/FOS/GABPB1/LEF1/HMGB2/TCF4/CCND3/ID3/HMGN1/HLA-DPB1/BANK1/FOSB/UBB/LAPTM5/SSBP2/PCNA/JUP/EGR1/HNRNPK/HMGB1/HLA-DPA1/YBX3/MYB/IFI16/AIF1/SUMO2/CD74/HMGA1/HSPB1/IER2/PARP1/PDLIM1/CCT8/HHEX/PKM/PRMT1/ELAVL1/CKS1B/PTMA/IRF7/LYL1/YWHAH/CD200/PSME2/INSR/RBX1/SMARCB1/OAZ1/ELK3/HMGN3/ENG/BTK/ETS2/POU2AF1/HDAC2/MLXIP/NCOA4/SMARCA4…	222
BP	GO:1904872	regulation of telomerase RNA localization to Cajal body	11/774	18/18903	1.23800659176267e-11	3.11719743084243e-09	2.46732541796912e-09	CCT8/NOP10/TCP1/CCT7/DKC1/RUVBL2/CCT3/CCT5/CCT6A/NHP2/CCT4	11
BP	GO:0042773	ATP synthesis coupled electron transport	23/774	101/18903	1.36705412924313e-11	3.17734927039087e-09	2.51493682723919e-09	NDUFA5/NDUFB1/UQCRC2/UQCR10/COX7A2/COX7B/NDUFA1/UQCRQ/NDUFB3/COX6C/GHITM/NDUFS3/NDUFS7/SDHC/NDUFA3/CYCS/UQCRC1/CYC1/BID/NDUFB5/COX7A2L/NDUFS8/NDUFB4	23
BP	GO:0042775	mitochondrial ATP synthesis coupled electron transport	23/774	101/18903	1.36705412924313e-11	3.17734927039087e-09	2.51493682723919e-09	NDUFA5/NDUFB1/UQCRC2/UQCR10/COX7A2/COX7B/NDUFA1/UQCRQ/NDUFB3/COX6C/GHITM/NDUFS3/NDUFS7/SDHC/NDUFA3/CYCS/UQCRC1/CYC1/BID/NDUFB5/COX7A2L/NDUFS8/NDUFB4	23
BP	GO:0051246	regulation of protein metabolic process	177/774	2668/18903	1.56798465107943e-11	3.50938194313816e-09	2.77774746764326e-09	GPX1/TCL1A/CD24/UHRF1/SOX4/FKBP1A/TCL1B/CALM2/MEF2C/HLA-DRB1/DUSP6/SRP9/CCND3/DPEP1/BANK1/UBB/LAPTM5/EGR1/HMGB1/EIF4A2/YBX3/MYB/IFI16/AIF1/SUMO2/CD74/HSPB1/YWHAE/TYMS/HHEX/PKM/PRMT1/ELAVL1/ECM1/SNX3/CKS1B/FHIT/PSME2/INSR/RBX1/SMARCB1/OAZ1/BANF1/ENG/F8A1/HDAC2/DUSP1/SUMO1/SH3BGRL/PRDX3/NEDD8/MDM4/VBP1/OAZ2/SOD1/MTF2/MYADM/PSME1/PRKAR1A/GABARAPL2/GSN/ENO1/TAF7/PSMB9/LGALS9/UBE2I/NDUFA13/PEBP1/HSP90…	177
BP	GO:0009141	nucleoside triphosphate metabolic process	38/774	267/18903	2.01027336967086e-11	4.33860070461465e-09	3.434091049543e-09	ALDOA/ADA/PFKL/DUT/PARP1/TYMS/PKM/TMSB4X/AK1/INSR/RAN/PGK1/NDUFA5/ENO1/NDUFB1/NDUFA13/CBFA2T3/GAPDH/HSPA8/CMPK1/NDUFA1/NME1/NDUFB3/IMPDH2/NDUFS3/GNAI3/NDUFS7/SDHC/EIF6/NME4/NDUFA3/RHOA/NUDT5/TPI1/STOML2/NDUFB5/NDUFS8/NDUFB4	38
BP	GO:0022904	respiratory electron transport chain	25/774	122/18903	2.11493714030723e-11	4.40709142719883e-09	3.48830285501128e-09	NDUFA5/NDUFB1/UQCRC2/UQCR10/COX7A2/COX7B/NDUFA1/UQCRQ/NDUFB3/COX6C/GHITM/NDUFS3/NDUFS7/SDHC/NDUFA3/CYCS/SOD2/UQCRC1/CYC1/BID/NDUFB5/COX7A2L/ETFA/NDUFS8/NDUFB4	25
BP	GO:0090670	RNA localization to Cajal body	11/774	19/18903	2.83158260387128e-11	5.18522838642246e-09	4.10421414736558e-09	CCT8/NOP10/TCP1/CCT7/DKC1/RUVBL2/CCT3/CCT5/CCT6A/NHP2/CCT4	11
BP	GO:0090671	telomerase RNA localization to Cajal body	11/774	19/18903	2.83158260387128e-11	5.18522838642246e-09	4.10421414736558e-09	CCT8/NOP10/TCP1/CCT7/DKC1/RUVBL2/CCT3/CCT5/CCT6A/NHP2/CCT4	11
BP	GO:0090672	telomerase RNA localization	11/774	19/18903	2.83158260387128e-11	5.18522838642246e-09	4.10421414736558e-09	CCT8/NOP10/TCP1/CCT7/DKC1/RUVBL2/CCT3/CCT5/CCT6A/NHP2/CCT4	11
BP	GO:0090685	RNA localization to nucleus	11/774	19/18903	2.83158260387128e-11	5.18522838642246e-09	4.10421414736558e-09	CCT8/NOP10/TCP1/CCT7/DKC1/RUVBL2/CCT3/CCT5/CCT6A/NHP2/CCT4	11
BP	GO:0006091	generation of precursor metabolites and energy	55/774	505/18903	3.79021339738396e-11	6.73654692952685e-09	5.33211445130425e-09	ALDOA/IDH2/PFKL/PKM/ACADM/INSR/CYB5A/PGK1/NDUFA5/PTGES3/ACSS1/ENO1/UGP2/NDUFB1/ACADVL/NDUFA13/CBFA2T3/GAPDH/UQCRC2/PPP1CA/UQCR10/COX7A2/COX7B/NDUFA1/UQCRQ/NDUFB3/TKT/COX6C/TALDO1/GHITM/NDUFS3/PDHA1/AKR1B1/CAT/NDUFS7/SDHC/EIF6/NDUFA3/RHOA/CYCS/TPI1/MDH1/SOD2/UQCRC1/STOML2/CYC1/IDH3G/BID/NDUFB5/COX7A2L/ETFA/NDUFS8/NDUFB4/IDH3B/PPP1CC	55
BP	GO:0006403	RNA localization	32/774	202/18903	4.69972481635695e-11	7.92381126367517e-09	6.27185841506745e-09	HNRNPA1L2/CCT8/HHEX/SRSF3/RAN/NOP10/UPF2/SLBP/TCP1/CCT7/FLOT1/SRSF1/NCBP2/DKC1/UPF3B/RUVBL2/CCT3/CCT5/THOC2/HNRNPA1/ZFP36L1/YBX1/PIH1D1/NUTF2/CCT6A/RBM8A/MRPL18/HNRNPA2B1/PABPN1/NHP2/CCT4/ENY2	32
BP	GO:0033365	protein localization to organelle	81/774	917/18903	4.72045681767841e-11	7.92381126367517e-09	6.27185841506745e-09	TERF2/SRP9/LAPTM5/JUP/YWHAE/PARP1/CCT8/HHEX/ELAVL1/GDI2/SPCS2/HPS4/NCOA4/RAN/SUMO1/TRAF3IP2/GABARAPL2/UBL5/NMT1/ARL5A/RAB11A/NDUFA13/HSP90AA1/ISG15/TRIM28/HSPA8/TCP1/BAG6/LAMTOR5/CCT7/CALM3/SEC62/VRK1/SEC61G/TIA1/GLUL/RPA2/ROMO1/DKC1/TIMM13/BUB3/TRAM1/BAX/SKP1/RAB7A/RUVBL2/SRP14/CCT3/CCT5/BCAP31/TIMM8B/SUMO3/VPS28/PPP1R15A/SUN2/UBE2D3/YBX1/ARL2BP/PIH1D1/NUTF2/RTN4/RAB8A/CCT6A/VPS35/XRCC5/PIN1/GPA…	81
BP	GO:0045333	cellular respiration	35/774	240/18903	6.32270931174034e-11	1.03265222623911e-08	8.17365323258837e-09	IDH2/NDUFA5/NDUFB1/NDUFA13/CBFA2T3/UQCRC2/UQCR10/COX7A2/COX7B/NDUFA1/UQCRQ/NDUFB3/COX6C/GHITM/NDUFS3/PDHA1/CAT/NDUFS7/SDHC/NDUFA3/RHOA/CYCS/MDH1/SOD2/UQCRC1/STOML2/CYC1/IDH3G/BID/NDUFB5/COX7A2L/ETFA/NDUFS8/NDUFB4/IDH3B	35
BP	GO:0015980	energy derivation by oxidation of organic compounds	42/774	333/18903	9.12703729677309e-11	1.42504488342501e-08	1.12795212386376e-08	IDH2/ACADM/INSR/NDUFA5/PTGES3/UGP2/NDUFB1/ACADVL/NDUFA13/CBFA2T3/UQCRC2/PPP1CA/UQCR10/COX7A2/COX7B/NDUFA1/UQCRQ/NDUFB3/COX6C/GHITM/NDUFS3/PDHA1/CAT/NDUFS7/SDHC/NDUFA3/RHOA/CYCS/MDH1/SOD2/UQCRC1/STOML2/CYC1/IDH3G/BID/NDUFB5/COX7A2L/ETFA/NDUFS8/NDUFB4/IDH3B/PPP1CC	42
BP	GO:0030163	protein catabolic process	86/774	1014/18903	9.19688076345782e-11	1.42504488342501e-08	1.12795212386376e-08	GPX1/UHRF1/XBP1/UBB/PSMA4/LAPTM5/SUMO2/SNX3/CHMP1B/FHIT/PSME2/RBX1/OAZ1/BTK/F8A1/UBE2L6/SUMO1/SH3BGRL/NEDD8/MDM4/OAZ2/PSME1/GABARAPL2/PSMB9/UBE2E1/LYPLA1/UBE2I/RNF5/NDUFA13/HSP90AA1/ISG15/CBFA2T3/PSMB7/UBE2A/CHMP5/HSPA8/PSMA2/BAG6/PSMB8/PSMB3/PSMC3/MME/PSMB6/PSMD4/UBE2J1/RNF187/SPOP/PSMB2/KLHDC3/PSMB5/SKP1/RAB7A/PCNP/SNRNP70/PSMD2/BCAP31/SIAH2/VPS28/PSMC5/UBE2S/ANAPC16/UBE2D3/PSMD3/UBA1/USP11/PTK…	86
BP	GO:0051276	chromosome organization	61/774	609/18903	1.0205379812102e-10	1.5417777551133e-08	1.22034857542609e-08	TERF2/HMGB2/PCNA/HMGB1/HMGA1/PARP1/CCT8/HHEX/STAG3/MCM7/CHMP1B/HMGB3/SMARCB1/BANF1/MCM3/NASP/DUSP1/RAN/SMARCA4/APEX1/MCM5/PTGES3/HNRNPC/NOP10/INO80C/RAB11A/HSP90AA1/TRIM28/BCL7A/CHMP5/TCP1/BAG6/CCT7/NUDC/SMARCE1/XRCC6/RPA2/DKC1/NAA10/BUB3/PPP2R1A/RUVBL2/SMC4/CCT3/CCT5/HNRNPA1/G3BP1/CCT6A/HNRNPD/XRCC5/CHD9/RPA3/TOP2B/HNRNPA2B1/CHMP4A/CDC26/NHP2/CCT4/FBXW7/ANAPC11/DDX3X	61
BP	GO:0019646	aerobic electron transport chain	21/774	93/18903	1.25426584242899e-10	1.84866548434106e-08	1.46325647958853e-08	NDUFA5/NDUFB1/UQCRC2/UQCR10/COX7A2/COX7B/NDUFA1/UQCRQ/NDUFB3/COX6C/NDUFS3/NDUFS7/SDHC/NDUFA3/CYCS/UQCRC1/CYC1/NDUFB5/COX7A2L/NDUFS8/NDUFB4	21
BP	GO:0072594	establishment of protein localization to organelle	50/774	449/18903	1.37949674525372e-10	1.96983437807459e-08	1.55916413318079e-08	SRP9/LAPTM5/JUP/CCT8/ELAVL1/SPCS2/HPS4/NCOA4/RAN/SUMO1/TRAF3IP2/UBL5/NMT1/RAB11A/NDUFA13/HSP90AA1/TRIM28/HSPA8/TCP1/BAG6/CCT7/CALM3/SEC62/SEC61G/ROMO1/DKC1/TIMM13/TRAM1/BAX/RAB7A/RUVBL2/SRP14/CCT3/CCT5/BCAP31/TIMM8B/VPS28/UBE2D3/PIH1D1/NUTF2/CCT6A/DNAJA1/TIMM17B/CHMP4A/CCT4/BID/HSPD1/PPP3CA/FBXW7/BNIP3L	50
BP	GO:0009144	purine nucleoside triphosphate metabolic process	35/774	247/18903	1.42336240867265e-10	1.96983437807459e-08	1.55916413318079e-08	ALDOA/ADA/PFKL/PARP1/PKM/TMSB4X/AK1/INSR/RAN/PGK1/NDUFA5/ENO1/NDUFB1/NDUFA13/CBFA2T3/GAPDH/HSPA8/NDUFA1/NME1/NDUFB3/IMPDH2/NDUFS3/GNAI3/NDUFS7/SDHC/EIF6/NME4/NDUFA3/RHOA/NUDT5/TPI1/STOML2/NDUFB5/NDUFS8/NDUFB4	35
BP	GO:0097193	intrinsic apoptotic signaling pathway	39/774	298/18903	1.43426630208972e-10	1.96983437807459e-08	1.55916413318079e-08	GPX1/CD24/XBP1/UBB/HNRNPK/YBX3/IFI16/CD74/HSPB1/PARP1/FHIT/NONO/SOD1/ENO1/NDUFA13/BAG6/BCL2L1/MSH6/GRINA/DDX5/BAX/NDUFS3/BCAP31/PPP1R15A/CYCS/TMBIM6/PYCARD/DNAJA1/SOD2/PDCD10/RPS27L/HDAC1/BID/TRIAP1/ATF4/FBXW7/VDAC2/DDX3X/IFI6	39
BP	GO:0008219	cell death	148/774	2166/18903	1.49077016523362e-10	2.00193869077928e-08	1.58457535223896e-08	HBG2/GPX1/TCL1A/HBA2/HBA1/CD24/NPY/SOCS2/SOX4/MDK/MZB1/DYNLL1/DDAH2/MEF2C/XBP1/FOS/DUSP6/LEF1/HMGB2/HBD/ID3/HBB/DPEP1/UBB/LAPTM5/ADA/EGR1/HNRNPK/HMGB1/YBX3/IFI16/AIF1/CD74/HSPB1/PARP1/PKM/PTMA/IRF7/CHMP1B/FHIT/SRSF6/CD200/NONO/BTK/MX1/HDAC2/APEX1/PRDX3/MDM4/TRAF3IP2/SOD1/VDAC1/HIGD1A/GSN/ENO1/PRKCB/NMT1/PLSCR1/LGALS9/MORF4L2/NDUFA13/HSP90AA1/GSDMD/GAPDH/SLC25A5/CHMP5/TCP1/BAG6/LAMTOR5/PPP1CA/CFL1…	148
BP	GO:0007005	mitochondrion organization	56/774	542/18903	1.91647917522269e-10	2.5176703599719e-08	1.99278749936199e-08	GPX1/GABPB1/PARP1/CHCHD7/HPS4/PRDX3/NDUFA5/VDAC1/HIGD1A/NDUFAF3/GABARAPL2/NDUFB1/UBL5/NMT1/NDUFA13/HSP90AA1/SLIRP/SLC25A5/CALM3/COX7A2/PET100/BCL2L1/ROMO1/NDUFA1/TIMM13/COA3/BAX/NDUFB3/GHITM/NDUFS3/BCAP31/TIMM8B/UBE2D3/NDUFS7/NDUFA3/SLC25A6/HSD17B10/CISD2/VPS35/PYCARD/RALBP1/SOD2/TIMM17B/STOML2/BID/TRIAP1/NDUFB5/COX7A2L/HSPD1/FBXW7/NDUFS8/NDUFB4/JTB/VDAC2/BNIP3L/IFI6	56
BP	GO:0006996	organelle organization	216/774	3556/18903	1.96902626106326e-10	2.53166504161815e-08	2.0038645756487e-08	GPX1/STMN1/MARCKSL1/TERF2/TUBB/TUBA1B/MDK/DYNLL1/HLA-DRB1/GABPB1/HMGB2/ALDOA/TUBA1A/UBB/RANBP1/LAPTM5/PLIN3/PCNA/HMGB1/AIF1/HMGA1/PARP1/PDLIM1/CCT8/HHEX/DBN1/STAG3/TMSB4X/MCM7/CHCHD7/SNX3/GDI2/CHMP1B/HMGB3/INSR/SMARCB1/BANF1/HPS4/MCM3/NASP/DUSP1/RAN/SMARCA4/APEX1/SUMO1/AP2M1/ARPC5/PRDX3/MCM5/NDUFA5/SYNE3/GMFG/PTGES3/BRK1/HNRNPC/TPM4/SOD1/MYADM/NOP10/VDAC1/MPRIP/HIGD1A/PRKAR1A/ATP6V0B/NDUFAF3/INO8…	216
BP	GO:0046649	lymphocyte activation	75/774	846/18903	2.2155453706965e-10	2.78927930731644e-08	2.20777152729054e-08	CD24/HLA-DRA/SOX4/CD79B/MDK/CD79A/FKBP1A/PRDX1/MZB1/LAT2/MEF2C/XBP1/HLA-DRB1/LEF1/CCND3/HLA-DMA/HLA-DPB1/CMTM7/BANK1/CD19/LAPTM5/ADA/EGR1/HLA-DQB1/HMGB1/HLA-DPA1/MYB/AIF1/CD74/HHEX/HLA-DMB/LST1/IGLL1/LYL1/PAG1/HMGB3/SMARCB1/HLA-DQA1/BTK/POU2AF1/SMARCA4/CD22/TRAF3IP2/SOD1/PRKAR1A/GSN/PRKCB/LGALS9/BST2/BLNK/TCF3/SLC25A5/BAG6/SMARCE1/MSH6/XRCC6/HMCES/IRF8/BAX/IMPDH2/SASH3/HPRT1/ZFP36L1/RHOA/PTK2B/PY…	75
BP	GO:0006119	oxidative phosphorylation	26/774	147/18903	2.63625207210024e-10	3.25119821871465e-08	2.57338977779237e-08	NDUFA5/NDUFB1/NDUFA13/UQCRC2/UQCR10/COX7A2/COX7B/NDUFA1/UQCRQ/NDUFB3/COX6C/GHITM/NDUFS3/NDUFS7/SDHC/NDUFA3/RHOA/CYCS/UQCRC1/STOML2/CYC1/BID/NDUFB5/COX7A2L/NDUFS8/NDUFB4	26
BP	GO:1904851	positive regulation of establishment of protein localization to telomere	8/774	10/18903	3.19083825676586e-10	3.85644711712722e-08	3.05245663973559e-08	CCT8/TCP1/CCT7/DKC1/CCT3/CCT5/CCT6A/CCT4	8
BP	GO:0009205	purine ribonucleoside triphosphate metabolic process	34/774	242/18903	3.29492010647209e-10	3.90415729478644e-08	3.09022021956846e-08	ALDOA/PFKL/PARP1/PKM/TMSB4X/AK1/INSR/RAN/PGK1/NDUFA5/ENO1/NDUFB1/NDUFA13/CBFA2T3/GAPDH/HSPA8/NDUFA1/NME1/NDUFB3/IMPDH2/NDUFS3/GNAI3/NDUFS7/SDHC/EIF6/NME4/NDUFA3/RHOA/NUDT5/TPI1/STOML2/NDUFB5/NDUFS8/NDUFB4	34
BP	GO:0010498	proteasomal protein catabolic process	54/774	521/18903	3.64631436044454e-10	4.23743801541661e-08	3.35401871535628e-08	GPX1/XBP1/UBB/PSMA4/SUMO2/FHIT/PSME2/RBX1/F8A1/SUMO1/SH3BGRL/PSME1/GABARAPL2/PSMB9/RNF5/CBFA2T3/PSMB7/UBE2A/PSMA2/BAG6/PSMB8/PSMB3/PSMC3/PSMB6/PSMD4/UBE2J1/RNF187/SPOP/PSMB2/KLHDC3/PSMB5/SKP1/PCNP/PSMD2/BCAP31/SIAH2/PSMC5/UBE2S/ANAPC16/UBE2D3/PSMD3/PSMC1/PSMA7/PSMB1/RAD23A/PSMC6/PSMC4/CDC26/PSMD8/PSMA1/FBXW7/PSMD13/ANAPC11/PSMA5	54
BP	GO:0046907	intracellular transport	116/774	1587/18903	4.46731301765564e-10	5.09357972937604e-08	4.03167236389816e-08	CD24/TERF2/TUBB/TUBA1B/DYNLL1/SRP9/TUBA1A/UBB/RANBP1/LAPTM5/JUP/CD74/HSPB1/YWHAE/YWHAQ/HHEX/ELAVL1/SNX3/ERGIC1/SPCS2/CHMP1B/YWHAH/SRSF3/OAZ1/SNX2/HPS4/F8A1/NCOA4/RAN/SUMO1/AP2M1/SYNE3/OAZ2/TRAF3IP2/SOD1/DYNC1I2/COPE/UBL5/NMT1/ARL5A/RAB11A/UBE2I/NDUFA13/HSP90AA1/UPF2/TRIM28/SLC25A5/CHMP5/HSPA8/SNX17/BAG6/SEC62/SYNGR1/PDCD6/BORCS7/NUDC/BCL2L1/GRAMD1A/SEC61G/CMTM6/NCBP2/ROMO1/UPF3B/IER3IP1/TIMM13/SC…	116
BP	GO:0009894	regulation of catabolic process	83/774	997/18903	4.99726822465188e-10	5.59231331140209e-08	4.42643017793726e-08	GPX1/UBB/LAPTM5/HMGB1/YBX3/IFI16/SUMO2/HSPB1/ELAVL1/SNX3/FHIT/PSME2/INSR/RBX1/OAZ1/F8A1/APEX1/CARHSP1/SUMO1/HNRNPA0/HNRNPM/MDM4/OAZ2/HNRNPC/TRAF3IP2/PSME1/VDAC1/ATP6V0B/GABARAPL2/SCOC/RNF5/NDUFA13/HSP90AA1/CDK4/CBFA2T3/SLIRP/GAPDH/SLC25A5/POLR2G/BAG6/PPP1CA/PSMC3/CAPN1/DKC1/EIF4G2/BAX/ATP6V1E1/RAB7A/EXOC7/SNRNP70/GNAI3/PSMD2/BCAP31/VPS28/PSMC5/ZFP36L1/YBX1/ATP6V0E1/PSMD3/EIF6/RAB8A/HNRNPD/PTK2B/R…	83
BP	GO:0006974	cellular response to DNA damage stimulus	76/774	879/18903	5.25882753812087e-10	5.77801723870263e-08	4.5734186283677e-08	DNTT/UHRF1/TERF2/SOX4/HMGB2/HMGN1/PCNA/HNRNPK/HMGB1/IFI16/CD74/PARP1/MCM7/IRF7/NEIL1/NONO/RBX1/SMARCB1/MCM3/CBX3/SMARCA4/APEX1/SUMO1/MCM5/MDM4/NUDT1/INO80C/TAF7/MORF4L2/PPP4C/TRIM28/UBE2V2/DEK/UBE2A/BCL7A/BAG6/VRK1/POLD2/SMARCE1/RNASEH2C/BCL2L1/MSH6/XRCC6/RPA2/HMCES/DDX5/BAX/MGMT/RNASEH2B/RUVBL2/POLE3/PPP1R15A/UBE2D3/MEAF6/MORF4L1/UBA1/SSRP1/PYCARD/XRCC5/MCTS1/TDG/BABAM1/RPA3/SOD2/OARD1/RAD23A/RP…	76
BP	GO:0006518	peptide metabolic process	81/774	966/18903	5.87182187669678e-10	6.33632492872833e-08	5.01533056535906e-08	GPX1/RPS4Y2/SOX4/EIF1AY/SRP9/DPEP1/BANK1/EIF4A2/YBX3/RPS17/HSPB1/TYMS/PKM/ELAVL1/SPCS2/QRSL1/SH3BGRL/SOD1/EIF2S2/EIF3J/SLBP/GAPDH/POLR2G/PPP1CA/MME/GSTP1/EIF4E/TIA1/NCBP2/UPF3B/EIF4G2/MRPL42/MRPL51/TMED2/COA3/MRPS6/MRPL28/MRPL52/RPL7/MTIF3/DENR/PPP1R15A/ZFP36L1/YBX1/MRPL12/TUFM/RTN4/EIF6/ATP6AP2/PAIP2/HNRNPD/RHOA/PTK2B/RBM8A/ZNF706/MRPS18C/PIN1/MRPL18/MCTS1/TCOF1/MRPL14/SOD2/GLO1/MRPS26/RPS10/RPS…	81
BP	GO:0022900	electron transport chain	28/774	176/18903	6.92477615722782e-10	7.34147759967153e-08	5.81092942907539e-08	CYB5A/NDUFA5/NDUFB1/UQCRC2/UQCR10/COX7A2/COX7B/NDUFA1/UQCRQ/NDUFB3/COX6C/GHITM/NDUFS3/AKR1B1/NDUFS7/SDHC/NDUFA3/CYCS/SOD2/UQCRC1/CYC1/BID/NDUFB5/COX7A2L/ETFA/NDUFS8/NDUFB4/IDH3B	28
BP	GO:0009199	ribonucleoside triphosphate metabolic process	34/774	249/18903	7.10811254145655e-10	7.40591794621068e-08	5.86193527919756e-08	ALDOA/PFKL/PARP1/PKM/TMSB4X/AK1/INSR/RAN/PGK1/NDUFA5/ENO1/NDUFB1/NDUFA13/CBFA2T3/GAPDH/HSPA8/NDUFA1/NME1/NDUFB3/IMPDH2/NDUFS3/GNAI3/NDUFS7/SDHC/EIF6/NME4/NDUFA3/RHOA/NUDT5/TPI1/STOML2/NDUFB5/NDUFS8/NDUFB4	34
BP	GO:0070203	regulation of establishment of protein localization to telomere	8/774	11/18903	1.12784907037343e-09	1.1173101528306e-07	8.84373800824309e-08	CCT8/TCP1/CCT7/DKC1/CCT3/CCT5/CCT6A/CCT4	8
BP	GO:1904869	regulation of protein localization to Cajal body	8/774	11/18903	1.12784907037343e-09	1.1173101528306e-07	8.84373800824309e-08	CCT8/TCP1/CCT7/DKC1/CCT3/CCT5/CCT6A/CCT4	8
BP	GO:1904871	positive regulation of protein localization to Cajal body	8/774	11/18903	1.12784907037343e-09	1.1173101528306e-07	8.84373800824309e-08	CCT8/TCP1/CCT7/DKC1/CCT3/CCT5/CCT6A/CCT4	8
BP	GO:0016032	viral process	46/774	421/18903	1.42208011223843e-09	1.38606937391239e-07	1.09710221222605e-07	HLA-DRB1/LEF1/HMGB1/IFI16/CD74/PRMT1/SNX3/IRF7/CHMP1B/INSR/SMARCB1/BANF1/MX1/RAN/SMARCA4/GSN/PLSCR1/LGALS9/ISG15/BST2/TRIM28/DEK/CHMP5/HSPA8/LAMTOR5/CFL1/PSMC3/BCL2L1/RAB7A/VPS28/PCBP1/DENR/CXCR4/MCTS1/BSG/TOP2B/RAD23A/CHMP4A/HDAC1/EIF3L/VAMP8/PTBP1/SIVA1/CALCOCO2/CNOT7/DDX3X	46
BP	GO:0010941	regulation of cell death	120/774	1698/18903	1.65043185511743e-09	1.58310471436106e-07	1.25305970754446e-07	HBG2/GPX1/TCL1A/HBA2/HBA1/NPY/SOCS2/SOX4/MDK/DDAH2/MEF2C/XBP1/FOS/DUSP6/LEF1/HMGB2/HBD/ID3/HBB/DPEP1/UBB/LAPTM5/ADA/EGR1/HNRNPK/HMGB1/YBX3/AIF1/CD74/HSPB1/PARP1/PTMA/IRF7/CHMP1B/SRSF6/CD200/NONO/BTK/HDAC2/APEX1/PRDX3/MDM4/SOD1/VDAC1/HIGD1A/GSN/ENO1/LGALS9/MORF4L2/NDUFA13/HSP90AA1/SLC25A5/CHMP5/TCP1/BAG6/LAMTOR5/PPP1CA/CFL1/CARD8/GSTP1/BCL2L1/GRINA/RNPS1/IER3IP1/NME1/BAX/MGMT/MTCH1/PIM1/DTNBP1/PPP…	120
BP	GO:2001242	regulation of intrinsic apoptotic signaling pathway	27/774	172/18903	1.88938257260223e-09	1.76441425122338e-07	1.39656990821203e-07	GPX1/XBP1/UBB/HNRNPK/YBX3/CD74/HSPB1/PARP1/NONO/SOD1/ENO1/NDUFA13/BCL2L1/GRINA/BAX/NDUFS3/BCAP31/TMBIM6/PYCARD/DNAJA1/SOD2/HDAC1/BID/TRIAP1/FBXW7/VDAC2/DDX3X	27
BP	GO:0006412	translation	68/774	770/18903	1.91242486042391e-09	1.76441425122338e-07	1.39656990821203e-07	RPS4Y2/SOX4/EIF1AY/SRP9/BANK1/EIF4A2/YBX3/RPS17/HSPB1/TYMS/PKM/ELAVL1/QRSL1/SH3BGRL/EIF2S2/EIF3J/SLBP/GAPDH/POLR2G/PPP1CA/EIF4E/TIA1/NCBP2/UPF3B/EIF4G2/MRPL42/MRPL51/TMED2/COA3/MRPS6/MRPL28/MRPL52/RPL7/MTIF3/DENR/PPP1R15A/ZFP36L1/YBX1/MRPL12/TUFM/EIF6/PAIP2/HNRNPD/RHOA/PTK2B/RBM8A/ZNF706/MRPS18C/MRPL18/MCTS1/TCOF1/MRPL14/MRPS26/RPS10/RPS27L/EIF3E/MRPL23/YTHDF2/MRPL33/EIF3L/ATF4/EIF3I/MRPL57/EIF4H…	68
BP	GO:1901566	organonitrogen compound biosynthetic process	126/774	1817/18903	1.92704518584715e-09	1.76441425122338e-07	1.39656990821203e-07	RPS4Y2/SOX4/EIF1AY/ALDOA/SRP9/BANK1/DCK/ADA/EIF4A2/YBX3/RPS17/DUT/HSPB1/PARP1/TYMS/PKM/PRMT1/ELAVL1/ACADM/TMSB4X/AK1/OAZ1/HACD1/OSTC/ABHD3/QRSL1/SMS/SH3BGRL/NDUFA5/ACSS1/OAZ2/ENO1/FABP5/NDUFB1/SLC25A39/NMT1/PLSCR1/AKR1A1/EIF2S2/EIF3J/NDUFA13/SLBP/SRM/GAPDH/POLR2G/PPP1CA/ADI1/GSTP1/EIF4E/TIA1/NCBP2/CMPK1/GLUL/FPGS/NDUFA1/UPF3B/EIF4G2/MRPL42/MRPL51/UBE2J1/NME1/TMED2/COA3/PYCR2/MRPS6/NDUFB3/IMPDH2/M…	126
BP	GO:0045321	leukocyte activation	82/774	1009/18903	1.99698856268201e-09	1.8011644603414e-07	1.42565844914801e-07	CD24/NPY/HLA-DRA/SOX4/CD79B/MDK/CD79A/FKBP1A/PRDX1/MZB1/LAT2/MEF2C/XBP1/HLA-DRB1/LEF1/CCND3/HLA-DMA/HLA-DPB1/CMTM7/BANK1/CD19/LAPTM5/ADA/EGR1/HLA-DQB1/HMGB1/HLA-DPA1/MYB/AIF1/CD74/HHEX/HLA-DMB/LST1/IGLL1/LYL1/PAG1/HMGB3/CD200/SMARCB1/HLA-DQA1/BTK/POU2AF1/SMARCA4/CD22/TRAF3IP2/SOD1/MILR1/PRKAR1A/GSN/PRKCB/PLSCR1/LGALS9/BST2/BLNK/TCF3/SLC25A5/BAG6/SNAP23/SMARCE1/MSH6/XRCC6/HMCES/IRF8/BAX/IMPDH2/SAS…	82
BP	GO:0051603	proteolysis involved in protein catabolic process	69/774	788/18903	2.05962210872561e-09	1.83033770632778e-07	1.44874966904786e-07	GPX1/UHRF1/XBP1/UBB/PSMA4/LAPTM5/SUMO2/CHMP1B/FHIT/PSME2/RBX1/F8A1/UBE2L6/SUMO1/SH3BGRL/NEDD8/PSME1/GABARAPL2/PSMB9/UBE2E1/UBE2I/RNF5/ISG15/CBFA2T3/PSMB7/UBE2A/CHMP5/PSMA2/BAG6/PSMB8/PSMB3/PSMC3/PSMB6/PSMD4/UBE2J1/RNF187/SPOP/PSMB2/KLHDC3/PSMB5/SKP1/PCNP/PSMD2/BCAP31/SIAH2/VPS28/PSMC5/UBE2S/ANAPC16/UBE2D3/PSMD3/UBA1/USP11/PTK2B/PSMC1/PSMA7/PSMB1/RAD23A/PSMC6/PSMC4/CHMP4A/CDC26/PSMD8/PSMA1/FBXW7/P…	69
BP	GO:0051172	negative regulation of nitrogen compound metabolic process	160/774	2490/18903	2.15785858546253e-09	1.88984629448551e-07	1.49585193170736e-07	GPX1/UHRF1/TERF2/SOX4/FKBP1A/CALM2/MEF2C/DUSP6/LEF1/HMGB2/SRP9/CCND3/ID3/DPEP1/BANK1/FOSB/PCNA/EGR1/HNRNPK/HMGB1/EIF4A2/YBX3/MYB/IFI16/HMGA1/HSPB1/YWHAE/PARP1/YWHAQ/TYMS/HHEX/ELAVL1/ECM1/SNX3/SRSF2/IRF7/TSC22D4/NEIL1/FHIT/SRSF6/NONO/SMARCB1/BANF1/ELK3/ENG/F8A1/ETS2/CBX3/HDAC2/DUSP1/SMARCA4/APEX1/SUMO1/PRDX3/HNRNPA0/RBMX/MDM4/VBP1/HNRNPC/TRAF3IP2/SRSF9/MTF2/MYADM/PRKAR1A/GABARAPL2/ENO1/TAF7/RBBP4/…	160
BP	GO:0044085	cellular component biogenesis	198/774	3273/18903	2.26236522895226e-09	1.95306758265121e-07	1.54589287223444e-07	TCL1A/STMN1/TERF2/HLA-DRA/TUBB/CD9/FKBP1A/MZB1/DYNLL1/MEF2C/HLA-DRB1/HMGB2/TCF4/ALDOA/HLA-DMA/HLA-DPB1/JUP/HLA-DQB1/HMGB1/HLA-DPA1/AIF1/CD74/RPS17/PARP1/PDLIM1/CCT8/PRMT1/DBN1/ELAVL1/HLA-DMB/STAG3/TMSB4X/CHCHD7/GDI2/CHMP1B/SRSF6/SMARCB1/HLA-DQA1/BANF1/HPS4/NASP/RAN/SMARCA4/SUMO1/AP2M1/ARPC5/NDUFA5/RBMX/PTGES3/MDM4/BRK1/POMP/VBP1/SRSF9/MYADM/NOP10/SNRPD3/HIGD1A/PRKAR1A/NOP56/NDUFAF3/SNRPB2/JCHAIN/…	198
BP	GO:1901565	organonitrogen compound catabolic process	102/774	1371/18903	2.32913138637372e-09	1.98238605181076e-07	1.56909903924124e-07	GPX1/UHRF1/DDAH2/XBP1/DPEP1/UBB/PSMA4/LAPTM5/ADA/SUMO2/DUT/SNX3/NEIL1/CHMP1B/FHIT/PSME2/RBX1/OAZ1/BTK/F8A1/UBE2L6/SUMO1/SH3BGRL/NEDD8/MDM4/OAZ2/NUDT3/ECHS1/PSME1/NUDT1/GABARAPL2/PSMB9/UBE2E1/LYPLA1/UBE2I/RNF5/NDUFA13/HSP90AA1/ISG15/CBFA2T3/PSMB7/UBE2A/CHMP5/HSPA8/PSMA2/BAG6/PSMB8/PSMB3/PSMC3/MME/PSMB6/COMT/PSMD4/GLUL/UBE2J1/RNF187/SPOP/PSMB2/KLHDC3/MPST/PSMB5/SKP1/RAB7A/PCNP/SNRNP70/PSMD2/BCAP31/…	102
BP	GO:0051054	positive regulation of DNA metabolic process	37/774	301/18903	2.49073779120742e-09	2.09049006559256e-07	1.65466557357405e-07	TERF2/PCNA/HMGB1/PARP1/CCT8/SMARCB1/SMARCA4/PTGES3/MORF4L2/HSP90AA1/TRIM28/UBE2V2/BCL7A/TCP1/CCT7/SMARCE1/DKC1/HMCES/BAX/MGMT/RUVBL2/CCT3/CCT5/HNRNPA1/MEAF6/MORF4L1/CCT6A/HNRNPD/PTK2B/XRCC5/BABAM1/HNRNPA2B1/STOML2/CCT4/BAZ1A/ACTR2/UBE2N	37
BP	GO:0031325	positive regulation of cellular metabolic process	191/774	3133/18903	2.65440662068887e-09	2.19733961764696e-07	1.73923917583421e-07	TCL1A/CD24/UHRF1/NPY/TERF2/SOX4/MDK/TCL1B/DDAH2/CALM2/MEF2C/XBP1/HLA-DRB1/FOS/GABPB1/LEF1/HMGB2/TCF4/CCND3/HMGN1/HBB/BANK1/FOSB/CD19/LAPTM5/SSBP2/PCNA/JUP/EGR1/HNRNPK/HMGB1/YBX3/MYB/IFI16/AIF1/SUMO2/CD74/HMGA1/IER2/PARP1/PDLIM1/CCT8/HHEX/PKM/PRMT1/ELAVL1/TMSB4X/CKS1B/PTMA/IRF7/LYL1/YWHAH/INSR/RBX1/SMARCB1/ELK3/HMGN3/ENG/ETS2/POU2AF1/HDAC2/MLXIP/NCOA4/SMARCA4/APEX1/SUMO1/SH3BGRL/RBMX/PTGES3/SOD1/M…	191
BP	GO:0070202	regulation of establishment of protein localization to chromosome	8/774	12/18903	3.26177437048888e-09	2.55985747024211e-07	2.02617945857846e-07	CCT8/TCP1/CCT7/DKC1/CCT3/CCT5/CCT6A/CCT4	8
BP	GO:1903405	protein localization to nuclear body	8/774	12/18903	3.26177437048888e-09	2.55985747024211e-07	2.02617945857846e-07	CCT8/TCP1/CCT7/DKC1/CCT3/CCT5/CCT6A/CCT4	8
BP	GO:1904816	positive regulation of protein localization to chromosome, telomeric region	8/774	12/18903	3.26177437048888e-09	2.55985747024211e-07	2.02617945857846e-07	CCT8/TCP1/CCT7/DKC1/CCT3/CCT5/CCT6A/CCT4	8
BP	GO:1904867	protein localization to Cajal body	8/774	12/18903	3.26177437048888e-09	2.55985747024211e-07	2.02617945857846e-07	CCT8/TCP1/CCT7/DKC1/CCT3/CCT5/CCT6A/CCT4	8
BP	GO:0010833	telomere maintenance via telomere lengthening	18/774	81/18903	3.47444878213822e-09	2.69180692185401e-07	2.13062014386452e-07	TERF2/PARP1/CCT8/PTGES3/HNRNPC/NOP10/HSP90AA1/TCP1/CCT7/DKC1/CCT3/CCT5/HNRNPA1/CCT6A/XRCC5/HNRNPA2B1/NHP2/CCT4	18
BP	GO:0002183	cytoplasmic translational initiation	13/774	40/18903	3.55449282049418e-09	2.71896203977802e-07	2.15211397419395e-07	EIF4A2/SH3BGRL/EIF2S2/EIF3J/SLBP/NCBP2/DENR/MCTS1/EIF3E/YTHDF2/EIF3L/EIF3I/EIF4H	13
BP	GO:0000723	telomere maintenance	25/774	154/18903	3.69575804291144e-09	2.79168323166423e-07	2.20967428249863e-07	TERF2/PCNA/PARP1/CCT8/APEX1/PTGES3/HNRNPC/NOP10/HSP90AA1/TCP1/CCT7/XRCC6/RPA2/DKC1/RUVBL2/CCT3/CCT5/HNRNPA1/CCT6A/HNRNPD/XRCC5/RPA3/HNRNPA2B1/NHP2/CCT4	25
BP	GO:0031328	positive regulation of cellular biosynthetic process	136/774	2032/18903	3.82068566574854e-09	2.85042018248376e-07	2.25616577844852e-07	UHRF1/SOX4/MDK/DDAH2/MEF2C/XBP1/HLA-DRB1/FOS/GABPB1/LEF1/HMGB2/TCF4/HMGN1/HBB/FOSB/SSBP2/PCNA/JUP/EGR1/HNRNPK/HMGB1/YBX3/MYB/IFI16/AIF1/CD74/HMGA1/IER2/PARP1/PDLIM1/CCT8/HHEX/PKM/PRMT1/ELAVL1/TMSB4X/PTMA/IRF7/LYL1/YWHAH/INSR/SMARCB1/ELK3/HMGN3/ENG/ETS2/POU2AF1/HDAC2/MLXIP/NCOA4/SMARCA4/APEX1/SH3BGRL/RBMX/PTGES3/MTF2/INO80C/ENO1/TAF7/PRKCB/RBBP4/PLSCR1/MORF4L2/HSP90AA1/TRIM28/TCF3/ILF2/DEK/TCP1/PO…	136
BP	GO:0043632	modification-dependent macromolecule catabolic process	63/774	702/18903	4.18766519957615e-09	3.08610497573642e-07	2.44271510486188e-07	UHRF1/XBP1/ZCCHC7/UBB/PSMA4/LAPTM5/SUMO2/CHMP1B/FHIT/RBX1/UBE2L6/SUMO1/SH3BGRL/NEDD8/UBE2E1/UBE2I/RNF5/ISG15/CBFA2T3/PSMB7/UBE2A/CHMP5/PSMA2/BAG6/PSMB3/PSMC3/PSMB6/PSMD4/UBE2J1/RNF187/SPOP/PSMB2/KLHDC3/PSMB5/SKP1/PCNP/PSMD2/BCAP31/SIAH2/VPS28/PSMC5/UBE2S/ANAPC16/UBE2D3/PSMD3/UBA1/USP11/PTK2B/PSMC1/PSMA7/PSMB1/RAD23A/PSMC6/PSMC4/CHMP4A/CDC26/PSMD8/PSMA1/FBXW7/PSMD13/ANAPC11/PSMA5/UBE2N	63
BP	GO:0012501	programmed cell death	134/774	2000/18903	4.78606181299966e-09	3.48459898023578e-07	2.75813124645155e-07	GPX1/TCL1A/CD24/SOCS2/SOX4/MDK/MZB1/DYNLL1/DDAH2/MEF2C/XBP1/DUSP6/LEF1/HMGB2/ID3/DPEP1/UBB/LAPTM5/ADA/EGR1/HNRNPK/HMGB1/YBX3/IFI16/AIF1/CD74/HSPB1/PARP1/PKM/PTMA/IRF7/FHIT/SRSF6/NONO/BTK/MX1/HDAC2/APEX1/PRDX3/MDM4/TRAF3IP2/SOD1/VDAC1/HIGD1A/GSN/ENO1/PRKCB/NMT1/PLSCR1/LGALS9/MORF4L2/NDUFA13/HSP90AA1/GSDMD/GAPDH/SLC25A5/TCP1/BAG6/LAMTOR5/PPP1CA/CFL1/CARD8/PDCD6/GSTP1/BCL2L1/MSH6/TIA1/GRINA/RNPS1/IE…	134
BP	GO:0001775	cell activation	89/774	1153/18903	4.84483714310099e-09	3.48539891139992e-07	2.75876440830212e-07	CD24/NPY/HLA-DRA/SOX4/CD79B/MDK/CD9/CD79A/FKBP1A/PRDX1/MZB1/LAT2/MEF2C/XBP1/HLA-DRB1/LEF1/CCND3/HLA-DMA/HBB/HLA-DPB1/CMTM7/BANK1/CD19/LAPTM5/ADA/EGR1/HLA-DQB1/HMGB1/HLA-DPA1/MYB/AIF1/CD74/HSPB1/HHEX/HLA-DMB/LST1/IGLL1/LYL1/PAG1/HMGB3/CD200/SMARCB1/HLA-DQA1/BTK/POU2AF1/SMARCA4/CD22/TRAF3IP2/SOD1/MILR1/CLIC1/PRKAR1A/GSN/PRKCB/PLSCR1/LGALS9/BST2/BLNK/TCF3/SLC25A5/BAG6/SNAP23/SMARCE1/MSH6/XRCC6/HMCES…	89
BP	GO:0009142	nucleoside triphosphate biosynthetic process	23/774	134/18903	5.16781025863717e-09	3.67400910505228e-07	2.9080532278944e-07	ALDOA/PARP1/TYMS/TMSB4X/AK1/NDUFA5/ENO1/NDUFB1/NDUFA13/CMPK1/NDUFA1/NME1/NDUFB3/IMPDH2/NDUFS3/NDUFS7/SDHC/NME4/NDUFA3/STOML2/NDUFB5/NDUFS8/NDUFB4	23
BP	GO:0019941	modification-dependent protein catabolic process	62/774	690/18903	5.33526771190906e-09	3.74895613756587e-07	2.96737533450609e-07	UHRF1/XBP1/UBB/PSMA4/LAPTM5/SUMO2/CHMP1B/FHIT/RBX1/UBE2L6/SUMO1/SH3BGRL/NEDD8/UBE2E1/UBE2I/RNF5/ISG15/CBFA2T3/PSMB7/UBE2A/CHMP5/PSMA2/BAG6/PSMB3/PSMC3/PSMB6/PSMD4/UBE2J1/RNF187/SPOP/PSMB2/KLHDC3/PSMB5/SKP1/PCNP/PSMD2/BCAP31/SIAH2/VPS28/PSMC5/UBE2S/ANAPC16/UBE2D3/PSMD3/UBA1/USP11/PTK2B/PSMC1/PSMA7/PSMB1/RAD23A/PSMC6/PSMC4/CHMP4A/CDC26/PSMD8/PSMA1/FBXW7/PSMD13/ANAPC11/PSMA5/UBE2N	62
BP	GO:0009059	macromolecule biosynthetic process	267/774	4806/18903	6.04821758001214e-09	4.20107802712798e-07	3.32523904217486e-07	DNTT/RPS4Y2/UHRF1/TERF2/SOX4/MDK/POLR2J3/MEF2C/XBP1/HLA-DRB1/FOS/GABPB1/LEF1/EIF1AY/HMGB2/TCF4/SRP9/CCND3/ID3/HMGN1/BANK1/FOSB/EBF1/SSBP2/PCNA/JUP/EGR1/PTP4A3/HNRNPK/HMGB1/EIF4A2/YBX3/MYB/IFI16/CD74/RPS17/HMGA1/HSPB1/IER2/PARP1/YWHAQ/PDLIM1/CCT8/TYMS/HHEX/PKM/PRMT1/ELAVL1/ACADM/TMSB4X/ECM1/SRSF2/CKS1B/PTMA/IRF7/TSC22D4/LYL1/YWHAH/HMGB3/CD200/INSR/NONO/SMARCB1/ELK3/HMGN3/ZNF90/ENG/OSTC/BTK/ETS2/CB…	267
BP	GO:0031647	regulation of protein stability	38/774	325/18903	6.16947182292844e-09	4.2366043438587e-07	3.35335884729508e-07	SOX4/CCT8/HPS4/AHSP/QRSL1/SUMO1/ATP1B3/PTGES3/MDM4/VBP1/GSN/RNF5/HSP90AA1/GAPDH/HSPA8/TCP1/BAG6/CCT7/FLOT1/PFDN6/CMTM6/PIM1/RUVBL2/CCT3/CCT5/PIH1D1/RTN4/CCT6A/SERF2/VPS35/PYCARD/PIN1/PFDN4/RAD23A/PDCD10/CCT4/HSPD1/FBXW7	38
BP	GO:0010557	positive regulation of macromolecule biosynthetic process	129/774	1918/18903	7.85312160884618e-09	5.33218133508511e-07	4.22053040693046e-07	UHRF1/SOX4/MDK/MEF2C/XBP1/HLA-DRB1/FOS/GABPB1/LEF1/HMGB2/TCF4/HMGN1/FOSB/SSBP2/PCNA/JUP/EGR1/HNRNPK/HMGB1/YBX3/MYB/IFI16/CD74/HMGA1/IER2/PARP1/PDLIM1/CCT8/HHEX/PKM/PRMT1/ELAVL1/PTMA/IRF7/LYL1/YWHAH/INSR/SMARCB1/ELK3/HMGN3/ENG/ETS2/POU2AF1/HDAC2/MLXIP/NCOA4/SMARCA4/APEX1/SH3BGRL/RBMX/PTGES3/MTF2/INO80C/TAF7/PRKCB/RBBP4/PLSCR1/MORF4L2/HSP90AA1/TRIM28/TCF3/ILF2/DEK/TCP1/POLR2G/CCT7/PSMC3/SMARCE1/XRC…	129
BP	GO:0097190	apoptotic signaling pathway	56/774	600/18903	8.02879182532015e-09	5.39088766671219e-07	4.2669976671643e-07	GPX1/CD24/XBP1/HMGB2/UBB/HNRNPK/YBX3/IFI16/CD74/HSPB1/PARP1/FHIT/NONO/BTK/SOD1/ENO1/NMT1/NDUFA13/SLC25A5/BAG6/PPP1CA/PDCD6/GSTP1/BCL2L1/MSH6/GRINA/DDX5/BAX/PPP2R1A/GHITM/NDUFS3/GNAI3/BCAP31/SIAH2/PPP1R15A/PIH1D1/SLC25A6/CYCS/TMBIM6/PYCARD/DNAJA1/SOD2/PDCD10/SPI1/RPS27L/HDAC1/BID/TRIAP1/ATF4/FBXW7/VDAC2/SIVA1/BNIP3L/CD27/DDX3X/IFI6	56
BP	GO:0022607	cellular component assembly	183/774	3011/18903	8.30303662510165e-09	5.4917812731482e-07	4.34685701685036e-07	TCL1A/STMN1/TERF2/HLA-DRA/TUBB/CD9/FKBP1A/MZB1/DYNLL1/MEF2C/HLA-DRB1/HMGB2/TCF4/ALDOA/HLA-DMA/HLA-DPB1/JUP/HLA-DQB1/HMGB1/HLA-DPA1/AIF1/CD74/PARP1/PDLIM1/CCT8/PRMT1/DBN1/ELAVL1/HLA-DMB/STAG3/TMSB4X/CHCHD7/GDI2/CHMP1B/SRSF6/SMARCB1/HLA-DQA1/BANF1/HPS4/NASP/SMARCA4/SUMO1/AP2M1/ARPC5/NDUFA5/RBMX/PTGES3/MDM4/BRK1/POMP/VBP1/SRSF9/MYADM/SNRPD3/HIGD1A/PRKAR1A/NDUFAF3/SNRPB2/JCHAIN/GABARAPL2/GSN/NDUFB1/T…	183
BP	GO:0022618	ribonucleoprotein complex assembly	31/774	234/18903	8.36081213188208e-09	5.4917812731482e-07	4.34685701685036e-07	SRSF6/RBMX/PTGES3/SRSF9/SNRPD3/SNRPB2/EIF2S2/EIF3J/HSP90AA1/SRSF1/SNRPD1/SNRPE/LSM2/SNRPG/RUVBL2/SNRPB/PRPF31/PUF60/DENR/PIH1D1/EIF6/XRCC5/MCTS1/RPS27L/LSM4/EIF3E/SNU13/EIF3L/EIF3I/SRSF5/EIF4H	31
BP	GO:0060548	negative regulation of cell death	82/774	1043/18903	9.12655497820334e-09	5.93029803583686e-07	4.69395198878958e-07	GPX1/TCL1A/NPY/SOCS2/SOX4/MDK/DDAH2/MEF2C/XBP1/LEF1/HMGB2/DPEP1/LAPTM5/ADA/HNRNPK/YBX3/AIF1/CD74/HSPB1/PTMA/IRF7/CHMP1B/SRSF6/CD200/NONO/HDAC2/PRDX3/MDM4/SOD1/VDAC1/HIGD1A/ENO1/NDUFA13/SLC25A5/CHMP5/BAG6/LAMTOR5/CFL1/GSTP1/BCL2L1/GRINA/BAX/MGMT/PIM1/DTNBP1/CFDP1/GHITM/NDUFS3/GNAI3/SIAH2/AKR1B1/PSMC5/CAT/NAA38/PIH1D1/FKBP8/SLC25A6/RHOA/PTK2B/TMBIM6/VPS35/PSMC1/DNAJA1/SOD2/GLO1/PDCD10/TSC22D3/CHMP4…	82
BP	GO:0051641	cellular localization	199/774	3351/18903	9.25788945703794e-09	5.95164106264684e-07	4.71084543032256e-07	CD24/TERF2/SOX4/TUBB/TUBA1B/FKBP1A/DYNLL1/NBEAL1/LAT2/CALM2/MEF2C/XBP1/HLA-DRB1/SRP9/TUBA1A/CD19/UBB/RANBP1/LAPTM5/ALOX5/JUP/PTP4A3/PFKL/CD74/HSPB1/YWHAE/PARP1/YWHAQ/CCT8/HHEX/VAMP5/DBN1/ELAVL1/TMSB4X/SNX3/GDI2/ERGIC1/SPCS2/CHMP1B/YWHAH/SRSF3/CD200/OAZ1/SNX2/HPS4/HMGN3/BTK/F8A1/NASP/NCOA4/RAN/SUMO1/AP2M1/ATP1B3/NEDD8/SYNE3/OAZ2/TRAF3IP2/SOD1/MILR1/DYNC1I2/MYADM/COPE/TMEM230/GABARAPL2/GSN/PRKCB/UB…	199
BP	GO:0043043	peptide biosynthetic process	68/774	801/18903	9.51895567576765e-09	6.05505780512252e-07	4.79270189370506e-07	RPS4Y2/SOX4/EIF1AY/SRP9/BANK1/EIF4A2/YBX3/RPS17/HSPB1/TYMS/PKM/ELAVL1/QRSL1/SH3BGRL/EIF2S2/EIF3J/SLBP/GAPDH/POLR2G/PPP1CA/EIF4E/TIA1/NCBP2/UPF3B/EIF4G2/MRPL42/MRPL51/TMED2/COA3/MRPS6/MRPL28/MRPL52/RPL7/MTIF3/DENR/PPP1R15A/ZFP36L1/YBX1/MRPL12/TUFM/EIF6/PAIP2/HNRNPD/RHOA/PTK2B/RBM8A/ZNF706/MRPS18C/MRPL18/MCTS1/TCOF1/MRPL14/MRPS26/RPS10/RPS27L/EIF3E/MRPL23/YTHDF2/MRPL33/EIF3L/ATF4/EIF3I/MRPL57/EIF4H…	68
BP	GO:0051052	regulation of DNA metabolic process	52/774	540/18903	9.87389513914733e-09	6.21541128394451e-07	4.91962494652253e-07	TERF2/ID3/PCNA/HMGB1/PARP1/CCT8/MCM7/SMARCB1/MCM3/SMARCA4/MCM5/PTGES3/HNRNPC/INO80C/TAF7/MORF4L2/HSP90AA1/PPP4C/TRIM28/UBE2V2/DEK/BCL7A/TCP1/CCT7/SMARCE1/MSH6/RPA2/DKC1/HMCES/BAX/MGMT/PPP2R1A/RUVBL2/CCT3/CCT5/POLE3/HNRNPA1/MEAF6/MORF4L1/CCT6A/HNRNPD/PTK2B/XRCC5/BABAM1/HNRNPA2B1/SPI1/STOML2/CCT4/BAZ1A/ENY2/ACTR2/UBE2N	52
BP	GO:0018130	heterocycle biosynthetic process	233/774	4086/18903	1.06837023485024e-08	6.65583642185567e-07	5.26823043641833e-07	DNTT/UHRF1/TERF2/SOX4/MDK/POLR2J3/MEF2C/XBP1/HLA-DRB1/FOS/GABPB1/LEF1/HMGB2/TCF4/ALDOA/CCND3/ID3/HMGN1/FOSB/EBF1/DCK/ALOX5/SSBP2/PCNA/ADA/JUP/EGR1/PTP4A3/HNRNPK/HMGB1/EIF4A2/YBX3/MYB/IFI16/CD74/DUT/HMGA1/IER2/PARP1/YWHAQ/PDLIM1/CCT8/TYMS/HHEX/TMSB4X/AK1/ECM1/SRSF2/CKS1B/PTMA/IRF7/TSC22D4/LYL1/YWHAH/HMGB3/CD200/INSR/NONO/SMARCB1/HACD1/ELK3/HMGN3/ZNF90/ENG/BTK/ETS2/CBX3/POU2AF1/HDAC2/MLXIP/NCOA4/SM…	233
BP	GO:0007004	telomere maintenance via telomerase	16/774	69/18903	1.34303172498192e-08	8.25974076438314e-07	6.53775347437348e-07	TERF2/CCT8/PTGES3/HNRNPC/NOP10/HSP90AA1/TCP1/CCT7/DKC1/CCT3/CCT5/HNRNPA1/CCT6A/XRCC5/NHP2/CCT4	16
BP	GO:0042744	hydrogen peroxide catabolic process	11/774	30/18903	1.353159582449e-08	8.25974076438314e-07	6.53775347437348e-07	HBG2/GPX1/HBA2/HBA1/PRDX1/HBD/HBB/PRDX3/HBM/CAT/PRDX5	11
BP	GO:0009891	positive regulation of biosynthetic process	136/774	2074/18903	1.38195402295769e-08	8.35114816073334e-07	6.61010429507343e-07	UHRF1/SOX4/MDK/DDAH2/MEF2C/XBP1/HLA-DRB1/FOS/GABPB1/LEF1/HMGB2/TCF4/HMGN1/HBB/FOSB/SSBP2/PCNA/JUP/EGR1/HNRNPK/HMGB1/YBX3/MYB/IFI16/AIF1/CD74/HMGA1/IER2/PARP1/PDLIM1/CCT8/HHEX/PKM/PRMT1/ELAVL1/TMSB4X/PTMA/IRF7/LYL1/YWHAH/INSR/SMARCB1/ELK3/HMGN3/ENG/ETS2/POU2AF1/HDAC2/MLXIP/NCOA4/SMARCA4/APEX1/SH3BGRL/RBMX/PTGES3/MTF2/INO80C/ENO1/TAF7/PRKCB/RBBP4/PLSCR1/MORF4L2/HSP90AA1/TRIM28/TCF3/ILF2/DEK/TCP1/PO…	136
BP	GO:1901362	organic cyclic compound biosynthetic process	240/774	4253/18903	1.46281343645307e-08	8.7522590064217e-07	6.92759171989866e-07	DNTT/UHRF1/TERF2/SOX4/MDK/POLR2J3/MEF2C/XBP1/HLA-DRB1/FOS/GABPB1/LEF1/HMGB2/TCF4/ALDOA/CCND3/ID3/HMGN1/FOSB/EBF1/DCK/ALOX5/SSBP2/PCNA/ADA/JUP/EGR1/PTP4A3/HNRNPK/HMGB1/EIF4A2/YBX3/MYB/IFI16/CD74/DUT/HMGA1/IER2/PARP1/YWHAQ/PDLIM1/CCT8/TYMS/HHEX/TMSB4X/AK1/ECM1/SRSF2/CKS1B/PTMA/IRF7/TSC22D4/LYL1/YWHAH/HMGB3/CD200/INSR/NONO/SMARCB1/HACD1/ELK3/HMGN3/ZNF90/ENG/BTK/ETS2/CBX3/POU2AF1/HDAC2/IDI1/MLXIP/NCO…	240
BP	GO:0050821	protein stabilization	29/774	214/18903	1.51265468729968e-08	8.87691546064044e-07	7.02625984882903e-07	SOX4/CCT8/HPS4/AHSP/SUMO1/ATP1B3/PTGES3/MDM4/VBP1/HSP90AA1/GAPDH/TCP1/BAG6/CCT7/FLOT1/PFDN6/PIM1/RUVBL2/CCT3/CCT5/PIH1D1/RTN4/CCT6A/PIN1/PFDN4/PDCD10/CCT4/HSPD1/FBXW7	29
BP	GO:0080135	regulation of cellular response to stress	63/774	726/18903	1.51302712633785e-08	8.87691546064044e-07	7.02625984882903e-07	GPX1/TERF2/SOX4/PRDX1/XBP1/ALOX5/PCNA/HNRNPK/HMGB1/YBX3/CD74/HSPB1/PARP1/PRMT1/NONO/SMARCB1/DUSP1/SMARCA4/SOD1/VDAC1/ENO1/TAF7/MORF4L2/PPP4C/TRIM28/UBE2V2/DEK/BCL7A/BAG6/GSTP1/SMARCE1/BCL2L1/GRINA/RPA2/TMED2/DDX5/BAX/MGMT/RNASEH2B/RUVBL2/ATF6B/BCAP31/PPP1R15A/STK26/MEAF6/MORF4L1/PTK2B/TMBIM6/PYCARD/BABAM1/DNAJA1/SOD2/PDCD10/SPI1/BID/TRIAP1/ATF4/ENY2/FBXW7/ZNHIT1/ACTR2/UBE2N/CD27	63
BP	GO:0006915	apoptotic process	129/774	1941/18903	1.6076323051359e-08	9.34127117301564e-07	7.39380687706229e-07	GPX1/TCL1A/CD24/SOCS2/SOX4/MDK/MZB1/DYNLL1/DDAH2/MEF2C/XBP1/DUSP6/LEF1/HMGB2/ID3/DPEP1/UBB/ADA/EGR1/HNRNPK/HMGB1/YBX3/IFI16/AIF1/CD74/HSPB1/PARP1/PTMA/IRF7/FHIT/SRSF6/NONO/BTK/MX1/HDAC2/APEX1/PRDX3/MDM4/TRAF3IP2/SOD1/VDAC1/HIGD1A/GSN/ENO1/PRKCB/NMT1/PLSCR1/LGALS9/MORF4L2/NDUFA13/HSP90AA1/GAPDH/SLC25A5/TCP1/BAG6/LAMTOR5/PPP1CA/CFL1/CARD8/PDCD6/GSTP1/BCL2L1/MSH6/TIA1/GRINA/RNPS1/IER3IP1/NME1/DDX5/B…	129
BP	GO:1903311	regulation of mRNA metabolic process	36/774	309/18903	1.70254262709381e-08	9.79853818621705e-07	7.75574305515216e-07	HNRNPK/YBX3/ELAVL1/SRSF2/SRSF3/SRSF6/APEX1/CARHSP1/HNRNPA0/RBMX/HNRNPM/HNRNPC/TRAF3IP2/SRSF9/HSPA8/POLR2G/PAPOLA/TIA1/NCBP2/RNPS1/RBM42/DDX5/RBM23/SNRNP70/HNRNPA1/PUF60/ZFP36L1/YBX1/HNRNPD/RBM8A/HNRNPA2B1/YTHDF2/PTBP1/SERBP1/CNOT7/C1QBP	36
BP	GO:0006950	response to stress	230/774	4044/18903	1.77504107464968e-08	1.01194086925548e-06	8.00971861291774e-07	DNTT/GPX1/HBA2/HBA1/CD24/UHRF1/NPY/TERF2/SOX4/TUBB/MDK/CD9/PRDX1/MEF2C/XBP1/HLA-DRB1/FOS/DUSP6/HMGB2/RCSD1/ID3/HMGN1/HBB/LAPTM5/ALOX5/PLIN3/PCNA/ADA/EGR1/PDIA6/HNRNPK/HMGB1/HMGN2/HLA-DPA1/YBX3/IFI16/AIF1/CD74/HMGA1/HSPB1/YWHAE/PARP1/PDLIM1/PRMT1/RNASET2/ACADM/TMSB4X/ECM1/MCM7/IRF7/IGLL1/TSC22D4/NEIL1/CHMP1B/SRSF6/HMGB3/CD200/NONO/RBX1/SMARCB1/BANF1/HPS4/MCM3/ELK3/BTK/CBX3/MX1/HDAC2/DUSP1/SMARCA4/…	230
BP	GO:1904814	regulation of protein localization to chromosome, telomeric region	8/774	14/18903	1.83902790850553e-08	1.0252205044213e-06	8.11482963688373e-07	CCT8/TCP1/CCT7/DKC1/CCT3/CCT5/CCT6A/CCT4	8
BP	GO:1990173	protein localization to nucleoplasm	8/774	14/18903	1.83902790850553e-08	1.0252205044213e-06	8.11482963688373e-07	CCT8/TCP1/CCT7/DKC1/CCT3/CCT5/CCT6A/CCT4	8
BP	GO:0006511	ubiquitin-dependent protein catabolic process	60/774	680/18903	1.85453804441844e-08	1.0252205044213e-06	8.11482963688373e-07	UHRF1/XBP1/PSMA4/LAPTM5/SUMO2/CHMP1B/FHIT/RBX1/UBE2L6/SUMO1/SH3BGRL/NEDD8/UBE2E1/UBE2I/RNF5/CBFA2T3/PSMB7/UBE2A/CHMP5/PSMA2/BAG6/PSMB3/PSMC3/PSMB6/PSMD4/UBE2J1/RNF187/SPOP/PSMB2/KLHDC3/PSMB5/SKP1/PCNP/PSMD2/BCAP31/SIAH2/VPS28/PSMC5/UBE2S/ANAPC16/UBE2D3/PSMD3/UBA1/USP11/PTK2B/PSMC1/PSMA7/PSMB1/RAD23A/PSMC6/PSMC4/CHMP4A/CDC26/PSMD8/PSMA1/FBXW7/PSMD13/ANAPC11/PSMA5/UBE2N	60
BP	GO:0071826	ribonucleoprotein complex subunit organization	31/774	242/18903	1.86619651640482e-08	1.0252205044213e-06	8.11482963688373e-07	SRSF6/RBMX/PTGES3/SRSF9/SNRPD3/SNRPB2/EIF2S2/EIF3J/HSP90AA1/SRSF1/SNRPD1/SNRPE/LSM2/SNRPG/RUVBL2/SNRPB/PRPF31/PUF60/DENR/PIH1D1/EIF6/XRCC5/MCTS1/RPS27L/LSM4/EIF3E/SNU13/EIF3L/EIF3I/SRSF5/EIF4H	31
BP	GO:0022613	ribonucleoprotein complex biogenesis	48/774	489/18903	2.0347003812555e-08	1.10772021657e-06	8.76783170452819e-07	RPS17/SRSF6/RAN/RBMX/PTGES3/SRSF9/NOP10/SNRPD3/NOP56/SNRPB2/EIF2S2/EIF3J/HSP90AA1/PIN4/SRSF1/SNRPD1/GLUL/DKC1/SNRPE/TRMT112/LSM2/SNRPG/RUVBL2/SNRPB/RPL7/PRPF31/PUF60/DENR/PIH1D1/EIF6/RPL7L1/XRCC5/MCTS1/LSM6/RPS27L/LSM4/EIF3E/SNU13/NHP2/YTHDF2/EIF3L/EIF3I/FRG1/GTF3A/SRSF5/EIF4H/C1QBP/DDX3X	48
BP	GO:0043484	regulation of RNA splicing	26/774	180/18903	2.23130170481779e-08	1.20313869706157e-06	9.52308846154801e-07	HNRNPK/HNRNPF/SRSF2/SRSF3/SRSF6/RBMX/SRSF9/HNRNPH2/HSPA8/SRSF1/TIA1/RNPS1/RBM42/DDX5/RBM23/SNRNP70/HNRNPA1/PUF60/RBM8A/TMBIM6/HNRNPA2B1/PTBP1/ENY2/HNRNPH1/SRSF5/C1QBP	26
BP	GO:0043281	regulation of cysteine-type endopeptidase activity involved in apoptotic process	28/774	205/18903	2.24978773403869e-08	1.20313869706157e-06	9.52308846154801e-07	GPX1/DPEP1/LAPTM5/HMGB1/PRDX3/GSN/LGALS9/NDUFA13/LAMTOR5/CARD8/PDCD6/BAX/MGMT/MTCH1/BCAP31/SIAH2/PIH1D1/RHOA/CYCS/PYCARD/RPS27L/PRDX5/BID/TRIAP1/HSPD1/CD27/DDX3X/IFI6	28
BP	GO:0045935	positive regulation of nucleobase-containing compound metabolic process	134/774	2052/18903	2.3318068053423e-08	1.23606215128803e-06	9.7836843245387e-07	UHRF1/TERF2/SOX4/MDK/MEF2C/XBP1/HLA-DRB1/FOS/GABPB1/LEF1/HMGB2/TCF4/HMGN1/FOSB/SSBP2/PCNA/JUP/EGR1/HNRNPK/HMGB1/MYB/IFI16/CD74/HMGA1/IER2/PARP1/PDLIM1/CCT8/HHEX/TMSB4X/PTMA/IRF7/LYL1/YWHAH/INSR/SMARCB1/ELK3/HMGN3/ENG/ETS2/POU2AF1/HDAC2/MLXIP/NCOA4/SMARCA4/APEX1/RBMX/PTGES3/MTF2/INO80C/ENO1/TAF7/PRKCB/RBBP4/PLSCR1/MORF4L2/HSP90AA1/TRIM28/TCF3/ILF2/UBE2V2/DEK/BCL7A/HSPA8/TCP1/POLR2G/CCT7/PSMC3/SMAR…	134
BP	GO:2001243	negative regulation of intrinsic apoptotic signaling pathway	19/774	101/18903	2.37576524601181e-08	1.24841298970864e-06	9.88144373261113e-07	GPX1/XBP1/YBX3/CD74/HSPB1/NONO/ENO1/NDUFA13/BCL2L1/GRINA/NDUFS3/TMBIM6/DNAJA1/SOD2/HDAC1/BID/TRIAP1/VDAC2/DDX3X	19
BP	GO:0042743	hydrogen peroxide metabolic process	14/774	55/18903	3.02590377421857e-08	1.57633935410369e-06	1.24770478675582e-06	HBG2/GPX1/HBA2/HBA1/PRDX1/HBD/HBB/PRDX3/HBM/SOD1/RAC1/CAT/SOD2/PRDX5	14
BP	GO:0055086	nucleobase-containing small molecule metabolic process	59/774	673/18903	3.08304487309473e-08	1.59237950154799e-06	1.26040089098898e-06	ALDOA/DCK/ADA/IDH2/PFKL/DUT/ERH/PARP1/TYMS/PKM/TMSB4X/AK1/MPP1/NEIL1/FHIT/INSR/HACD1/RAN/PGK1/GLRX/NDUFA5/ACSS1/NUDT3/NUDT1/ENO1/UGP2/NDUFB1/NDUFA13/CBFA2T3/GAPDH/HSPA8/UXS1/CMPK1/NDUFA1/NME1/NDUFB3/IMPDH2/TKT/RNASEH2B/TALDO1/NDUFS3/PDHA1/GNAI3/HPRT1/NDUFS7/SDHC/EIF6/NME4/NDUFA3/RHOA/NUDT5/TPI1/TDG/MDH1/OARD1/STOML2/NDUFB5/NDUFS8/NDUFB4	59
BP	GO:0043161	proteasome-mediated ubiquitin-dependent protein catabolic process	45/774	450/18903	3.27099554990575e-08	1.67513780576953e-06	1.32590577865939e-06	PSMA4/SUMO2/FHIT/RBX1/SUMO1/SH3BGRL/RNF5/CBFA2T3/PSMB7/UBE2A/PSMA2/BAG6/PSMB3/PSMC3/PSMB6/PSMD4/UBE2J1/RNF187/SPOP/PSMB2/KLHDC3/PSMB5/SKP1/PCNP/PSMD2/BCAP31/SIAH2/PSMC5/UBE2S/ANAPC16/UBE2D3/PSMD3/PSMC1/PSMA7/PSMB1/RAD23A/PSMC6/PSMC4/CDC26/PSMD8/PSMA1/FBXW7/PSMD13/ANAPC11/PSMA5	45
BP	GO:2000116	regulation of cysteine-type endopeptidase activity	30/774	235/18903	3.42078064247531e-08	1.73712415314944e-06	1.37496923833771e-06	GPX1/DPEP1/LAPTM5/HMGB1/IFI16/PRDX3/GSN/PSMB9/LGALS9/NDUFA13/LAMTOR5/CARD8/PDCD6/BAX/MGMT/MTCH1/BCAP31/SIAH2/PIH1D1/RHOA/CYCS/PYCARD/RPS27L/PRDX5/BID/TRIAP1/HSPD1/CD27/DDX3X/IFI6	30
BP	GO:0006508	proteolysis	120/774	1791/18903	3.59835364437371e-08	1.81207092274586e-06	1.4342911368451e-06	GPX1/UHRF1/XBP1/DPEP1/UBB/PSMA4/LAPTM5/HMGB1/IFI16/SUMO2/PARP1/ECM1/SPCS2/CHMP1B/FHIT/PSME2/RBX1/F8A1/HDAC2/UBE2L6/PGK1/SUMO1/SH3BGRL/PRDX3/RBMX/NEDD8/PSME1/GABARAPL2/GSN/ENO1/TAF7/PSMB9/UBE2E1/LGALS9/UBE2I/RNF5/NDUFA13/PEBP1/ISG15/CBFA2T3/BST2/PSMB7/UBE2A/GAPDH/CHMP5/UQCRC2/PSMA2/BAG6/PSMB8/LAMTOR5/PSMB3/PSMC3/MME/PSMB6/CARD8/PDCD6/CAPN1/PSMD4/HMCES/SPINT2/CPNE1/UBE2J1/RNF187/SPOP/PSMB2/BAX/MGMT…	120
BP	GO:0019438	aromatic compound biosynthetic process	231/774	4100/18903	3.70096175539325e-08	1.83902652404219e-06	1.4556270456897e-06	DNTT/UHRF1/TERF2/SOX4/MDK/POLR2J3/MEF2C/XBP1/HLA-DRB1/FOS/GABPB1/LEF1/HMGB2/TCF4/ALDOA/CCND3/ID3/HMGN1/FOSB/EBF1/DCK/SSBP2/PCNA/ADA/JUP/EGR1/PTP4A3/HNRNPK/HMGB1/EIF4A2/YBX3/MYB/IFI16/CD74/DUT/HMGA1/IER2/PARP1/YWHAQ/PDLIM1/CCT8/TYMS/HHEX/TMSB4X/AK1/ECM1/SRSF2/CKS1B/PTMA/IRF7/TSC22D4/LYL1/YWHAH/HMGB3/CD200/INSR/NONO/SMARCB1/HACD1/ELK3/HMGN3/ZNF90/ENG/BTK/ETS2/CBX3/POU2AF1/HDAC2/MLXIP/NCOA4/SMARCA4/…	231
BP	GO:0034654	nucleobase-containing compound biosynthetic process	227/774	4013/18903	3.71274591979393e-08	1.83902652404219e-06	1.4556270456897e-06	DNTT/UHRF1/TERF2/SOX4/MDK/POLR2J3/MEF2C/XBP1/HLA-DRB1/FOS/GABPB1/LEF1/HMGB2/TCF4/ALDOA/CCND3/ID3/HMGN1/FOSB/EBF1/DCK/SSBP2/PCNA/ADA/JUP/EGR1/PTP4A3/HNRNPK/HMGB1/EIF4A2/YBX3/MYB/IFI16/CD74/DUT/HMGA1/IER2/PARP1/YWHAQ/PDLIM1/CCT8/TYMS/HHEX/TMSB4X/AK1/ECM1/SRSF2/CKS1B/PTMA/IRF7/TSC22D4/LYL1/YWHAH/HMGB3/CD200/INSR/NONO/SMARCB1/HACD1/ELK3/HMGN3/ZNF90/ENG/BTK/ETS2/CBX3/POU2AF1/HDAC2/MLXIP/NCOA4/SMARCA4/…	227
BP	GO:0006457	protein folding	29/774	223/18903	3.82982273313799e-08	1.88159502246771e-06	1.48932088141883e-06	FKBP1A/PDIA6/CD74/HSPB1/CCT8/AHSP/PTGES3/VBP1/HSP90AA1/HSPA8/TCP1/AHSA1/CCT7/NUDC/PFDN6/RUVBL2/CCT3/SNRNP70/CCT5/TBCA/STIP1/FKBP8/CCT6A/DNAJA1/PFDN4/TTC1/CCT4/ST13/HSPD1	29
BP	GO:0006278	RNA-templated DNA biosynthetic process	16/774	75/18903	4.77028423137207e-08	2.32474416211141e-06	1.84008247430855e-06	TERF2/CCT8/PTGES3/HNRNPC/NOP10/HSP90AA1/TCP1/CCT7/DKC1/CCT3/CCT5/HNRNPA1/CCT6A/XRCC5/NHP2/CCT4	16
BP	GO:0050684	regulation of mRNA processing	22/774	139/18903	5.09323389946205e-08	2.46227299635593e-06	1.94893935487626e-06	HNRNPK/SRSF2/SRSF3/SRSF6/RBMX/SRSF9/HSPA8/PAPOLA/TIA1/NCBP2/RNPS1/RBM42/DDX5/RBM23/SNRNP70/HNRNPA1/PUF60/ZFP36L1/RBM8A/HNRNPA2B1/PTBP1/C1QBP	22
BP	GO:0009206	purine ribonucleoside triphosphate biosynthetic process	20/774	117/18903	5.51238164084859e-08	2.64375573457524e-06	2.09258664795455e-06	ALDOA/PARP1/TMSB4X/NDUFA5/ENO1/NDUFB1/NDUFA13/NDUFA1/NME1/NDUFB3/IMPDH2/NDUFS3/NDUFS7/SDHC/NME4/NDUFA3/STOML2/NDUFB5/NDUFS8/NDUFB4	20
BP	GO:0070199	establishment of protein localization to chromosome	10/774	27/18903	5.59800173263178e-08	2.66367909214912e-06	2.10835639229829e-06	CCT8/TCP1/CCT7/DKC1/RUVBL2/CCT3/CCT5/PIH1D1/CCT6A/CCT4	10
BP	GO:0044270	cellular nitrogen compound catabolic process	46/774	474/18903	5.6774423092258e-08	2.68037374020715e-06	2.12157054713175e-06	ZCCHC7/DPEP1/ADA/YBX3/DUT/RNASET2/ELAVL1/NEIL1/FHIT/APEX1/CARHSP1/HNRNPA0/HNRNPM/HNRNPC/TRAF3IP2/NUDT3/NUDT1/UPF2/SLIRP/POLR2G/RNASEH2C/NCBP2/RNPS1/DKC1/UPF3B/LSM2/LSM7/DDX5/LSM5/BAX/MPST/RNASEH2B/HPRT1/ZFP36L1/YBX1/HNRNPD/RBM8A/NUDT5/UROD/TDG/LSM6/LSM4/EIF3E/YTHDF2/SERBP1/CNOT7	46
BP	GO:0051247	positive regulation of protein metabolic process	105/774	1516/18903	5.73449962714279e-08	2.68632412766076e-06	2.12628040030492e-06	TCL1A/CD24/UHRF1/SOX4/FKBP1A/TCL1B/CALM2/MEF2C/HLA-DRB1/CCND3/BANK1/UBB/LAPTM5/EGR1/HMGB1/YBX3/MYB/IFI16/AIF1/SUMO2/CD74/PKM/PRMT1/ELAVL1/CKS1B/PSME2/INSR/RBX1/SMARCB1/OAZ1/ENG/HDAC2/SUMO1/SH3BGRL/OAZ2/MTF2/PSME1/GSN/ENO1/LGALS9/NDUFA13/HSP90AA1/CBFA2T3/UBE2V2/DEK/POLR2G/BAG6/PSMC3/CALM3/FLOT1/CKS2/CARD8/PDCD6/XRCC6/NCBP2/UPF3B/COA3/BAX/MTCH1/SKP1/RAB7A/DTNBP1/RUVBL2/RAC1/BCAP31/VPS28/PSMC5/UBE2S…	105
BP	GO:0034655	nucleobase-containing compound catabolic process	43/774	428/18903	5.80563592967758e-08	2.69872753254166e-06	2.13609794853886e-06	ZCCHC7/ADA/YBX3/DUT/RNASET2/ELAVL1/NEIL1/FHIT/APEX1/CARHSP1/HNRNPA0/HNRNPM/HNRNPC/TRAF3IP2/NUDT3/NUDT1/UPF2/SLIRP/POLR2G/RNASEH2C/NCBP2/RNPS1/DKC1/UPF3B/LSM2/LSM7/DDX5/LSM5/BAX/RNASEH2B/HPRT1/ZFP36L1/YBX1/HNRNPD/RBM8A/NUDT5/TDG/LSM6/LSM4/EIF3E/YTHDF2/SERBP1/CNOT7	43
BP	GO:0009145	purine nucleoside triphosphate biosynthetic process	20/774	118/18903	6.38634379376494e-08	2.94600576684897e-06	2.33182372027866e-06	ALDOA/PARP1/TMSB4X/NDUFA5/ENO1/NDUFB1/NDUFA13/NDUFA1/NME1/NDUFB3/IMPDH2/NDUFS3/NDUFS7/SDHC/NME4/NDUFA3/STOML2/NDUFB5/NDUFS8/NDUFB4	20
BP	GO:0051649	establishment of localization in cell	135/774	2108/18903	6.58983801631003e-08	3.01684781307284e-06	2.38789664642048e-06	CD24/TERF2/TUBB/TUBA1B/DYNLL1/LAT2/MEF2C/HLA-DRB1/SRP9/TUBA1A/UBB/RANBP1/LAPTM5/JUP/CD74/HSPB1/YWHAE/YWHAQ/HHEX/ELAVL1/SNX3/ERGIC1/SPCS2/CHMP1B/YWHAH/SRSF3/OAZ1/SNX2/HPS4/HMGN3/BTK/F8A1/NCOA4/RAN/SUMO1/AP2M1/SYNE3/OAZ2/TRAF3IP2/SOD1/MILR1/DYNC1I2/COPE/TMEM230/PRKCB/UBL5/NMT1/ARL5A/LGALS9/RAB11A/UBE2I/NDUFA13/HSP90AA1/UPF2/TRIM28/SLC25A5/CHMP5/HSPA8/SNX17/BAG6/CFL1/CALM3/SEC62/SYNGR1/PDCD6/SNAP23/…	135
BP	GO:0043067	regulation of programmed cell death	106/774	1541/18903	6.96497729996009e-08	3.16461337019991e-06	2.50485610217797e-06	GPX1/TCL1A/SOCS2/SOX4/MDK/DDAH2/MEF2C/XBP1/DUSP6/LEF1/HMGB2/ID3/DPEP1/UBB/LAPTM5/ADA/EGR1/HNRNPK/HMGB1/YBX3/AIF1/CD74/HSPB1/PARP1/PTMA/IRF7/SRSF6/NONO/BTK/HDAC2/APEX1/PRDX3/MDM4/SOD1/VDAC1/HIGD1A/GSN/ENO1/LGALS9/MORF4L2/NDUFA13/HSP90AA1/SLC25A5/TCP1/BAG6/LAMTOR5/PPP1CA/CFL1/CARD8/GSTP1/BCL2L1/GRINA/RNPS1/IER3IP1/NME1/BAX/MGMT/MTCH1/PIM1/PPP2R1A/RUVBL2/CFDP1/GHITM/NDUFS3/GNAI3/BCAP31/SIAH2/AKR1B1/…	106
BP	GO:0002399	MHC class II protein complex assembly	8/774	16/18903	7.325276435125e-08	3.27901077758966e-06	2.5954039860591e-06	HLA-DRA/HLA-DRB1/HLA-DMA/HLA-DPB1/HLA-DQB1/HLA-DPA1/HLA-DMB/HLA-DQA1	8
BP	GO:0002503	peptide antigen assembly with MHC class II protein complex	8/774	16/18903	7.325276435125e-08	3.27901077758966e-06	2.5954039860591e-06	HLA-DRA/HLA-DRB1/HLA-DMA/HLA-DPB1/HLA-DQB1/HLA-DPA1/HLA-DMB/HLA-DQA1	8
BP	GO:0010605	negative regulation of macromolecule metabolic process	194/774	3336/18903	7.74065548499473e-08	3.42475252550025e-06	2.71076155549668e-06	GPX1/CD24/UHRF1/TERF2/SOX4/FKBP1A/CALM2/MEF2C/HLA-DRB1/DUSP6/LEF1/HMGB2/ZCCHC7/SRP9/CCND3/ID3/DPEP1/BANK1/FOSB/LAPTM5/PCNA/EGR1/HNRNPK/HMGB1/EIF4A2/YBX3/MYB/IFI16/AIF1/HMGA1/HSPB1/YWHAE/PARP1/YWHAQ/TYMS/HHEX/ELAVL1/TMSB4X/ECM1/SNX3/SRSF2/IRF7/TSC22D4/SRSF3/FHIT/SRSF6/CD200/NONO/SMARCB1/BANF1/ELK3/ENG/BTK/F8A1/ETS2/CBX3/HDAC2/DUSP1/RAN/SMARCA4/CD22/APEX1/CARHSP1/SUMO1/PRDX3/HNRNPA0/RBMX/HNRNPM/MDM…	194
BP	GO:0046034	ATP metabolic process	28/774	217/18903	7.76420810844835e-08	3.42475252550025e-06	2.71076155549668e-06	ALDOA/PFKL/PARP1/PKM/TMSB4X/AK1/INSR/PGK1/NDUFA5/ENO1/NDUFB1/NDUFA13/CBFA2T3/GAPDH/HSPA8/NDUFA1/NDUFB3/NDUFS3/NDUFS7/SDHC/EIF6/NDUFA3/NUDT5/TPI1/STOML2/NDUFB5/NDUFS8/NDUFB4	28
BP	GO:0048523	negative regulation of cellular process	267/774	4934/18903	7.90927994274881e-08	3.46346222420515e-06	2.74140107245237e-06	GPX1/TCL1A/STMN1/UHRF1/NPY/TERF2/SOCS2/SOX4/MDK/CD9/FKBP1A/DYNLL1/DDAH2/CALM2/MEF2C/XBP1/HLA-DRB1/DUSP6/LEF1/HMGB2/SRP9/CCND3/ID3/DPEP1/EGFL7/BANK1/FOSB/CD19/LAPTM5/ALOX5/PCNA/ADA/JUP/EGR1/HNRNPK/HMGB1/EIF4A2/PFKL/YBX3/MYB/IFI16/AIF1/CD74/HMGA1/HSPB1/YWHAE/PARP1/YWHAQ/TYMS/HHEX/PRMT1/FHL1/ELAVL1/TMSB4X/CD164/ECM1/PTPRE/LST1/SNX3/GDI2/SRSF2/PTMA/IRF7/TSC22D4/NEIL1/CHMP1B/YWHAH/FHIT/PAG1/SRSF6/HMGB…	267
BP	GO:0033119	negative regulation of RNA splicing	10/774	28/18903	8.38942538924401e-08	3.64728759907925e-06	2.88690261027829e-06	HNRNPK/SRSF6/RBMX/SRSF9/RNPS1/RBM42/TMBIM6/HNRNPA2B1/PTBP1/C1QBP	10
BP	GO:0048024	regulation of mRNA splicing, via spliceosome	19/774	109/18903	8.55728041020258e-08	3.69368896563244e-06	2.92363023939553e-06	HNRNPK/SRSF2/SRSF3/SRSF6/RBMX/SRSF9/HSPA8/TIA1/RNPS1/RBM42/DDX5/RBM23/SNRNP70/HNRNPA1/PUF60/RBM8A/HNRNPA2B1/PTBP1/C1QBP	19
BP	GO:2001234	negative regulation of apoptotic signaling pathway	29/774	233/18903	1.00930291377589e-07	4.32568617584943e-06	3.42386893631776e-06	GPX1/XBP1/HMGB2/YBX3/CD74/HSPB1/NONO/ENO1/NDUFA13/SLC25A5/GSTP1/BCL2L1/GRINA/BAX/GHITM/NDUFS3/GNAI3/SIAH2/PIH1D1/SLC25A6/TMBIM6/DNAJA1/SOD2/HDAC1/BID/TRIAP1/VDAC2/DDX3X/IFI6	29
BP	GO:0046700	heterocycle catabolic process	45/774	468/18903	1.03789372611567e-07	4.41689562458942e-06	3.49606307744225e-06	ZCCHC7/DPEP1/ADA/YBX3/DUT/RNASET2/ELAVL1/NEIL1/FHIT/APEX1/CARHSP1/HNRNPA0/HNRNPM/HNRNPC/TRAF3IP2/NUDT3/NUDT1/UPF2/SLIRP/POLR2G/RNASEH2C/NCBP2/RNPS1/DKC1/UPF3B/LSM2/LSM7/DDX5/LSM5/BAX/RNASEH2B/HPRT1/ZFP36L1/YBX1/HNRNPD/RBM8A/NUDT5/UROD/TDG/LSM6/LSM4/EIF3E/YTHDF2/SERBP1/CNOT7	45
BP	GO:0009117	nucleotide metabolic process	53/774	597/18903	1.05952018447198e-07	4.47739893340152e-06	3.54395268181132e-06	ALDOA/DCK/ADA/IDH2/PFKL/DUT/PARP1/TYMS/PKM/TMSB4X/AK1/MPP1/NEIL1/FHIT/INSR/HACD1/RAN/PGK1/NDUFA5/ACSS1/NUDT3/ENO1/NDUFB1/NDUFA13/CBFA2T3/GAPDH/HSPA8/CMPK1/NDUFA1/NME1/NDUFB3/IMPDH2/TKT/RNASEH2B/TALDO1/NDUFS3/PDHA1/GNAI3/HPRT1/NDUFS7/SDHC/EIF6/NME4/NDUFA3/RHOA/NUDT5/TPI1/TDG/MDH1/STOML2/NDUFB5/NDUFS8/NDUFB4	53
BP	GO:0030162	regulation of proteolysis	62/774	750/18903	1.15260897543452e-07	4.83695558232694e-06	3.82854911138483e-06	GPX1/DPEP1/UBB/LAPTM5/HMGB1/IFI16/SUMO2/ECM1/FHIT/PSME2/RBX1/F8A1/HDAC2/SUMO1/PRDX3/NEDD8/PSME1/GABARAPL2/GSN/ENO1/PSMB9/LGALS9/NDUFA13/PEBP1/CBFA2T3/BST2/GAPDH/BAG6/PSMB8/LAMTOR5/PSMC3/CARD8/PDCD6/SPINT2/SPOP/BAX/MGMT/MTCH1/BCAP31/SIAH2/PSMC5/PIH1D1/RHOA/PTK2B/CYCS/PYCARD/PSMC1/RAD23A/PSMC6/PSMC4/RPS27L/PSENEN/PRDX5/CSTB/HDAC1/BID/TRIAP1/HSPD1/FBXW7/CD27/DDX3X/IFI6	62
BP	GO:1904356	regulation of telomere maintenance via telomere lengthening	14/774	61/18903	1.24547115525354e-07	5.18330369983948e-06	4.1026907186341e-06	TERF2/PARP1/CCT8/HNRNPC/TCP1/CCT7/DKC1/CCT3/CCT5/HNRNPA1/CCT6A/XRCC5/HNRNPA2B1/CCT4	14
BP	GO:0002376	immune system process	172/774	2892/18903	1.25229578053378e-07	5.18330369983948e-06	4.1026907186341e-06	GPX1/VPREB1/CD24/NPY/HLA-DRA/VPREB3/SOX4/TUBB/CD79B/MDK/CD9/CD79A/FKBP1A/PRDX1/MZB1/LAT2/MEF2C/XBP1/HLA-DRB1/FOS/LEF1/HMGB2/CCND3/HLA-DMA/HLA-DPB1/FCGRT/CMTM7/BANK1/CD19/LAPTM5/ALOX5/LAIR1/ADA/EGR1/HLA-DQB1/HMGB1/HMGN2/HLA-DPA1/MYB/IFI16/AIF1/CD74/RPS17/PARP1/HHEX/PRMT1/RNASET2/HLA-DMB/CD164/ECM1/LST1/IRF7/MPP1/IGLL1/LYL1/PAG1/HMGB3/CD200/NONO/SMARCB1/HLA-DQA1/BANF1/BTK/POU2AF1/MX1/DUSP1/AHSP/SMA…	172
BP	GO:0009201	ribonucleoside triphosphate biosynthetic process	20/774	123/18903	1.29999756744505e-07	5.34413965991185e-06	4.22999566521325e-06	ALDOA/PARP1/TMSB4X/NDUFA5/ENO1/NDUFB1/NDUFA13/NDUFA1/NME1/NDUFB3/IMPDH2/NDUFS3/NDUFS7/SDHC/NME4/NDUFA3/STOML2/NDUFB5/NDUFS8/NDUFB4	20
BP	GO:0070200	establishment of protein localization to telomere	8/774	17/18903	1.33397402419437e-07	5.44676015419365e-06	4.31122188189135e-06	CCT8/TCP1/CCT7/DKC1/CCT3/CCT5/CCT6A/CCT4	8
BP	GO:0009892	negative regulation of metabolic process	203/774	3554/18903	1.35098301600814e-07	5.47918816492428e-06	4.33688931454679e-06	GPX1/CD24/UHRF1/TERF2/SOX4/FKBP1A/DYNLL1/CALM2/MEF2C/HLA-DRB1/DUSP6/LEF1/HMGB2/ZCCHC7/SRP9/CCND3/ID3/DPEP1/BANK1/FOSB/LAPTM5/PCNA/EGR1/HNRNPK/HMGB1/EIF4A2/YBX3/MYB/IFI16/AIF1/HMGA1/HSPB1/YWHAE/PARP1/YWHAQ/TYMS/HHEX/ELAVL1/TMSB4X/ECM1/SNX3/SRSF2/IRF7/TSC22D4/NEIL1/SRSF3/FHIT/SRSF6/CD200/NONO/SMARCB1/BANF1/ELK3/ENG/BTK/F8A1/ETS2/CBX3/HDAC2/DUSP1/RAN/SMARCA4/CD22/APEX1/CARHSP1/SUMO1/PRDX3/HNRNPA0/RB…	203
BP	GO:0042113	B cell activation	37/774	350/18903	1.3712398278581e-07	5.51089679110365e-06	4.36198733964047e-06	CD79B/CD79A/MZB1/LAT2/MEF2C/XBP1/LEF1/CMTM7/BANK1/CD19/LAPTM5/ADA/CD74/HHEX/IGLL1/LYL1/HMGB3/BTK/POU2AF1/CD22/TRAF3IP2/PRKCB/BST2/BLNK/TCF3/SLC25A5/MSH6/HMCES/IRF8/BAX/SASH3/ZFP36L1/PTK2B/TOP2B/SPI1/HSPD1/CD27	37
BP	GO:0019219	regulation of nucleobase-containing compound metabolic process	227/774	4076/18903	1.3770402373931e-07	5.51089679110365e-06	4.36198733964047e-06	UHRF1/TERF2/SOX4/MDK/MEF2C/XBP1/HLA-DRB1/FOS/GABPB1/LEF1/HMGB2/TCF4/CCND3/ID3/HMGN1/FOSB/EBF1/SSBP2/PCNA/JUP/EGR1/PTP4A3/HNRNPK/HMGB1/EIF4A2/YBX3/MYB/IFI16/CD74/HMGA1/IER2/PARP1/YWHAQ/PDLIM1/HNRNPF/CCT8/HHEX/ELAVL1/TMSB4X/ECM1/MCM7/SRSF2/CKS1B/PTMA/IRF7/TSC22D4/LYL1/NEIL1/YWHAH/SRSF3/SRSF6/HMGB3/CD200/INSR/NONO/SMARCB1/MCM3/ELK3/HMGN3/ZNF90/ENG/BTK/ETS2/CBX3/POU2AF1/HDAC2/MLXIP/NCOA4/SMARCA4/APEX…	227
BP	GO:0048025	negative regulation of mRNA splicing, via spliceosome	9/774	23/18903	1.50516070392705e-07	5.98400403541523e-06	4.73646138410285e-06	HNRNPK/SRSF6/RBMX/SRSF9/RNPS1/RBM42/HNRNPA2B1/PTBP1/C1QBP	9
BP	GO:0032200	telomere organization	25/774	185/18903	1.56435454799777e-07	6.17868923761472e-06	4.89055869700851e-06	TERF2/PCNA/PARP1/CCT8/APEX1/PTGES3/HNRNPC/NOP10/HSP90AA1/TCP1/CCT7/XRCC6/RPA2/DKC1/RUVBL2/CCT3/CCT5/HNRNPA1/CCT6A/HNRNPD/XRCC5/RPA3/HNRNPA2B1/NHP2/CCT4	25
BP	GO:0019693	ribose phosphate metabolic process	45/774	475/18903	1.59364762863687e-07	6.25351468821598e-06	4.94978456905395e-06	ALDOA/DCK/ADA/PFKL/PARP1/PKM/TMSB4X/AK1/MPP1/INSR/HACD1/RAN/PGK1/NDUFA5/ACSS1/NUDT3/ENO1/NDUFB1/NDUFA13/CBFA2T3/GAPDH/HSPA8/CMPK1/NDUFA1/NME1/NDUFB3/IMPDH2/TKT/RNASEH2B/NDUFS3/PDHA1/GNAI3/HPRT1/NDUFS7/SDHC/EIF6/NME4/NDUFA3/RHOA/NUDT5/TPI1/STOML2/NDUFB5/NDUFS8/NDUFB4	45
BP	GO:0006753	nucleoside phosphate metabolic process	53/774	605/18903	1.62330441801091e-07	6.30885398324296e-06	4.99358675106578e-06	ALDOA/DCK/ADA/IDH2/PFKL/DUT/PARP1/TYMS/PKM/TMSB4X/AK1/MPP1/NEIL1/FHIT/INSR/HACD1/RAN/PGK1/NDUFA5/ACSS1/NUDT3/ENO1/NDUFB1/NDUFA13/CBFA2T3/GAPDH/HSPA8/CMPK1/NDUFA1/NME1/NDUFB3/IMPDH2/TKT/RNASEH2B/TALDO1/NDUFS3/PDHA1/GNAI3/HPRT1/NDUFS7/SDHC/EIF6/NME4/NDUFA3/RHOA/NUDT5/TPI1/TDG/MDH1/STOML2/NDUFB5/NDUFS8/NDUFB4	53
BP	GO:1904358	positive regulation of telomere maintenance via telomere lengthening	11/774	37/18903	1.628630185977e-07	6.30885398324296e-06	4.99358675106578e-06	CCT8/TCP1/CCT7/DKC1/CCT3/CCT5/HNRNPA1/CCT6A/XRCC5/HNRNPA2B1/CCT4	11
BP	GO:0006446	regulation of translational initiation	16/774	82/18903	1.78169478232656e-07	6.8187647297135e-06	5.39719151899425e-06	BANK1/EIF4A2/HSPB1/SH3BGRL/POLR2G/PPP1CA/NCBP2/EIF4G2/TMED2/PPP1R15A/PAIP2/EIF3E/YTHDF2/ATF4/EIF4H/DDX3X	16
BP	GO:0070198	protein localization to chromosome, telomeric region	10/774	30/18903	1.78283108935087e-07	6.8187647297135e-06	5.39719151899425e-06	TERF2/CCT8/TCP1/CCT7/DKC1/CCT3/CCT5/CCT6A/XRCC5/CCT4	10
BP	GO:0006281	DNA repair	52/774	591/18903	1.85760056954873e-07	7.06005046653018e-06	5.58817410660671e-06	DNTT/UHRF1/TERF2/HMGB2/HMGN1/PCNA/HMGB1/PARP1/MCM7/NEIL1/NONO/RBX1/SMARCB1/MCM3/SMARCA4/APEX1/SUMO1/MCM5/NUDT1/INO80C/TAF7/MORF4L2/PPP4C/TRIM28/UBE2V2/DEK/UBE2A/BCL7A/POLD2/SMARCE1/RNASEH2C/MSH6/XRCC6/RPA2/HMCES/MGMT/RNASEH2B/RUVBL2/UBE2D3/MEAF6/MORF4L1/SSRP1/XRCC5/TDG/BABAM1/RPA3/RAD23A/POLR2I/ENY2/FBXW7/ACTR2/UBE2N	52
BP	GO:0043069	negative regulation of programmed cell death	72/774	938/18903	1.99899320104219e-07	7.5499474461862e-06	5.97593756943138e-06	GPX1/TCL1A/SOCS2/MDK/DDAH2/MEF2C/XBP1/LEF1/HMGB2/DPEP1/LAPTM5/ADA/HNRNPK/YBX3/AIF1/CD74/HSPB1/PTMA/IRF7/SRSF6/NONO/HDAC2/PRDX3/MDM4/SOD1/VDAC1/HIGD1A/ENO1/NDUFA13/SLC25A5/BAG6/LAMTOR5/CFL1/GSTP1/BCL2L1/GRINA/BAX/MGMT/PIM1/CFDP1/GHITM/NDUFS3/GNAI3/SIAH2/AKR1B1/PSMC5/CAT/NAA38/PIH1D1/FKBP8/SLC25A6/RHOA/PTK2B/TMBIM6/DNAJA1/SOD2/GLO1/PDCD10/TSC22D3/GPX4/PRDX5/HDAC1/BID/TRIAP1/HSPD1/MIEN1/VDAC2/BNIP3L…	72
BP	GO:1990748	cellular detoxification	19/774	115/18903	2.06186594601649e-07	7.73904093899234e-06	6.12560893017257e-06	HBG2/GPX1/HBA2/HBA1/PRDX1/HBD/HBB/ESD/PRDX3/HBM/SOD1/AKR1A1/ALOX5AP/GSTP1/PIM1/CAT/SOD2/GPX4/PRDX5	19
BP	GO:0046390	ribose phosphate biosynthetic process	29/774	241/18903	2.09703968986161e-07	7.82247583076156e-06	6.19164935070251e-06	ALDOA/DCK/ADA/PARP1/TMSB4X/AK1/HACD1/NDUFA5/ACSS1/ENO1/NDUFB1/NDUFA13/CMPK1/NDUFA1/NME1/NDUFB3/IMPDH2/TKT/NDUFS3/PDHA1/HPRT1/NDUFS7/SDHC/NME4/NDUFA3/STOML2/NDUFB5/NDUFS8/NDUFB4	29
BP	GO:0009259	ribonucleotide metabolic process	44/774	466/18903	2.40626519131388e-07	8.89252267894337e-06	7.03861328080662e-06	ALDOA/DCK/ADA/PFKL/PARP1/PKM/TMSB4X/AK1/MPP1/INSR/HACD1/RAN/PGK1/NDUFA5/ACSS1/NUDT3/ENO1/NDUFB1/NDUFA13/CBFA2T3/GAPDH/HSPA8/CMPK1/NDUFA1/NME1/NDUFB3/IMPDH2/RNASEH2B/NDUFS3/PDHA1/GNAI3/HPRT1/NDUFS7/SDHC/EIF6/NME4/NDUFA3/RHOA/NUDT5/TPI1/STOML2/NDUFB5/NDUFS8/NDUFB4	44
BP	GO:0006401	RNA catabolic process	33/774	299/18903	2.4133273528822e-07	8.89252267894337e-06	7.03861328080662e-06	ZCCHC7/YBX3/RNASET2/ELAVL1/APEX1/CARHSP1/HNRNPA0/HNRNPM/HNRNPC/TRAF3IP2/UPF2/SLIRP/POLR2G/RNASEH2C/NCBP2/RNPS1/DKC1/UPF3B/LSM2/LSM7/DDX5/LSM5/RNASEH2B/ZFP36L1/YBX1/HNRNPD/RBM8A/LSM6/LSM4/EIF3E/YTHDF2/SERBP1/CNOT7	33
BP	GO:0030183	B cell differentiation	22/774	152/18903	2.580408910206e-07	9.40259705664114e-06	7.4423475661927e-06	CD79B/CD79A/XBP1/CMTM7/CD19/ADA/HHEX/LYL1/HMGB3/BTK/POU2AF1/TRAF3IP2/BLNK/TCF3/SLC25A5/IRF8/BAX/ZFP36L1/PTK2B/TOP2B/SPI1/CD27	22
BP	GO:2001233	regulation of apoptotic signaling pathway	38/774	374/18903	2.58287458448193e-07	9.40259705664114e-06	7.4423475661927e-06	GPX1/XBP1/HMGB2/UBB/HNRNPK/YBX3/CD74/HSPB1/PARP1/NONO/SOD1/ENO1/NDUFA13/SLC25A5/PPP1CA/GSTP1/BCL2L1/GRINA/BAX/PPP2R1A/GHITM/NDUFS3/GNAI3/BCAP31/SIAH2/PIH1D1/SLC25A6/TMBIM6/PYCARD/DNAJA1/SOD2/HDAC1/BID/TRIAP1/FBXW7/VDAC2/DDX3X/IFI6	38
BP	GO:0002682	regulation of immune system process	103/774	1525/18903	2.66182394752776e-07	9.63197731431751e-06	7.62390672396226e-06	GPX1/CD24/NPY/HLA-DRA/SOX4/CD79B/MDK/CD9/CD79A/FKBP1A/MZB1/LAT2/MEF2C/XBP1/HLA-DRB1/FOS/LEF1/HMGB2/HLA-DMA/HLA-DPB1/BANK1/CD19/LAPTM5/ADA/HLA-DQB1/HMGB1/HLA-DPA1/MYB/IFI16/AIF1/CD74/PARP1/PRMT1/HLA-DMB/ECM1/LST1/IRF7/MPP1/IGLL1/PAG1/HMGB3/CD200/NONO/SMARCB1/HLA-DQA1/BANF1/BTK/DUSP1/SMARCA4/CD22/SOD1/MILR1/CMTM3/PRKAR1A/PRKCB/PLSCR1/LGALS9/HSP90AA1/ISG15/BST2/BLNK/BAG6/FLOT1/SMARCE1/PIK3AP1/XRCC6/…	103
BP	GO:0042981	regulation of apoptotic process	102/774	1506/18903	2.68802886107443e-07	9.66890381397188e-06	7.65313480245752e-06	GPX1/TCL1A/SOCS2/SOX4/MDK/DDAH2/MEF2C/XBP1/DUSP6/LEF1/HMGB2/ID3/DPEP1/UBB/ADA/EGR1/HNRNPK/HMGB1/YBX3/AIF1/CD74/HSPB1/PARP1/PTMA/IRF7/SRSF6/NONO/BTK/HDAC2/APEX1/PRDX3/MDM4/SOD1/VDAC1/HIGD1A/GSN/ENO1/LGALS9/MORF4L2/NDUFA13/HSP90AA1/SLC25A5/TCP1/BAG6/LAMTOR5/PPP1CA/CFL1/CARD8/GSTP1/BCL2L1/GRINA/RNPS1/IER3IP1/NME1/BAX/MGMT/MTCH1/PIM1/PPP2R1A/RUVBL2/CFDP1/GHITM/NDUFS3/GNAI3/BCAP31/SIAH2/AKR1B1/CAT/NAA…	102
BP	GO:1901361	organic cyclic compound catabolic process	47/774	517/18903	2.85119100844437e-07	1.01600227064136e-05	8.04186543420285e-06	ZCCHC7/ADA/YBX3/DUT/RNASET2/ELAVL1/NEIL1/YWHAH/FHIT/APEX1/CARHSP1/HNRNPA0/HNRNPM/HNRNPC/TRAF3IP2/NUDT3/NUDT1/UPF2/SLIRP/POLR2G/SNX17/RNASEH2C/COMT/NCBP2/RNPS1/DKC1/UPF3B/LSM2/LSM7/DDX5/LSM5/BAX/RNASEH2B/HPRT1/ZFP36L1/YBX1/HNRNPD/RBM8A/NUDT5/UROD/TDG/LSM6/LSM4/EIF3E/YTHDF2/SERBP1/CNOT7	47
BP	GO:0080134	regulation of response to stress	98/774	1431/18903	2.85818940938327e-07	1.01600227064136e-05	8.04186543420285e-06	GPX1/NPY/TERF2/SOX4/MDK/CD9/PRDX1/MEF2C/XBP1/HLA-DRB1/HMGB2/ALOX5/PCNA/ADA/HNRNPK/HMGB1/YBX3/IFI16/CD74/HSPB1/PARP1/PRMT1/TMSB4X/IRF7/SRSF6/CD200/NONO/SMARCB1/BANF1/BTK/DUSP1/SMARCA4/TRAF3IP2/SOD1/VDAC1/ENO1/TAF7/PLSCR1/LGALS9/ALOX5AP/MORF4L2/HSP90AA1/ISG15/PPP4C/TRIM28/UBE2V2/DEK/BCL7A/BAG6/GSTP1/SMARCE1/BCL2L1/PIK3AP1/XRCC6/GRINA/RPA2/TMED2/DDX5/BAX/MGMT/RNASEH2B/RUVBL2/ATF6B/BCAP31/PPP1R15A/ST…	98
BP	GO:0043604	amide biosynthetic process	71/774	932/18903	3.25150559954996e-07	1.14905545836727e-05	9.09500858378271e-06	RPS4Y2/SOX4/EIF1AY/SRP9/BANK1/EIF4A2/YBX3/RPS17/HSPB1/TYMS/PKM/ELAVL1/HACD1/QRSL1/SH3BGRL/ACSS1/EIF2S2/EIF3J/SLBP/GAPDH/POLR2G/PPP1CA/EIF4E/TIA1/NCBP2/UPF3B/EIF4G2/MRPL42/MRPL51/TMED2/COA3/MRPS6/MRPL28/MRPL52/PDHA1/RPL7/MTIF3/DENR/PPP1R15A/ZFP36L1/YBX1/MRPL12/TUFM/EIF6/PAIP2/HNRNPD/RHOA/PTK2B/RBM8A/ZNF706/MRPS18C/MRPL18/MCTS1/TCOF1/MRPL14/MRPS26/RPS10/RPS27L/EIF3E/MRPL23/YTHDF2/MRPL33/EIF3L/ATF4/…	71
BP	GO:0050686	negative regulation of mRNA processing	9/774	25/18903	3.49499666973135e-07	1.22792237646433e-05	9.71925634471191e-06	HNRNPK/SRSF6/RBMX/SRSF9/RNPS1/RBM42/HNRNPA2B1/PTBP1/C1QBP	9
BP	GO:0019439	aromatic compound catabolic process	45/774	489/18903	3.63882528179698e-07	1.27106480797105e-05	1.00607374995348e-05	ZCCHC7/ADA/YBX3/DUT/RNASET2/ELAVL1/NEIL1/FHIT/APEX1/CARHSP1/HNRNPA0/HNRNPM/HNRNPC/TRAF3IP2/NUDT3/NUDT1/UPF2/SLIRP/POLR2G/RNASEH2C/COMT/NCBP2/RNPS1/DKC1/UPF3B/LSM2/LSM7/DDX5/LSM5/BAX/RNASEH2B/HPRT1/ZFP36L1/YBX1/HNRNPD/RBM8A/NUDT5/UROD/TDG/LSM6/LSM4/EIF3E/YTHDF2/SERBP1/CNOT7	45
BP	GO:0009260	ribonucleotide biosynthetic process	28/774	234/18903	3.80722932894707e-07	1.32224636981765e-05	1.04658500125442e-05	ALDOA/DCK/ADA/PARP1/TMSB4X/AK1/HACD1/NDUFA5/ACSS1/ENO1/NDUFB1/NDUFA13/CMPK1/NDUFA1/NME1/NDUFB3/IMPDH2/NDUFS3/PDHA1/HPRT1/NDUFS7/SDHC/NME4/NDUFA3/STOML2/NDUFB5/NDUFS8/NDUFB4	28
BP	GO:0032206	positive regulation of telomere maintenance	14/774	67/18903	4.31038094030501e-07	1.4884361155579e-05	1.17812757851104e-05	TERF2/CCT8/TCP1/CCT7/DKC1/RUVBL2/CCT3/CCT5/HNRNPA1/CCT6A/HNRNPD/XRCC5/HNRNPA2B1/CCT4	14
BP	GO:0070887	cellular response to chemical stimulus	180/774	3116/18903	4.36778092103812e-07	1.49968750601326e-05	1.18703328380366e-05	HBG2/GPX1/TCL1A/HBA2/HBA1/CD24/SOCS2/SOX4/TUBA1B/MDK/FKBP1A/PRDX1/MZB1/MEF2C/XBP1/HLA-DRB1/FOS/LEF1/HMGB2/RCSD1/CCND3/HBD/ID3/HBB/DPEP1/FOSB/LAPTM5/ALOX5/PCNA/JUP/EGR1/PTP4A3/HMGB1/HLA-DPA1/EIF4A2/YBX3/IFI16/AIF1/CD74/HSPB1/PARP1/HHEX/PKM/CPNE2/TMSB4X/ECM1/PTPRE/MCM7/IRF7/MPP1/YWHAH/SRSF3/ESD/INSR/NONO/RBX1/SMARCB1/HMGN3/ENG/BTK/MX1/HDAC2/DUSP1/NCOA4/SMARCA4/PGK1/APEX1/SUMO1/PRDX3/HBM/RBMX/PTGES3…	180
BP	GO:2000278	regulation of DNA biosynthetic process	19/774	121/18903	4.67247324581388e-07	1.59524044205951e-05	1.26266538382267e-05	TERF2/PCNA/CCT8/PTGES3/HNRNPC/HSP90AA1/TCP1/CCT7/DKC1/CCT3/CCT5/HNRNPA1/MEAF6/CCT6A/HNRNPD/PTK2B/XRCC5/HNRNPA2B1/CCT4	19
BP	GO:0031324	negative regulation of cellular metabolic process	143/774	2345/18903	4.73118999188928e-07	1.60621242252736e-05	1.27134993040478e-05	UHRF1/TERF2/FKBP1A/DYNLL1/CALM2/MEF2C/DUSP6/LEF1/HMGB2/SRP9/CCND3/ID3/BANK1/FOSB/PCNA/EGR1/HNRNPK/HMGB1/EIF4A2/YBX3/MYB/IFI16/HMGA1/HSPB1/YWHAE/PARP1/YWHAQ/TYMS/HHEX/ELAVL1/SRSF2/IRF7/TSC22D4/NEIL1/FHIT/SRSF6/NONO/SMARCB1/ELK3/ENG/ETS2/CBX3/HDAC2/DUSP1/SMARCA4/APEX1/SUMO1/PRDX3/HNRNPA0/RBMX/MDM4/HNRNPC/TRAF3IP2/SRSF9/MTF2/MYADM/VDAC1/PRKAR1A/ENO1/TAF7/RBBP4/BCL11A/ACADVL/UBE2I/RNF5/NDUFA13/CBFA2T…	143
BP	GO:0050870	positive regulation of T cell activation	29/774	251/18903	4.97347020684e-07	1.67903242792928e-05	1.32898845162487e-05	CD24/HLA-DRA/SOX4/MDK/XBP1/HLA-DRB1/LEF1/HLA-DMA/HLA-DPB1/ADA/HLA-DQB1/HMGB1/HLA-DPA1/MYB/AIF1/CD74/HLA-DMB/SMARCB1/HLA-DQA1/SMARCA4/LGALS9/SMARCE1/SASH3/RHOA/PYCARD/HSPD1/PPP3CA/CD47/CD27	29
BP	GO:0043603	cellular amide metabolic process	87/774	1242/18903	5.59732279855025e-07	1.8791456484244e-05	1.48738215184867e-05	GPX1/RPS4Y2/SOX4/EIF1AY/SRP9/DPEP1/BANK1/ADA/EIF4A2/YBX3/RPS17/HSPB1/TYMS/PKM/ELAVL1/SPCS2/HACD1/QRSL1/SH3BGRL/ACSS1/SOD1/EIF2S2/EIF3J/SLBP/GAPDH/POLR2G/PPP1CA/MME/GSTP1/EIF4E/TIA1/NCBP2/FPGS/UPF3B/EIF4G2/MRPL42/MRPL51/TMED2/COA3/MRPS6/MRPL28/PPP2R1A/MRPL52/PDHA1/RPL7/MTIF3/DENR/PPP1R15A/ZFP36L1/YBX1/MRPL12/TUFM/RTN4/EIF6/ATP6AP2/PAIP2/HNRNPD/RHOA/PTK2B/RBM8A/ZNF706/MRPS18C/PIN1/MRPL18/MCTS1/TCOF…	87
BP	GO:0071897	DNA biosynthetic process	25/774	198/18903	5.80286224010786e-07	1.937386547899e-05	1.53348101302996e-05	DNTT/TERF2/PCNA/CCT8/TYMS/PTGES3/HNRNPC/NOP10/HSP90AA1/TCP1/CCT7/POLD2/DKC1/CCT3/CCT5/POLE3/HNRNPA1/MEAF6/CCT6A/HNRNPD/PTK2B/XRCC5/HNRNPA2B1/NHP2/CCT4	25
BP	GO:0097237	cellular response to toxic substance	19/774	123/18903	6.06114537961924e-07	2.01250008401314e-05	1.5929349106414e-05	HBG2/GPX1/HBA2/HBA1/PRDX1/HBD/HBB/ESD/PRDX3/HBM/SOD1/AKR1A1/ALOX5AP/GSTP1/PIM1/CAT/SOD2/GPX4/PRDX5	19
BP	GO:0006979	response to oxidative stress	41/774	434/18903	6.11834427424388e-07	2.02039095351124e-05	1.59918069497637e-05	GPX1/HBA2/HBA1/PRDX1/FOS/HBB/ALOX5/PCNA/AIF1/HSPB1/PARP1/PDLIM1/NEIL1/NONO/BANF1/BTK/HDAC2/APEX1/PRDX3/HNRNPM/SOD1/NUDT1/GSTP1/ROMO1/PYCR2/MGMT/PSMB5/CYB5B/CAT/STK26/PTK2B/SOD2/PDCD10/ATOX1/GPX4/PRDX5/KLF2/ATF4/FBXW7/NDUFS8/NDUFB4	41
BP	GO:0002396	MHC protein complex assembly	8/774	20/18903	6.19474968129824e-07	2.02350661211272e-05	1.60164680237947e-05	HLA-DRA/HLA-DRB1/HLA-DMA/HLA-DPB1/HLA-DQB1/HLA-DPA1/HLA-DMB/HLA-DQA1	8
BP	GO:0002501	peptide antigen assembly with MHC protein complex	8/774	20/18903	6.19474968129824e-07	2.02350661211272e-05	1.60164680237947e-05	HLA-DRA/HLA-DRB1/HLA-DMA/HLA-DPB1/HLA-DQB1/HLA-DPA1/HLA-DMB/HLA-DQA1	8
BP	GO:0030098	lymphocyte differentiation	40/774	419/18903	6.41556827537722e-07	2.08436984344648e-05	1.64982129277386e-05	HLA-DRA/SOX4/CD79B/MDK/CD79A/XBP1/HLA-DRB1/LEF1/CMTM7/CD19/ADA/EGR1/HMGB1/MYB/CD74/HHEX/LYL1/HMGB3/SMARCB1/BTK/POU2AF1/SMARCA4/TRAF3IP2/SOD1/LGALS9/BLNK/TCF3/SLC25A5/SMARCE1/XRCC6/IRF8/BAX/SASH3/ZFP36L1/RHOA/PTK2B/TOP2B/CDK6/SPI1/CD27	40
BP	GO:0043066	negative regulation of apoptotic process	69/774	914/18903	6.69208493528125e-07	2.1437298240663e-05	1.6968059295326e-05	GPX1/TCL1A/SOCS2/MDK/DDAH2/MEF2C/XBP1/LEF1/HMGB2/DPEP1/ADA/HNRNPK/YBX3/AIF1/CD74/HSPB1/PTMA/IRF7/SRSF6/NONO/HDAC2/PRDX3/MDM4/SOD1/VDAC1/HIGD1A/ENO1/NDUFA13/SLC25A5/BAG6/LAMTOR5/CFL1/GSTP1/BCL2L1/GRINA/BAX/MGMT/PIM1/CFDP1/GHITM/NDUFS3/GNAI3/SIAH2/AKR1B1/CAT/NAA38/PIH1D1/FKBP8/SLC25A6/RHOA/PTK2B/TMBIM6/DNAJA1/SOD2/GLO1/PDCD10/TSC22D3/PRDX5/HDAC1/BID/TRIAP1/HSPD1/MIEN1/VDAC2/BNIP3L/ARF4/CD27/DDX3X/I…	69
BP	GO:0002495	antigen processing and presentation of peptide antigen via MHC class II	10/774	34/18903	6.7046986058006e-07	2.1437298240663e-05	1.6968059295326e-05	HLA-DRA/HLA-DRB1/HLA-DMA/HLA-DPB1/HLA-DQB1/HLA-DPA1/CD74/HLA-DMB/HLA-DQA1/PYCARD	10
BP	GO:0032212	positive regulation of telomere maintenance via telomerase	10/774	34/18903	6.7046986058006e-07	2.1437298240663e-05	1.6968059295326e-05	CCT8/TCP1/CCT7/DKC1/CCT3/CCT5/HNRNPA1/CCT6A/XRCC5/CCT4	10
BP	GO:0051248	negative regulation of protein metabolic process	81/774	1141/18903	8.40524340096227e-07	2.67330978273763e-05	2.11597928055249e-05	GPX1/SOX4/FKBP1A/CALM2/DUSP6/SRP9/DPEP1/BANK1/IFI16/HSPB1/YWHAE/TYMS/HHEX/ECM1/SNX3/FHIT/SMARCB1/BANF1/ENG/F8A1/HDAC2/DUSP1/PRDX3/MDM4/VBP1/MTF2/MYADM/PRKAR1A/GABARAPL2/TAF7/PEBP1/ISG15/BST2/GAPDH/POLR2G/BAG6/LAMTOR5/CALM3/CARD8/GSTP1/EIF4E/PFDN6/TIA1/SPINT2/TMED2/BUB3/BAX/HMG20B/DTNBP1/PPP2R1A/SNRNP70/SIAH2/VPS28/PPP1R15A/ZFP36L1/YBX1/PIH1D1/FKBP8/RTN4/EIF6/PAIP2/HNRNPD/VPS35/PYCARD/PIN1/DNAJA1/…	81
BP	GO:0030097	hemopoiesis	69/774	920/18903	8.47370010571921e-07	2.68097223763671e-05	2.12204427006823e-05	HLA-DRA/SOX4/CD79B/MDK/CD79A/MEF2C/XBP1/HLA-DRB1/FOS/LEF1/HMGB2/CMTM7/CD19/ADA/EGR1/HMGB1/MYB/IFI16/CD74/PARP1/HHEX/PRMT1/CD164/IRF7/LYL1/HMGB3/SMARCB1/BTK/POU2AF1/AHSP/SMARCA4/PRDX3/TRAF3IP2/SOD1/LGALS9/ISG15/CBFA2T3/BLNK/TCF3/SLC25A5/SMARCE1/GLRX5/XRCC6/IRF8/BAX/SASH3/PIM1/ZFP36L1/MEAF6/EIF6/WASF2/RHOA/PTK2B/XRCC5/BABAM1/TOP2B/SOD2/GLO1/CDK6/SPI1/KLF2/YTHDF2/ATF4/WDR1/CDK5RAP3/PPP3CA/FBXW7/ZNHI…	69
BP	GO:1903131	mononuclear cell differentiation	43/774	473/18903	9.18169139553864e-07	2.87514912273333e-05	2.27573923960742e-05	HLA-DRA/SOX4/CD79B/MDK/CD79A/XBP1/HLA-DRB1/FOS/LEF1/CMTM7/CD19/ADA/EGR1/HMGB1/MYB/IFI16/CD74/HHEX/IRF7/LYL1/HMGB3/SMARCB1/BTK/POU2AF1/SMARCA4/TRAF3IP2/SOD1/LGALS9/BLNK/TCF3/SLC25A5/SMARCE1/XRCC6/IRF8/BAX/SASH3/ZFP36L1/RHOA/PTK2B/TOP2B/CDK6/SPI1/CD27	43
BP	GO:0007049	cell cycle	116/774	1823/18903	9.1825877989001e-07	2.87514912273333e-05	2.27573923960742e-05	STMN1/UHRF1/TERF2/TUBB/TUBA1B/CALM2/CCND3/ID3/TUBA1A/UBB/RANBP1/PCNA/MYB/AIF1/ERH/YWHAE/HHEX/FHL1/STAG3/MCM7/CKS1B/CHMP1B/PSME2/INSR/SMARCB1/BANF1/MCM3/NASP/DUSP1/RAN/SMARCA4/APEX1/MCM5/MDM4/PSME1/CLIC1/INO80C/PRKCB/RBBP4/PLSCR1/RAB11A/MORF4L2/UBE2I/CDK4/BCL7A/CHMP5/HSPA8/BAG6/PPP1CA/CFL1/CALM3/CKS2/VRK1/EIF4E/NUDC/SMARCE1/BCL2L1/MSH6/RPA2/EIF4G2/NAA10/BUB3/CCNDBP1/BAX/HMG20B/KLHDC3/PIM1/PCNP/MPL…	116
BP	GO:0006325	chromatin organization	52/774	624/18903	9.83467339319579e-07	3.06345006778774e-05	2.42478328261973e-05	GPX1/UHRF1/HMGB2/HMGN1/HMGB1/HMGN2/MYB/IFI16/HMGA1/SMARCB1/BANF1/HMGN3/CBX3/HDAC2/NASP/SMARCA4/HNRNPC/MTF2/INO80C/PRKCB/RBBP4/MORF4L2/TRIM28/DEK/UBE2A/BCL7A/BAG6/HDAC7/SMARCE1/BRD3/HMG20B/RUVBL2/CFDP1/DPY30/POLE3/SUPT4H1/MEAF6/MORF4L1/PIH1D1/RBBP7/SSRP1/NUDT5/CHD9/TDG/BABAM1/SPI1/GPX4/KLF2/HDAC1/BAZ1A/ENY2/ZNHIT1	52
BP	GO:0072521	purine-containing compound metabolic process	45/774	507/18903	9.91333072862143e-07	3.07211577400304e-05	2.4316423660381e-05	ALDOA/DCK/ADA/PFKL/PARP1/PKM/TMSB4X/AK1/MPP1/FHIT/INSR/HACD1/RAN/PGK1/NDUFA5/ACSS1/NUDT3/NUDT1/ENO1/NDUFB1/NDUFA13/CBFA2T3/GAPDH/HSPA8/NDUFA1/NME1/NDUFB3/IMPDH2/NDUFS3/PDHA1/GNAI3/HPRT1/NDUFS7/SDHC/EIF6/NME4/NDUFA3/RHOA/NUDT5/TPI1/OARD1/STOML2/NDUFB5/NDUFS8/NDUFB4	45
BP	GO:1903039	positive regulation of leukocyte cell-cell adhesion	30/774	275/18903	1.0817483842523e-06	3.33124074018447e-05	2.63674506796001e-05	CD24/HLA-DRA/SOX4/MDK/XBP1/HLA-DRB1/LEF1/HLA-DMA/HLA-DPB1/ALOX5/ADA/HLA-DQB1/HMGB1/HLA-DPA1/MYB/AIF1/CD74/HLA-DMB/SMARCB1/HLA-DQA1/SMARCA4/LGALS9/SMARCE1/SASH3/RHOA/PYCARD/HSPD1/PPP3CA/CD47/CD27	30
BP	GO:0006163	purine nucleotide metabolic process	43/774	476/18903	1.08597455868995e-06	3.33124074018447e-05	2.63674506796001e-05	ALDOA/DCK/ADA/PFKL/PARP1/PKM/TMSB4X/AK1/MPP1/FHIT/INSR/HACD1/RAN/PGK1/NDUFA5/ACSS1/NUDT3/ENO1/NDUFB1/NDUFA13/CBFA2T3/GAPDH/HSPA8/NDUFA1/NME1/NDUFB3/IMPDH2/NDUFS3/PDHA1/GNAI3/HPRT1/NDUFS7/SDHC/EIF6/NME4/NDUFA3/RHOA/NUDT5/TPI1/STOML2/NDUFB5/NDUFS8/NDUFB4	43
BP	GO:0033036	macromolecule localization	170/774	2946/18903	1.09911204743773e-06	3.34810505389677e-05	2.65009351662331e-05	CD24/TERF2/SOX4/FKBP1A/NBEAL1/XBP1/HLA-DRB1/SRP9/HNRNPA1L2/LAPTM5/ALOX5/PLIN3/JUP/PTP4A3/PFKL/CD74/HSPB1/YWHAE/PARP1/YWHAQ/CCT8/HHEX/VAMP5/DBN1/ELAVL1/TMSB4X/SNX3/GDI2/SPCS2/CHMP1B/YWHAH/SRSF3/CD200/OAZ1/SNX2/HPS4/HMGN3/NASP/NCOA4/RAN/SUMO1/AP2M1/ATP1B3/NEDD8/SYNE3/OAZ2/TRAF3IP2/MYADM/NOP10/COPE/GABARAPL2/GSN/FABP5/PRKCB/UBL5/NMT1/ARL5A/PLSCR1/LYPLA1/RAB11A/NDUFA13/HSP90AA1/ISG15/UPF2/TRIM28/SLBP…	170
BP	GO:0052548	regulation of endopeptidase activity	40/774	428/18903	1.10255321152649e-06	3.34810505389677e-05	2.65009351662331e-05	GPX1/DPEP1/LAPTM5/HMGB1/IFI16/PSME2/PRDX3/PSME1/GSN/PSMB9/LGALS9/NDUFA13/PEBP1/BST2/GAPDH/PSMB8/LAMTOR5/CARD8/PDCD6/SPINT2/BAX/MGMT/MTCH1/BCAP31/SIAH2/PIH1D1/RHOA/CYCS/PYCARD/RPS27L/PSENEN/PRDX5/CSTB/HDAC1/BID/TRIAP1/HSPD1/CD27/DDX3X/IFI6	40
BP	GO:0070585	protein localization to mitochondrion	19/774	128/18903	1.1326725820523e-06	3.42237020667102e-05	2.70887590149771e-05	HPS4/UBL5/NMT1/NDUFA13/HSP90AA1/ISG15/CALM3/ROMO1/TIMM13/BAX/BCAP31/TIMM8B/UBE2D3/DNAJA1/TIMM17B/BID/HSPD1/FBXW7/BNIP3L	19
BP	GO:0032210	regulation of telomere maintenance via telomerase	12/774	53/18903	1.15890025751929e-06	3.48419614735773e-05	2.75781239600295e-05	TERF2/CCT8/HNRNPC/TCP1/CCT7/DKC1/CCT3/CCT5/HNRNPA1/CCT6A/XRCC5/CCT4	12
BP	GO:0002504	antigen processing and presentation of peptide or polysaccharide antigen via MHC class II	10/774	36/18903	1.20653586833029e-06	3.60945359025741e-05	2.85695621974614e-05	HLA-DRA/HLA-DRB1/HLA-DMA/HLA-DPB1/HLA-DQB1/HLA-DPA1/CD74/HLA-DMB/HLA-DQA1/PYCARD	10
BP	GO:1903312	negative regulation of mRNA metabolic process	16/774	94/18903	1.23871734204587e-06	3.68034475585703e-05	2.91306802487686e-05	HNRNPK/YBX3/ELAVL1/SRSF6/HNRNPA0/RBMX/HNRNPC/TRAF3IP2/SRSF9/RNPS1/RBM42/YBX1/HNRNPD/HNRNPA2B1/PTBP1/C1QBP	16
BP	GO:0006402	mRNA catabolic process	28/774	248/18903	1.24241325532821e-06	3.68034475585703e-05	2.91306802487686e-05	ZCCHC7/YBX3/ELAVL1/APEX1/CARHSP1/HNRNPA0/HNRNPM/HNRNPC/TRAF3IP2/UPF2/POLR2G/NCBP2/RNPS1/UPF3B/LSM2/LSM7/DDX5/LSM5/ZFP36L1/YBX1/HNRNPD/RBM8A/LSM6/LSM4/EIF3E/YTHDF2/SERBP1/CNOT7	28
BP	GO:0009152	purine ribonucleotide biosynthetic process	26/774	220/18903	1.25092048895709e-06	3.68746951939888e-05	2.91870742070399e-05	ALDOA/ADA/PARP1/TMSB4X/AK1/HACD1/NDUFA5/ACSS1/ENO1/NDUFB1/NDUFA13/NDUFA1/NME1/NDUFB3/IMPDH2/NDUFS3/PDHA1/HPRT1/NDUFS7/SDHC/NME4/NDUFA3/STOML2/NDUFB5/NDUFS8/NDUFB4	26
BP	GO:0009150	purine ribonucleotide metabolic process	41/774	447/18903	1.31155777840949e-06	3.84744837617891e-05	3.04533395252567e-05	ALDOA/ADA/PFKL/PARP1/PKM/TMSB4X/AK1/MPP1/INSR/HACD1/RAN/PGK1/NDUFA5/ACSS1/NUDT3/ENO1/NDUFB1/NDUFA13/CBFA2T3/GAPDH/HSPA8/NDUFA1/NME1/NDUFB3/IMPDH2/NDUFS3/PDHA1/GNAI3/HPRT1/NDUFS7/SDHC/EIF6/NME4/NDUFA3/RHOA/NUDT5/TPI1/STOML2/NDUFB5/NDUFS8/NDUFB4	41
BP	GO:0072593	reactive oxygen species metabolic process	27/774	235/18903	1.36584375352588e-06	3.9873400012352e-05	3.15606103026777e-05	HBG2/GPX1/HBA2/HBA1/PRDX1/HBD/HBB/ALOX5/NCF4/PRDX3/HBM/SOD1/VDAC1/NDUFA13/GSTP1/ROMO1/RAC1/NDUFS3/GNAI3/CAT/EIF6/RHOA/PTK2B/SOD2/PRDX5/ARF4/IFI6	27
BP	GO:0006754	ATP biosynthetic process	17/774	106/18903	1.37591984737331e-06	3.99744405657544e-05	3.16405859638882e-05	ALDOA/PARP1/TMSB4X/NDUFA5/ENO1/NDUFB1/NDUFA13/NDUFA1/NDUFB3/NDUFS3/NDUFS7/SDHC/NDUFA3/STOML2/NDUFB5/NDUFS8/NDUFB4	17
BP	GO:0051234	establishment of localization	251/774	4734/18903	1.45525271385901e-06	4.20769959322966e-05	3.33048014695308e-05	HBG2/HBA2/HBA1/CD24/TERF2/SOCS2/SOX4/TUBB/TUBA1B/CD9/FKBP1A/DYNLL1/LAT2/CALM2/MEF2C/XBP1/HLA-DRB1/SRP9/HBD/HBB/FCGRT/TUBA1A/HNRNPA1L2/CD19/UBB/RANBP1/LAPTM5/ALOX5/PLIN3/SLC35E3/ADA/JUP/TSPAN13/PTP4A3/HNRNPK/HMGB1/PFKL/AIF1/CD74/HSPB1/YWHAE/YWHAQ/CCT8/HHEX/VAMP5/FHL1/ELAVL1/TMSB4X/SNX3/GDI2/IGLL1/ERGIC1/SPCS2/CHMP1B/YWHAH/SRSF3/CD200/INSR/NCF4/OAZ1/SNX2/CYB5A/HPS4/HMGN3/ENG/BTK/F8A1/NASP/NCOA4/RAN…	251
BP	GO:0006810	transport	244/774	4578/18903	1.48130329031073e-06	4.26262656349891e-05	3.37395596549972e-05	HBG2/HBA2/HBA1/CD24/TERF2/SOCS2/SOX4/TUBB/TUBA1B/CD9/FKBP1A/DYNLL1/LAT2/CALM2/MEF2C/XBP1/HLA-DRB1/SRP9/HBD/HBB/FCGRT/TUBA1A/HNRNPA1L2/CD19/UBB/RANBP1/LAPTM5/ALOX5/PLIN3/SLC35E3/ADA/JUP/TSPAN13/HNRNPK/HMGB1/PFKL/AIF1/CD74/HSPB1/YWHAE/YWHAQ/CCT8/HHEX/VAMP5/FHL1/ELAVL1/TMSB4X/SNX3/GDI2/IGLL1/ERGIC1/SPCS2/CHMP1B/YWHAH/SRSF3/CD200/INSR/NCF4/OAZ1/SNX2/CYB5A/HPS4/HMGN3/ENG/BTK/F8A1/NASP/NCOA4/RAN/CD22/S…	244
BP	GO:0010628	positive regulation of gene expression	82/774	1177/18903	1.51076179901579e-06	4.32679315234712e-05	3.42474513081953e-05	TERF2/SOX4/MDK/MZB1/MEF2C/XBP1/LEF1/HMGB2/ID3/HLA-DPB1/LAPTM5/EGR1/HMGB1/HLA-DPA1/YBX3/IFI16/AIF1/CD74/HSPB1/PKM/ELAVL1/IRF7/CD200/ENG/BTK/POU2AF1/HDAC2/SH3BGRL/HNRNPA0/RBMX/HNRNPC/TRAF3IP2/SOD1/GSN/ENO1/BCL11A/PLSCR1/LGALS9/HSP90AA1/ISG15/GSDMD/BLNK/GAPDH/HSPA8/POLR2G/LAMTOR5/FLOT1/CARD8/HMCES/UPF3B/IRF8/TMED2/COA3/DDX5/SASH3/DTNBP1/SNRNP70/PPP1R15A/G3BP1/YBX1/EIF6/ATP6AP2/HNRNPD/RHOA/PTK2B/ACTG…	82
BP	GO:2000573	positive regulation of DNA biosynthetic process	14/774	74/18903	1.53990138372665e-06	4.38944531219818e-05	3.4743355946643e-05	PCNA/CCT8/PTGES3/HSP90AA1/TCP1/CCT7/DKC1/CCT3/CCT5/HNRNPA1/CCT6A/PTK2B/XRCC5/CCT4	14
BP	GO:0045862	positive regulation of proteolysis	36/774	372/18903	1.69368203775513e-06	4.8051270207297e-05	3.8033561549589e-05	LAPTM5/HMGB1/IFI16/SUMO2/PSME2/RBX1/HDAC2/SUMO1/PSME1/GSN/ENO1/LGALS9/NDUFA13/CBFA2T3/BAG6/PSMC3/CARD8/PDCD6/BAX/MTCH1/BCAP31/PSMC5/RHOA/PTK2B/CYCS/PYCARD/PSMC1/RAD23A/PSMC6/PSMC4/RPS27L/PSENEN/BID/HSPD1/FBXW7/DDX3X	36
BP	GO:0033044	regulation of chromosome organization	28/774	252/18903	1.70930694267883e-06	4.82679525916269e-05	3.82050700813212e-05	TERF2/PARP1/CCT8/SMARCB1/DUSP1/SMARCA4/HNRNPC/INO80C/TRIM28/BCL7A/TCP1/CCT7/SMARCE1/DKC1/NAA10/BUB3/RUVBL2/SMC4/CCT3/CCT5/HNRNPA1/CCT6A/HNRNPD/XRCC5/HNRNPA2B1/CDC26/CCT4/ANAPC11	28
BP	GO:0008637	apoptotic mitochondrial changes	17/774	108/18903	1.79842643673e-06	5.05483300332996e-05	4.00100353904584e-05	GPX1/NMT1/SLC25A5/BCL2L1/BAX/GHITM/SLC25A6/VPS35/PYCARD/SOD2/BID/TRIAP1/HSPD1/JTB/VDAC2/BNIP3L/IFI6	17
BP	GO:2001020	regulation of response to DNA damage stimulus	32/774	312/18903	1.85187859175161e-06	5.18097330090507e-05	4.10084616029206e-05	TERF2/SOX4/PCNA/HNRNPK/HMGB1/CD74/PARP1/SMARCB1/SMARCA4/TAF7/MORF4L2/PPP4C/TRIM28/UBE2V2/DEK/BCL7A/SMARCE1/BCL2L1/RPA2/DDX5/MGMT/RNASEH2B/RUVBL2/MEAF6/MORF4L1/BABAM1/BID/TRIAP1/ENY2/ZNHIT1/ACTR2/UBE2N	32
BP	GO:0045184	establishment of protein localization	107/774	1671/18903	1.94758950861355e-06	5.42363290348005e-05	4.29291619070579e-05	CD24/SOX4/XBP1/HLA-DRB1/SRP9/LAPTM5/ALOX5/JUP/PTP4A3/PFKL/CD74/HSPB1/YWHAE/YWHAQ/CCT8/VAMP5/ELAVL1/SNX3/GDI2/SPCS2/CHMP1B/YWHAH/CD200/OAZ1/SNX2/HPS4/HMGN3/NASP/NCOA4/RAN/SUMO1/AP2M1/SYNE3/OAZ2/TRAF3IP2/COPE/GABARAPL2/PRKCB/UBL5/NMT1/ARL5A/LYPLA1/RAB11A/NDUFA13/HSP90AA1/TRIM28/CHMP5/HSPA8/TCP1/SNX17/BAG6/CCT7/CALM3/SEC62/SYNGR1/PDCD6/SNAP23/SEC61G/CMTM6/GLUL/ROMO1/DKC1/IER3IP1/TIMM13/UBE2J1/TMED2/…	107
BP	GO:0019886	antigen processing and presentation of exogenous peptide antigen via MHC class II	9/774	30/18903	2.03541672295301e-06	5.64221250312159e-05	4.4659264070973e-05	HLA-DRA/HLA-DRB1/HLA-DMA/HLA-DPB1/HLA-DQB1/HLA-DPA1/CD74/HLA-DMB/HLA-DQA1	9
BP	GO:0062197	cellular response to chemical stress	34/774	345/18903	2.18883980956268e-06	6.03979861606726e-05	4.78062393398358e-05	GPX1/PRDX1/FOS/RCSD1/ALOX5/PCNA/YBX3/AIF1/HSPB1/PARP1/NONO/RBX1/BTK/HDAC2/APEX1/PRDX3/SOD1/ROMO1/PYCR2/MGMT/AKR1B1/CAT/ZFP36L1/STK26/PYCARD/XRCC5/DNAJA1/SOD2/PDCD10/PRDX5/KLF2/ATF4/FBXW7/DDX3X	34
BP	GO:1900182	positive regulation of protein localization to nucleus	15/774	87/18903	2.24437427046033e-06	6.16488805290534e-05	4.87963477749843e-05	JUP/PARP1/CCT8/RAN/HSP90AA1/TRIM28/TCP1/LAMTOR5/CCT7/DKC1/CCT3/CCT5/CCT6A/CCT4/CDK5RAP3	15
BP	GO:0006164	purine nucleotide biosynthetic process	27/774	242/18903	2.41030697941937e-06	6.5907172292449e-05	5.2166872657688e-05	ALDOA/DCK/ADA/PARP1/TMSB4X/AK1/HACD1/NDUFA5/ACSS1/ENO1/NDUFB1/NDUFA13/NDUFA1/NME1/NDUFB3/IMPDH2/NDUFS3/PDHA1/HPRT1/NDUFS7/SDHC/NME4/NDUFA3/STOML2/NDUFB5/NDUFS8/NDUFB4	27
BP	GO:0034645	cellular macromolecule biosynthetic process	84/774	1231/18903	2.54303146030239e-06	6.9223149164898e-05	5.47915360626557e-05	RPS4Y2/SOX4/EIF1AY/SRP9/BANK1/EIF4A2/YBX3/RPS17/HSPB1/TYMS/PKM/PRMT1/ELAVL1/ACADM/INSR/OSTC/QRSL1/SH3BGRL/PTGES3/UGP2/NMT1/EIF2S2/EIF3J/SLBP/GAPDH/POLR2G/PPP1CA/EIF4E/TIA1/NCBP2/GLUL/UPF3B/EIF4G2/MRPL42/MRPL51/UBE2J1/TMED2/COA3/MRPS6/MRPL28/MRPL52/TMEM165/RPL7/MTIF3/DENR/PPP1R15A/ZFP36L1/YBX1/MRPL12/TUFM/EIF6/PAIP2/HNRNPD/RHOA/PTK2B/RBM8A/ZNF706/MRPS18C/MRPL18/GPAA1/MCTS1/TCOF1/MRPL14/MRPS26/SLC2…	84
BP	GO:0052547	regulation of peptidase activity	41/774	459/18903	2.56310856605088e-06	6.93017774042515e-05	5.48537719196493e-05	GPX1/DPEP1/LAPTM5/HMGB1/IFI16/ECM1/PSME2/PRDX3/PSME1/GSN/PSMB9/LGALS9/NDUFA13/PEBP1/BST2/GAPDH/PSMB8/LAMTOR5/CARD8/PDCD6/SPINT2/BAX/MGMT/MTCH1/BCAP31/SIAH2/PIH1D1/RHOA/CYCS/PYCARD/RPS27L/PSENEN/PRDX5/CSTB/HDAC1/BID/TRIAP1/HSPD1/CD27/DDX3X/IFI6	41
BP	GO:1900180	regulation of protein localization to nucleus	19/774	135/18903	2.57016099654033e-06	6.93017774042515e-05	5.48537719196493e-05	JUP/PARP1/CCT8/RAN/SUMO1/HSP90AA1/TRIM28/TCP1/LAMTOR5/CCT7/GLUL/DKC1/CCT3/CCT5/SUMO3/CCT6A/PIN1/CCT4/CDK5RAP3	19
BP	GO:0070727	cellular macromolecule localization	146/774	2479/18903	2.58032432830657e-06	6.93017774042515e-05	5.48537719196493e-05	CD24/TERF2/SOX4/FKBP1A/NBEAL1/XBP1/HLA-DRB1/SRP9/LAPTM5/ALOX5/JUP/PTP4A3/PFKL/CD74/HSPB1/YWHAE/PARP1/YWHAQ/CCT8/HHEX/VAMP5/DBN1/ELAVL1/TMSB4X/SNX3/GDI2/SPCS2/CHMP1B/YWHAH/CD200/OAZ1/SNX2/HPS4/HMGN3/NASP/NCOA4/RAN/SUMO1/AP2M1/ATP1B3/NEDD8/SYNE3/OAZ2/TRAF3IP2/MYADM/COPE/GABARAPL2/GSN/PRKCB/UBL5/NMT1/ARL5A/LYPLA1/RAB11A/NDUFA13/HSP90AA1/ISG15/TRIM28/CHMP5/HSPA8/TCP1/SNX17/BAG6/LAMTOR5/CCT7/CALM3/FLO…	146
BP	GO:0071705	nitrogen compound transport	124/774	2025/18903	2.62269071085859e-06	7.01279644500816e-05	5.5507715836709e-05	HBA2/HBA1/CD24/SOX4/XBP1/HLA-DRB1/SRP9/HBB/HNRNPA1L2/LAPTM5/ALOX5/SLC35E3/JUP/PFKL/CD74/HSPB1/YWHAE/YWHAQ/HHEX/VAMP5/ELAVL1/SNX3/GDI2/SPCS2/CHMP1B/YWHAH/SRSF3/CD200/OAZ1/SNX2/HPS4/HMGN3/BTK/NASP/NCOA4/RAN/SUMO1/AP2M1/OAZ2/TRAF3IP2/COPE/GABARAPL2/TAF7/PRKCB/SLC25A39/UBL5/NMT1/ARL5A/LYPLA1/RAB11A/NDUFA13/HSP90AA1/UPF2/TRIM28/SLBP/SLC25A5/CHMP5/HSPA8/TCP1/SNX17/BAG6/FLOT1/SEC62/SRSF1/SYNGR1/PDCD6/SN…	124
BP	GO:0072655	establishment of protein localization to mitochondrion	18/774	123/18903	2.66025172235895e-06	7.0818947833547e-05	5.60546432942225e-05	HPS4/UBL5/NMT1/NDUFA13/HSP90AA1/CALM3/ROMO1/TIMM13/BAX/BCAP31/TIMM8B/UBE2D3/DNAJA1/TIMM17B/BID/HSPD1/FBXW7/BNIP3L	18
BP	GO:0042776	proton motive force-driven mitochondrial ATP synthesis	13/774	67/18903	2.69646898939477e-06	7.1468254837336e-05	5.65685830462135e-05	NDUFA5/NDUFB1/NDUFA13/NDUFA1/NDUFB3/NDUFS3/NDUFS7/SDHC/NDUFA3/STOML2/NDUFB5/NDUFS8/NDUFB4	13
BP	GO:0098869	cellular oxidant detoxification	16/774	100/18903	2.88946160111164e-06	7.62489801550989e-05	6.03526247550048e-05	HBG2/GPX1/HBA2/HBA1/PRDX1/HBD/HBB/PRDX3/HBM/SOD1/ALOX5AP/GSTP1/CAT/SOD2/GPX4/PRDX5	16
BP	GO:0050790	regulation of catalytic activity	141/774	2380/18903	2.91174848878818e-06	7.65030265988998e-05	6.05537077027619e-05	GPX1/TCL1A/STMN1/CD24/UHRF1/TERF2/SOCS2/FKBP1A/TCL1B/DDAH2/CALM2/MEF2C/HLA-DRB1/HMGB2/CCND3/HMGN1/DPEP1/CD19/RANBP1/LAPTM5/PCNA/EGR1/HMGB1/EIF4A2/IFI16/CD74/HSPB1/PARP1/HHEX/TMSB4X/ECM1/GDI2/CKS1B/NEIL1/CD200/PSME2/INSR/NCF4/OAZ1/HPS4/BTK/DUSP1/PRDX3/GMFG/PTGES3/OAZ2/SOD1/PSME1/GNA15/PRKAR1A/GSN/TAF7/PSMB9/PLSCR1/LGALS9/ALOX5AP/S1PR4/UBE2I/NDUFA13/PEBP1/HSP90AA1/CDK4/BST2/GAPDH/TCP1/PSMB8/LAMTOR5…	141
BP	GO:0044093	positive regulation of molecular function	102/774	1587/18903	2.96976945426951e-06	7.76034470907859e-05	6.1424712992071e-05	TCL1A/STMN1/CD24/UHRF1/TERF2/FKBP1A/TCL1B/CALM2/MEF2C/HLA-DRB1/HMGB2/CCND3/HMGN1/CD19/LAPTM5/PCNA/JUP/EGR1/HNRNPK/HMGB1/IFI16/CD74/PARP1/TMSB4X/CKS1B/CD200/PSME2/INSR/SMARCB1/BTK/HDAC2/RAN/SMARCA4/SUMO1/GLRX/ATP1B3/PRDX3/PTGES3/SOD1/PSME1/GNA15/GABARAPL2/GSN/PRKCB/STIM2/PLSCR1/LGALS9/S1PR4/UBE2I/NDUFA13/HSP90AA1/TRIM28/TCF3/TCP1/AHSA1/LAMTOR5/CALM3/FLOT1/CKS2/CARD8/PDCD6/MSH6/XRCC6/DKC1/NME1/BAX/…	102
BP	GO:0019058	viral life cycle	32/774	319/18903	2.97931486431612e-06	7.76034470907859e-05	6.1424712992071e-05	HLA-DRB1/HMGB1/IFI16/CD74/SNX3/CHMP1B/INSR/SMARCB1/BANF1/MX1/GSN/PLSCR1/LGALS9/ISG15/BST2/TRIM28/DEK/CHMP5/HSPA8/LAMTOR5/RAB7A/VPS28/PCBP1/CXCR4/BSG/TOP2B/RAD23A/CHMP4A/VAMP8/SIVA1/CNOT7/DDX3X	32
BP	GO:0009889	regulation of biosynthetic process	227/774	4239/18903	3.02206771712152e-06	7.83792069294649e-05	6.20387427449748e-05	UHRF1/TERF2/SOX4/MDK/DDAH2/MEF2C/XBP1/HLA-DRB1/FOS/GABPB1/LEF1/HMGB2/TCF4/SRP9/CCND3/ID3/HMGN1/HBB/BANK1/FOSB/EBF1/ALOX5/SSBP2/PCNA/JUP/EGR1/PTP4A3/HNRNPK/HMGB1/EIF4A2/YBX3/MYB/IFI16/AIF1/CD74/HMGA1/HSPB1/IER2/PARP1/YWHAQ/PDLIM1/CCT8/TYMS/HHEX/PKM/PRMT1/ELAVL1/ACADM/TMSB4X/ECM1/SRSF2/CKS1B/PTMA/IRF7/TSC22D4/LYL1/YWHAH/HMGB3/CD200/INSR/NONO/SMARCB1/ELK3/HMGN3/ZNF90/ENG/BTK/ETS2/CBX3/POU2AF1/HDAC2/…	227
BP	GO:0008104	protein localization	145/774	2469/18903	3.29480738285181e-06	8.49854085312731e-05	6.72676862078098e-05	CD24/TERF2/SOX4/FKBP1A/NBEAL1/XBP1/HLA-DRB1/SRP9/LAPTM5/ALOX5/JUP/PTP4A3/PFKL/CD74/HSPB1/YWHAE/PARP1/YWHAQ/CCT8/HHEX/VAMP5/DBN1/ELAVL1/TMSB4X/SNX3/GDI2/SPCS2/CHMP1B/YWHAH/CD200/OAZ1/SNX2/HPS4/HMGN3/NASP/NCOA4/RAN/SUMO1/AP2M1/ATP1B3/NEDD8/SYNE3/OAZ2/TRAF3IP2/MYADM/COPE/GABARAPL2/GSN/PRKCB/UBL5/NMT1/ARL5A/LYPLA1/RAB11A/NDUFA13/HSP90AA1/ISG15/TRIM28/CHMP5/HSPA8/TCP1/SNX17/BAG6/LAMTOR5/CCT7/CALM3/FLO…	145
BP	GO:0032204	regulation of telomere maintenance	16/774	101/18903	3.30490997928995e-06	8.49854085312731e-05	6.72676862078098e-05	TERF2/PARP1/CCT8/HNRNPC/TCP1/CCT7/DKC1/RUVBL2/CCT3/CCT5/HNRNPA1/CCT6A/HNRNPD/XRCC5/HNRNPA2B1/CCT4	16
BP	GO:0002478	antigen processing and presentation of exogenous peptide antigen	10/774	40/18903	3.46800751472583e-06	8.88015653029161e-05	7.0288252216388e-05	HLA-DRA/HLA-DRB1/HLA-DMA/HLA-DPB1/HLA-DQB1/HLA-DPA1/CD74/HLA-DMB/HLA-DQA1/TAP1	10
BP	GO:0019884	antigen processing and presentation of exogenous antigen	11/774	49/18903	3.54178104052419e-06	9.0307944421467e-05	7.14805820481542e-05	HLA-DRA/HLA-DRB1/HLA-DMA/HLA-DPB1/HLA-DQB1/HLA-DPA1/CD74/HLA-DMB/HLA-DQA1/PSME1/TAP1	11
BP	GO:0044403	biological process involved in symbiotic interaction	31/774	307/18903	3.70097662028238e-06	9.39705954469177e-05	7.43796451241182e-05	GPX1/HLA-DRB1/LEF1/HMGB1/CD74/SNX3/CHMP1B/INSR/SMARCB1/SMARCA4/GSN/PLSCR1/LGALS9/GAPDH/CHMP5/HSPA8/TCP1/CFL1/PSMC3/BCL2L1/ROMO1/RAB7A/EXOC7/THOC2/CXCR4/BSG/CHMP4A/HDAC1/VAMP8/HSPD1/SIVA1	31
BP	GO:0006886	intracellular protein transport	64/774	868/18903	3.78032623021726e-06	9.55837297456187e-05	7.56564738608554e-05	CD24/SRP9/LAPTM5/JUP/CD74/HSPB1/YWHAE/YWHAQ/ELAVL1/SPCS2/YWHAH/OAZ1/SNX2/HPS4/NCOA4/RAN/SUMO1/AP2M1/OAZ2/TRAF3IP2/UBL5/NMT1/ARL5A/RAB11A/NDUFA13/HSP90AA1/TRIM28/HSPA8/SNX17/BAG6/SEC62/SYNGR1/PDCD6/SEC61G/ROMO1/TIMM13/UBE2J1/TMED2/COPZ1/TRAM1/BAX/RAB7A/SRP14/BCAP31/TIMM8B/VPS28/UBE2D3/NUTF2/RAB8A/VPS35/STX7/TMED9/TIMM17B/PDCD10/CHMP4A/AP3S1/BID/RAB5C/HSPD1/SSR1/PPP3CA/FBXW7/BNIP3L/ARF4	64
BP	GO:0010257	NADH dehydrogenase complex assembly	12/774	59/18903	3.88098711977802e-06	9.73145442523592e-05	7.70264488852209e-05	NDUFA5/NDUFAF3/NDUFB1/NDUFA13/NDUFA1/NDUFB3/NDUFS3/NDUFS7/NDUFA3/NDUFB5/NDUFS8/NDUFB4	12
BP	GO:0032981	mitochondrial respiratory chain complex I assembly	12/774	59/18903	3.88098711977802e-06	9.73145442523592e-05	7.70264488852209e-05	NDUFA5/NDUFAF3/NDUFB1/NDUFA13/NDUFA1/NDUFB3/NDUFS3/NDUFS7/NDUFA3/NDUFB5/NDUFS8/NDUFB4	12
BP	GO:0048534	hematopoietic or lymphoid organ development	69/774	962/18903	4.05246625207596e-06	0.000101194436203698	8.00974625899659e-05	HLA-DRA/SOX4/CD79B/MDK/CD79A/MEF2C/XBP1/HLA-DRB1/FOS/LEF1/HMGB2/CMTM7/CD19/ADA/EGR1/HMGB1/MYB/IFI16/CD74/PARP1/HHEX/PRMT1/CD164/IRF7/LYL1/HMGB3/SMARCB1/BTK/POU2AF1/AHSP/SMARCA4/PRDX3/TRAF3IP2/SOD1/LGALS9/ISG15/CBFA2T3/BLNK/TCF3/SLC25A5/SMARCE1/GLRX5/XRCC6/IRF8/BAX/SASH3/PIM1/ZFP36L1/MEAF6/EIF6/WASF2/RHOA/PTK2B/XRCC5/BABAM1/TOP2B/SOD2/GLO1/CDK6/SPI1/KLF2/YTHDF2/ATF4/WDR1/CDK5RAP3/PPP3CA/FBXW7/ZNHI…	69
BP	GO:0009636	response to toxic substance	27/774	250/18903	4.47301240283468e-06	0.000111236271400535	8.80457801970145e-05	HBG2/GPX1/HBA2/HBA1/PRDX1/FOS/HBD/HBB/TYMS/ESD/PRDX3/HBM/SRSF9/SOD1/AKR1A1/ALOX5AP/GSTP1/BAX/MGMT/MPST/PIM1/CAT/RALBP1/SOD2/GPX4/PRDX5/ATF4	27
BP	GO:0031326	regulation of cellular biosynthetic process	223/774	4175/18903	4.68334633524013e-06	0.000115989597966623	9.1808135234388e-05	UHRF1/TERF2/SOX4/MDK/DDAH2/MEF2C/XBP1/HLA-DRB1/FOS/GABPB1/LEF1/HMGB2/TCF4/SRP9/CCND3/ID3/HMGN1/HBB/BANK1/FOSB/EBF1/SSBP2/PCNA/JUP/EGR1/PTP4A3/HNRNPK/HMGB1/EIF4A2/YBX3/MYB/IFI16/AIF1/CD74/HMGA1/HSPB1/IER2/PARP1/YWHAQ/PDLIM1/CCT8/TYMS/HHEX/PKM/PRMT1/ELAVL1/TMSB4X/ECM1/SRSF2/CKS1B/PTMA/IRF7/TSC22D4/LYL1/YWHAH/HMGB3/CD200/INSR/NONO/SMARCB1/ELK3/HMGN3/ZNF90/ENG/BTK/ETS2/CBX3/POU2AF1/HDAC2/MLXIP/NCOA4/…	223
BP	GO:0000380	alternative mRNA splicing, via spliceosome	14/774	81/18903	4.72233214276394e-06	0.000116477767913153	9.2194531715228e-05	SRSF2/SRSF6/RBMX/HNRNPM/SRSF9/SRSF1/TIA1/NCBP2/RNPS1/DDX5/HNRNPA1/PUF60/RBM8A/PTBP1	14
BP	GO:0072522	purine-containing compound biosynthetic process	27/774	251/18903	4.82178958286729e-06	0.000118447457110842	9.37535809351689e-05	ALDOA/DCK/ADA/PARP1/TMSB4X/AK1/HACD1/NDUFA5/ACSS1/ENO1/NDUFB1/NDUFA13/NDUFA1/NME1/NDUFB3/IMPDH2/NDUFS3/PDHA1/HPRT1/NDUFS7/SDHC/NME4/NDUFA3/STOML2/NDUFB5/NDUFS8/NDUFB4	27
BP	GO:0098754	detoxification	20/774	154/18903	4.98428993194314e-06	0.000121577060982353	9.62307263042605e-05	HBG2/GPX1/HBA2/HBA1/PRDX1/HBD/HBB/ESD/PRDX3/HBM/SOD1/AKR1A1/ALOX5AP/GSTP1/PIM1/CAT/RALBP1/SOD2/GPX4/PRDX5	20
BP	GO:0002520	immune system development	72/774	1024/18903	4.98942762264167e-06	0.000121577060982353	9.62307263042605e-05	HLA-DRA/SOX4/CD79B/MDK/CD79A/MEF2C/XBP1/HLA-DRB1/FOS/LEF1/HMGB2/CMTM7/CD19/ADA/EGR1/HMGB1/MYB/IFI16/CD74/PARP1/HHEX/PRMT1/CD164/IRF7/LYL1/HMGB3/SMARCB1/BTK/POU2AF1/AHSP/SMARCA4/PRDX3/TRAF3IP2/SOD1/LGALS9/ISG15/CBFA2T3/BLNK/TCF3/SLC25A5/SMARCE1/MSH6/GLRX5/XRCC6/HMCES/IRF8/BAX/SASH3/PIM1/ZFP36L1/MEAF6/EIF6/WASF2/RHOA/PTK2B/XRCC5/BABAM1/TOP2B/SOD2/GLO1/CDK6/SPI1/KLF2/YTHDF2/ATF4/HSPD1/WDR1/CDK5RAP3/…	72
BP	GO:0010556	regulation of macromolecule biosynthetic process	215/774	4002/18903	5.07607841822583e-06	0.000123191734463208	9.75087733351011e-05	UHRF1/TERF2/SOX4/MDK/MEF2C/XBP1/HLA-DRB1/FOS/GABPB1/LEF1/HMGB2/TCF4/SRP9/CCND3/ID3/HMGN1/BANK1/FOSB/EBF1/SSBP2/PCNA/JUP/EGR1/PTP4A3/HNRNPK/HMGB1/EIF4A2/YBX3/MYB/IFI16/CD74/HMGA1/HSPB1/IER2/PARP1/YWHAQ/PDLIM1/CCT8/TYMS/HHEX/PKM/PRMT1/ELAVL1/TMSB4X/ECM1/SRSF2/CKS1B/PTMA/IRF7/TSC22D4/LYL1/YWHAH/HMGB3/CD200/INSR/NONO/SMARCB1/ELK3/HMGN3/ZNF90/ENG/BTK/ETS2/CBX3/POU2AF1/HDAC2/MLXIP/NCOA4/SMARCA4/APEX1/S…	215
BP	GO:0061077	chaperone-mediated protein folding	13/774	71/18903	5.30999301236766e-06	0.000128353151094951	0.000101594139992415	FKBP1A/CD74/HSPB1/CCT8/PTGES3/HSPA8/TCP1/CCT7/CCT3/CCT5/CCT6A/CCT4/ST13	13
BP	GO:0010033	response to organic substance	174/774	3109/18903	5.39709811646637e-06	0.000129938900070941	0.000102849292687034	GPX1/TCL1A/CD24/SOCS2/SOX4/TUBA1B/MDK/CD9/FKBP1A/MZB1/MEF2C/XBP1/HLA-DRB1/FOS/DUSP6/LEF1/HMGB2/CCND3/ID3/FOSB/LAPTM5/PCNA/ADA/JUP/EGR1/PTP4A3/HMGB1/HLA-DPA1/EIF4A2/PFKL/YBX3/IFI16/AIF1/CD74/HSPB1/IER2/PARP1/TYMS/HHEX/PKM/TMSB4X/ECM1/PTPRE/MCM7/IRF7/YWHAH/SRSF3/ESD/SRSF6/RGS19/INSR/SMARCB1/HMGN3/ENG/BTK/MX1/HDAC2/NASP/DUSP1/NCOA4/SMARCA4/APEX1/PRDX3/HNRNPA0/RBMX/PTGES3/NREP/TRAF3IP2/SRSF9/SOD1/MTF…	174
BP	GO:0036261	7-methylguanosine cap hypermethylation	5/774	8/18903	5.74041775464224e-06	0.000137656128933742	0.00010895763691351	SNRPD3/SNRPD1/SNRPE/SNRPG/SNRPB	5
BP	GO:0042176	regulation of protein catabolic process	34/774	361/18903	5.92881374351636e-06	0.000141154050250716	0.000111726313061524	GPX1/UBB/SUMO2/SNX3/FHIT/PSME2/RBX1/OAZ1/F8A1/SUMO1/MDM4/OAZ2/PSME1/GABARAPL2/NDUFA13/HSP90AA1/CBFA2T3/BAG6/PSMC3/RAB7A/SNRNP70/PSMD2/BCAP31/VPS28/PSMC5/PSMD3/VPS35/PIN1/PSMC1/RAD23A/PSMC6/PSMC4/CDK5RAP3/FBXW7	34
BP	GO:0045621	positive regulation of lymphocyte differentiation	18/774	130/18903	5.93300161570111e-06	0.000141154050250716	0.000111726313061524	HLA-DRA/SOX4/MDK/XBP1/HLA-DRB1/LEF1/ADA/MYB/CD74/SMARCB1/BTK/SMARCA4/LGALS9/SMARCE1/XRCC6/SASH3/RHOA/CD27	18
BP	GO:0045727	positive regulation of translation	19/774	143/18903	6.10249776225051e-06	0.00014461723128345	0.000114467491565186	SOX4/YBX3/PKM/ELAVL1/SH3BGRL/POLR2G/UPF3B/COA3/PPP1R15A/YBX1/EIF6/HNRNPD/RHOA/PTK2B/RPS27L/EIF3E/YTHDF2/C1QBP/DDX3X	19
BP	GO:0071103	DNA conformation change	16/774	106/18903	6.29841857577238e-06	0.000148098612659115	0.000117223076011918	HMGB2/HMGB1/HMGA1/HHEX/MCM7/HMGB3/MCM3/MCM5/XRCC6/RUVBL2/G3BP1/XRCC5/CHD9/TOP2B/HNRNPA2B1/DDX3X	16
BP	GO:2001252	positive regulation of chromosome organization	16/774	106/18903	6.29841857577238e-06	0.000148098612659115	0.000117223076011918	TERF2/CCT8/TRIM28/TCP1/CCT7/DKC1/RUVBL2/SMC4/CCT3/CCT5/HNRNPA1/CCT6A/HNRNPD/XRCC5/HNRNPA2B1/CCT4	16
BP	GO:0002521	leukocyte differentiation	48/774	596/18903	6.53723468304345e-06	0.00015311825267299	0.000121196223581189	HLA-DRA/SOX4/CD79B/MDK/CD79A/XBP1/HLA-DRB1/FOS/LEF1/CMTM7/CD19/ADA/EGR1/HMGB1/MYB/IFI16/CD74/PARP1/HHEX/IRF7/LYL1/HMGB3/SMARCB1/BTK/POU2AF1/SMARCA4/TRAF3IP2/SOD1/LGALS9/CBFA2T3/BLNK/TCF3/SLC25A5/SMARCE1/XRCC6/IRF8/BAX/SASH3/ZFP36L1/RHOA/PTK2B/TOP2B/GLO1/CDK6/SPI1/PPP3CA/FBXW7/CD27	48
BP	GO:0032543	mitochondrial translation	18/774	131/18903	6.61977978089892e-06	0.000154453008555877	0.000122252710117475	QRSL1/MRPL42/MRPL51/COA3/MRPS6/MRPL28/MRPL52/MTIF3/MRPL12/TUFM/MRPS18C/MRPL18/MRPL14/MRPS26/MRPL23/MRPL33/MRPL57/C1QBP	18
BP	GO:1902107	positive regulation of leukocyte differentiation	22/774	184/18903	6.71114155901115e-06	0.00015538478329925	0.000122990228853183	HLA-DRA/SOX4/MDK/XBP1/HLA-DRB1/FOS/LEF1/ADA/HMGB1/MYB/CD74/SMARCB1/BTK/SMARCA4/LGALS9/SMARCE1/XRCC6/SASH3/ZFP36L1/RHOA/PPP3CA/CD27	22
BP	GO:1903708	positive regulation of hemopoiesis	22/774	184/18903	6.71114155901115e-06	0.00015538478329925	0.000122990228853183	HLA-DRA/SOX4/MDK/XBP1/HLA-DRB1/FOS/LEF1/ADA/HMGB1/MYB/CD74/SMARCB1/BTK/SMARCA4/LGALS9/SMARCE1/XRCC6/SASH3/ZFP36L1/RHOA/PPP3CA/CD27	22
BP	GO:0009165	nucleotide biosynthetic process	30/774	304/18903	8.35606905856421e-06	0.000192731776033983	0.000152551136207777	ALDOA/DCK/ADA/DUT/PARP1/TYMS/TMSB4X/AK1/HACD1/NDUFA5/ACSS1/ENO1/NDUFB1/NDUFA13/CMPK1/NDUFA1/NME1/NDUFB3/IMPDH2/NDUFS3/PDHA1/HPRT1/NDUFS7/SDHC/NME4/NDUFA3/STOML2/NDUFB5/NDUFS8/NDUFB4	30
BP	GO:0000278	mitotic cell cycle	67/774	946/18903	8.52500180534955e-06	0.000195507148938409	0.000154747900533219	STMN1/TUBB/TUBA1B/CALM2/CCND3/TUBA1A/RANBP1/PCNA/MYB/AIF1/YWHAE/FHL1/CKS1B/CHMP1B/PSME2/INSR/SMARCB1/BANF1/MCM3/NASP/DUSP1/RAN/SMARCA4/APEX1/PSME1/PRKCB/RAB11A/UBE2I/CDK4/BCL7A/CHMP5/CFL1/CALM3/CKS2/VRK1/EIF4E/NUDC/SMARCE1/RPA2/NAA10/BUB3/EXOC7/RNASEH2B/PPP2R1A/SMC4/UBE2S/SUN2/ANAPC16/ZFP36L1/RHOA/PIN1/BABAM1/RPA3/DYNLT3/CDK6/CHMP4A/RPS27L/CDC26/ENSA/BID/TRIAP1/TUBB4B/CDK5RAP3/PPP3CA/ANAPC11/JTB/…	67
BP	GO:0002381	immunoglobulin production involved in immunoglobulin-mediated immune response	13/774	74/18903	8.54110331288101e-06	0.000195507148938409	0.000154747900533219	HLA-DRA/HLA-DRB1/HLA-DMA/HLA-DPB1/HLA-DQB1/HLA-DPA1/HLA-DMB/HLA-DQA1/BTK/TRAF3IP2/MSH6/HMCES/HSPD1	13
BP	GO:0010950	positive regulation of endopeptidase activity	21/774	174/18903	9.33893661338193e-06	0.000212962996055347	0.000168564559965075	LAPTM5/HMGB1/IFI16/PSME2/PSME1/GSN/LGALS9/NDUFA13/CARD8/PDCD6/BAX/MTCH1/BCAP31/RHOA/CYCS/PYCARD/RPS27L/PSENEN/BID/HSPD1/DDX3X	21
BP	GO:0006955	immune response	118/774	1955/18903	9.42357632910397e-06	0.000214085232168328	0.000169452832763943	GPX1/VPREB1/CD24/NPY/HLA-DRA/VPREB3/TUBB/CD79B/MDK/CD79A/FKBP1A/PRDX1/LAT2/MEF2C/XBP1/HLA-DRB1/LEF1/HMGB2/HLA-DMA/HLA-DPB1/FCGRT/BANK1/CD19/LAPTM5/ALOX5/LAIR1/ADA/HLA-DQB1/HMGB1/HMGN2/HLA-DPA1/MYB/IFI16/AIF1/CD74/PARP1/RNASET2/HLA-DMB/CD164/ECM1/LST1/IRF7/IGLL1/PAG1/HMGB3/CD200/NONO/HLA-DQA1/BANF1/BTK/POU2AF1/MX1/CD22/TRAF3IP2/MILR1/CMTM3/JCHAIN/GSN/PRKCB/PLSCR1/LGALS9/S1PR4/HSP90AA1/ISG15/GSDMD/…	118
BP	GO:1901293	nucleoside phosphate biosynthetic process	30/774	306/18903	9.50815918075986e-06	0.000215197775016224	0.000170333433145566	ALDOA/DCK/ADA/DUT/PARP1/TYMS/TMSB4X/AK1/HACD1/NDUFA5/ACSS1/ENO1/NDUFB1/NDUFA13/CMPK1/NDUFA1/NME1/NDUFB3/IMPDH2/NDUFS3/PDHA1/HPRT1/NDUFS7/SDHC/NME4/NDUFA3/STOML2/NDUFB5/NDUFS8/NDUFB4	30
BP	GO:0022409	positive regulation of cell-cell adhesion	31/774	322/18903	9.78395437141176e-06	0.000220613568158363	0.000174620144005087	CD24/HLA-DRA/SOX4/MDK/XBP1/HLA-DRB1/LEF1/HLA-DMA/HLA-DPB1/ALOX5/ADA/HLA-DQB1/HMGB1/HLA-DPA1/MYB/AIF1/CD74/HLA-DMB/SMARCB1/HLA-DQA1/SMARCA4/LGALS9/FLOT1/SMARCE1/SASH3/RHOA/PYCARD/HSPD1/PPP3CA/CD47/CD27	31
BP	GO:0002181	cytoplasmic translation	20/774	161/18903	9.8253918198769e-06	0.000220724322555822	0.000174707808372219	EIF4A2/YBX3/RPS17/PKM/SH3BGRL/EIF2S2/EIF3J/SLBP/NCBP2/RPL7/DENR/YBX1/HNRNPD/MCTS1/RPS10/EIF3E/YTHDF2/EIF3L/EIF3I/EIF4H	20
BP	GO:0006122	mitochondrial electron transport, ubiquinol to cytochrome c	6/774	14/18903	1.04676697383448e-05	0.000234281956403029	0.000185438952401711	UQCRC2/UQCR10/UQCRQ/CYCS/UQCRC1/CYC1	6
BP	GO:0002684	positive regulation of immune system process	68/774	971/18903	1.05525366448441e-05	0.000235309885405139	0.000186252579196626	CD24/HLA-DRA/SOX4/CD79B/MDK/CD79A/MZB1/LAT2/MEF2C/XBP1/HLA-DRB1/FOS/LEF1/HMGB2/HLA-DMA/HLA-DPB1/BANK1/CD19/LAPTM5/ADA/HLA-DQB1/HMGB1/HLA-DPA1/MYB/IFI16/AIF1/CD74/HLA-DMB/IRF7/IGLL1/NONO/SMARCB1/HLA-DQA1/BTK/SMARCA4/CD22/CMTM3/PRKCB/PLSCR1/LGALS9/HSP90AA1/BLNK/BAG6/SMARCE1/XRCC6/HMCES/BAX/SASH3/RAC1/ZFP36L1/RHOA/PTK2B/PYCARD/XRCC5/STX7/NMI/SPI1/STOML2/SPG21/PHPT1/CD99/VAMP8/HSPD1/PPP3CA/CD47/UBE2N…	68
BP	GO:0050778	positive regulation of immune response	48/774	607/18903	1.06241382120362e-05	0.000236035541232847	0.00018682695060175	HLA-DRA/CD79B/CD79A/LAT2/MEF2C/XBP1/HLA-DRB1/HMGB2/HLA-DPB1/BANK1/CD19/LAPTM5/ADA/HLA-DQB1/HMGB1/MYB/IFI16/CD74/HLA-DMB/IRF7/IGLL1/NONO/BTK/CD22/CMTM3/PRKCB/PLSCR1/LGALS9/HSP90AA1/BLNK/BAG6/XRCC6/HMCES/BAX/SASH3/PYCARD/XRCC5/STX7/NMI/SPI1/STOML2/SPG21/PHPT1/VAMP8/HSPD1/CD47/UBE2N/C1QBP	48
BP	GO:0051249	regulation of lymphocyte activation	46/774	573/18903	1.10487662619999e-05	0.000244570309601704	0.000193582394040977	CD24/HLA-DRA/SOX4/MDK/MZB1/MEF2C/XBP1/HLA-DRB1/LEF1/HLA-DMA/HLA-DPB1/BANK1/CD19/LAPTM5/ADA/HLA-DQB1/HMGB1/HLA-DPA1/MYB/AIF1/CD74/HLA-DMB/LST1/IGLL1/PAG1/HMGB3/SMARCB1/HLA-DQA1/BTK/SMARCA4/CD22/SOD1/PRKAR1A/LGALS9/SMARCE1/XRCC6/HMCES/SASH3/ZFP36L1/RHOA/PYCARD/BID/HSPD1/PPP3CA/CD47/CD27	46
BP	GO:0015986	proton motive force-driven ATP synthesis	13/774	76/18903	1.15589649245128e-05	0.000254724445477387	0.000201619599928451	NDUFA5/NDUFB1/NDUFA13/NDUFA1/NDUFB3/NDUFS3/NDUFS7/SDHC/NDUFA3/STOML2/NDUFB5/NDUFS8/NDUFB4	13
BP	GO:0060341	regulation of cellular localization	67/774	955/18903	1.15917958805695e-05	0.000254724445477387	0.000201619599928451	SOX4/FKBP1A/HLA-DRB1/ALOX5/JUP/PTP4A3/PFKL/YWHAE/PARP1/CCT8/SNX3/GDI2/CD200/OAZ1/HPS4/HMGN3/RAN/SUMO1/AP2M1/OAZ2/GSN/UBL5/NMT1/LYPLA1/HSP90AA1/TRIM28/HSPA8/TCP1/LAMTOR5/CCT7/VRK1/BCL2L1/NCBP2/GLUL/DKC1/IER3IP1/SCP2/UBE2J1/BAX/CCT3/CCT5/BCAP31/THOC2/SUMO3/VPS28/NUMB/ZFP36L1/UBE2D3/RTN4/RAB8A/CCT6A/TMBIM6/VPS35/PIN1/STX7/DNAJA1/PDCD10/SPI1/ENSA/TMEM59/CCT4/VAMP8/CDK5RAP3/PPP3CA/FBXW7/PPP1CC/BNIP3L	67
BP	GO:0033108	mitochondrial respiratory chain complex assembly	15/774	99/18903	1.16377151935411e-05	0.000254806930849887	0.000201684888785091	CHCHD7/NDUFA5/NDUFAF3/NDUFB1/NDUFA13/PET100/NDUFA1/COA3/NDUFB3/NDUFS3/NDUFS7/NDUFA3/NDUFB5/NDUFS8/NDUFB4	15
BP	GO:0050657	nucleic acid transport	20/774	163/18903	1.18325781471691e-05	0.000257111818229839	0.000203509254210855	HNRNPA1L2/HHEX/SRSF3/RAN/UPF2/SLBP/FLOT1/SRSF1/NCBP2/UPF3B/THOC2/HNRNPA1/ZFP36L1/YBX1/NUTF2/RBM8A/MRPL18/HNRNPA2B1/PABPN1/ENY2	20
BP	GO:0050658	RNA transport	20/774	163/18903	1.18325781471691e-05	0.000257111818229839	0.000203509254210855	HNRNPA1L2/HHEX/SRSF3/RAN/UPF2/SLBP/FLOT1/SRSF1/NCBP2/UPF3B/THOC2/HNRNPA1/ZFP36L1/YBX1/NUTF2/RBM8A/MRPL18/HNRNPA2B1/PABPN1/ENY2	20
BP	GO:0061024	membrane organization	63/774	881/18903	1.18706267228405e-05	0.000257111818229839	0.000203509254210855	CD24/CD9/LAPTM5/AIF1/SNX3/IGLL1/CHMP1B/BANF1/AP2M1/SOD1/MYADM/GSN/PRKCB/NMT1/PLSCR1/UBE2I/NDUFA13/HSP90AA1/SLC25A5/CHMP5/HSPA8/BAG6/CALM3/FLOT1/SYNGR1/VRK1/PDCD6/SNAP23/BCL2L1/GRAMD1A/ROMO1/TIMM13/TMED2/TRAM1/BAX/MTCH1/RAB7A/EXOC7/RAC1/GHITM/GNAI3/TIMM8B/TRAPPC3/VPS28/SUN2/CXCR4/RTN4/RAB8A/SLC25A6/RHOA/STX7/TMED9/CHMP4A/YIPF4/ARFGAP2/AP3S1/EMC10/FNTA/BID/TRIAP1/VAMP8/VDAC2/BNIP3L	63
BP	GO:1903047	mitotic cell cycle process	58/774	789/18903	1.19200553213302e-05	0.000257260336809994	0.000203626809699716	STMN1/CALM2/CCND3/RANBP1/PCNA/AIF1/FHL1/CKS1B/CHMP1B/PSME2/INSR/SMARCB1/BANF1/MCM3/NASP/DUSP1/RAN/SMARCA4/APEX1/PSME1/PRKCB/RAB11A/UBE2I/CDK4/BCL7A/CHMP5/CFL1/CALM3/CKS2/VRK1/EIF4E/NUDC/SMARCE1/RPA2/NAA10/BUB3/EXOC7/RNASEH2B/PPP2R1A/SMC4/UBE2S/SUN2/ZFP36L1/RHOA/PIN1/BABAM1/CDK6/CHMP4A/RPS27L/CDC26/ENSA/BID/TRIAP1/CDK5RAP3/PPP3CA/ANAPC11/JTB/DDX3X	58
BP	GO:0065009	regulation of molecular function	173/774	3131/18903	1.24512856198327e-05	0.000267769106763876	0.000211944715701517	GPX1/TCL1A/STMN1/CD24/UHRF1/TERF2/SOCS2/FKBP1A/TCL1B/DDAH2/CALM2/MEF2C/HLA-DRB1/LEF1/HMGB2/CCND3/ID3/HMGN1/DPEP1/CD19/RANBP1/LAPTM5/PCNA/JUP/EGR1/HNRNPK/HMGB1/EIF4A2/IFI16/CD74/HSPB1/YWHAE/PARP1/HHEX/FHL1/TMSB4X/ECM1/GDI2/CKS1B/NEIL1/YWHAH/CD200/PSME2/INSR/NCF4/SMARCB1/OAZ1/HPS4/BTK/HDAC2/DUSP1/RAN/SMARCA4/SUMO1/GLRX/ATP1B3/PRDX3/GMFG/PTGES3/OAZ2/SOD1/PSME1/GNA15/PRKAR1A/GABARAPL2/GSN/TAF7/PRKCB/…	173
BP	GO:0043280	positive regulation of cysteine-type endopeptidase activity involved in apoptotic process	17/774	125/18903	1.36271381715299e-05	0.000292017006987784	0.000231137423857528	LAPTM5/HMGB1/GSN/LGALS9/NDUFA13/CARD8/PDCD6/BAX/MTCH1/BCAP31/RHOA/CYCS/PYCARD/RPS27L/BID/HSPD1/DDX3X	17
BP	GO:0070201	regulation of establishment of protein localization	43/774	526/18903	1.37620954749263e-05	0.000293866936236677	0.000232601680632565	SOX4/HLA-DRB1/ALOX5/JUP/PTP4A3/PFKL/YWHAE/CCT8/SNX3/CD200/OAZ1/HPS4/HMGN3/RAN/SUMO1/OAZ2/UBL5/NMT1/LYPLA1/HSP90AA1/TRIM28/HSPA8/TCP1/CCT7/GLUL/DKC1/IER3IP1/UBE2J1/CCT3/CCT5/BCAP31/VPS28/UBE2D3/RAB8A/CCT6A/VPS35/DNAJA1/PDCD10/ENSA/CCT4/PPP3CA/FBXW7/BNIP3L	43
BP	GO:0050863	regulation of T cell activation	34/774	376/18903	1.41153249091512e-05	0.000300348269105635	0.000237731787943598	CD24/HLA-DRA/SOX4/MDK/XBP1/HLA-DRB1/LEF1/HLA-DMA/HLA-DPB1/LAPTM5/ADA/HLA-DQB1/HMGB1/HLA-DPA1/MYB/AIF1/CD74/HLA-DMB/PAG1/SMARCB1/HLA-DQA1/SMARCA4/SOD1/PRKAR1A/LGALS9/SMARCE1/SASH3/RHOA/PYCARD/BID/HSPD1/PPP3CA/CD47/CD27	34
BP	GO:0051252	regulation of RNA metabolic process	201/774	3754/18903	1.48910641913049e-05	0.000315742810203704	0.000249916881570783	UHRF1/SOX4/MDK/MEF2C/XBP1/HLA-DRB1/FOS/GABPB1/LEF1/HMGB2/TCF4/CCND3/ID3/HMGN1/FOSB/EBF1/SSBP2/PCNA/JUP/EGR1/PTP4A3/HNRNPK/HMGB1/EIF4A2/YBX3/MYB/IFI16/CD74/HMGA1/IER2/PARP1/YWHAQ/PDLIM1/HNRNPF/HHEX/ELAVL1/TMSB4X/ECM1/SRSF2/CKS1B/PTMA/IRF7/TSC22D4/LYL1/YWHAH/SRSF3/SRSF6/HMGB3/CD200/INSR/NONO/SMARCB1/ELK3/HMGN3/ZNF90/ENG/BTK/ETS2/CBX3/POU2AF1/HDAC2/MLXIP/NCOA4/SMARCA4/APEX1/CARHSP1/SUMO1/PRDX3/ZNF22…	201
BP	GO:0070972	protein localization to endoplasmic reticulum	13/774	78/18903	1.54770493420197e-05	0.000327020311796591	0.000258843254361934	SRP9/SPCS2/GABARAPL2/BAG6/SEC62/SEC61G/TRAM1/SRP14/BCAP31/PPP1R15A/RTN4/GPAA1/CHMP4A	13
BP	GO:0051236	establishment of RNA localization	20/774	166/18903	1.55389663678344e-05	0.000327184577563844	0.000258973274070932	HNRNPA1L2/HHEX/SRSF3/RAN/UPF2/SLBP/FLOT1/SRSF1/NCBP2/UPF3B/THOC2/HNRNPA1/ZFP36L1/YBX1/NUTF2/RBM8A/MRPL18/HNRNPA2B1/PABPN1/ENY2	20
BP	GO:0015931	nucleobase-containing compound transport	24/774	223/18903	1.58938983760414e-05	0.000333495930161174	0.000263968838526068	HNRNPA1L2/SLC35E3/HHEX/SRSF3/RAN/UPF2/SLBP/SLC25A5/FLOT1/SRSF1/NCBP2/UPF3B/THOC2/HNRNPA1/ZFP36L1/YBX1/NUTF2/SLC25A6/RBM8A/MRPL18/HNRNPA2B1/PABPN1/ENY2/CD47	24
BP	GO:0002694	regulation of leukocyte activation	51/774	670/18903	1.60270979146946e-05	0.000335127171967127	0.00026525999972454	CD24/HLA-DRA/SOX4/MDK/MZB1/MEF2C/XBP1/HLA-DRB1/LEF1/HLA-DMA/HLA-DPB1/BANK1/CD19/LAPTM5/ADA/HLA-DQB1/HMGB1/HLA-DPA1/MYB/AIF1/CD74/HLA-DMB/LST1/IGLL1/PAG1/HMGB3/CD200/SMARCB1/HLA-DQA1/BTK/SMARCA4/CD22/SOD1/MILR1/PRKAR1A/PLSCR1/LGALS9/SMARCE1/XRCC6/HMCES/SASH3/ZFP36L1/RHOA/PYCARD/SPI1/BID/VAMP8/HSPD1/PPP3CA/CD47/CD27	51
BP	GO:0031329	regulation of cellular catabolic process	58/774	798/18903	1.66161626514288e-05	0.000346246451388221	0.000274061136435907	LAPTM5/HMGB1/YBX3/IFI16/SUMO2/HSPB1/ELAVL1/FHIT/INSR/RBX1/APEX1/CARHSP1/SUMO1/HNRNPA0/HNRNPM/HNRNPC/TRAF3IP2/VDAC1/ATP6V0B/SCOC/RNF5/CBFA2T3/SLIRP/GAPDH/SLC25A5/POLR2G/BAG6/PPP1CA/CAPN1/DKC1/EIF4G2/BAX/ATP6V1E1/EXOC7/SNRNP70/GNAI3/BCAP31/ZFP36L1/YBX1/ATP6V0E1/RAB8A/HNRNPD/PTK2B/RBM8A/CISD2/VPS35/PYCARD/ATP6V0D1/RAD23A/CHMP4A/TMEM59/YTHDF2/FBXW7/ATP6V1G1/SERBP1/BNIP3L/CALCOCO2/CNOT7	58
BP	GO:0070262	peptidyl-serine dephosphorylation	6/774	15/18903	1.68418939393501e-05	0.000349744209881418	0.000276829683705577	YWHAE/DUSP1/PPP1CA/PPP2R1A/PPP1R15A/PPP3CA	6
BP	GO:0042110	T cell activation	44/774	548/18903	1.70626855336953e-05	0.000353115783151099	0.000279498352794202	CD24/HLA-DRA/SOX4/MDK/FKBP1A/XBP1/HLA-DRB1/LEF1/CCND3/HLA-DMA/HLA-DPB1/LAPTM5/ADA/EGR1/HLA-DQB1/HMGB1/HLA-DPA1/MYB/AIF1/CD74/HLA-DMB/PAG1/SMARCB1/HLA-DQA1/SMARCA4/TRAF3IP2/SOD1/PRKAR1A/GSN/LGALS9/SMARCE1/BAX/SASH3/ZFP36L1/RHOA/PYCARD/CDK6/SPI1/STOML2/BID/HSPD1/PPP3CA/CD47/CD27	44
BP	GO:0070661	leukocyte proliferation	32/774	348/18903	1.7967216523869e-05	0.000370566175610035	0.000293310694752868	CD24/CD79A/MZB1/MEF2C/HLA-DRB1/LEF1/CCND3/HLA-DPB1/CD19/ADA/HMGB1/HLA-DPA1/AIF1/CD74/HHEX/HLA-DMB/LST1/BTK/CD22/PRKAR1A/LGALS9/BST2/GSTP1/BCL2L1/BAX/IMPDH2/SASH3/HPRT1/PYCARD/BID/HSPD1/PPP3CA	32
BP	GO:0034502	protein localization to chromosome	16/774	115/18903	1.81637356556429e-05	0.000373345083561395	0.000295510257140141	TERF2/CCT8/TCP1/CCT7/VRK1/RPA2/DKC1/BUB3/RUVBL2/CCT3/CCT5/PIH1D1/CCT6A/XRCC5/SPI1/CCT4	16
BP	GO:0045739	positive regulation of DNA repair	17/774	128/18903	1.8704420230848e-05	0.000383155293067846	0.00030327523828358	PCNA/HMGB1/PARP1/SMARCB1/SMARCA4/MORF4L2/TRIM28/UBE2V2/BCL7A/SMARCE1/MGMT/RUVBL2/MEAF6/MORF4L1/BABAM1/ACTR2/UBE2N	17
BP	GO:0006282	regulation of DNA repair	23/774	212/18903	2.08628330006998e-05	0.000425926012916315	0.000337129136398222	TERF2/PCNA/HMGB1/PARP1/SMARCB1/SMARCA4/TAF7/MORF4L2/PPP4C/TRIM28/UBE2V2/DEK/BCL7A/SMARCE1/RPA2/MGMT/RUVBL2/MEAF6/MORF4L1/BABAM1/ENY2/ACTR2/UBE2N	23
BP	GO:0032880	regulation of protein localization	60/774	842/18903	2.13493354073275e-05	0.000434390686419126	0.000343829098319675	SOX4/FKBP1A/HLA-DRB1/ALOX5/JUP/PTP4A3/PFKL/YWHAE/PARP1/CCT8/SNX3/GDI2/CD200/OAZ1/HPS4/HMGN3/RAN/SUMO1/AP2M1/OAZ2/GSN/UBL5/NMT1/LYPLA1/HSP90AA1/TRIM28/HSPA8/TCP1/LAMTOR5/CCT7/VRK1/BCL2L1/GLUL/DKC1/IER3IP1/UBE2J1/CCT3/CCT5/BCAP31/SUMO3/VPS28/NUMB/UBE2D3/RTN4/RAB8A/CCT6A/VPS35/PIN1/STX7/DNAJA1/PDCD10/SPI1/ENSA/TMEM59/CCT4/VAMP8/CDK5RAP3/PPP3CA/FBXW7/BNIP3L	60
BP	GO:0033043	regulation of organelle organization	78/774	1186/18903	2.20331267469426e-05	0.000446799278294544	0.000353650752165691	GPX1/STMN1/TERF2/MDK/PARP1/CCT8/DBN1/TMSB4X/GDI2/CHMP1B/INSR/SMARCB1/DUSP1/SMARCA4/ARPC5/GMFG/BRK1/HNRNPC/MYADM/VDAC1/INO80C/GSN/NMT1/RNF5/BST2/TRIM28/BCL7A/SLC25A5/CHMP5/TCP1/CCT7/ARHGDIB/CAPZA2/SMARCE1/BCL2L1/DKC1/NAA10/BUB3/BAX/RAB7A/RUVBL2/SMC4/RAC1/CCT3/GHITM/CCT5/HNRNPA1/G3BP1/CCT6A/WASF2/SLC25A6/HNRNPD/RHOA/PTK2B/ACTG1/VPS35/PYCARD/XRCC5/PIN1/TMED9/CAPG/RALBP1/HNRNPA2B1/PDCD10/CHMP4A/CDC26…	78
BP	GO:2001056	positive regulation of cysteine-type endopeptidase activity	18/774	143/18903	2.25566444246013e-05	0.000455638089290173	0.000360646851552391	LAPTM5/HMGB1/IFI16/GSN/LGALS9/NDUFA13/CARD8/PDCD6/BAX/MTCH1/BCAP31/RHOA/CYCS/PYCARD/RPS27L/BID/HSPD1/DDX3X	18
BP	GO:0045582	positive regulation of T cell differentiation	16/774	117/18903	2.26197959270316e-05	0.000455638089290173	0.000360646851552391	HLA-DRA/SOX4/MDK/XBP1/HLA-DRB1/LEF1/ADA/MYB/CD74/SMARCB1/SMARCA4/LGALS9/SMARCE1/SASH3/RHOA/CD27	16
BP	GO:0051881	regulation of mitochondrial membrane potential	12/774	70/18903	2.44118916072455e-05	0.000490103192633172	0.000387926684606832	TCL1A/UBB/PARP1/PRDX3/SOD1/CLIC1/BCL2L1/BAX/SOD2/STOML2/BID/IFI6	12
BP	GO:0050776	regulation of immune response	64/774	922/18903	2.53624863551063e-05	0.000507501672330819	0.000401697936554908	GPX1/CD24/NPY/HLA-DRA/CD79B/CD79A/FKBP1A/LAT2/MEF2C/XBP1/HLA-DRB1/HMGB2/HLA-DPB1/BANK1/CD19/LAPTM5/ADA/HLA-DQB1/HMGB1/MYB/IFI16/CD74/PARP1/HLA-DMB/ECM1/IRF7/IGLL1/CD200/NONO/BANF1/BTK/CD22/CMTM3/PRKCB/PLSCR1/LGALS9/HSP90AA1/ISG15/BLNK/BAG6/FLOT1/PIK3AP1/XRCC6/HMCES/BAX/SASH3/RTN4/PYCARD/XRCC5/STX7/NMI/SPI1/STOML2/SPG21/PHPT1/PSMA1/YTHDF2/VAMP8/HSPD1/CD47/UBE2N/CNOT7/C1QBP/DDX3X	64
BP	GO:0015671	oxygen transport	6/774	16/18903	2.60144592603647e-05	0.000518829628087075	0.000410664244846611	HBG2/HBA2/HBA1/HBD/HBB/HBM	6
BP	GO:0022407	regulation of cell-cell adhesion	40/774	490/18903	2.82429804712446e-05	0.00056142214140701	0.000444377088855039	CD24/HLA-DRA/SOX4/MDK/CD9/XBP1/HLA-DRB1/LEF1/HLA-DMA/HLA-DPB1/LAPTM5/ALOX5/ADA/HLA-DQB1/HMGB1/HLA-DPA1/MYB/AIF1/CD74/HLA-DMB/PAG1/SMARCB1/HLA-DQA1/SMARCA4/MYADM/PRKAR1A/LGALS9/FLOT1/SMARCE1/SPINT2/SASH3/RHOA/PYCARD/SPI1/FERMT3/YTHDF2/HSPD1/PPP3CA/CD47/CD27	40
BP	GO:0006605	protein targeting	30/774	325/18903	3.03114458610432e-05	0.000600564155207489	0.000475358792036515	SRP9/LAPTM5/YWHAE/YWHAQ/SPCS2/HPS4/NCOA4/UBL5/NDUFA13/HSP90AA1/HSPA8/BAG6/SEC62/SYNGR1/SEC61G/ROMO1/TIMM13/TRAM1/RAB7A/SRP14/BCAP31/TIMM8B/UBE2D3/TIMM17B/CHMP4A/BID/HSPD1/SSR1/FBXW7/BNIP3L	30
BP	GO:1904951	positive regulation of establishment of protein localization	29/774	310/18903	3.20451320411802e-05	0.000632838996486444	0.000500904987943319	SOX4/HLA-DRB1/JUP/PTP4A3/YWHAE/CCT8/OAZ1/HPS4/RAN/OAZ2/UBL5/NMT1/HSP90AA1/TRIM28/TCP1/CCT7/GLUL/DKC1/IER3IP1/CCT3/CCT5/BCAP31/VPS28/UBE2D3/CCT6A/VPS35/PDCD10/CCT4/FBXW7	29
BP	GO:0006839	mitochondrial transport	21/774	189/18903	3.30472635076632e-05	0.000650503626634557	0.000514886903407583	HPS4/UBL5/NMT1/NDUFA13/HSP90AA1/SLC25A5/BCL2L1/ROMO1/TIMM13/BAX/BCAP31/TIMM8B/UBE2D3/SLC25A6/VPS35/TIMM17B/BID/HSPD1/FBXW7/VDAC2/BNIP3L	21
BP	GO:0051128	regulation of cellular component organization	135/774	2369/18903	3.44030691146481e-05	0.00067499268396045	0.000534270492334112	GPX1/TCL1A/STMN1/TERF2/SOCS2/TUBB/MDK/MEF2C/TUBA1A/HNRNPK/HMGB1/PARP1/CD53/CCT8/DBN1/FHL1/TMSB4X/SNX3/GDI2/CHMP1B/YWHAH/INSR/SMARCB1/HDAC2/DUSP1/SMARCA4/CD22/SUMO1/AP2M1/ARPC5/GMFG/BRK1/VBP1/HNRNPC/MYADM/VDAC1/INO80C/GSN/ENO1/BCL11A/NMT1/RNF5/NDUFA13/HSP90AA1/ISG15/BST2/TRIM28/BCL7A/SLC25A5/CHMP5/HSPA8/TCP1/SNX17/CCT7/CFL1/CALM3/FLOT1/CARD8/ARHGDIB/CAPZA2/SMARCE1/PFDN6/BCL2L1/DKC1/IER3IP1/EIF4G2/…	135
BP	GO:0051101	regulation of DNA binding	16/774	121/18903	3.45286233521505e-05	0.000675263659925714	0.000534484975343799	CALM2/LEF1/HMGB2/HMGB1/IFI16/PARP1/TMSB4X/HDAC2/SUMO1/TRIM28/LAMTOR5/CALM3/CPNE1/NME1/SUMO3/FBXW7	16
BP	GO:0006120	mitochondrial electron transport, NADH to ubiquinone	10/774	51/18903	3.47782732575061e-05	0.00067795195256487	0.000536612813861147	NDUFA5/NDUFB1/NDUFA1/NDUFB3/NDUFS3/NDUFS7/NDUFA3/NDUFB5/NDUFS8/NDUFB4	10
BP	GO:0071345	cellular response to cytokine stimulus	59/774	838/18903	3.53698411823518e-05	0.000687266721109169	0.000543985643366412	TCL1A/CD24/TUBA1B/XBP1/FOS/LEF1/LAPTM5/EGR1/PTP4A3/HLA-DPA1/EIF4A2/YBX3/IFI16/AIF1/CD74/TMSB4X/ECM1/IRF7/SRSF3/BTK/MX1/DUSP1/RBMX/TRAF3IP2/MTF2/GSN/LGALS9/NDUFA13/ISG15/CDK4/SRM/GAPDH/MME/SYNGR1/CARD8/GSTP1/CPNE1/IRF8/IMPDH2/TLE4/STIP1/ZFP36L1/YBX1/CXCR4/RHOA/PTK2B/ACTG1/PYCARD/XRCC5/NMI/PDCD10/SPI1/KLF2/YTHDF2/B3GNT2/CD47/ACTR2/CNOT7/ACTR3	59
BP	GO:0032943	mononuclear cell proliferation	29/774	312/18903	3.60587883291414e-05	0.000697982085608744	0.000552467073169676	CD24/CD79A/MZB1/MEF2C/HLA-DRB1/LEF1/CCND3/HLA-DPB1/CD19/ADA/HMGB1/HLA-DPA1/AIF1/CD74/HLA-DMB/LST1/BTK/CD22/PRKAR1A/LGALS9/BCL2L1/BAX/IMPDH2/SASH3/HPRT1/PYCARD/BID/HSPD1/PPP3CA	29
BP	GO:1903037	regulation of leukocyte cell-cell adhesion	33/774	377/18903	3.61810700561313e-05	0.000697982085608744	0.000552467073169676	CD24/HLA-DRA/SOX4/MDK/XBP1/HLA-DRB1/LEF1/HLA-DMA/HLA-DPB1/LAPTM5/ALOX5/ADA/HLA-DQB1/HMGB1/HLA-DPA1/MYB/AIF1/CD74/HLA-DMB/PAG1/SMARCB1/HLA-DQA1/SMARCA4/PRKAR1A/LGALS9/SMARCE1/SASH3/RHOA/PYCARD/HSPD1/PPP3CA/CD47/CD27	33
BP	GO:0034097	response to cytokine	64/774	933/18903	3.62678098429829e-05	0.000697982085608744	0.000552467073169676	TCL1A/CD24/TUBA1B/XBP1/FOS/LEF1/LAPTM5/EGR1/PTP4A3/HLA-DPA1/EIF4A2/YBX3/IFI16/AIF1/CD74/TYMS/TMSB4X/ECM1/IRF7/SRSF3/BTK/MX1/DUSP1/RBMX/TRAF3IP2/MTF2/GSN/PLSCR1/LGALS9/NDUFA13/ISG15/CDK4/BST2/SRM/GAPDH/MME/SYNGR1/CARD8/GSTP1/BCL2L1/CPNE1/IRF8/IMPDH2/TLE4/STIP1/ZFP36L1/YBX1/CXCR4/RHOA/PTK2B/ACTG1/PYCARD/XRCC5/NMI/PDCD10/SPI1/KLF2/YTHDF2/B3GNT2/CD47/ACTR2/CALCOCO2/CNOT7/ACTR3	64
BP	GO:0050792	regulation of viral process	19/774	162/18903	3.67405127407695e-05	0.000704834661880858	0.000557891027214893	HLA-DRB1/HMGB1/IFI16/CD74/SNX3/BANF1/MX1/GSN/PLSCR1/LGALS9/ISG15/BST2/TRIM28/RAB7A/CXCR4/TOP2B/RAD23A/CNOT7/DDX3X	19
BP	GO:0044419	biological process involved in interspecies interaction between organisms	104/774	1726/18903	3.68920080349715e-05	0.000705501280238394	0.000558418669256863	GPX1/STMN1/CD24/TUBB/PRDX1/MEF2C/XBP1/HLA-DRB1/FOS/LEF1/HMGB2/BANK1/HMGB1/HMGN2/HLA-DPA1/IFI16/AIF1/CD74/HSPB1/PARP1/RNASET2/SNX3/IRF7/IGLL1/CHMP1B/HMGB3/INSR/NONO/SMARCB1/BANF1/BTK/POU2AF1/MX1/HDAC2/SMARCA4/PRDX3/HNRNPA0/TRAF3IP2/JCHAIN/GSN/ENO1/PLSCR1/LGALS9/RNF5/HSP90AA1/ISG15/GSDMD/CDK4/BST2/TRIM28/GAPDH/CHMP5/HSPA8/TCP1/PSMA2/LAMTOR5/CFL1/PSMC3/CNPY3/CARD8/GSTP1/BCL2L1/XRCC6/ROMO1/RNF187/IRF…	104
BP	GO:0140053	mitochondrial gene expression	19/774	163/18903	4.00269763329806e-05	0.000763037911609469	0.000603960087853441	QRSL1/MRPL42/MRPL51/COA3/MRPS6/MRPL28/MRPL52/MTIF3/MRPL12/TUFM/HSD17B10/MRPS18C/MRPL18/MRPL14/MRPS26/MRPL23/MRPL33/MRPL57/C1QBP	19
BP	GO:1903706	regulation of hemopoiesis	35/774	413/18903	4.14732426666332e-05	0.000788122029668128	0.000623814679500766	HLA-DRA/SOX4/MDK/MEF2C/XBP1/HLA-DRB1/FOS/LEF1/HMGB2/ADA/HMGB1/MYB/CD74/PRMT1/IRF7/HMGB3/SMARCB1/BTK/SMARCA4/SOD1/LGALS9/ISG15/SMARCE1/XRCC6/SASH3/ZFP36L1/MEAF6/EIF6/RHOA/PTK2B/CDK6/SPI1/PPP3CA/FBXW7/CD27	35
BP	GO:1903320	regulation of protein modification by small protein conjugation or removal	25/774	252/18903	4.24548130318036e-05	0.000804245878216895	0.000636577034867236	SOX4/FKBP1A/UBB/LAPTM5/EGR1/RBX1/UBE2I/HSP90AA1/ISG15/UBE2V2/PDCD6/BUB3/HMG20B/SKP1/SIAH2/VPS28/UBE2S/COPS6/PIN1/NMI/DNAJA1/CDK5RAP3/FBXW7/UBE2N/DDX3X	25
BP	GO:0007159	leukocyte cell-cell adhesion	35/774	414/18903	4.35776551195289e-05	0.000822936780897853	0.000651371265997168	CD24/HLA-DRA/SOX4/MDK/XBP1/HLA-DRB1/LEF1/HLA-DMA/HLA-DPB1/LAPTM5/ALOX5/ADA/HLA-DQB1/HMGB1/HLA-DPA1/MYB/AIF1/CD74/HLA-DMB/PAG1/SMARCB1/HLA-DQA1/SMARCA4/PRKAR1A/LGALS9/SMARCE1/SASH3/RHOA/PYCARD/FERMT3/HSPD1/PPP3CA/CD47/CD27/SELL	35
BP	GO:0006310	DNA recombination	30/774	332/18903	4.51354284451006e-05	0.000849699047021006	0.000672554146104401	TERF2/LEF1/HMGB2/HMGB1/PARP1/MCM7/HMGB3/NONO/MCM3/APEX1/MCM5/INO80C/MORF4L2/PPP4C/TCF3/MSH6/XRCC6/RPA2/HMCES/KLHDC3/RUVBL2/MEAF6/MORF4L1/XRCC5/RPA3/TOP2B/TSN/HSPD1/ACTR2/UBE2N	30
BP	GO:0044281	small molecule metabolic process	109/774	1841/18903	4.86490011158947e-05	0.000910667799473952	0.000720812158619305	GPX1/DDAH2/XBP1/ALDOA/DPEP1/DCK/ALOX5/CA1/ADA/EGR1/IDH2/PFKL/CD74/DUT/ERH/PARP1/TYMS/PKM/ACADM/TMSB4X/AK1/MPP1/NEIL1/FHIT/ESD/INSR/HACD1/ABHD3/IDI1/RAN/PGK1/QRSL1/GLRX/SMS/NDUFA5/PTGES3/ACSS1/NUDT3/SOD1/ECHS1/ECH1/VDAC1/NUDT1/ENO1/FABP5/UGP2/NDUFB1/NMT1/LYPLA1/AKR1A1/ALOX5AP/ACADVL/NDUFA13/FADS3/CBFA2T3/GAPDH/HSPA8/SNX17/MME/ADI1/GSTP1/UXS1/CMPK1/GLUL/FPGS/NDUFA1/SCP2/NME1/PYCR2/NDUFB3/IMPDH2/MPS…	109
BP	GO:0010952	positive regulation of peptidase activity	21/774	194/18903	4.86754425335242e-05	0.000910667799473952	0.000720812158619305	LAPTM5/HMGB1/IFI16/PSME2/PSME1/GSN/LGALS9/NDUFA13/CARD8/PDCD6/BAX/MTCH1/BCAP31/RHOA/CYCS/PYCARD/RPS27L/PSENEN/BID/HSPD1/DDX3X	21
BP	GO:0032392	DNA geometric change	14/774	99/18903	4.98348112969565e-05	0.000927191777888368	0.000733891224944868	HMGB2/HMGB1/HMGA1/MCM7/HMGB3/MCM3/MCM5/XRCC6/RUVBL2/G3BP1/XRCC5/CHD9/HNRNPA2B1/DDX3X	14
BP	GO:0090150	establishment of protein localization to membrane	26/774	270/18903	4.98655184202746e-05	0.000927191777888368	0.000733891224944868	CD24/SRP9/VAMP5/SYNE3/NMT1/LYPLA1/RAB11A/NDUFA13/HSP90AA1/BAG6/CALM3/SEC62/SEC61G/ROMO1/TIMM13/TRAM1/BAX/RAB7A/SRP14/TIMM8B/RAB8A/VPS35/CHMP4A/EMC10/BID/SSR1	26
BP	GO:0051251	positive regulation of lymphocyte activation	34/774	400/18903	5.01076081219703e-05	0.000928835202089162	0.000735192028757614	CD24/HLA-DRA/SOX4/MDK/MEF2C/XBP1/HLA-DRB1/LEF1/HLA-DMA/HLA-DPB1/ADA/HLA-DQB1/HMGB1/HLA-DPA1/MYB/AIF1/CD74/HLA-DMB/IGLL1/SMARCB1/HLA-DQA1/BTK/SMARCA4/LGALS9/SMARCE1/XRCC6/HMCES/SASH3/RHOA/PYCARD/HSPD1/PPP3CA/CD47/CD27	34
BP	GO:0002252	immune effector process	51/774	700/18903	5.06730767957968e-05	0.000936444657727828	0.000741215068276518	HLA-DRA/TUBB/MDK/PRDX1/MZB1/LAT2/XBP1/HLA-DRB1/LEF1/HLA-DMA/HLA-DPB1/CD19/LAPTM5/ADA/HLA-DQB1/HMGB1/HLA-DPA1/MYB/CD74/HLA-DMB/IRF7/IGLL1/HLA-DQA1/BTK/POU2AF1/CD22/TRAF3IP2/MILR1/LGALS9/BST2/SNAP23/MSH6/HMCES/UBE2J1/IRF8/SASH3/HPRT1/CUEDC2/PTK2B/TMBIM6/PYCARD/STX7/NMI/SPI1/VAMP8/HSPD1/TUBB4B/WDR1/CD47/C1QBP/CD27	51
BP	GO:2001022	positive regulation of response to DNA damage stimulus	19/774	166/18903	5.15122568342742e-05	0.000946198980289398	0.000748935813761903	PCNA/HMGB1/PARP1/SMARCB1/SMARCA4/MORF4L2/TRIM28/UBE2V2/BCL7A/SMARCE1/DDX5/MGMT/RUVBL2/MEAF6/MORF4L1/BABAM1/ZNHIT1/ACTR2/UBE2N	19
BP	GO:0006417	regulation of translation	39/774	486/18903	5.15967393333097e-05	0.000946198980289398	0.000748935813761903	SOX4/SRP9/BANK1/EIF4A2/YBX3/HSPB1/TYMS/PKM/ELAVL1/SH3BGRL/GAPDH/POLR2G/PPP1CA/EIF4E/TIA1/NCBP2/UPF3B/EIF4G2/TMED2/COA3/PPP1R15A/ZFP36L1/YBX1/EIF6/PAIP2/HNRNPD/RHOA/PTK2B/RBM8A/ZNF706/TCOF1/RPS27L/EIF3E/YTHDF2/ATF4/EIF4H/CNOT7/C1QBP/DDX3X	39
BP	GO:0048002	antigen processing and presentation of peptide antigen	11/774	64/18903	5.16706376792158e-05	0.000946198980289398	0.000748935813761903	HLA-DRA/HLA-DRB1/HLA-DMA/HLA-DPB1/HLA-DQB1/HLA-DPA1/CD74/HLA-DMB/HLA-DQA1/PYCARD/TAP1	11
BP	GO:0045619	regulation of lymphocyte differentiation	22/774	210/18903	5.34579906082844e-05	0.000975971713733723	0.000772501540225931	HLA-DRA/SOX4/MDK/XBP1/HLA-DRB1/LEF1/ADA/HMGB1/MYB/CD74/HMGB3/SMARCB1/BTK/SMARCA4/SOD1/LGALS9/SMARCE1/XRCC6/SASH3/ZFP36L1/RHOA/CD27	22
BP	GO:0051253	negative regulation of RNA metabolic process	88/774	1418/18903	5.53292221867438e-05	0.00100709183636895	0.000797133752747508	UHRF1/MEF2C/LEF1/HMGB2/CCND3/ID3/FOSB/PCNA/EGR1/HNRNPK/HMGB1/EIF4A2/YBX3/MYB/IFI16/HMGA1/PARP1/YWHAQ/HHEX/ELAVL1/SRSF2/IRF7/TSC22D4/SRSF6/NONO/ELK3/ETS2/CBX3/HDAC2/SMARCA4/APEX1/SUMO1/HNRNPA0/RBMX/MDM4/HNRNPC/TRAF3IP2/SRSF9/MTF2/ENO1/TAF7/RBBP4/BCL11A/UBE2I/NDUFA13/CBFA2T3/LRCH4/TRIM28/SLIRP/TCF3/BCL7A/HSPA8/MAF1/HDAC7/SMARCE1/XRCC6/RNPS1/DKC1/IRF8/RBM42/DDX5/RUVBL2/SIAH2/HSBP1/TLE4/PSMC5/SUPT4H1…	88
BP	GO:0006165	nucleoside diphosphate phosphorylation	14/774	100/18903	5.58016254021077e-05	0.00101264030722203	0.000801525480724443	ALDOA/PFKL/PKM/AK1/INSR/PGK1/ENO1/CBFA2T3/GAPDH/CMPK1/NME1/EIF6/NME4/TPI1	14
BP	GO:2000781	positive regulation of double-strand break repair	13/774	88/18903	5.78515502858136e-05	0.00104669736041069	0.000828482333749565	PARP1/SMARCB1/SMARCA4/MORF4L2/UBE2V2/BCL7A/SMARCE1/MGMT/RUVBL2/MEAF6/MORF4L1/ACTR2/UBE2N	13
BP	GO:0080164	regulation of nitric oxide metabolic process	11/774	65/18903	5.99253706440021e-05	0.00108098213373643	0.000855619431913105	NPY/DDAH2/HBB/AIF1/INSR/HSP90AA1/RAC1/PTK2B/SOD2/KLF2/CD47	11
BP	GO:1904407	positive regulation of nitric oxide metabolic process	9/774	44/18903	6.03004217100609e-05	0.00108451026307708	0.000858412018328686	NPY/DDAH2/HBB/AIF1/INSR/HSP90AA1/PTK2B/SOD2/KLF2	9
BP	GO:0046651	lymphocyte proliferation	28/774	305/18903	6.08135313038107e-05	0.001090493085071	0.000863147544102813	CD24/CD79A/MZB1/MEF2C/HLA-DRB1/LEF1/CCND3/HLA-DPB1/CD19/ADA/HMGB1/HLA-DPA1/AIF1/CD74/HLA-DMB/LST1/BTK/CD22/PRKAR1A/LGALS9/BAX/IMPDH2/SASH3/HPRT1/PYCARD/BID/HSPD1/PPP3CA	28
BP	GO:0071310	cellular response to organic substance	138/774	2464/18903	6.34228718553662e-05	0.00113391838645556	0.000897519556869462	GPX1/TCL1A/CD24/SOCS2/SOX4/TUBA1B/FKBP1A/MZB1/MEF2C/XBP1/HLA-DRB1/FOS/LEF1/HMGB2/CCND3/ID3/FOSB/LAPTM5/JUP/EGR1/PTP4A3/HMGB1/HLA-DPA1/EIF4A2/YBX3/IFI16/AIF1/CD74/HSPB1/PARP1/HHEX/PKM/TMSB4X/ECM1/PTPRE/MCM7/IRF7/YWHAH/SRSF3/INSR/SMARCB1/HMGN3/ENG/BTK/MX1/HDAC2/DUSP1/NCOA4/SMARCA4/APEX1/RBMX/PTGES3/NREP/TRAF3IP2/SOD1/MTF2/GNA15/GSN/TAF7/PRKCB/RBBP4/BCL11A/LGALS9/RNF5/NDUFA13/ISG15/CDK4/SRM/GAPDH/CH…	138
BP	GO:0034504	protein localization to nucleus	28/774	306/18903	6.43997059901728e-05	0.00114798649940594	0.000908654755532821	JUP/YWHAE/PARP1/CCT8/HHEX/ELAVL1/RAN/SUMO1/TRAF3IP2/HSP90AA1/TRIM28/TCP1/LAMTOR5/CCT7/GLUL/DKC1/SKP1/CCT3/CCT5/SUMO3/SUN2/ARL2BP/NUTF2/CCT6A/PIN1/CCT4/CDK5RAP3/PPP3CA	28
BP	GO:0050865	regulation of cell activation	52/774	727/18903	6.89437777142196e-05	0.00122537426096185	0.000969908749019857	CD24/HLA-DRA/SOX4/MDK/CD9/MZB1/MEF2C/XBP1/HLA-DRB1/LEF1/HLA-DMA/HLA-DPB1/BANK1/CD19/LAPTM5/ADA/HLA-DQB1/HMGB1/HLA-DPA1/MYB/AIF1/CD74/HLA-DMB/LST1/IGLL1/PAG1/HMGB3/CD200/SMARCB1/HLA-DQA1/BTK/SMARCA4/CD22/SOD1/MILR1/PRKAR1A/PLSCR1/LGALS9/SMARCE1/XRCC6/HMCES/SASH3/ZFP36L1/RHOA/PYCARD/SPI1/BID/VAMP8/HSPD1/PPP3CA/CD47/CD27	52
BP	GO:0046939	nucleotide phosphorylation	14/774	102/18903	6.96309221267625e-05	0.00123395795428747	0.00097670291756138	ALDOA/PFKL/PKM/AK1/INSR/PGK1/ENO1/CBFA2T3/GAPDH/CMPK1/NME1/EIF6/NME4/TPI1	14
BP	GO:0034250	positive regulation of cellular amide metabolic process	19/774	170/18903	7.13399411324562e-05	0.00126054755632583	0.000997749130519794	SOX4/YBX3/PKM/ELAVL1/SH3BGRL/POLR2G/UPF3B/COA3/PPP1R15A/YBX1/EIF6/HNRNPD/RHOA/PTK2B/RPS27L/EIF3E/YTHDF2/C1QBP/DDX3X	19
BP	GO:1903900	regulation of viral life cycle	17/774	142/18903	7.18155724452324e-05	0.00126525219908612	0.00100147295133078	HLA-DRB1/HMGB1/IFI16/CD74/SNX3/BANF1/MX1/GSN/PLSCR1/LGALS9/ISG15/BST2/TRIM28/TOP2B/RAD23A/CNOT7/DDX3X	17
BP	GO:0051301	cell division	47/774	638/18903	7.64295065132373e-05	0.00134262647633573	0.00106271627171405	STMN1/TUBB/TUBA1B/MDK/CALM2/LEF1/CCND3/TUBA1A/CKS1B/CHMP1B/RAN/RAB11A/UBE2I/CDK4/CHMP5/PPP1CA/CFL1/CALM3/CKS2/VRK1/NUDC/BCL2L1/BUB3/MPLKIP/EXOC7/SMC4/GNAI3/THOC2/UBE2S/NUMB/ANAPC16/CAT/YBX1/RHOA/PIN1/BABAM1/DYNLT3/CDK6/CHMP4A/CDC26/ENSA/YTHDF2/ANAPC11/JTB/PPP1CC/ACTR2/ACTR3	47
BP	GO:0048144	fibroblast proliferation	14/774	103/18903	7.76019442066839e-05	0.00135876282787366	0.00107548852345174	GPX1/PRDX1/CD74/CKS1B/PTGES3/BRK1/CDK4/CKS2/GSTP1/BAX/RNASEH2B/MORF4L1/SOD2/CDK6	14
BP	GO:0009615	response to virus	34/774	409/18903	7.77977723720482e-05	0.00135876282787366	0.00107548852345174	STMN1/IFI16/HSPB1/IRF7/BANF1/POU2AF1/MX1/TRAF3IP2/ENO1/PLSCR1/LGALS9/HSP90AA1/ISG15/BST2/TRIM28/PSMA2/LAMTOR5/CFL1/CARD8/BCL2L1/BAX/CCT5/G3BP1/CXCR4/PYCARD/NMI/CDK6/VAMP8/BNIP3L/CNOT7/HNRNPUL1/C1QBP/DDX3X/IFI6	34
BP	GO:0042026	protein refolding	7/774	27/18903	8.13137968918763e-05	0.00141607860120348	0.00112085512839887	FKBP1A/HSPB1/HSP90AA1/HSPA8/SNRNP70/DNAJA1/HSPD1	7
BP	GO:2000117	negative regulation of cysteine-type endopeptidase activity	13/774	91/18903	8.25375587943768e-05	0.00143325996492649	0.00113445452861963	GPX1/DPEP1/IFI16/PRDX3/LAMTOR5/CARD8/SIAH2/PIH1D1/PRDX5/TRIAP1/CD27/DDX3X/IFI6	13
BP	GO:0019079	viral genome replication	16/774	130/18903	8.33298771857852e-05	0.00143874985095343	0.0011387998855104	IFI16/SMARCB1/BANF1/MX1/PLSCR1/ISG15/BST2/TRIM28/DEK/HSPA8/LAMTOR5/PCBP1/TOP2B/RAD23A/CNOT7/DDX3X	16
BP	GO:0051028	mRNA transport	16/774	130/18903	8.33298771857852e-05	0.00143874985095343	0.0011387998855104	HNRNPA1L2/HHEX/SRSF3/UPF2/SLBP/SRSF1/NCBP2/UPF3B/THOC2/HNRNPA1/ZFP36L1/NUTF2/RBM8A/HNRNPA2B1/PABPN1/ENY2	16
BP	GO:0006626	protein targeting to mitochondrion	14/774	104/18903	8.63555585962479e-05	0.00148674256580378	0.0011767870992993	HPS4/UBL5/NDUFA13/HSP90AA1/ROMO1/TIMM13/BCAP31/TIMM8B/UBE2D3/TIMM17B/BID/HSPD1/FBXW7/BNIP3L	14
BP	GO:0002253	activation of immune response	33/774	397/18903	9.8823354379592e-05	0.00169656116623828	0.00134286280592364	CD79B/CD79A/LAT2/MEF2C/HLA-DRB1/HLA-DPB1/BANK1/CD19/LAPTM5/ADA/HLA-DQB1/HMGB1/IFI16/IGLL1/NONO/BTK/CD22/CMTM3/PRKCB/PLSCR1/HSP90AA1/BLNK/BAG6/XRCC6/BAX/PYCARD/XRCC5/STOML2/SPG21/PHPT1/CD47/UBE2N/C1QBP	33
BP	GO:0015031	protein transport	94/774	1564/18903	9.94365451931937e-05	0.00170225224533277	0.00134736741123564	CD24/SOX4/XBP1/HLA-DRB1/SRP9/LAPTM5/ALOX5/JUP/PFKL/CD74/HSPB1/YWHAE/YWHAQ/VAMP5/ELAVL1/SNX3/GDI2/SPCS2/CHMP1B/YWHAH/CD200/OAZ1/SNX2/HPS4/HMGN3/NASP/NCOA4/RAN/SUMO1/AP2M1/OAZ2/TRAF3IP2/COPE/GABARAPL2/PRKCB/UBL5/NMT1/ARL5A/LYPLA1/RAB11A/NDUFA13/HSP90AA1/TRIM28/CHMP5/HSPA8/TCP1/SNX17/BAG6/SEC62/SYNGR1/PDCD6/SNAP23/SEC61G/CMTM6/GLUL/ROMO1/IER3IP1/TIMM13/UBE2J1/TMED2/COPZ1/TRAM1/BAX/RAB7A/EXOC7/SRP14/…	94
BP	GO:0009132	nucleoside diphosphate metabolic process	16/774	132/18903	0.00010012361767891	0.00170917237749619	0.00135284483714828	ALDOA/PFKL/PKM/AK1/MPP1/INSR/PGK1/ENO1/CBFA2T3/GAPDH/CMPK1/NME1/EIF6/NME4/NUDT5/TPI1	16
BP	GO:0000302	response to reactive oxygen species	21/774	204/18903	0.000100895435477353	0.00171480819743451	0.0013573057037098	GPX1/HBA2/HBA1/PRDX1/FOS/HBB/PCNA/BTK/HDAC2/APEX1/PRDX3/SOD1/GSTP1/ROMO1/CAT/STK26/PTK2B/SOD2/PDCD10/PRDX5/KLF2	21
BP	GO:0002683	negative regulation of immune system process	36/774	449/18903	0.00010102130039495	0.00171480819743451	0.0013573057037098	GPX1/NPY/MDK/HLA-DRB1/BANK1/LAPTM5/ADA/HMGB1/IFI16/CD74/PARP1/LST1/PAG1/HMGB3/CD200/BANF1/BTK/DUSP1/CD22/MILR1/PRKAR1A/LGALS9/ISG15/BST2/CUEDC2/TMBIM6/NMI/TSC22D3/CDK6/SPI1/PHPT1/PSMA1/YTHDF2/FBXW7/CD47/CNOT7	36
BP	GO:0045785	positive regulation of cell adhesion	38/774	484/18903	0.000101437743044222	0.00171705400900906	0.00135908330942929	CD24/NPY/HLA-DRA/SOX4/MDK/XBP1/HLA-DRB1/LEF1/HLA-DMA/HLA-DPB1/ALOX5/ADA/JUP/HLA-DQB1/HMGB1/HLA-DPA1/MYB/AIF1/CD74/HLA-DMB/SMARCB1/HLA-DQA1/SMARCA4/MYADM/LGALS9/FLOT1/SMARCE1/SASH3/RAC1/RHOA/PTK2B/PYCARD/CDK6/HSPD1/PPP3CA/CD47/C1QBP/CD27	38
BP	GO:0002335	mature B cell differentiation	8/774	37/18903	0.000102319420943345	0.00172232941716054	0.00136325890270213	XBP1/CMTM7/CD19/ADA/POU2AF1/IRF8/PTK2B/SPI1	8
BP	GO:0090151	establishment of protein localization to mitochondrial membrane	8/774	37/18903	0.000102319420943345	0.00172232941716054	0.00136325890270213	NMT1/NDUFA13/HSP90AA1/CALM3/ROMO1/TIMM13/BAX/TIMM8B	8
BP	GO:2000112	regulation of cellular macromolecule biosynthetic process	43/774	574/18903	0.000105668942561394	0.00177194100476519	0.00140252748733254	SOX4/SRP9/BANK1/EIF4A2/YBX3/HSPB1/TYMS/PKM/PRMT1/ELAVL1/INSR/SH3BGRL/GAPDH/POLR2G/PPP1CA/EIF4E/TIA1/NCBP2/UPF3B/EIF4G2/TMED2/COA3/PPP1R15A/ZFP36L1/YBX1/EIF6/PAIP2/HNRNPD/RHOA/PTK2B/RBM8A/ZNF706/TCOF1/SLC25A37/RPS27L/EIF3E/YTHDF2/DBI/ATF4/EIF4H/CNOT7/C1QBP/DDX3X	43
BP	GO:0032879	regulation of localization	121/774	2129/18903	0.000105853169405963	0.00177194100476519	0.00140252748733254	SOX4/FKBP1A/CALM2/MEF2C/XBP1/HLA-DRB1/CD19/ALOX5/PLIN3/ADA/JUP/TSPAN13/PTP4A3/HNRNPK/HMGB1/PFKL/CD74/YWHAE/PARP1/CCT8/DBN1/FHL1/TMSB4X/SNX3/GDI2/YWHAH/CD200/INSR/OAZ1/HPS4/HMGN3/BTK/RAN/CD22/SUMO1/GLRX/AP2M1/ATP1B3/OAZ2/SOD1/CLIC1/NOP10/VDAC1/GSN/FABP5/PRKCB/STIM2/UBL5/C4orf3/NMT1/PLSCR1/LYPLA1/LGALS9/RAB11A/HSP90AA1/TRIM28/SLC25A5/HSPA8/TCP1/SNX17/LAMTOR5/CCT7/CALM3/FLOT1/VRK1/BCL2L1/CAPN1/NCBP2…	121
BP	GO:0006302	double-strand break repair	27/774	300/18903	0.000114162643834194	0.00190575927262441	0.00150844737883856	DNTT/HMGB2/HMGB1/PARP1/MCM7/SMARCB1/MCM3/SMARCA4/MCM5/MORF4L2/PPP4C/UBE2V2/DEK/BCL7A/SMARCE1/XRCC6/RPA2/HMCES/MGMT/RUVBL2/MEAF6/MORF4L1/XRCC5/BABAM1/RPA3/ACTR2/UBE2N	27
BP	GO:0007006	mitochondrial membrane organization	15/774	120/18903	0.000115387072547713	0.0019208927807323	0.00152042585952387	NMT1/NDUFA13/HSP90AA1/SLC25A5/CALM3/BCL2L1/ROMO1/TIMM13/BAX/GHITM/TIMM8B/SLC25A6/BID/VDAC2/BNIP3L	15
BP	GO:0009628	response to abiotic stimulus	73/774	1148/18903	0.000118147167158786	0.00196143772291357	0.00155251800916577	GPX1/CD24/NPY/MDK/FOS/RCSD1/HMGN1/FOSB/PCNA/ADA/JUP/EGR1/YBX3/IFI16/AIF1/HSPB1/YWHAE/PARP1/PDLIM1/ACADM/TSC22D4/RBX1/ENG/HDAC2/PGK1/SUMO1/MDM4/SOD1/GSN/ENO1/NMT1/ACADVL/HSP90AA1/CBFA2T3/UBE2A/PPP1CA/MME/PDCD6/BCL2L1/MSH6/XRCC6/BAX/MGMT/STRBP/RUVBL2/HSBP1/AKR1B1/DYNLRB1/CAT/ZFP36L1/CXCR4/HNRNPD/RHOA/PTK2B/ACTG1/RBBP7/TMBIM6/PYCARD/XRCC5/PIN1/BABAM1/DNAJA1/SOD2/ATP6V0D1/TSC22D3/TRIAP1/SIPA1/ATF4/HS…	73
BP	GO:0046209	nitric oxide metabolic process	12/774	82/18903	0.00012136126729476	0.0020092770911294	0.00159038384596218	NPY/DDAH2/HBB/AIF1/INSR/HSP90AA1/RAC1/CYB5B/PTK2B/SOD2/KLF2/CD47	12
BP	GO:0051254	positive regulation of RNA metabolic process	107/774	1843/18903	0.000124842840124923	0.00205819185151962	0.00162910087762355	UHRF1/SOX4/MDK/MEF2C/XBP1/HLA-DRB1/FOS/GABPB1/LEF1/HMGB2/TCF4/HMGN1/FOSB/SSBP2/JUP/EGR1/HNRNPK/HMGB1/MYB/IFI16/CD74/HMGA1/IER2/PARP1/PDLIM1/HHEX/PTMA/IRF7/LYL1/YWHAH/INSR/SMARCB1/ELK3/HMGN3/ENG/ETS2/POU2AF1/HDAC2/MLXIP/NCOA4/SMARCA4/APEX1/RBMX/MTF2/INO80C/TAF7/PRKCB/RBBP4/PLSCR1/MORF4L2/TRIM28/TCF3/ILF2/DEK/HSPA8/POLR2G/PSMC3/SMARCE1/XRCC6/NCBP2/TRMT112/ERG/RNF187/IRF8/DDX5/PIM1/RUVBL2/RBM23/PTOV…	107
BP	GO:0006298	mismatch repair	8/774	38/18903	0.000124996923631921	0.00205819185151962	0.00162910087762355	PCNA/HMGB1/RNASEH2C/MSH6/RPA2/RNASEH2B/TDG/RPA3	8
BP	GO:0043085	positive regulation of catalytic activity	75/774	1191/18903	0.000128935348646144	0.00211727258659958	0.00167586448583546	TCL1A/CD24/UHRF1/TERF2/TCL1B/CALM2/MEF2C/HLA-DRB1/HMGB2/CCND3/HMGN1/CD19/LAPTM5/PCNA/EGR1/HMGB1/IFI16/CD74/TMSB4X/CKS1B/CD200/PSME2/INSR/PTGES3/SOD1/PSME1/GNA15/GSN/PLSCR1/LGALS9/S1PR4/UBE2I/NDUFA13/HSP90AA1/TCP1/CALM3/CKS2/CARD8/PDCD6/MSH6/XRCC6/DKC1/BAX/MTCH1/SKP1/CAP1/GNAI3/BCAP31/UBE2S/PPP1R15A/PIH1D1/HNRNPD/RHOA/PTK2B/CYCS/PYCARD/XRCC5/PIN1/RALBP1/HNRNPA2B1/PDCD10/RPS27L/PSENEN/PABPN1/FNTA/C…	75
BP	GO:2000779	regulation of double-strand break repair	16/774	135/18903	0.000130859117691993	0.00214303969705342	0.0016962596799099	PARP1/SMARCB1/SMARCA4/MORF4L2/PPP4C/UBE2V2/DEK/BCL7A/SMARCE1/RPA2/MGMT/RUVBL2/MEAF6/MORF4L1/ACTR2/UBE2N	16
BP	GO:1902175	regulation of oxidative stress-induced intrinsic apoptotic signaling pathway	7/774	29/18903	0.000133059406192939	0.00217318376114576	0.0017201193221642	GPX1/HSPB1/PARP1/NONO/SOD1/SOD2/FBXW7	7
BP	GO:2001057	reactive nitrogen species metabolic process	12/774	83/18903	0.000136674391887076	0.00222620849103397	0.00176208947860654	NPY/DDAH2/HBB/AIF1/INSR/HSP90AA1/RAC1/CYB5B/PTK2B/SOD2/KLF2/CD47	12
BP	GO:0061136	regulation of proteasomal protein catabolic process	20/774	194/18903	0.000143478167667275	0.00233074883659501	0.00184483529677447	GPX1/UBB/SUMO2/FHIT/PSME2/RBX1/F8A1/SUMO1/PSME1/GABARAPL2/CBFA2T3/BAG6/PSMC3/BCAP31/PSMC5/PSMC1/RAD23A/PSMC6/PSMC4/FBXW7	20
BP	GO:0031396	regulation of protein ubiquitination	21/774	210/18903	0.000152075847168851	0.00246379180815379	0.00195014152542756	SOX4/FKBP1A/UBB/LAPTM5/RBX1/HSP90AA1/ISG15/UBE2V2/PDCD6/BUB3/SKP1/SIAH2/VPS28/UBE2S/PIN1/NMI/DNAJA1/CDK5RAP3/FBXW7/UBE2N/DDX3X	21
BP	GO:0009968	negative regulation of signal transduction	81/774	1319/18903	0.00015677289145121	0.00253309781561407	0.00200499864552294	GPX1/STMN1/SOCS2/MDK/FKBP1A/XBP1/DUSP6/HMGB2/EGFL7/BANK1/LAPTM5/ADA/EGR1/YBX3/CD74/HSPB1/HHEX/PRMT1/TMSB4X/ECM1/PTPRE/RGS19/NONO/RBX1/HDAC2/DUSP1/SMARCA4/CD22/MYADM/ENO1/PRKCB/RBBP4/NDUFA13/PEBP1/ISG15/SLC25A5/HDAC7/CARD8/PDCD6/GSTP1/BCL2L1/GRINA/CPNE1/BAX/RAB7A/PPP2R1A/RUVBL2/GHITM/NDUFS3/ATF6B/GNAI3/SIAH2/TLE4/PPP1R15A/G3BP1/UBE2D3/PIH1D1/SLC25A6/RHOA/RBBP7/TMBIM6/PYCARD/PIN1/NMI/DNAJA1/SOD2/SP…	81
BP	GO:0015670	carbon dioxide transport	5/774	14/18903	0.000167038178103479	0.00269176456074487	0.00213058661418164	HBG2/HBA2/HBA1/HBD/HBB	5
BP	GO:1903050	regulation of proteolysis involved in protein catabolic process	22/774	227/18903	0.000168489333853537	0.00270792830977906	0.00214338055159707	GPX1/UBB/LAPTM5/SUMO2/FHIT/PSME2/RBX1/F8A1/SUMO1/PSME1/GABARAPL2/CBFA2T3/BAG6/PSMC3/BCAP31/PSMC5/PTK2B/PSMC1/RAD23A/PSMC6/PSMC4/FBXW7	22
BP	GO:0035036	sperm-egg recognition	9/774	50/18903	0.000171107539197578	0.00274060558694073	0.00216924528372256	CD9/ALDOA/CCT8/TCP1/CCT7/CCT3/CCT5/CCT4/VDAC2	9
BP	GO:0065008	regulation of biological quality	195/774	3773/18903	0.000171429573368127	0.00274060558694073	0.00216924528372256	GPX1/TCL1A/STMN1/CD24/NPY/SOCS2/SOX4/TUBB/CD9/FKBP1A/PRDX1/CALM2/MEF2C/XBP1/HLA-DRB1/HMGB2/ALDOA/HBB/TUBA1A/CD19/UBB/LAPTM5/ALOX5/LPAR6/ADA/JUP/EGR1/PTP4A3/HMGB1/PFKL/YBX3/MYB/CD74/RPS17/HSPB1/YWHAE/PARP1/CCT8/PRMT1/DBN1/FHL1/ELAVL1/TMSB4X/YWHAH/INSR/SMARCB1/HPS4/HMGN3/BTK/AHSP/NCOA4/SMARCA4/QRSL1/APEX1/CARHSP1/SUMO1/GLRX/AP2M1/ATP1B3/ARPC5/PRDX3/HNRNPA0/HNRNPM/PTGES3/MDM4/BRK1/VBP1/HNRNPC/TRAF3I…	195
BP	GO:0045893	positive regulation of DNA-templated transcription	99/774	1692/18903	0.00017331082384636	0.00275609818027251	0.0021815079876949	UHRF1/SOX4/MDK/MEF2C/XBP1/HLA-DRB1/FOS/GABPB1/LEF1/HMGB2/TCF4/HMGN1/FOSB/SSBP2/JUP/EGR1/HNRNPK/HMGB1/MYB/IFI16/CD74/HMGA1/IER2/PARP1/PDLIM1/HHEX/PTMA/IRF7/LYL1/YWHAH/INSR/SMARCB1/ELK3/HMGN3/ENG/ETS2/POU2AF1/HDAC2/MLXIP/NCOA4/SMARCA4/APEX1/RBMX/MTF2/INO80C/TAF7/PRKCB/RBBP4/PLSCR1/MORF4L2/TRIM28/TCF3/ILF2/DEK/PSMC3/SMARCE1/XRCC6/NCBP2/ERG/RNF187/IRF8/PIM1/RUVBL2/RBM23/PTOV1/ATF6B/MED28/PSMC5/PCBP1/…	99
BP	GO:1903508	positive regulation of nucleic acid-templated transcription	99/774	1692/18903	0.00017331082384636	0.00275609818027251	0.0021815079876949	UHRF1/SOX4/MDK/MEF2C/XBP1/HLA-DRB1/FOS/GABPB1/LEF1/HMGB2/TCF4/HMGN1/FOSB/SSBP2/JUP/EGR1/HNRNPK/HMGB1/MYB/IFI16/CD74/HMGA1/IER2/PARP1/PDLIM1/HHEX/PTMA/IRF7/LYL1/YWHAH/INSR/SMARCB1/ELK3/HMGN3/ENG/ETS2/POU2AF1/HDAC2/MLXIP/NCOA4/SMARCA4/APEX1/RBMX/MTF2/INO80C/TAF7/PRKCB/RBBP4/PLSCR1/MORF4L2/TRIM28/TCF3/ILF2/DEK/PSMC3/SMARCE1/XRCC6/NCBP2/ERG/RNF187/IRF8/PIM1/RUVBL2/RBM23/PTOV1/ATF6B/MED28/PSMC5/PCBP1/…	99
BP	GO:0034248	regulation of cellular amide metabolic process	41/774	551/18903	0.000175409459663849	0.00278215056364472	0.00220212898110935	SOX4/SRP9/BANK1/EIF4A2/YBX3/HSPB1/TYMS/PKM/ELAVL1/SH3BGRL/GAPDH/POLR2G/PPP1CA/EIF4E/TIA1/NCBP2/UPF3B/EIF4G2/TMED2/COA3/PPP1R15A/ZFP36L1/YBX1/RTN4/EIF6/PAIP2/HNRNPD/RHOA/PTK2B/RBM8A/ZNF706/PIN1/TCOF1/RPS27L/EIF3E/YTHDF2/ATF4/EIF4H/CNOT7/C1QBP/DDX3X	41
BP	GO:1901998	toxin transport	8/774	40/18903	0.000182850030605086	0.00288807846222908	0.00228597307582831	CCT8/TCP1/CCT7/COPZ1/CCT3/CCT5/DNAJA1/CCT4	8
BP	GO:0000956	nuclear-transcribed mRNA catabolic process	15/774	125/18903	0.000183043860836296	0.00288807846222908	0.00228597307582831	ZCCHC7/UPF2/POLR2G/NCBP2/RNPS1/UPF3B/LSM7/DDX5/ZFP36L1/YBX1/HNRNPD/RBM8A/LSM4/EIF3E/CNOT7	15
BP	GO:0045934	negative regulation of nucleobase-containing compound metabolic process	92/774	1550/18903	0.000183634460703926	0.00288985168237975	0.00228737661578574	UHRF1/TERF2/MEF2C/LEF1/HMGB2/CCND3/ID3/FOSB/PCNA/EGR1/HNRNPK/HMGB1/EIF4A2/YBX3/MYB/IFI16/HMGA1/PARP1/YWHAQ/HHEX/ELAVL1/SRSF2/IRF7/TSC22D4/NEIL1/SRSF6/NONO/ELK3/ETS2/CBX3/HDAC2/SMARCA4/APEX1/SUMO1/HNRNPA0/RBMX/MDM4/HNRNPC/TRAF3IP2/SRSF9/MTF2/ENO1/TAF7/RBBP4/BCL11A/UBE2I/NDUFA13/CBFA2T3/LRCH4/TRIM28/SLIRP/TCF3/BCL7A/HSPA8/MAF1/HDAC7/SMARCE1/MSH6/XRCC6/RNPS1/DKC1/IRF8/RBM42/DDX5/RUVBL2/SIAH2/HSBP1/T…	92
BP	GO:0002366	leukocyte activation involved in immune response	26/774	293/18903	0.000190217062836917	0.00298566678109997	0.00236321622291442	HLA-DRA/MDK/LAT2/XBP1/HLA-DRB1/LEF1/CD19/ADA/HMGB1/MYB/CD74/HLA-DMB/BTK/POU2AF1/MILR1/LGALS9/SNAP23/MSH6/HMCES/IRF8/PTK2B/PYCARD/NMI/SPI1/VAMP8/HSPD1	26
BP	GO:0006970	response to osmotic stress	12/774	86/18903	0.000192924345584569	0.00302031559680712	0.0023906414680564	RCSD1/YBX3/TSC22D4/HSP90AA1/BAX/AKR1B1/ZFP36L1/PTK2B/PYCARD/XRCC5/TSC22D3/DDX3X	12
BP	GO:0000381	regulation of alternative mRNA splicing, via spliceosome	10/774	62/18903	0.000195001384594288	0.00303607743173621	0.00240311728225077	SRSF2/SRSF6/RBMX/TIA1/RNPS1/DDX5/HNRNPA1/PUF60/RBM8A/PTBP1	10
BP	GO:0045428	regulation of nitric oxide biosynthetic process	10/774	62/18903	0.000195001384594288	0.00303607743173621	0.00240311728225077	DDAH2/HBB/AIF1/INSR/HSP90AA1/RAC1/PTK2B/SOD2/KLF2/CD47	10
BP	GO:0015669	gas transport	6/774	22/18903	0.000196326820052564	0.00303607743173621	0.00240311728225077	HBG2/HBA2/HBA1/HBD/HBB/HBM	6
BP	GO:0032069	regulation of nuclease activity	6/774	22/18903	0.000196326820052564	0.00303607743173621	0.00240311728225077	TERF2/HMGB2/PCNA/HMGB1/NEIL1/TMBIM6	6
BP	GO:1902532	negative regulation of intracellular signal transduction	41/774	554/18903	0.000196684142786913	0.00303607743173621	0.00240311728225077	GPX1/STMN1/XBP1/DUSP6/BANK1/YBX3/CD74/HSPB1/PRMT1/TMSB4X/NONO/DUSP1/CD22/MYADM/ENO1/NDUFA13/PEBP1/HDAC7/CARD8/PDCD6/GSTP1/BCL2L1/GRINA/CPNE1/PPP2R1A/NDUFS3/RHOA/TMBIM6/PYCARD/PIN1/NMI/DNAJA1/SOD2/SPI1/HDAC1/BID/TRIAP1/CDK5RAP3/VDAC2/C1QBP/DDX3X	41
BP	GO:1902680	positive regulation of RNA biosynthetic process	99/774	1698/18903	0.000196945615297136	0.00303607743173621	0.00240311728225077	UHRF1/SOX4/MDK/MEF2C/XBP1/HLA-DRB1/FOS/GABPB1/LEF1/HMGB2/TCF4/HMGN1/FOSB/SSBP2/JUP/EGR1/HNRNPK/HMGB1/MYB/IFI16/CD74/HMGA1/IER2/PARP1/PDLIM1/HHEX/PTMA/IRF7/LYL1/YWHAH/INSR/SMARCB1/ELK3/HMGN3/ENG/ETS2/POU2AF1/HDAC2/MLXIP/NCOA4/SMARCA4/APEX1/RBMX/MTF2/INO80C/TAF7/PRKCB/RBBP4/PLSCR1/MORF4L2/TRIM28/TCF3/ILF2/DEK/PSMC3/SMARCE1/XRCC6/NCBP2/ERG/RNF187/IRF8/PIM1/RUVBL2/RBM23/PTOV1/ATF6B/MED28/PSMC5/PCBP1/…	99
BP	GO:0002262	myeloid cell homeostasis	18/774	169/18903	0.000202226641585744	0.00310955622163525	0.00246127724485234	PRDX1/HMGB2/HMGB1/MYB/RPS17/PRMT1/BTK/AHSP/TRAF3IP2/SOD1/ISG15/SLC25A5/BAX/ZFP36L1/CDK6/SPI1/KLF2/CDK5RAP3	18
BP	GO:0071702	organic substance transport	135/774	2466/18903	0.000214716005172083	0.00329322035343882	0.00260665115549544	HBG2/HBA2/HBA1/CD24/SOX4/XBP1/HLA-DRB1/SRP9/HBD/HBB/HNRNPA1L2/LAPTM5/ALOX5/SLC35E3/JUP/PFKL/CD74/HSPB1/YWHAE/YWHAQ/HHEX/VAMP5/ELAVL1/SNX3/GDI2/SPCS2/CHMP1B/YWHAH/SRSF3/CD200/INSR/OAZ1/SNX2/HPS4/HMGN3/BTK/NASP/NCOA4/RAN/SUMO1/AP2M1/OAZ2/TRAF3IP2/COPE/GABARAPL2/FABP5/TAF7/PRKCB/SLC25A39/UBL5/NMT1/ARL5A/PLSCR1/LYPLA1/RAB11A/NDUFA13/HSP90AA1/UPF2/TRIM28/SLBP/SLC25A5/CHMP5/HSPA8/TCP1/SNX17/BAG6/FLOT1/…	135
BP	GO:0007339	binding of sperm to zona pellucida	8/774	41/18903	0.000219113403707588	0.00335215771798723	0.00265330128300408	ALDOA/CCT8/TCP1/CCT7/CCT3/CCT5/CCT4/VDAC2	8
BP	GO:0048872	homeostasis of number of cells	26/774	296/18903	0.000223484483096312	0.00341039578623993	0.00269939790321542	SOX4/PRDX1/MEF2C/HMGB2/ADA/HMGB1/MYB/CD74/RPS17/PRMT1/BTK/AHSP/TRAF3IP2/SOD1/LGALS9/ISG15/SLC25A5/BAX/SASH3/ZFP36L1/TSC22D3/CDK6/SPI1/KLF2/CDK5RAP3/ZNHIT1	26
BP	GO:0002696	positive regulation of leukocyte activation	35/774	450/18903	0.000225269992410384	0.00342898378875554	0.00271411068676332	CD24/HLA-DRA/SOX4/MDK/MEF2C/XBP1/HLA-DRB1/LEF1/HLA-DMA/HLA-DPB1/ADA/HLA-DQB1/HMGB1/HLA-DPA1/MYB/AIF1/CD74/HLA-DMB/IGLL1/SMARCB1/HLA-DQA1/BTK/SMARCA4/LGALS9/SMARCE1/XRCC6/HMCES/SASH3/RHOA/PYCARD/VAMP8/HSPD1/PPP3CA/CD47/CD27	35
BP	GO:0019637	organophosphate metabolic process	66/774	1034/18903	0.000226779059774965	0.00344328105080431	0.00272542726161714	SOCS2/ALDOA/DCK/ADA/IDH2/PFKL/DUT/PARP1/TYMS/PKM/TMSB4X/AK1/MPP1/NEIL1/FHIT/INSR/HACD1/ABHD3/IDI1/RAN/PGK1/NDUFA5/ACSS1/NUDT3/ENO1/FABP5/UGP2/NDUFB1/PLSCR1/AKR1A1/NDUFA13/CBFA2T3/GAPDH/HSPA8/CMPK1/NDUFA1/NME1/NDUFB3/IMPDH2/TKT/RNASEH2B/TALDO1/NDUFS3/PDHA1/GNAI3/HPRT1/NDUFS7/SDHC/EIF6/NME4/NDUFA3/RHOA/PTK2B/NUDT5/FDPS/TPI1/GPAA1/TDG/MDH1/GPX4/STOML2/SLC44A2/NDUFB5/DBI/NDUFS8/NDUFB4	66
BP	GO:0009185	ribonucleoside diphosphate metabolic process	14/774	114/18903	0.000232992391634342	0.00352875444272264	0.00279308119664016	ALDOA/PFKL/PKM/AK1/MPP1/INSR/PGK1/ENO1/CBFA2T3/GAPDH/CMPK1/EIF6/NUDT5/TPI1	14
BP	GO:0002263	cell activation involved in immune response	26/774	297/18903	0.000235667586254378	0.00356034805933802	0.00281808818931552	HLA-DRA/MDK/LAT2/XBP1/HLA-DRB1/LEF1/CD19/ADA/HMGB1/MYB/CD74/HLA-DMB/BTK/POU2AF1/MILR1/LGALS9/SNAP23/MSH6/HMCES/IRF8/PTK2B/PYCARD/NMI/SPI1/VAMP8/HSPD1	26
BP	GO:0006271	DNA strand elongation involved in DNA replication	5/774	15/18903	0.000242136320185544	0.00364895207701058	0.00288822007854866	PCNA/MCM7/MCM3/POLD2/POLE3	5
BP	GO:0006809	nitric oxide biosynthetic process	11/774	76/18903	0.000254894694925162	0.00383166328714615	0.0030328397322334	DDAH2/HBB/AIF1/INSR/HSP90AA1/RAC1/CYB5B/PTK2B/SOD2/KLF2/CD47	11
BP	GO:0010035	response to inorganic substance	41/774	561/18903	0.000255629701149784	0.00383317688349415	0.00303403777464965	GPX1/HBA2/HBA1/S100A16/PRDX1/CALM2/MEF2C/FOS/HBB/DPEP1/FOSB/PCNA/ADA/PARP1/CPNE2/HDAC2/APEX1/SUMO1/PRDX3/SOD1/NUDT1/PLSCR1/ALOX5AP/PPP1CA/CALM3/PDCD6/CPNE1/HNRNPA1/CAT/STK26/HNRNPD/PTK2B/ACTG1/BSG/SOD2/PDCD10/KLF2/SIPA1/ATF4/PPP3CA/MIEN1	41
BP	GO:0045429	positive regulation of nitric oxide biosynthetic process	8/774	42/18903	0.000261066883137406	0.00390501775940432	0.00309090129488373	DDAH2/HBB/AIF1/INSR/HSP90AA1/PTK2B/SOD2/KLF2	8
BP	GO:0051701	biological process involved in interaction with host	20/774	203/18903	0.000263901344024225	0.00393766869614418	0.00311674517802749	HLA-DRB1/HMGB1/CD74/SNX3/CHMP1B/INSR/GSN/PLSCR1/LGALS9/CHMP5/TCP1/BCL2L1/RAB7A/EXOC7/THOC2/CXCR4/BSG/CHMP4A/VAMP8/SIVA1	20
BP	GO:0010638	positive regulation of organelle organization	38/774	508/18903	0.00027006050526903	0.00401964441709544	0.00318163063505956	TERF2/CCT8/INSR/BRK1/VDAC1/GSN/NMT1/TRIM28/SLC25A5/TCP1/CCT7/DKC1/BAX/RUVBL2/SMC4/RAC1/CCT3/CCT5/HNRNPA1/G3BP1/CCT6A/WASF2/HNRNPD/RHOA/PTK2B/VPS35/PYCARD/XRCC5/TMED9/RALBP1/HNRNPA2B1/STOML2/CCT4/BID/WDR1/ANAPC11/CD47/CALCOCO2	38
BP	GO:0002377	immunoglobulin production	21/774	219/18903	0.000271761008669047	0.00403501664714263	0.0031937980690344	VPREB1/HLA-DRA/VPREB3/MZB1/XBP1/HLA-DRB1/HLA-DMA/HLA-DPB1/HLA-DQB1/HLA-DPA1/HLA-DMB/HLA-DQA1/BTK/CD22/TRAF3IP2/TCF3/MSH6/HMCES/SASH3/TMBIM6/HSPD1	21
BP	GO:0010648	negative regulation of cell communication	85/774	1424/18903	0.000273260132134234	0.00404733082962544	0.00320354499591837	GPX1/STMN1/SOCS2/MDK/FKBP1A/XBP1/DUSP6/HMGB2/EGFL7/BANK1/LAPTM5/ADA/EGR1/PFKL/YBX3/CD74/HSPB1/HHEX/PRMT1/TMSB4X/ECM1/PTPRE/RGS19/NONO/RBX1/HDAC2/DUSP1/SMARCA4/CD22/MYADM/ENO1/PRKCB/RBBP4/NDUFA13/PEBP1/ISG15/SLC25A5/HDAC7/CARD8/PDCD6/GSTP1/BCL2L1/GRINA/CPNE1/BAX/RAB7A/PPP2R1A/RUVBL2/GHITM/NDUFS3/ATF6B/GNAI3/SIAH2/TLE4/PPP1R15A/G3BP1/UBE2D3/PIH1D1/SLC25A6/RHOA/PTK2B/RBBP7/TMBIM6/PYCARD/PIN1/NMI/DNA…	85
BP	GO:1902105	regulation of leukocyte differentiation	27/774	317/18903	0.00028048214994626	0.00414414090984168	0.00328017215121813	HLA-DRA/SOX4/MDK/XBP1/HLA-DRB1/FOS/LEF1/ADA/HMGB1/MYB/CD74/IRF7/HMGB3/SMARCB1/BTK/SMARCA4/SOD1/LGALS9/SMARCE1/XRCC6/SASH3/ZFP36L1/RHOA/CDK6/PPP3CA/FBXW7/CD27	27
BP	GO:0042542	response to hydrogen peroxide	15/774	130/18903	0.000282673409805516	0.00416633028159691	0.00329773549205716	GPX1/HBA2/HBA1/HBB/PCNA/HDAC2/APEX1/PRDX3/SOD1/CAT/STK26/PTK2B/SOD2/PDCD10/KLF2	15
BP	GO:0010629	negative regulation of gene expression	91/774	1551/18903	0.000294930784162545	0.00433641539828287	0.00343236133495865	CD24/TERF2/MEF2C/HLA-DRB1/LEF1/HMGB2/ZCCHC7/SRP9/ID3/BANK1/LAPTM5/HNRNPK/HMGB1/YBX3/AIF1/TYMS/ELAVL1/TMSB4X/SRSF3/SRSF6/CD200/BANF1/ENG/BTK/CBX3/RAN/CD22/APEX1/CARHSP1/HNRNPA0/RBMX/HNRNPM/HNRNPC/TRAF3IP2/SRSF9/MYADM/PRKAR1A/LGALS9/TSNAX/UPF2/BST2/TRIM28/GAPDH/POLR2G/HDAC7/CARD8/GSTP1/EIF4E/TIA1/NCBP2/RNPS1/UPF3B/LSM2/CPNE1/LSM7/RBM42/DDX5/LSM5/RNASEH2B/RAC1/CUEDC2/POLE3/ZFP36L1/YBX1/EIF6/PAIP2/HN…	91
BP	GO:0002314	germinal center B cell differentiation	4/774	9/18903	0.00029800344877105	0.00437095835175596	0.00345970278798071	ADA/POU2AF1/IRF8/SPI1	4
BP	GO:0051336	regulation of hydrolase activity	65/774	1025/18903	0.00030230731299697	0.00442334889210821	0.00350117097045554	GPX1/STMN1/TERF2/FKBP1A/CALM2/MEF2C/HMGB2/DPEP1/LAPTM5/PCNA/HMGB1/IFI16/ECM1/NEIL1/CD200/PSME2/PRDX3/SOD1/PSME1/GNA15/GSN/PSMB9/LGALS9/S1PR4/NDUFA13/PEBP1/BST2/GAPDH/PSMB8/LAMTOR5/CALM3/CARD8/PDCD6/SPINT2/TMED2/BAX/MGMT/MTCH1/BCAP31/SIAH2/PPP1R15A/PIH1D1/RHOA/PTK2B/CYCS/TMBIM6/PYCARD/PIN1/TDG/RALBP1/RPS27L/PSENEN/PRDX5/CSTB/FNTA/HDAC1/BID/TRIAP1/SIPA1/HSPD1/CDK5RAP3/ARF4/CD27/DDX3X/IFI6	65
BP	GO:0070663	regulation of leukocyte proliferation	24/774	269/18903	0.000305461738436323	0.00445870841876981	0.00352915875783029	CD24/MZB1/MEF2C/HLA-DRB1/HLA-DPB1/ADA/HMGB1/HLA-DPA1/AIF1/CD74/HHEX/HLA-DMB/LST1/BTK/CD22/PRKAR1A/LGALS9/BST2/GSTP1/BCL2L1/SASH3/PYCARD/BID/PPP3CA	24
BP	GO:0006356	regulation of transcription by RNA polymerase I	8/774	43/18903	0.000309366435247002	0.0045048225739702	0.00356565905329709	SMARCB1/SMARCA4/DEK/MAF1/POLR2K/POLR2L/PIH1D1/ATF4	8
BP	GO:0023057	negative regulation of signaling	85/774	1430/18903	0.000312671152665067	0.00454199946046875	0.00359508531809227	GPX1/STMN1/SOCS2/MDK/FKBP1A/XBP1/DUSP6/HMGB2/EGFL7/BANK1/LAPTM5/ADA/EGR1/PFKL/YBX3/CD74/HSPB1/HHEX/PRMT1/TMSB4X/ECM1/PTPRE/RGS19/NONO/RBX1/HDAC2/DUSP1/SMARCA4/CD22/MYADM/ENO1/PRKCB/RBBP4/NDUFA13/PEBP1/ISG15/SLC25A5/HDAC7/CARD8/PDCD6/GSTP1/BCL2L1/GRINA/CPNE1/BAX/RAB7A/PPP2R1A/RUVBL2/GHITM/NDUFS3/ATF6B/GNAI3/SIAH2/TLE4/PPP1R15A/G3BP1/UBE2D3/PIH1D1/SLC25A6/RHOA/PTK2B/RBBP7/TMBIM6/PYCARD/PIN1/NMI/DNA…	85
BP	GO:0051204	protein insertion into mitochondrial membrane	7/774	33/18903	0.000315787344188085	0.0045762659974307	0.00362220798180149	NMT1/NDUFA13/HSP90AA1/ROMO1/TIMM13/BAX/TIMM8B	7
BP	GO:0043154	negative regulation of cysteine-type endopeptidase activity involved in apoptotic process	11/774	78/18903	0.00032148108201174	0.00464763200621279	0.00367869563500717	GPX1/DPEP1/PRDX3/LAMTOR5/SIAH2/PIH1D1/PRDX5/TRIAP1/CD27/DDX3X/IFI6	11
BP	GO:0072657	protein localization to membrane	42/774	586/18903	0.000324982687949548	0.00468704148753966	0.00370988904419733	CD24/SRP9/JUP/VAMP5/AP2M1/ATP1B3/SYNE3/MYADM/GSN/NMT1/ARL5A/LYPLA1/RAB11A/NDUFA13/HSP90AA1/BAG6/CALM3/FLOT1/SEC62/BCL2L1/SEC61G/ROMO1/TIMM13/TSPAN14/TMED2/TRAM1/BAX/RAB7A/SRP14/TIMM8B/NUMB/RAB8A/VPS35/STX7/BSG/CHMP4A/EMC10/TMEM59/FNTA/BID/VAMP8/SSR1	42
BP	GO:1903241	U2-type prespliceosome assembly	6/774	24/18903	0.000330207146941785	0.00475105187849811	0.00376055457569792	SNRPD3/SNRPB2/SNRPD1/SNRPE/SNRPG/SNRPB	6
BP	GO:0001732	formation of cytoplasmic translation initiation complex	5/774	16/18903	0.00034037352969699	0.00485112556594082	0.00383976494275849	EIF2S2/EIF3J/EIF3E/EIF3L/EIF3I	5
BP	GO:0006735	NADH regeneration	5/774	16/18903	0.00034037352969699	0.00485112556594082	0.00383976494275849	PFKL/PKM/PGK1/ENO1/TPI1	5
BP	GO:0061621	canonical glycolysis	5/774	16/18903	0.00034037352969699	0.00485112556594082	0.00383976494275849	PFKL/PKM/PGK1/ENO1/TPI1	5
BP	GO:0061718	glucose catabolic process to pyruvate	5/774	16/18903	0.00034037352969699	0.00485112556594082	0.00383976494275849	PFKL/PKM/PGK1/ENO1/TPI1	5
BP	GO:0034599	cellular response to oxidative stress	25/774	288/18903	0.000350148807029628	0.00497870409618834	0.00394074595453283	GPX1/PRDX1/FOS/ALOX5/PCNA/AIF1/HSPB1/PARP1/NONO/BTK/HDAC2/APEX1/PRDX3/SOD1/ROMO1/PYCR2/MGMT/CAT/STK26/SOD2/PDCD10/PRDX5/KLF2/ATF4/FBXW7	25
BP	GO:0032479	regulation of type I interferon production	13/774	105/18903	0.000355649455273723	0.00503323104969346	0.00398390515164254	HMGB2/IRF7/BANF1/HSP90AA1/ISG15/GAPDH/FLOT1/IRF8/G3BP1/PYCARD/NMI/HSPD1/DDX3X	13
BP	GO:0032606	type I interferon production	13/774	105/18903	0.000355649455273723	0.00503323104969346	0.00398390515164254	HMGB2/IRF7/BANF1/HSP90AA1/ISG15/GAPDH/FLOT1/IRF8/G3BP1/PYCARD/NMI/HSPD1/DDX3X	13
BP	GO:0021762	substantia nigra development	8/774	44/18903	0.00036471443825521	0.00514406958234886	0.00407163611350117	DYNLL1/CALM2/YWHAE/YWHAQ/YWHAH/CALM3/NDUFS3/RHOA	8
BP	GO:0031398	positive regulation of protein ubiquitination	14/774	119/18903	0.000365183824396435	0.00514406958234886	0.00407163611350117	FKBP1A/UBB/LAPTM5/RBX1/UBE2V2/PDCD6/SKP1/UBE2S/PIN1/NMI/CDK5RAP3/FBXW7/UBE2N/DDX3X	14
BP	GO:0051205	protein insertion into membrane	10/774	67/18903	0.000374199568443991	0.00525880928396986	0.0041624549302558	NMT1/NDUFA13/HSP90AA1/BAG6/ROMO1/TIMM13/TRAM1/BAX/TIMM8B/EMC10	10
BP	GO:0010558	negative regulation of macromolecule biosynthetic process	93/774	1604/18903	0.000376103890207209	0.00527330814042266	0.00417393107119687	UHRF1/TERF2/MEF2C/LEF1/HMGB2/SRP9/CCND3/ID3/BANK1/FOSB/PCNA/EGR1/HNRNPK/HMGB1/EIF4A2/YBX3/MYB/IFI16/HMGA1/PARP1/YWHAQ/TYMS/HHEX/SRSF2/IRF7/TSC22D4/NONO/ELK3/ETS2/CBX3/HDAC2/SMARCA4/APEX1/SUMO1/MDM4/HNRNPC/MTF2/ENO1/TAF7/RBBP4/BCL11A/UBE2I/NDUFA13/CBFA2T3/LRCH4/TRIM28/TCF3/GAPDH/BCL7A/HSPA8/POLR2G/MAF1/HDAC7/GSTP1/EIF4E/SMARCE1/XRCC6/TIA1/IRF8/DDX5/RUVBL2/SIAH2/HSBP1/TLE4/HNRNPA1/PSMC5/SUPT4H1/ZFP…	93
BP	GO:0006914	autophagy	40/774	554/18903	0.000386465255078213	0.00538465181831316	0.00426206186582387	XBP1/HMGB1/IFI16/HSPB1/CHMP1B/RGS19/VDAC1/ATP6V0B/GABARAPL2/SCOC/RNF5/HSP90AA1/GAPDH/SLC25A5/CHMP5/HSPA8/GRAMD1A/CAPN1/EIF4G2/IRF8/ATP6V1E1/RAB7A/EXOC7/SNRNP70/GNAI3/VPS28/ATP6V0E1/RAB8A/TMBIM6/CISD2/VPS35/PYCARD/ATP6V0D1/CHMP4A/TMEM59/VAMP8/FBXW7/ATP6V1G1/BNIP3L/CALCOCO2	40
BP	GO:0061919	process utilizing autophagic mechanism	40/774	554/18903	0.000386465255078213	0.00538465181831316	0.00426206186582387	XBP1/HMGB1/IFI16/HSPB1/CHMP1B/RGS19/VDAC1/ATP6V0B/GABARAPL2/SCOC/RNF5/HSP90AA1/GAPDH/SLC25A5/CHMP5/HSPA8/GRAMD1A/CAPN1/EIF4G2/IRF8/ATP6V1E1/RAB7A/EXOC7/SNRNP70/GNAI3/VPS28/ATP6V0E1/RAB8A/TMBIM6/CISD2/VPS35/PYCARD/ATP6V0D1/CHMP4A/TMEM59/VAMP8/FBXW7/ATP6V1G1/BNIP3L/CALCOCO2	40
BP	GO:0045732	positive regulation of protein catabolic process	20/774	209/18903	0.00038671833346813	0.00538465181831316	0.00426206186582387	SUMO2/RBX1/OAZ1/SUMO1/OAZ2/NDUFA13/HSP90AA1/CBFA2T3/BAG6/PSMC3/RAB7A/BCAP31/VPS28/PSMC5/VPS35/PSMC1/RAD23A/PSMC6/PSMC4/FBXW7	20
BP	GO:0045580	regulation of T cell differentiation	18/774	179/18903	0.000410757922878488	0.00570623017920622	0.00451659770492402	HLA-DRA/SOX4/MDK/XBP1/HLA-DRB1/LEF1/ADA/HMGB1/MYB/CD74/SMARCB1/SMARCA4/SOD1/LGALS9/SMARCE1/SASH3/RHOA/CD27	18
BP	GO:0001836	release of cytochrome c from mitochondria	9/774	56/18903	0.000415672600627329	0.00576126037979575	0.00456015523237707	GPX1/BCL2L1/BAX/GHITM/PYCARD/SOD2/BID/TRIAP1/IFI6	9
BP	GO:0046039	GTP metabolic process	6/774	25/18903	0.000419552380371895	0.00580172776793447	0.00459218599641067	RAN/NME1/IMPDH2/GNAI3/NME4/RHOA	6
BP	GO:0008631	intrinsic apoptotic signaling pathway in response to oxidative stress	8/774	45/18903	0.000427860290777859	0.00590310442276392	0.00467242768876373	GPX1/HSPB1/PARP1/NONO/SOD1/SOD2/PDCD10/FBXW7	8
BP	GO:1901701	cellular response to oxygen-containing compound	74/774	1220/18903	0.000435770942984404	0.00599855081652563	0.00474797545838899	GPX1/SOCS2/SOX4/PRDX1/MZB1/MEF2C/XBP1/HLA-DRB1/FOS/HMGB2/CCND3/ID3/DPEP1/PCNA/JUP/EGR1/HMGB1/AIF1/PARP1/PKM/PTPRE/ESD/INSR/SMARCB1/HMGN3/BTK/HDAC2/NCOA4/SMARCA4/APEX1/PRDX3/SOD1/GNA15/PRKCB/BCL11A/AKR1A1/NDUFA13/CDK4/CHMP5/LAMTOR5/CARD8/GSTP1/EIF4E/BCL2L1/GRAMD1A/ROMO1/IRF8/PIM1/DTNBP1/RUVBL2/GNAI3/CAT/ZFP36L1/STK26/PIH1D1/RAB8A/HNRNPD/RHOA/PTK2B/VPS35/PYCARD/XRCC5/SOD2/PDCD10/SPI1/PRDX5/KLF2/PAB…	74
BP	GO:0010821	regulation of mitochondrion organization	16/774	150/18903	0.000440522547213531	0.00605017671093493	0.00478883840798633	GPX1/VDAC1/NMT1/SLC25A5/BCL2L1/BAX/GHITM/SLC25A6/VPS35/PYCARD/RALBP1/STOML2/BID/TRIAP1/FBXW7/BNIP3L	16
BP	GO:0072332	intrinsic apoptotic signaling pathway by p53 class mediator	11/774	81/18903	0.000448420541894239	0.00613743570730853	0.00485790568539676	UBB/HNRNPK/IFI16/CD74/FHIT/BAG6/DDX5/BAX/PYCARD/RPS27L/TRIAP1	11
BP	GO:0050867	positive regulation of cell activation	35/774	467/18903	0.000448907261729335	0.00613743570730853	0.00485790568539676	CD24/HLA-DRA/SOX4/MDK/MEF2C/XBP1/HLA-DRB1/LEF1/HLA-DMA/HLA-DPB1/ADA/HLA-DQB1/HMGB1/HLA-DPA1/MYB/AIF1/CD74/HLA-DMB/IGLL1/SMARCB1/HLA-DQA1/BTK/SMARCA4/LGALS9/SMARCE1/XRCC6/HMCES/SASH3/RHOA/PYCARD/VAMP8/HSPD1/PPP3CA/CD47/CD27	35
BP	GO:0048584	positive regulation of response to stimulus	124/774	2272/18903	0.000457539121571914	0.00624132937169092	0.00494013964220691	GPX1/CD24/NPY/HLA-DRA/SOX4/CD79B/MDK/CD79A/FKBP1A/LAT2/MEF2C/XBP1/HLA-DRB1/LEF1/HMGB2/HLA-DPB1/BANK1/CD19/UBB/LAPTM5/PCNA/LPAR6/ADA/JUP/PTP4A3/HLA-DQB1/HMGB1/MYB/IFI16/AIF1/CD74/HSPB1/PARP1/HHEX/PRMT1/HLA-DMB/TMSB4X/ECM1/IRF7/IGLL1/INSR/NONO/SMARCB1/ENG/BTK/SMARCA4/CD22/TRAF3IP2/SOD1/CMTM3/VDAC1/FABP5/PRKCB/PLSCR1/LGALS9/ALOX5AP/MORF4L2/UBE2I/HSP90AA1/BST2/TRIM28/BLNK/UBE2V2/GAPDH/BCL7A/BAG6/LAMT…	124
BP	GO:1903052	positive regulation of proteolysis involved in protein catabolic process	15/774	136/18903	0.00046097637566728	0.00627405459044454	0.00496604232108137	LAPTM5/SUMO2/RBX1/SUMO1/CBFA2T3/BAG6/PSMC3/BCAP31/PSMC5/PTK2B/PSMC1/RAD23A/PSMC6/PSMC4/FBXW7	15
BP	GO:0019882	antigen processing and presentation	13/774	108/18903	0.000468899516799198	0.00636755006745518	0.00504004590026152	HLA-DRA/HLA-DRB1/HLA-DMA/HLA-DPB1/HLA-DQB1/HLA-DPA1/CD74/HLA-DMB/HLA-DQA1/PSME1/PSMB8/PYCARD/TAP1	13
BP	GO:0098974	postsynaptic actin cytoskeleton organization	4/774	10/18903	0.000480595488425563	0.00651174559765847	0.00515417960681085	DBN1/WASF2/ACTG1/DBNL	4
BP	GO:1903829	positive regulation of protein localization	34/774	451/18903	0.000485095883612779	0.006558018847141	0.00519080582865058	SOX4/HLA-DRB1/JUP/PTP4A3/YWHAE/PARP1/CCT8/OAZ1/HPS4/RAN/OAZ2/UBL5/NMT1/HSP90AA1/TRIM28/TCP1/LAMTOR5/CCT7/VRK1/GLUL/DKC1/IER3IP1/CCT3/CCT5/BCAP31/VPS28/UBE2D3/RTN4/CCT6A/VPS35/PDCD10/CCT4/CDK5RAP3/FBXW7	34
BP	GO:0000245	spliceosomal complex assembly	12/774	95/18903	0.000493246760301576	0.00665332627790719	0.00526624360622735	SRSF6/RBMX/SRSF9/SNRPD3/SNRPB2/SRSF1/SNRPD1/SNRPE/SNRPG/SNRPB/PUF60/SRSF5	12
BP	GO:0045047	protein targeting to ER	8/774	46/18903	0.000499600839773942	0.00672402644711343	0.00532220423381266	SRP9/SPCS2/BAG6/SEC62/SEC61G/TRAM1/SRP14/CHMP4A	8
BP	GO:0009890	negative regulation of biosynthetic process	97/774	1702/18903	0.000502865384519956	0.00675292337478688	0.00534507674212557	UHRF1/TERF2/MEF2C/LEF1/HMGB2/SRP9/CCND3/ID3/BANK1/FOSB/PCNA/EGR1/HNRNPK/HMGB1/EIF4A2/YBX3/MYB/IFI16/HMGA1/PARP1/YWHAQ/TYMS/HHEX/SRSF2/IRF7/TSC22D4/NONO/ELK3/ETS2/CBX3/HDAC2/SMARCA4/APEX1/SUMO1/MDM4/HNRNPC/SOD1/MTF2/ENO1/TAF7/RBBP4/BCL11A/ACADVL/UBE2I/NDUFA13/CBFA2T3/LRCH4/TRIM28/TCF3/GAPDH/BCL7A/HSPA8/POLR2G/MAF1/HDAC7/GSTP1/EIF4E/SMARCE1/XRCC6/TIA1/IRF8/DDX5/RUVBL2/SIAH2/HSBP1/TLE4/HNRNPA1/PSMC5…	97
BP	GO:0006900	vesicle budding from membrane	11/774	83/18903	0.000554461007634638	0.00741458617443267	0.00586879635883572	SNX3/AP2M1/CHMP5/PDCD6/TMED2/RAB7A/TRAPPC3/TMED9/CHMP4A/ARFGAP2/AP3S1	11
BP	GO:0097345	mitochondrial outer membrane permeabilization	7/774	36/18903	0.00055459092352202	0.00741458617443267	0.00586879635883572	NMT1/SLC25A5/BAX/SLC25A6/BID/VDAC2/BNIP3L	7
BP	GO:0044772	mitotic cell cycle phase transition	35/774	473/18903	0.000565751100504418	0.0075470947027554	0.00597367956475445	CALM2/CCND3/AIF1/FHL1/CKS1B/PSME2/SMARCB1/NASP/DUSP1/SMARCA4/APEX1/PSME1/RAB11A/CDK4/BCL7A/CALM3/CKS2/EIF4E/SMARCE1/RPA2/BUB3/RNASEH2B/UBE2S/ZFP36L1/BABAM1/CDK6/RPS27L/CDC26/ENSA/BID/TRIAP1/CDK5RAP3/PPP3CA/ANAPC11/DDX3X	35
BP	GO:0009896	positive regulation of catabolic process	38/774	528/18903	0.000569578031333532	0.0075814097871113	0.00600084065471729	LAPTM5/HMGB1/SUMO2/INSR/RBX1/OAZ1/SUMO1/OAZ2/VDAC1/SCOC/NDUFA13/HSP90AA1/CBFA2T3/SLC25A5/POLR2G/BAG6/PSMC3/BAX/RAB7A/GNAI3/BCAP31/VPS28/PSMC5/ZFP36L1/YBX1/HNRNPD/PTK2B/VPS35/PSMC1/RAD23A/PSMC6/PSMC4/TMEM59/YTHDF2/FBXW7/BNIP3L/CALCOCO2/CNOT7	38
BP	GO:0048583	regulation of response to stimulus	207/774	4131/18903	0.000579566340701276	0.00767977529815989	0.00607869896528189	GPX1/STMN1/CD24/NPY/TERF2/SOCS2/HLA-DRA/SOX4/CD79B/MDK/CD9/CD79A/FKBP1A/PRDX1/MZB1/LAT2/CALM2/MEF2C/XBP1/HLA-DRB1/DUSP6/LEF1/HMGB2/GNG7/CCND3/HLA-DPB1/EGFL7/BANK1/CD19/UBB/LAPTM5/ALOX5/PCNA/LPAR6/ADA/JUP/EGR1/PTP4A3/HLA-DQB1/HNRNPK/HMGB1/YBX3/MYB/IFI16/AIF1/CD74/HSPB1/PARP1/HHEX/PRMT1/HLA-DMB/TMSB4X/ECM1/PTPRE/SNX3/IRF7/MPP1/IGLL1/SRSF6/RGS19/CD200/INSR/NONO/RBX1/SMARCB1/BANF1/ENG/BTK/HDAC2/DUSP1…	207
BP	GO:0051972	regulation of telomerase activity	8/774	47/18903	0.000580780624070671	0.00767977529815989	0.00607869896528189	PTGES3/HSP90AA1/TCP1/DKC1/HNRNPD/XRCC5/HNRNPA2B1/CCT4	8
BP	GO:1902459	positive regulation of stem cell population maintenance	8/774	47/18903	0.000580780624070671	0.00767977529815989	0.00607869896528189	SMARCB1/HDAC2/SMARCA4/RBBP4/BCL7A/SMARCE1/RBBP7/HDAC1	8
BP	GO:1901135	carbohydrate derivative metabolic process	68/774	1111/18903	0.00058468763665613	0.00771455761640392	0.00610622988040785	ALDOA/DCK/ADA/PFKL/DUT/ERH/PARP1/TYMS/PKM/TMSB4X/AK1/MPP1/NEIL1/INSR/HACD1/OSTC/BTK/RAN/PGK1/NDUFA5/ACSS1/NUDT3/NUDT1/ENO1/UGP2/NDUFB1/AKR1A1/RNF5/NDUFA13/CBFA2T3/GAPDH/HSPA8/UXS1/CMPK1/NDUFA1/UBE2J1/SCCPDH/NME1/BAX/NDUFB3/IMPDH2/TKT/RNASEH2B/TMEM165/TALDO1/NDUFS3/PDHA1/GNAI3/HPRT1/AKR1B1/NDUFS7/SDHC/EIF6/NME4/NDUFA3/RHOA/NUDT5/TPI1/GPAA1/TDG/OARD1/STOML2/TMEM59/TMEM258/NDUFB5/B3GNT2/NDUFS8/NDUFB4	68
BP	GO:0051668	localization within membrane	46/774	679/18903	0.000590250543342756	0.00777098917956487	0.00615089661495123	CD24/SRP9/JUP/VAMP5/SNX3/AP2M1/ATP1B3/SYNE3/MYADM/GSN/NMT1/ARL5A/LYPLA1/RAB11A/NDUFA13/HSP90AA1/SNX17/BAG6/CALM3/FLOT1/SEC62/BCL2L1/SEC61G/CMTM6/ROMO1/TIMM13/TSPAN14/TMED2/TRAM1/BAX/RAB7A/SRP14/RAC1/TIMM8B/NUMB/RAB8A/VPS35/STX7/BSG/CHMP4A/EMC10/TMEM59/FNTA/BID/VAMP8/SSR1	46
BP	GO:2000036	regulation of stem cell population maintenance	10/774	71/18903	0.000601531578403842	0.00790229419194439	0.00625482721342576	ELAVL1/SMARCB1/HDAC2/SMARCA4/RBBP4/BCL7A/SMARCE1/RBBP7/ZNF706/HDAC1	10
BP	GO:0002440	production of molecular mediator of immune response	27/774	333/18903	0.000605319088851464	0.00793480098466246	0.00628055700363295	VPREB1/HLA-DRA/VPREB3/MZB1/XBP1/HLA-DRB1/HLA-DMA/HLA-DPB1/LAPTM5/HLA-DQB1/HLA-DPA1/CD74/HLA-DMB/HLA-DQA1/BTK/CD22/TRAF3IP2/BST2/TCF3/MSH6/HMCES/UBE2J1/SASH3/CUEDC2/TMBIM6/PYCARD/HSPD1	27
BP	GO:1901700	response to oxygen-containing compound	96/774	1691/18903	0.000612249286028128	0.00800827366984411	0.00633871213422605	GPX1/HBA2/HBA1/SOCS2/SOX4/PRDX1/MZB1/MEF2C/XBP1/HLA-DRB1/FOS/HMGB2/CCND3/ID3/HBB/DPEP1/FOSB/PCNA/JUP/EGR1/HMGB1/PFKL/AIF1/PARP1/TYMS/PKM/PTPRE/ESD/SRSF6/RGS19/INSR/SMARCB1/HMGN3/BTK/HDAC2/NASP/NCOA4/SMARCA4/APEX1/PRDX3/HNRNPA0/SOD1/GNA15/PRKCB/BCL11A/LGALS9/AKR1A1/NDUFA13/HSP90AA1/CDK4/CHMP5/LAMTOR5/CALM3/CARD8/GSTP1/EIF4E/NUDC/BCL2L1/GRAMD1A/GLUL/ROMO1/IRF8/MGMT/PIM1/DTNBP1/RUVBL2/GNAI3/CAT/ZFP3…	96
BP	GO:0061620	glycolytic process through glucose-6-phosphate	5/774	18/18903	0.000623644329740906	0.00813970342251468	0.00644274146718808	PFKL/PKM/PGK1/ENO1/TPI1	5
BP	GO:0030185	nitric oxide transport	3/774	5/18903	0.000642766215625576	0.00828195360559777	0.00655533539176886	HBA2/HBA1/HBB	3
BP	GO:0042256	mature ribosome assembly	3/774	5/18903	0.000642766215625576	0.00828195360559777	0.00655533539176886	EIF6/C1QBP/DDX3X	3
BP	GO:0090666	scaRNA localization to Cajal body	3/774	5/18903	0.000642766215625576	0.00828195360559777	0.00655533539176886	TCP1/DKC1/CCT4	3
BP	GO:1902262	apoptotic process involved in blood vessel morphogenesis	3/774	5/18903	0.000642766215625576	0.00828195360559777	0.00655533539176886	LEF1/BAX/SPI1	3
BP	GO:1905912	regulation of calcium ion export across plasma membrane	3/774	5/18903	0.000642766215625576	0.00828195360559777	0.00655533539176886	CALM2/YWHAE/CALM3	3
BP	GO:1905913	negative regulation of calcium ion export across plasma membrane	3/774	5/18903	0.000642766215625576	0.00828195360559777	0.00655533539176886	CALM2/YWHAE/CALM3	3
BP	GO:0051707	response to other organism	89/774	1548/18903	0.000660057959113009	0.00845150602795818	0.00668953959623435	GPX1/STMN1/CD24/TUBB/PRDX1/MEF2C/XBP1/HLA-DRB1/FOS/HMGB2/BANK1/HMGB1/HMGN2/HLA-DPA1/IFI16/AIF1/CD74/HSPB1/PARP1/RNASET2/SNX3/IRF7/IGLL1/HMGB3/NONO/BANF1/BTK/POU2AF1/MX1/HDAC2/PRDX3/HNRNPA0/TRAF3IP2/JCHAIN/GSN/ENO1/PLSCR1/LGALS9/RNF5/HSP90AA1/ISG15/GSDMD/CDK4/BST2/TRIM28/GAPDH/CHMP5/PSMA2/LAMTOR5/CFL1/CNPY3/CARD8/GSTP1/BCL2L1/XRCC6/ROMO1/RNF187/IRF8/LSM5/BAX/RAB7A/CCT5/PPP1R14B/G3BP1/CXCR4/RHOA/PT…	89
BP	GO:0006734	NADH metabolic process	7/774	37/18903	0.000660120940790379	0.00845150602795818	0.00668953959623435	PFKL/PKM/PGK1/ENO1/TPI1/MDH1/IDH3B	7
BP	GO:0022616	DNA strand elongation	7/774	37/18903	0.000660120940790379	0.00845150602795818	0.00668953959623435	PCNA/MCM7/MCM3/INO80C/POLD2/RUVBL2/POLE3	7
BP	GO:0001889	liver development	15/774	141/18903	0.000675937094432053	0.00863570372442473	0.00683533583420329	MDK/XBP1/PCNA/ADA/TYMS/ACADM/SMARCB1/UPF2/FPGS/MPST/HNRNPD/SOD2/CDK5RAP3/FBXW7/SRSF5	15
BP	GO:0090407	organophosphate biosynthetic process	42/774	608/18903	0.000687151831463406	0.00876046100745435	0.00693408377119635	SOCS2/ALDOA/DCK/ADA/DUT/PARP1/TYMS/TMSB4X/AK1/HACD1/ABHD3/IDI1/NDUFA5/ACSS1/ENO1/FABP5/NDUFB1/PLSCR1/AKR1A1/NDUFA13/CMPK1/NDUFA1/NME1/NDUFB3/IMPDH2/TKT/NDUFS3/PDHA1/HPRT1/NDUFS7/SDHC/NME4/NDUFA3/PTK2B/FDPS/TPI1/GPAA1/STOML2/SLC44A2/NDUFB5/NDUFS8/NDUFB4	42
BP	GO:0043207	response to external biotic stimulus	89/774	1551/18903	0.00070125127632674	0.00892139255335261	0.00706146437590849	GPX1/STMN1/CD24/TUBB/PRDX1/MEF2C/XBP1/HLA-DRB1/FOS/HMGB2/BANK1/HMGB1/HMGN2/HLA-DPA1/IFI16/AIF1/CD74/HSPB1/PARP1/RNASET2/SNX3/IRF7/IGLL1/HMGB3/NONO/BANF1/BTK/POU2AF1/MX1/HDAC2/PRDX3/HNRNPA0/TRAF3IP2/JCHAIN/GSN/ENO1/PLSCR1/LGALS9/RNF5/HSP90AA1/ISG15/GSDMD/CDK4/BST2/TRIM28/GAPDH/CHMP5/PSMA2/LAMTOR5/CFL1/CNPY3/CARD8/GSTP1/BCL2L1/XRCC6/ROMO1/RNF187/IRF8/LSM5/BAX/RAB7A/CCT5/PPP1R14B/G3BP1/CXCR4/RHOA/PT…	89
BP	GO:0009607	response to biotic stimulus	91/774	1593/18903	0.000703037548163075	0.00892532752846525	0.00706457898906018	GPX1/STMN1/CD24/TUBB/PRDX1/MEF2C/XBP1/HLA-DRB1/FOS/HMGB2/BANK1/LAPTM5/HMGB1/HMGN2/HLA-DPA1/IFI16/AIF1/CD74/HSPB1/PARP1/RNASET2/SNX3/IRF7/IGLL1/HMGB3/NONO/BANF1/BTK/POU2AF1/MX1/HDAC2/PRDX3/HNRNPA0/TRAF3IP2/JCHAIN/GSN/ENO1/PLSCR1/LGALS9/RNF5/HSP90AA1/ISG15/GSDMD/CDK4/BST2/TRIM28/GAPDH/CHMP5/PSMA2/LAMTOR5/CFL1/CNPY3/CARD8/GSTP1/BCL2L1/XRCC6/ROMO1/RNF187/IRF8/LSM5/BAX/RAB7A/CCT5/PPP1R14B/G3BP1/CXCR4/…	91
BP	GO:0050851	antigen receptor-mediated signaling pathway	22/774	252/18903	0.000717047881465975	0.00907737397530876	0.00718492685644164	CD79B/CD79A/LAT2/MEF2C/HLA-DRB1/HLA-DPB1/BANK1/CD19/LAPTM5/ADA/HLA-DQB1/IGLL1/BTK/CD22/CMTM3/PRKCB/BLNK/BAX/STOML2/SPG21/PHPT1/UBE2N	22
BP	GO:0097659	nucleic acid-templated transcription	181/774	3559/18903	0.00071801832867741	0.00907737397530876	0.00718492685644164	UHRF1/SOX4/MDK/POLR2J3/MEF2C/XBP1/HLA-DRB1/FOS/GABPB1/LEF1/HMGB2/TCF4/CCND3/ID3/HMGN1/FOSB/EBF1/SSBP2/PCNA/JUP/EGR1/PTP4A3/HNRNPK/HMGB1/EIF4A2/YBX3/MYB/IFI16/CD74/HMGA1/IER2/PARP1/YWHAQ/PDLIM1/HHEX/TMSB4X/ECM1/SRSF2/CKS1B/PTMA/IRF7/TSC22D4/LYL1/YWHAH/HMGB3/CD200/INSR/NONO/SMARCB1/ELK3/HMGN3/ZNF90/ENG/BTK/ETS2/CBX3/POU2AF1/HDAC2/MLXIP/NCOA4/SMARCA4/APEX1/SUMO1/PRDX3/ZNF22/RBMX/NEDD8/MDM4/MTF2/PRKA…	181
BP	GO:0051098	regulation of binding	29/774	372/18903	0.000727521323514262	0.00917831181210164	0.00726482121535833	STMN1/FKBP1A/CALM2/LEF1/HMGB2/HMGB1/IFI16/PARP1/TMSB4X/HDAC2/RAN/SUMO1/C4orf3/TRIM28/LAMTOR5/PPP1CA/CALM3/FLOT1/CPNE1/NME1/BAX/DTNBP1/SUMO3/TMBIM6/PIN1/TDG/EIF3E/PPP3CA/FBXW7	29
BP	GO:0019372	lipoxygenase pathway	4/774	11/18903	0.000730810272030883	0.0092005968205888	0.00728246025462353	GPX1/ALOX5/ALOX5AP/GPX4	4
BP	GO:0030155	regulation of cell adhesion	52/774	803/18903	0.000753166424754452	0.00946233826359907	0.00748963395138249	CD24/NPY/HLA-DRA/SOX4/MDK/CD9/XBP1/HLA-DRB1/LEF1/HLA-DMA/HLA-DPB1/LAPTM5/ALOX5/ADA/JUP/HLA-DQB1/HMGB1/HLA-DPA1/MYB/AIF1/CD74/HLA-DMB/CD164/PAG1/SMARCB1/HLA-DQA1/DUSP1/SMARCA4/MYADM/PRKAR1A/LGALS9/FLOT1/SMARCE1/SPINT2/SASH3/PPP2R1A/RAC1/CXCR4/RHOA/PTK2B/ACTG1/PYCARD/CDK6/SPI1/FERMT3/YTHDF2/SIPA1/HSPD1/PPP3CA/CD47/C1QBP/CD27	52
BP	GO:0035556	intracellular signal transduction	141/774	2673/18903	0.000757628957541022	0.0094986551668473	0.00751837952187465	GPX1/STMN1/CD24/NPY/SOCS2/SOX4/FKBP1A/PRDX1/DDAH2/LAT2/CALM2/MEF2C/XBP1/HLA-DRB1/DUSP6/BANK1/UBB/LAPTM5/LPAR6/ADA/PTP4A3/HNRNPK/HMGB1/YBX3/IFI16/AIF1/CD74/HSPB1/YWHAE/PARP1/YWHAQ/PRMT1/TMSB4X/ECM1/GDI2/IRF7/FHIT/PAG1/RGS19/INSR/NONO/RBX1/ENG/BTK/DUSP1/CD22/CARHSP1/MDM4/BRK1/TRAF3IP2/SOD1/MYADM/PRKAR1A/ENO1/PRKCB/LGALS9/UBE2I/NDUFA13/WSB1/PEBP1/HSP90AA1/PPP4C/BST2/TRIM28/BLNK/GAPDH/DOK3/BAG6/LAMTO…	141
BP	GO:0002443	leukocyte mediated immunity	34/774	463/18903	0.000770093123968227	0.00963493322596273	0.00762624638838754	HLA-DRA/TUBB/PRDX1/LAT2/HLA-DRB1/HLA-DMA/HLA-DPB1/CD19/HLA-DQB1/HMGB1/HLA-DPA1/CD74/HLA-DMB/IRF7/IGLL1/HLA-DQA1/BTK/TRAF3IP2/MILR1/LGALS9/BST2/SNAP23/MSH6/HMCES/SASH3/HPRT1/STX7/SPI1/VAMP8/HSPD1/TUBB4B/WDR1/C1QBP/CD27	34
BP	GO:0006337	nucleosome disassembly	5/774	19/18903	0.000818047655117847	0.010171732468883	0.0080511339503043	HMGA1/SMARCB1/SMARCA4/SMARCE1/SSRP1	5
BP	GO:0045346	regulation of MHC class II biosynthetic process	5/774	19/18903	0.000818047655117847	0.010171732468883	0.0080511339503043	XBP1/HDAC2/TAF7/RFXANK/SPI1	5
BP	GO:0061615	glycolytic process through fructose-6-phosphate	5/774	19/18903	0.000818047655117847	0.010171732468883	0.0080511339503043	PFKL/PKM/PGK1/ENO1/TPI1	5
BP	GO:0001817	regulation of cytokine production	53/774	826/18903	0.000828045566350304	0.0102749062781415	0.0081327981270848	CD24/MDK/XBP1/HLA-DRB1/LEF1/HMGB2/HLA-DPB1/BANK1/LAPTM5/ALOX5/EGR1/HMGB1/HLA-DPA1/IFI16/AIF1/CD74/HSPB1/TMSB4X/IRF7/CD200/BANF1/BTK/POU2AF1/HDAC2/SOD1/LGALS9/HSP90AA1/ISG15/GSDMD/BST2/GAPDH/LAMTOR5/HDAC7/FLOT1/CARD8/GSTP1/TIA1/UBE2J1/IRF8/SASH3/RAC1/CUEDC2/G3BP1/ATP6AP2/PYCARD/NMI/STOML2/KLF2/ATF4/HSPD1/CD47/C1QBP/DDX3X	53
BP	GO:0045069	regulation of viral genome replication	11/774	87/18903	0.00082984266417143	0.010276104958172	0.00813374690680538	IFI16/BANF1/MX1/PLSCR1/ISG15/BST2/TRIM28/TOP2B/RAD23A/CNOT7/DDX3X	11
BP	GO:0061008	hepaticobiliary system development	15/774	144/18903	0.000841927927485523	0.0104044385803579	0.0082353255892675	MDK/XBP1/PCNA/ADA/TYMS/ACADM/SMARCB1/UPF2/FPGS/MPST/HNRNPD/SOD2/CDK5RAP3/FBXW7/SRSF5	15
BP	GO:0008284	positive regulation of cell population proliferation	61/774	986/18903	0.000858021370814364	0.0105816798853698	0.00837561570135439	TCL1A/CD24/NPY/MARCKSL1/SOX4/MDK/MZB1/MEF2C/XBP1/LEF1/HMGB2/HLA-DPB1/EGFL7/ADA/EGR1/HMGB1/HLA-DPA1/AIF1/CD74/PRMT1/HLA-DMB/ECM1/SRSF6/INSR/BTK/HDAC2/SMARCA4/PRDX3/BRK1/LGALS9/CDK4/BST2/UBE2A/BCL7A/SLC25A5/PDCD6/BCL2L1/CAPN1/GLUL/ROMO1/RNF187/NME1/CDCA7L/SASH3/PIM1/RNASEH2B/GNAI3/RTN4/CLEC11A/PTK2B/PYCARD/MCTS1/PDCD10/CDK6/EMC10/HDAC1/SSR1/PPP3CA/CD47/PPP1CC/CNOT7	61
BP	GO:0002764	immune response-regulating signaling pathway	36/774	503/18903	0.000869551172064496	0.0107020320423335	0.00847087689111603	CD24/CD79B/CD79A/LAT2/MEF2C/HLA-DRB1/HLA-DPB1/BANK1/CD19/LAPTM5/ADA/HLA-DQB1/HMGB1/IRF7/IGLL1/BTK/CD22/CMTM3/PRKCB/PLSCR1/BLNK/BAG6/FLOT1/PIK3AP1/BAX/RTN4/PYCARD/NMI/STOML2/SPG21/PHPT1/HSPD1/CD47/UBE2N/C1QBP/DDX3X	36
BP	GO:0002285	lymphocyte activation involved in immune response	19/774	207/18903	0.000889758695577972	0.0109106919091584	0.00863603543642766	HLA-DRA/MDK/XBP1/HLA-DRB1/LEF1/CD19/ADA/HMGB1/MYB/CD74/HLA-DMB/POU2AF1/LGALS9/MSH6/HMCES/IRF8/PTK2B/SPI1/HSPD1	19
BP	GO:0072599	establishment of protein localization to endoplasmic reticulum	8/774	50/18903	0.000890116020389722	0.0109106919091584	0.00863603543642766	SRP9/SPCS2/BAG6/SEC62/SEC61G/TRAM1/SRP14/CHMP4A	8
BP	GO:0016241	regulation of macroautophagy	16/774	160/18903	0.000894766415891675	0.0109235694840892	0.00864622829993841	VDAC1/ATP6V0B/SCOC/GAPDH/SLC25A5/CAPN1/ATP6V1E1/EXOC7/GNAI3/ATP6V0E1/VPS35/ATP6V0D1/CHMP4A/ATP6V1G1/BNIP3L/CALCOCO2	16
BP	GO:0006360	transcription by RNA polymerase I	9/774	62/18903	0.000894781878971399	0.0109235694840892	0.00864622829993841	SMARCB1/SMARCA4/DEK/MAF1/POLR2K/POLR2L/PIH1D1/TCOF1/ATF4	9
BP	GO:0032774	RNA biosynthetic process	181/774	3576/18903	0.000904303442023974	0.0110175518148203	0.00872061723377958	UHRF1/SOX4/MDK/POLR2J3/MEF2C/XBP1/HLA-DRB1/FOS/GABPB1/LEF1/HMGB2/TCF4/CCND3/ID3/HMGN1/FOSB/EBF1/SSBP2/PCNA/JUP/EGR1/PTP4A3/HNRNPK/HMGB1/EIF4A2/YBX3/MYB/IFI16/CD74/HMGA1/IER2/PARP1/YWHAQ/PDLIM1/HHEX/TMSB4X/ECM1/SRSF2/CKS1B/PTMA/IRF7/TSC22D4/LYL1/YWHAH/HMGB3/CD200/INSR/NONO/SMARCB1/ELK3/HMGN3/ZNF90/ENG/BTK/ETS2/CBX3/POU2AF1/HDAC2/MLXIP/NCOA4/SMARCA4/APEX1/SUMO1/PRDX3/ZNF22/RBMX/NEDD8/MDM4/MTF2/PRKA…	181
BP	GO:0001819	positive regulation of cytokine production	35/774	486/18903	0.000915085699637188	0.0111264846738582	0.00880683981605714	MDK/XBP1/HMGB2/HLA-DPB1/LAPTM5/EGR1/HMGB1/HLA-DPA1/IFI16/AIF1/CD74/HSPB1/IRF7/CD200/BTK/POU2AF1/HDAC2/SOD1/LGALS9/HSP90AA1/ISG15/GSDMD/GAPDH/LAMTOR5/FLOT1/CARD8/IRF8/SASH3/G3BP1/ATP6AP2/PYCARD/STOML2/ATF4/HSPD1/DDX3X	35
BP	GO:0006396	RNA processing	84/774	1460/18903	0.000919628397352059	0.0111592658738926	0.00883278680525842	HNRNPA1L2/HNRNPK/RPS17/HNRNPF/PRMT1/SRSF2/SRSF3/SRSF6/NONO/HNRNPA0/RBMX/HNRNPM/HNRNPC/SRSF9/NOP10/SNRPD3/NOP56/SNRPB2/UBL5/TSNAX/SNRPN/SLBP/PIN4/HNRNPH2/HSPA8/SRSF1/PAPOLA/SNRPD1/TIA1/HNRNPR/NCBP2/RNPS1/DKC1/SNRPE/TRMT112/LSM2/LSM7/RBM42/DDX5/LSM5/SNRPG/PPP2R1A/SNRPB/RBM23/SNRNP70/RPL7/PRPF31/THOC2/SNRNP27/HNRNPA1/PUF60/SUPT4H1/ZFP36L1/YBX1/LSM3/PIH1D1/EIF6/RPL7L1/LAGE3/HNRNPD/HSD17B10/RBM8A/TMBI…	84
BP	GO:0008630	intrinsic apoptotic signaling pathway in response to DNA damage	12/774	102/18903	0.000939990595193672	0.011383493320151	0.00901026740757313	HNRNPK/IFI16/CD74/BAG6/BCL2L1/MSH6/BAX/PYCARD/SOD2/RPS27L/BID/TRIAP1	12
BP	GO:0006351	DNA-templated transcription	180/774	3557/18903	0.000948191208449598	0.0114598389453218	0.00907069652883152	UHRF1/SOX4/MDK/POLR2J3/MEF2C/XBP1/HLA-DRB1/FOS/GABPB1/LEF1/HMGB2/TCF4/CCND3/ID3/HMGN1/FOSB/EBF1/SSBP2/PCNA/JUP/EGR1/PTP4A3/HNRNPK/HMGB1/YBX3/MYB/IFI16/CD74/HMGA1/IER2/PARP1/YWHAQ/PDLIM1/HHEX/TMSB4X/ECM1/SRSF2/CKS1B/PTMA/IRF7/TSC22D4/LYL1/YWHAH/HMGB3/CD200/INSR/NONO/SMARCB1/ELK3/HMGN3/ZNF90/ENG/BTK/ETS2/CBX3/POU2AF1/HDAC2/MLXIP/NCOA4/SMARCA4/APEX1/SUMO1/PRDX3/ZNF22/RBMX/NEDD8/MDM4/MTF2/PRKAR1A/INO…	180
BP	GO:0014070	response to organic cyclic compound	58/774	931/18903	0.000971509087025536	0.0117182223810286	0.00927521229424107	GPX1/SOCS2/MDK/MEF2C/FOS/DUSP6/HMGB2/ID3/FOSB/PCNA/ADA/JUP/EGR1/AIF1/PARP1/TYMS/YWHAH/ENG/HDAC2/NASP/NCOA4/SMARCA4/APEX1/PTGES3/SOD1/GNA15/TAF7/HSP90AA1/CDK4/HSPA8/CALM3/FLOT1/EIF4E/BCL2L1/GRAMD1A/PSMB2/DDX5/MGMT/PIM1/DTNBP1/RUVBL2/GNAI3/CAT/ZFP36L1/CXCR4/HNRNPD/RHOA/PTK2B/RBBP7/VPS35/DNAJA1/BSG/SOD2/GPX4/KLF2/HDAC1/ATF4/ACTR2	58
BP	GO:0031327	negative regulation of cellular biosynthetic process	94/774	1673/18903	0.000973696837913799	0.011721215122536	0.00927758111025436	UHRF1/TERF2/MEF2C/LEF1/HMGB2/SRP9/CCND3/ID3/BANK1/FOSB/PCNA/EGR1/HNRNPK/HMGB1/EIF4A2/YBX3/MYB/IFI16/HMGA1/PARP1/YWHAQ/TYMS/HHEX/SRSF2/IRF7/TSC22D4/NONO/ELK3/ETS2/CBX3/HDAC2/SMARCA4/APEX1/SUMO1/MDM4/HNRNPC/MTF2/ENO1/TAF7/RBBP4/BCL11A/ACADVL/UBE2I/NDUFA13/CBFA2T3/LRCH4/TRIM28/TCF3/GAPDH/BCL7A/HSPA8/POLR2G/MAF1/HDAC7/EIF4E/SMARCE1/XRCC6/TIA1/IRF8/DDX5/RUVBL2/SIAH2/HSBP1/TLE4/HNRNPA1/PSMC5/SUPT4H1/ZF…	94
BP	GO:0010592	positive regulation of lamellipodium assembly	6/774	29/18903	0.000978722738588044	0.0117349633120785	0.00928846308300767	BRK1/HSP90AA1/RAC1/WASF2/ACTR2/ACTR3	6
BP	GO:2000765	regulation of cytoplasmic translation	6/774	29/18903	0.000978722738588044	0.0117349633120785	0.00928846308300767	YBX3/PKM/SH3BGRL/YBX1/HNRNPD/YTHDF2	6
BP	GO:0022402	cell cycle process	74/774	1256/18903	0.000984261054166869	0.0117779991095651	0.00932252679548568	STMN1/TERF2/TUBB/CALM2/CCND3/UBB/RANBP1/PCNA/AIF1/FHL1/STAG3/CKS1B/CHMP1B/PSME2/INSR/SMARCB1/BANF1/MCM3/NASP/DUSP1/RAN/SMARCA4/APEX1/PSME1/PRKCB/PLSCR1/RAB11A/UBE2I/CDK4/BCL7A/CHMP5/BAG6/CFL1/CALM3/CKS2/VRK1/EIF4E/NUDC/SMARCE1/BCL2L1/MSH6/RPA2/NAA10/BUB3/KLHDC3/EXOC7/RNASEH2B/PPP2R1A/SMC4/UBE2S/SUN2/ZFP36L1/RHOA/PIN1/BABAM1/TOP2B/CDK6/CCNC/CHMP4A/RPS27L/CDC26/ENSA/BID/YTHDF2/TRIAP1/CDK5RAP3/PPP3C…	74
BP	GO:0010506	regulation of autophagy	27/774	344/18903	0.00098775165289165	0.0117964095621032	0.00933709904460091	HMGB1/IFI16/HSPB1/VDAC1/ATP6V0B/SCOC/RNF5/GAPDH/SLC25A5/CAPN1/EIF4G2/ATP6V1E1/EXOC7/SNRNP70/GNAI3/ATP6V0E1/RAB8A/CISD2/VPS35/PYCARD/ATP6V0D1/CHMP4A/TMEM59/FBXW7/ATP6V1G1/BNIP3L/CALCOCO2	27
BP	GO:0042221	response to chemical	221/774	4494/18903	0.000999348534954199	0.0119113672519294	0.00942809040347116	HBG2/GPX1/TCL1A/HBA2/HBA1/CD24/NPY/SOCS2/SOX4/TUBA1B/MDK/CD9/S100A16/FKBP1A/PRDX1/MZB1/CALM2/MEF2C/XBP1/HLA-DRB1/FOS/DUSP6/LEF1/HMGB2/RCSD1/CCND3/HBD/ID3/HBB/DPEP1/CMTM7/FOSB/LAPTM5/ALOX5/PCNA/ADA/JUP/EGR1/PTP4A3/HMGB1/HLA-DPA1/EIF4A2/PFKL/YBX3/IFI16/AIF1/CD74/HSPB1/IER2/PARP1/TYMS/HHEX/PKM/CPNE2/TMSB4X/ECM1/PTPRE/MCM7/IRF7/MPP1/YWHAH/CMTM2/SRSF3/ESD/SRSF6/RGS19/INSR/NONO/RBX1/SMARCB1/HMGN3/ENG/B…	221
BP	GO:0032481	positive regulation of type I interferon production	9/774	63/18903	0.00100667643708368	0.0119750899789305	0.00947852824307551	HMGB2/IRF7/HSP90AA1/ISG15/GAPDH/FLOT1/G3BP1/HSPD1/DDX3X	9
BP	GO:0000387	spliceosomal snRNP assembly	8/774	51/18903	0.00101844998635477	0.0120913423723809	0.00957054438630146	SNRPD3/SNRPD1/SNRPE/LSM2/SNRPG/SNRPB/PRPF31/LSM4	8
BP	GO:0051592	response to calcium ion	15/774	147/18903	0.00104122447988392	0.0123374892783108	0.00976537468852946	S100A16/CALM2/MEF2C/FOS/DPEP1/FOSB/CPNE2/ALOX5AP/CALM3/PDCD6/CPNE1/HNRNPD/PTK2B/ACTG1/PPP3CA	15
BP	GO:0036260	RNA capping	5/774	20/18903	0.00105426423544992	0.0124006013649935	0.00981532919385294	SNRPD3/SNRPD1/SNRPE/SNRPG/SNRPB	5
BP	GO:0045342	MHC class II biosynthetic process	5/774	20/18903	0.00105426423544992	0.0124006013649935	0.00981532919385294	XBP1/HDAC2/TAF7/RFXANK/SPI1	5
BP	GO:0045655	regulation of monocyte differentiation	5/774	20/18903	0.00105426423544992	0.0124006013649935	0.00981532919385294	HLA-DRB1/CD74/IRF7/ZFP36L1/CDK6	5
BP	GO:0008283	cell population proliferation	112/774	2062/18903	0.00105475907688345	0.0124006013649935	0.00981532919385294	GPX1/TCL1A/CD24/UHRF1/NPY/MARCKSL1/SOX4/MDK/CD9/CD79A/PRDX1/MZB1/MEF2C/XBP1/HLA-DRB1/FOS/LEF1/HMGB2/CCND3/HMGN1/HLA-DPB1/EGFL7/CD19/ALOX5/ADA/JUP/EGR1/HMGB1/HLA-DPA1/AIF1/CD74/HMGA1/HHEX/PRMT1/DBN1/HLA-DMB/ECM1/MCM7/LST1/CKS1B/SRSF6/CD200/INSR/SMARCB1/BTK/HDAC2/DUSP1/SMARCA4/CD22/PRDX3/PTGES3/MDM4/BRK1/PRKAR1A/RBBP4/LGALS9/EIF2S2/CDK4/CBFA2T3/BST2/UBE2A/BCL7A/SLC25A5/CKS2/PDCD6/GSTP1/BCL2L1/CAPN1…	112
BP	GO:0001731	formation of translation preinitiation complex	4/774	12/18903	0.00106083300250841	0.0124236702212371	0.00983358866462308	EIF2S2/DENR/MCTS1/EIF4H	4
BP	GO:0099188	postsynaptic cytoskeleton organization	4/774	12/18903	0.00106083300250841	0.0124236702212371	0.00983358866462308	DBN1/WASF2/ACTG1/DBNL	4
BP	GO:0032944	regulation of mononuclear cell proliferation	21/774	243/18903	0.00106677096752498	0.0124690463380144	0.00986950478760767	CD24/MZB1/MEF2C/HLA-DRB1/HLA-DPB1/ADA/HMGB1/HLA-DPA1/AIF1/CD74/HLA-DMB/LST1/BTK/CD22/PRKAR1A/LGALS9/BCL2L1/SASH3/PYCARD/BID/PPP3CA	21
BP	GO:1990000	amyloid fibril formation	7/774	40/18903	0.00107468315554967	0.0125372785887773	0.00992351200735154	FKBP1A/VBP1/GSN/PFDN6/SIAH2/HNRNPA1/PFDN4	7
BP	GO:1901800	positive regulation of proteasomal protein catabolic process	13/774	118/18903	0.00109057335623944	0.0126857774976252	0.0100410519259707	SUMO2/RBX1/SUMO1/CBFA2T3/BAG6/PSMC3/BCAP31/PSMC5/PSMC1/RAD23A/PSMC6/PSMC4/FBXW7	13
BP	GO:0035966	response to topologically incorrect protein	16/774	163/18903	0.00109161083878291	0.0126857774976252	0.0100410519259707	XBP1/HSPB1/RNF5/HSP90AA1/HSPA8/BAG6/TMED2/TRAM1/BAX/ATF6B/PPP1R15A/TMBIM6/DNAJA1/ATF4/HSPD1/CDK5RAP3	16
BP	GO:0006913	nucleocytoplasmic transport	26/774	329/18903	0.00110129986426949	0.0127493392332961	0.0100913623376499	RANBP1/JUP/YWHAE/HHEX/ELAVL1/SRSF3/RAN/SUMO1/TRAF3IP2/UBE2I/HSP90AA1/UPF2/TRIM28/NCBP2/UPF3B/THOC2/HNRNPA1/NUTF2/EIF6/RBM8A/HNRNPA2B1/PABPN1/ENY2/PPP3CA/ANP32A/PPP1CC	26
BP	GO:0051169	nuclear transport	26/774	329/18903	0.00110129986426949	0.0127493392332961	0.0100913623376499	RANBP1/JUP/YWHAE/HHEX/ELAVL1/SRSF3/RAN/SUMO1/TRAF3IP2/UBE2I/HSP90AA1/UPF2/TRIM28/NCBP2/UPF3B/THOC2/HNRNPA1/NUTF2/EIF6/RBM8A/HNRNPA2B1/PABPN1/ENY2/PPP3CA/ANP32A/PPP1CC	26
BP	GO:0006405	RNA export from nucleus	11/774	90/18903	0.00110366978533911	0.0127523451487653	0.0100937415811229	HHEX/SRSF3/RAN/UPF2/NCBP2/THOC2/HNRNPA1/RBM8A/HNRNPA2B1/PABPN1/ENY2	11
BP	GO:0009135	purine nucleoside diphosphate metabolic process	12/774	104/18903	0.00111672129629437	0.012829556641648	0.0101548560543558	ALDOA/PFKL/PKM/AK1/MPP1/INSR/PGK1/ENO1/CBFA2T3/GAPDH/EIF6/TPI1	12
BP	GO:0009179	purine ribonucleoside diphosphate metabolic process	12/774	104/18903	0.00111672129629437	0.012829556641648	0.0101548560543558	ALDOA/PFKL/PKM/AK1/MPP1/INSR/PGK1/ENO1/CBFA2T3/GAPDH/EIF6/TPI1	12
BP	GO:0042100	B cell proliferation	12/774	104/18903	0.00111672129629437	0.012829556641648	0.0101548560543558	CD79A/MZB1/MEF2C/LEF1/CD19/ADA/CD74/BTK/CD22/BAX/SASH3/HSPD1	12
BP	GO:0002429	immune response-activating cell surface receptor signaling pathway	25/774	312/18903	0.00112121282974789	0.0128323657768305	0.0101570795422137	CD79B/CD79A/LAT2/MEF2C/HLA-DRB1/HLA-DPB1/BANK1/CD19/LAPTM5/ADA/HLA-DQB1/IGLL1/BTK/CD22/CMTM3/PRKCB/PLSCR1/BLNK/BAG6/BAX/STOML2/SPG21/PHPT1/CD47/UBE2N	25
BP	GO:0002757	immune response-activating signal transduction	25/774	312/18903	0.00112121282974789	0.0128323657768305	0.0101570795422137	CD79B/CD79A/LAT2/MEF2C/HLA-DRB1/HLA-DPB1/BANK1/CD19/LAPTM5/ADA/HLA-DQB1/IGLL1/BTK/CD22/CMTM3/PRKCB/PLSCR1/BLNK/BAG6/BAX/STOML2/SPG21/PHPT1/CD47/UBE2N	25
BP	GO:0016925	protein sumoylation	9/774	64/18903	0.00112964220690264	0.0128800525590805	0.0101948246041025	EGR1/SUMO2/SUMO1/BCL11A/UBE2I/TRIM28/HDAC7/HMG20B/SUMO3	9
BP	GO:0048524	positive regulation of viral process	9/774	64/18903	0.00112964220690264	0.0128800525590805	0.0101948246041025	HLA-DRB1/HMGB1/CD74/LGALS9/RAB7A/TOP2B/RAD23A/CNOT7/DDX3X	9
BP	GO:0051656	establishment of organelle localization	32/774	437/18903	0.00113743431195491	0.0129444737234342	0.0102458152711332	LAT2/UBB/CHMP1B/BTK/F8A1/RAN/SYNE3/MILR1/TMEM230/LGALS9/RAB11A/CHMP5/CFL1/PDCD6/SNAP23/BORCS7/NUDC/TMED2/RAB7A/DTNBP1/EXOC7/HSBP1/TRAPPC3/SUN2/ACTR10/EIF6/TMED9/PDCD10/CHMP4A/ARFGAP2/AP3S1/VAMP8	32
BP	GO:0006919	activation of cysteine-type endopeptidase activity involved in apoptotic process	10/774	77/18903	0.00114701213288767	0.0130289366899251	0.0103126694337981	LAPTM5/CARD8/PDCD6/BAX/MTCH1/CYCS/PYCARD/RPS27L/BID/HSPD1	10
BP	GO:0006220	pyrimidine nucleotide metabolic process	8/774	52/18903	0.00116115663615638	0.0131156440229775	0.0103813000584251	DCK/DUT/TYMS/NEIL1/CMPK1/NME1/NME4/TDG	8
BP	GO:0043392	negative regulation of DNA binding	8/774	52/18903	0.00116115663615638	0.0131156440229775	0.0103813000584251	LEF1/IFI16/TMSB4X/HDAC2/SUMO1/CPNE1/SUMO3/FBXW7	8
BP	GO:1905710	positive regulation of membrane permeability	8/774	52/18903	0.00116115663615638	0.0131156440229775	0.0103813000584251	LAPTM5/NMT1/SLC25A5/BAX/SLC25A6/BID/VDAC2/BNIP3L	8
BP	GO:0051100	negative regulation of binding	16/774	164/18903	0.00116487613963865	0.0131331091638738	0.0103951240740731	LEF1/IFI16/TMSB4X/HDAC2/SUMO1/C4orf3/PPP1CA/CPNE1/BAX/DTNBP1/SUMO3/TMBIM6/PIN1/TDG/PPP3CA/FBXW7	16
BP	GO:0001816	cytokine production	53/774	839/18903	0.00117326123649503	0.0132030123875968	0.0104504539030352	CD24/MDK/XBP1/HLA-DRB1/LEF1/HMGB2/HLA-DPB1/BANK1/LAPTM5/ALOX5/EGR1/HMGB1/HLA-DPA1/IFI16/AIF1/CD74/HSPB1/TMSB4X/IRF7/CD200/BANF1/BTK/POU2AF1/HDAC2/SOD1/LGALS9/HSP90AA1/ISG15/GSDMD/BST2/GAPDH/LAMTOR5/HDAC7/FLOT1/CARD8/GSTP1/TIA1/UBE2J1/IRF8/SASH3/RAC1/CUEDC2/G3BP1/ATP6AP2/PYCARD/NMI/STOML2/KLF2/ATF4/HSPD1/CD47/C1QBP/DDX3X	53
BP	GO:0032609	interferon-gamma production	13/774	119/18903	0.00117953622335225	0.0132222616159205	0.0104656900603121	HLA-DRB1/HLA-DPB1/LAPTM5/HMGB1/HLA-DPA1/LGALS9/ISG15/IRF8/SASH3/PYCARD/HSPD1/CD47/C1QBP	13
BP	GO:0032649	regulation of interferon-gamma production	13/774	119/18903	0.00117953622335225	0.0132222616159205	0.0104656900603121	HLA-DRB1/HLA-DPB1/LAPTM5/HMGB1/HLA-DPA1/LGALS9/ISG15/IRF8/SASH3/PYCARD/HSPD1/CD47/C1QBP	13
BP	GO:0009651	response to salt stress	6/774	30/18903	0.00118153587168577	0.0132222616159205	0.0104656900603121	HSP90AA1/BAX/AKR1B1/ZFP36L1/PTK2B/XRCC5	6
BP	GO:0032946	positive regulation of mononuclear cell proliferation	15/774	149/18903	0.00119509394890745	0.0133492656806797	0.0105662163709222	CD24/MEF2C/HLA-DPB1/ADA/HMGB1/HLA-DPA1/AIF1/CD74/HLA-DMB/BTK/LGALS9/BCL2L1/SASH3/PYCARD/PPP3CA	15
BP	GO:0048585	negative regulation of response to stimulus	95/774	1706/18903	0.00121259813991896	0.0135197980803141	0.0107011962474106	GPX1/STMN1/NPY/TERF2/SOCS2/MDK/CD9/FKBP1A/XBP1/HLA-DRB1/DUSP6/HMGB2/EGFL7/BANK1/LAPTM5/ALOX5/ADA/EGR1/YBX3/IFI16/AIF1/CD74/HSPB1/PARP1/HHEX/PRMT1/TMSB4X/ECM1/PTPRE/RGS19/CD200/NONO/RBX1/BANF1/HDAC2/DUSP1/SMARCA4/CD22/SOD1/MYADM/ENO1/PRKCB/RBBP4/LGALS9/NDUFA13/PEBP1/ISG15/SLC25A5/HDAC7/CARD8/PDCD6/GSTP1/BCL2L1/GRINA/CPNE1/BAX/RAB7A/PPP2R1A/RUVBL2/GHITM/NDUFS3/ATF6B/GNAI3/SIAH2/TLE4/PPP1R15A/G3BP1/…	95
BP	GO:0051347	positive regulation of transferase activity	40/774	588/18903	0.00121818349897319	0.0135570587187753	0.0107306888035944	TCL1A/CD24/TCL1B/CALM2/MEF2C/HLA-DRB1/CCND3/HMGN1/CD19/PCNA/EGR1/CD74/CKS1B/CD200/INSR/PTGES3/UBE2I/HSP90AA1/TCP1/CALM3/CKS2/XRCC6/DKC1/SKP1/UBE2S/PIH1D1/HNRNPD/RHOA/PTK2B/XRCC5/PIN1/HNRNPA2B1/PDCD10/PABPN1/CCT4/DBI/FBXW7/JTB/UBE2N/DDX3X	40
BP	GO:0006102	isocitrate metabolic process	3/774	6/18903	0.00124636406269412	0.0135707712267758	0.0107415425336787	IDH2/IDH3G/IDH3B	3
BP	GO:0009438	methylglyoxal metabolic process	3/774	6/18903	0.00124636406269412	0.0135707712267758	0.0107415425336787	TPI1/GLO1/PNKD	3
BP	GO:0009757	hexose mediated signaling	3/774	6/18903	0.00124636406269412	0.0135707712267758	0.0107415425336787	SMARCB1/SMARCA4/PIH1D1	3
BP	GO:0010182	sugar mediated signaling pathway	3/774	6/18903	0.00124636406269412	0.0135707712267758	0.0107415425336787	SMARCB1/SMARCA4/PIH1D1	3
BP	GO:0010255	glucose mediated signaling pathway	3/774	6/18903	0.00124636406269412	0.0135707712267758	0.0107415425336787	SMARCB1/SMARCA4/PIH1D1	3
BP	GO:0019682	glyceraldehyde-3-phosphate metabolic process	3/774	6/18903	0.00124636406269412	0.0135707712267758	0.0107415425336787	TKT/TALDO1/TPI1	3
BP	GO:0032020	ISG15-protein conjugation	3/774	6/18903	0.00124636406269412	0.0135707712267758	0.0107415425336787	UBE2L6/UBE2E1/ISG15	3
BP	GO:0035964	COPI-coated vesicle budding	3/774	6/18903	0.00124636406269412	0.0135707712267758	0.0107415425336787	TMED2/TMED9/ARFGAP2	3
BP	GO:0045347	negative regulation of MHC class II biosynthetic process	3/774	6/18903	0.00124636406269412	0.0135707712267758	0.0107415425336787	HDAC2/TAF7/SPI1	3
BP	GO:0048200	Golgi transport vesicle coating	3/774	6/18903	0.00124636406269412	0.0135707712267758	0.0107415425336787	TMED2/TMED9/ARFGAP2	3
BP	GO:0048205	COPI coating of Golgi vesicle	3/774	6/18903	0.00124636406269412	0.0135707712267758	0.0107415425336787	TMED2/TMED9/ARFGAP2	3
BP	GO:0090241	negative regulation of histone H4 acetylation	3/774	6/18903	0.00124636406269412	0.0135707712267758	0.0107415425336787	TAF7/PIH1D1/SPI1	3
BP	GO:0045454	cell redox homeostasis	7/774	41/18903	0.00125082986916421	0.0135949008981283	0.0107606416612688	GPX1/PRDX1/APEX1/PRDX3/GLRX5/GLRX3/PRDX5	7
BP	GO:0032613	interleukin-10 production	9/774	65/18903	0.00126446788455964	0.0136938699397741	0.0108389776786248	HLA-DRB1/HMGB1/BTK/LGALS9/ISG15/SASH3/PYCARD/HSPD1/CD47	9
BP	GO:0032653	regulation of interleukin-10 production	9/774	65/18903	0.00126446788455964	0.0136938699397741	0.0108389776786248	HLA-DRB1/HMGB1/BTK/LGALS9/ISG15/SASH3/PYCARD/HSPD1/CD47	9
BP	GO:0034614	cellular response to reactive oxygen species	15/774	150/18903	0.00127893521576233	0.0138257701410587	0.0109433793812712	PRDX1/FOS/PCNA/BTK/HDAC2/APEX1/PRDX3/SOD1/ROMO1/CAT/STK26/SOD2/PDCD10/PRDX5/KLF2	15
BP	GO:0046031	ADP metabolic process	11/774	92/18903	0.00132459719452625	0.0142938229402181	0.0113138527291867	ALDOA/PFKL/PKM/AK1/INSR/PGK1/ENO1/CBFA2T3/GAPDH/EIF6/TPI1	11
BP	GO:0032986	protein-DNA complex disassembly	5/774	21/18903	0.00133751021967747	0.0144074407442263	0.0114037835410722	HMGA1/SMARCB1/SMARCA4/SMARCE1/SSRP1	5
BP	GO:0016064	immunoglobulin mediated immune response	19/774	215/18903	0.00139430380903035	0.0149924873985238	0.0118668599142796	HLA-DRA/HLA-DRB1/HLA-DMA/HLA-DPB1/CD19/HLA-DQB1/HLA-DPA1/CD74/HLA-DMB/IRF7/IGLL1/HLA-DQA1/BTK/TRAF3IP2/MSH6/HMCES/HSPD1/C1QBP/CD27	19
BP	GO:0070665	positive regulation of leukocyte proliferation	16/774	167/18903	0.00141008365424125	0.0151343237387294	0.0119791262737725	CD24/MEF2C/HLA-DPB1/ADA/HMGB1/HLA-DPA1/AIF1/CD74/HLA-DMB/BTK/LGALS9/BST2/BCL2L1/SASH3/PYCARD/PPP3CA	16
BP	GO:0002313	mature B cell differentiation involved in immune response	6/774	31/18903	0.00141500792857556	0.0151343237387294	0.0119791262737725	XBP1/ADA/POU2AF1/IRF8/PTK2B/SPI1	6
BP	GO:0006099	tricarboxylic acid cycle	6/774	31/18903	0.00141500792857556	0.0151343237387294	0.0119791262737725	IDH2/PDHA1/SDHC/MDH1/IDH3G/IDH3B	6
BP	GO:0044000	movement in host	17/774	183/18903	0.00142526531845634	0.0152170995042962	0.0120446449824542	HLA-DRB1/HMGB1/CD74/SNX3/CHMP1B/INSR/GSN/PLSCR1/LGALS9/CHMP5/RAB7A/EXOC7/CXCR4/BSG/CHMP4A/VAMP8/SIVA1	17
BP	GO:0030099	myeloid cell differentiation	30/774	407/18903	0.00144619532948925	0.0153866299547827	0.0121788317957328	MEF2C/HLA-DRB1/FOS/LEF1/HMGB2/MYB/IFI16/CD74/PARP1/PRMT1/IRF7/HMGB3/AHSP/PRDX3/ISG15/CBFA2T3/SLC25A5/IRF8/ZFP36L1/EIF6/WASF2/PTK2B/GLO1/CDK6/SPI1/KLF2/WDR1/CDK5RAP3/PPP3CA/FBXW7	30
BP	GO:2000106	regulation of leukocyte apoptotic process	11/774	93/18903	0.00144796240784357	0.0153866299547827	0.0121788317957328	MEF2C/ADA/CD74/IRF7/BTK/LGALS9/TCP1/BCL2L1/BAX/TSC22D3/CD27	11
BP	GO:1902110	positive regulation of mitochondrial membrane permeability involved in apoptotic process	7/774	42/18903	0.00144878246636957	0.0153866299547827	0.0121788317957328	NMT1/SLC25A5/BAX/SLC25A6/BID/VDAC2/BNIP3L	7
BP	GO:0045039	protein insertion into mitochondrial inner membrane	4/774	13/18903	0.00148292760833364	0.0157216342757196	0.0124439945563584	NDUFA13/ROMO1/TIMM13/TIMM8B	4
BP	GO:1903322	positive regulation of protein modification by small protein conjugation or removal	14/774	137/18903	0.00148917990274508	0.0157602699689816	0.0124745754964949	FKBP1A/UBB/LAPTM5/RBX1/UBE2V2/PDCD6/SKP1/UBE2S/PIN1/NMI/CDK5RAP3/FBXW7/UBE2N/DDX3X	14
BP	GO:0051130	positive regulation of cellular component organization	63/774	1050/18903	0.00150709584192309	0.0159219933089882	0.0126025828224117	GPX1/TCL1A/TERF2/MDK/HNRNPK/CD53/CCT8/DBN1/SNX3/INSR/SUMO1/AP2M1/BRK1/VDAC1/GSN/NMT1/HSP90AA1/ISG15/TRIM28/SLC25A5/TCP1/CCT7/FLOT1/DKC1/IER3IP1/BAX/DTNBP1/RUVBL2/SMC4/RAC1/CCT3/CCT5/VPS28/HNRNPA1/PSMC5/PPP1R15A/G3BP1/PIH1D1/CCT6A/WASF2/HNRNPD/RHOA/PTK2B/VPS35/PYCARD/XRCC5/TMED9/RALBP1/HNRNPA2B1/PSMC6/STOML2/CCT4/DBNL/BID/WDR1/PPP3CA/MIEN1/ANAPC11/CD47/ACTR2/CALCOCO2/ACTR3/DDX3X	63
BP	GO:0006090	pyruvate metabolic process	12/774	108/18903	0.00155333951184415	0.0163819034381748	0.0129666110807749	ALDOA/PFKL/PKM/INSR/PGK1/VDAC1/ENO1/CBFA2T3/GAPDH/PDHA1/EIF6/TPI1	12
BP	GO:0006338	chromatin remodeling	28/774	373/18903	0.00157064898040341	0.0165316155244356	0.0130851112540887	HMGB2/HMGB1/MYB/HMGA1/SMARCB1/CBX3/HDAC2/NASP/SMARCA4/HNRNPC/INO80C/RBBP4/TRIM28/DEK/BCL7A/SMARCE1/BRD3/RUVBL2/CFDP1/POLE3/PIH1D1/RBBP7/SSRP1/NUDT5/CHD9/HDAC1/BAZ1A/ZNHIT1	28
BP	GO:0006406	mRNA export from nucleus	9/774	67/18903	0.00157300660707437	0.0165316155244356	0.0130851112540887	HHEX/SRSF3/UPF2/NCBP2/THOC2/RBM8A/HNRNPA2B1/PABPN1/ENY2	9
BP	GO:0022411	cellular component disassembly	34/774	483/18903	0.00157727927588828	0.016547740736446	0.0130978746886629	STMN1/PLIN3/HMGA1/CHMP1B/INSR/SMARCB1/SMARCA4/VDAC1/GABARAPL2/GSN/PRKCB/SLC25A5/CHMP5/HSPA8/PPP1CA/CFL1/FLOT1/VRK1/CAPZA2/SMARCE1/BAX/MTIF3/DENR/SSRP1/CISD2/MCTS1/CAPG/CHMP4A/VAMP8/WDR1/CDK5RAP3/FBXW7/BNIP3L/CALCOCO2	34
BP	GO:0045944	positive regulation of transcription by RNA polymerase II	72/774	1237/18903	0.00158294974321653	0.0165784493903943	0.0131221812153168	UHRF1/SOX4/MEF2C/XBP1/FOS/GABPB1/LEF1/HMGB2/TCF4/FOSB/SSBP2/JUP/EGR1/HNRNPK/HMGB1/MYB/IFI16/HMGA1/IER2/PARP1/HHEX/PTMA/IRF7/SMARCB1/ELK3/HMGN3/ENG/ETS2/POU2AF1/HDAC2/MLXIP/SMARCA4/APEX1/RBMX/MTF2/TAF7/PLSCR1/MORF4L2/TCF3/DEK/PSMC3/XRCC6/NCBP2/ERG/IRF8/RUVBL2/PTOV1/ATF6B/MED28/PCBP1/SUPT4H1/YBX1/RFXANK/PIN1/NELFE/PSMC6/SPI1/CCNC/KLF2/MED30/HDAC1/TRIAP1/GTF2I/MED4/ATF4/CDK5RAP3/PPP3CA/ACTR2/CNOT7/A…	72
BP	GO:0071675	regulation of mononuclear cell migration	13/774	123/18903	0.00159818099204757	0.0166885273358654	0.0132093101568883	MDK/HMGB1/AIF1/ECM1/CD200/DUSP1/LGALS9/RHOA/PTK2B/PYCARD/SPI1/CD47/C1QBP	13
BP	GO:0051338	regulation of transferase activity	56/774	911/18903	0.00159898350611717	0.0166885273358654	0.0132093101568883	TCL1A/CD24/SOCS2/TCL1B/CALM2/MEF2C/HLA-DRB1/CCND3/HMGN1/CD19/PCNA/EGR1/EIF4A2/CD74/HSPB1/HHEX/CKS1B/CD200/INSR/DUSP1/PRDX3/PTGES3/SOD1/PRKAR1A/TAF7/UBE2I/HSP90AA1/TCP1/CALM3/CKS2/GSTP1/XRCC6/DKC1/BUB3/SKP1/DTNBP1/UBE2S/PIH1D1/HNRNPD/RHOA/PTK2B/PYCARD/XRCC5/PIN1/DNAJA1/HNRNPA2B1/PDCD10/PABPN1/PHPT1/CCT4/DBI/CDK5RAP3/FBXW7/JTB/UBE2N/DDX3X	56
BP	GO:0019724	B cell mediated immunity	19/774	218/18903	0.00163791691791617	0.0170653998878749	0.0135076124773341	HLA-DRA/HLA-DRB1/HLA-DMA/HLA-DPB1/CD19/HLA-DQB1/HLA-DPA1/CD74/HLA-DMB/IRF7/IGLL1/HLA-DQA1/BTK/TRAF3IP2/MSH6/HMCES/HSPD1/C1QBP/CD27	19
BP	GO:0010243	response to organonitrogen compound	63/774	1054/18903	0.00165067427471622	0.0171687171120656	0.0135893901699619	GPX1/SOCS2/CD9/MZB1/MEF2C/XBP1/FOS/CCND3/FOSB/PCNA/ADA/JUP/EGR1/AIF1/PARP1/TYMS/PKM/PTPRE/SRSF6/INSR/HDAC2/APEX1/SRSF9/SOD1/GNA15/PRKCB/BCL11A/RNF5/HSP90AA1/CDK4/CHMP5/BAG6/LAMTOR5/CALM3/NUDC/BCL2L1/UBE2J1/PSMB2/MGMT/DTNBP1/GNAI3/BCAP31/HPRT1/CAT/ZFP36L1/CXCR4/EIF6/RAB8A/HNRNPD/RHOA/PTK2B/TMBIM6/VPS35/BSG/UQCRC1/PSMC6/KLF2/CYC1/AP3S1/ATF4/PPP3CA/SRSF5/ACTR2	63
BP	GO:0006260	DNA replication	23/774	286/18903	0.00165718703592186	0.0172068406496148	0.0136195657283938	TERF2/ID3/PCNA/DUT/HMGA1/PARP1/MCM7/MCM3/NASP/MCM5/INO80C/RBBP4/POLD2/RPA2/PPP2R1A/RUVBL2/POLE3/MEAF6/RBBP7/SSRP1/RPA3/STOML2/BAZ1A	23
BP	GO:0009124	nucleoside monophosphate biosynthetic process	7/774	43/18903	0.0016703355835323	0.0173136156625826	0.0137040803314449	DCK/ADA/DUT/TYMS/CMPK1/IMPDH2/HPRT1	7
BP	GO:0006221	pyrimidine nucleotide biosynthetic process	6/774	32/18903	0.00168205011083973	0.0174051863352816	0.0137765603887089	DCK/DUT/TYMS/CMPK1/NME1/NME4	6
BP	GO:0097305	response to alcohol	21/774	253/18903	0.00176208858097831	0.0182022244356443	0.0144074323202257	FOS/FOSB/JUP/PARP1/TYMS/RGS19/HDAC2/SOD1/CDK4/CALM3/BCL2L1/GRAMD1A/MGMT/CAT/TUFM/HNRNPD/RHOA/PTK2B/SOD2/KLF2/ACTR2	21
BP	GO:0002768	immune response-regulating cell surface receptor signaling pathway	26/774	341/18903	0.00182912166167195	0.018844618164008	0.0149159000735522	CD24/CD79B/CD79A/LAT2/MEF2C/HLA-DRB1/HLA-DPB1/BANK1/CD19/LAPTM5/ADA/HLA-DQB1/IGLL1/BTK/CD22/CMTM3/PRKCB/PLSCR1/BLNK/BAG6/BAX/STOML2/SPG21/PHPT1/CD47/UBE2N	26
BP	GO:0034341	response to interferon-gamma	14/774	140/18903	0.00183051313292614	0.018844618164008	0.0149159000735522	HLA-DPA1/AIF1/CD74/GSN/LGALS9/BST2/GAPDH/IRF8/ACTG1/NMI/CD47/ACTR2/CALCOCO2/ACTR3	14
BP	GO:1905897	regulation of response to endoplasmic reticulum stress	10/774	82/18903	0.00186310451558409	0.0191475180062494	0.0151556514837345	XBP1/ALOX5/BAG6/BCL2L1/GRINA/BAX/ATF6B/BCAP31/PPP1R15A/TMBIM6	10
BP	GO:0018205	peptidyl-lysine modification	30/774	414/18903	0.00187715054662589	0.0192591184265879	0.0152439854952516	SOX4/LEF1/EGR1/MYB/SUMO2/SMARCB1/HDAC2/SUMO1/MTF2/TAF7/BCL11A/MORF4L2/UBE2I/TRIM28/DEK/BAG6/HDAC7/TRMT112/HMG20B/RUVBL2/DPY30/POLE3/SUMO3/MEAF6/MORF4L1/PIH1D1/NELFE/SPI1/EID1/ENY2	30
BP	GO:0042771	intrinsic apoptotic signaling pathway in response to DNA damage by p53 class mediator	7/774	44/18903	0.00191734498939553	0.0195388124298772	0.0154653690100529	HNRNPK/IFI16/CD74/BAG6/PYCARD/RPS27L/TRIAP1	7
BP	GO:0071763	nuclear membrane organization	7/774	44/18903	0.00191734498939553	0.0195388124298772	0.0154653690100529	CHMP1B/BANF1/PRKCB/UBE2I/CHMP5/VRK1/CHMP4A	7
BP	GO:1902686	mitochondrial outer membrane permeabilization involved in programmed cell death	7/774	44/18903	0.00191734498939553	0.0195388124298772	0.0154653690100529	NMT1/SLC25A5/BAX/SLC25A6/BID/VDAC2/BNIP3L	7
BP	GO:1903573	negative regulation of response to endoplasmic reticulum stress	7/774	44/18903	0.00191734498939553	0.0195388124298772	0.0154653690100529	XBP1/ALOX5/BCL2L1/GRINA/ATF6B/PPP1R15A/TMBIM6	7
BP	GO:0006986	response to unfolded protein	14/774	141/18903	0.00195778923165778	0.0199173742877238	0.0157650084505634	XBP1/HSPB1/HSP90AA1/HSPA8/TMED2/TRAM1/BAX/ATF6B/PPP1R15A/TMBIM6/DNAJA1/ATF4/HSPD1/CDK5RAP3	14
BP	GO:1901222	regulation of NIK/NF-kappaB signaling	12/774	111/18903	0.0019658553748104	0.0199658218991248	0.0158033557242609	PRDX1/LAPTM5/PTP4A3/TMSB4X/LGALS9/HDAC7/CPNE1/RHOA/NMI/SPI1/CD27/DDX3X	12
BP	GO:0001782	B cell homeostasis	6/774	33/18903	0.00198566405898454	0.0201331676316167	0.0159358132886361	MEF2C/ADA/CD74/TRAF3IP2/BAX/SASH3	6
BP	GO:0006596	polyamine biosynthetic process	4/774	14/18903	0.00200928338042571	0.0202070694945527	0.0159943081221853	OAZ1/SMS/OAZ2/SRM	4
BP	GO:0046598	positive regulation of viral entry into host cell	4/774	14/18903	0.00200928338042571	0.0202070694945527	0.0159943081221853	HLA-DRB1/HMGB1/CD74/LGALS9	4
BP	GO:0075294	positive regulation by symbiont of entry into host	4/774	14/18903	0.00200928338042571	0.0202070694945527	0.0159943081221853	HLA-DRB1/HMGB1/CD74/LGALS9	4
BP	GO:0090239	regulation of histone H4 acetylation	4/774	14/18903	0.00200928338042571	0.0202070694945527	0.0159943081221853	SMARCB1/TAF7/PIH1D1/SPI1	4
BP	GO:0051726	regulation of cell cycle	67/774	1145/18903	0.00200967214400566	0.0202070694945527	0.0159943081221853	TERF2/CALM2/CCND3/ID3/RANBP1/AIF1/YWHAE/HHEX/FHL1/CKS1B/CHMP1B/PSME2/INSR/SMARCB1/DUSP1/SMARCA4/APEX1/MDM4/PSME1/CLIC1/INO80C/PLSCR1/RAB11A/MORF4L2/CDK4/BCL7A/CHMP5/HSPA8/CALM3/CKS2/EIF4E/SMARCE1/BCL2L1/RPA2/EIF4G2/NAA10/BUB3/CCNDBP1/BAX/RNASEH2B/PPP2R1A/RUVBL2/SMC4/PPP1R15A/ANAPC16/ZFP36L1/MEAF6/MORF4L1/RHOA/PIN1/BABAM1/RPA3/RAD23A/DYNLT3/CDK6/CHMP4A/RPS27L/CDC26/BID/YTHDF2/TRIAP1/SIPA1/CDK5RAP3…	67
BP	GO:0000819	sister chromatid segregation	20/774	239/18903	0.0020362184084876	0.0204060826575299	0.0161518311044211	STAG3/CHMP1B/SMARCB1/DUSP1/RAN/SMARCA4/RAB11A/BCL7A/CHMP5/NUDC/SMARCE1/NAA10/BUB3/PPP2R1A/SMC4/TOP2B/CHMP4A/CDC26/FBXW7/ANAPC11	20
BP	GO:0050670	regulation of lymphocyte proliferation	20/774	239/18903	0.0020362184084876	0.0204060826575299	0.0161518311044211	CD24/MZB1/MEF2C/HLA-DRB1/HLA-DPB1/ADA/HMGB1/HLA-DPA1/AIF1/CD74/HLA-DMB/LST1/BTK/CD22/PRKAR1A/LGALS9/SASH3/PYCARD/BID/PPP3CA	20
BP	GO:0006096	glycolytic process	10/774	83/18903	0.00204237074954978	0.020433851721075	0.016173810885246	ALDOA/PFKL/PKM/INSR/PGK1/ENO1/CBFA2T3/GAPDH/EIF6/TPI1	10
BP	GO:0032074	negative regulation of nuclease activity	3/774	7/18903	0.00211482053006708	0.0208821249398617	0.0165286282914083	TERF2/NEIL1/TMBIM6	3
BP	GO:0032829	regulation of CD4-positive, CD25-positive, alpha-beta regulatory T cell differentiation	3/774	7/18903	0.00211482053006708	0.0208821249398617	0.0165286282914083	HLA-DRA/HLA-DRB1/LGALS9	3
BP	GO:0032831	positive regulation of CD4-positive, CD25-positive, alpha-beta regulatory T cell differentiation	3/774	7/18903	0.00211482053006708	0.0208821249398617	0.0165286282914083	HLA-DRA/HLA-DRB1/LGALS9	3
BP	GO:0040031	snRNA modification	3/774	7/18903	0.00211482053006708	0.0208821249398617	0.0165286282914083	NOP10/DKC1/NHP2	3
BP	GO:0045915	positive regulation of catecholamine metabolic process	3/774	7/18903	0.00211482053006708	0.0208821249398617	0.0165286282914083	NPY/HPRT1/VPS35	3
BP	GO:0045964	positive regulation of dopamine metabolic process	3/774	7/18903	0.00211482053006708	0.0208821249398617	0.0165286282914083	NPY/HPRT1/VPS35	3
BP	GO:1902523	positive regulation of protein K63-linked ubiquitination	3/774	7/18903	0.00211482053006708	0.0208821249398617	0.0165286282914083	UBE2V2/UBE2N/DDX3X	3
BP	GO:1903608	protein localization to cytoplasmic stress granule	3/774	7/18903	0.00211482053006708	0.0208821249398617	0.0165286282914083	TIA1/YBX1/DDX3X	3
BP	GO:0010332	response to gamma radiation	8/774	57/18903	0.00213118332158242	0.0209070467732509	0.016548354431426	GPX1/EGR1/PARP1/BCL2L1/XRCC6/BAX/XRCC5/SOD2	8
BP	GO:0032608	interferon-beta production	8/774	57/18903	0.00213118332158242	0.0209070467732509	0.016548354431426	HMGB2/IRF7/HSP90AA1/ISG15/FLOT1/PYCARD/NMI/DDX3X	8
BP	GO:0032648	regulation of interferon-beta production	8/774	57/18903	0.00213118332158242	0.0209070467732509	0.016548354431426	HMGB2/IRF7/HSP90AA1/ISG15/FLOT1/PYCARD/NMI/DDX3X	8
BP	GO:0043388	positive regulation of DNA binding	8/774	57/18903	0.00213118332158242	0.0209070467732509	0.016548354431426	CALM2/HMGB2/HMGB1/PARP1/TRIM28/LAMTOR5/CALM3/NME1	8
BP	GO:0032781	positive regulation of ATP-dependent activity	7/774	45/18903	0.00219172374966721	0.0214661047313435	0.0169908602209124	UHRF1/SUMO1/ATP1B3/GABARAPL2/PLSCR1/AHSA1/MSH6	7
BP	GO:0007059	chromosome segregation	28/774	382/18903	0.00222132344230997	0.0217208051163093	0.0171924607764546	STAG3/CHMP1B/SMARCB1/BANF1/DUSP1/RAN/SMARCA4/PLSCR1/RAB11A/UBE2I/BCL7A/SLC25A5/CHMP5/BAG6/NUDC/SMARCE1/NAA10/BUB3/PPP2R1A/SMC4/TOP2B/CHMP4A/CDC26/FBXW7/ANAPC11/ACTR2/ACTR3/DDX3X	28
BP	GO:0006757	ATP generation from ADP	10/774	84/18903	0.00223527721980869	0.02182193899726	0.0172725103083253	ALDOA/PFKL/PKM/INSR/PGK1/ENO1/CBFA2T3/GAPDH/EIF6/TPI1	10
BP	GO:0036336	dendritic cell migration	6/774	34/18903	0.00232893124375906	0.0226630136973205	0.0179382381077061	ALOX5/HMGB1/LGALS9/CXCR4/SPI1/C1QBP	6
BP	GO:0051973	positive regulation of telomerase activity	6/774	34/18903	0.00232893124375906	0.0226630136973205	0.0179382381077061	PTGES3/HSP90AA1/TCP1/DKC1/XRCC5/CCT4	6
BP	GO:0009988	cell-cell recognition	9/774	71/18903	0.0023704469229823	0.0230299208289101	0.0182286525944011	CD9/ALDOA/CCT8/TCP1/CCT7/CCT3/CCT5/CCT4/VDAC2	9
BP	GO:1902531	regulation of intracellular signal transduction	96/774	1766/18903	0.0023930773798719	0.0232124664631876	0.0183731411914132	GPX1/STMN1/CD24/NPY/SOX4/FKBP1A/PRDX1/CALM2/MEF2C/XBP1/HLA-DRB1/DUSP6/BANK1/UBB/LAPTM5/LPAR6/ADA/PTP4A3/HNRNPK/HMGB1/YBX3/CD74/HSPB1/PARP1/PRMT1/TMSB4X/ECM1/INSR/NONO/ENG/DUSP1/CD22/TRAF3IP2/SOD1/MYADM/ENO1/PRKCB/LGALS9/UBE2I/NDUFA13/PEBP1/HSP90AA1/BST2/GAPDH/LAMTOR5/HDAC7/CALM3/FLOT1/CARD8/ARHGDIB/PDCD6/GSTP1/BCL2L1/PIK3AP1/GRINA/RPA2/CPNE1/DDX5/BAX/RNASEH2B/PPP2R1A/RAC1/NDUFS3/BCAP31/CAT/PIH1D1…	96
BP	GO:1902600	proton transmembrane transport	15/774	160/18903	0.00242476464036636	0.0234821357720095	0.0185865899558447	TMSB4X/CYB5A/ATP6V0B/SLC25A5/UQCR10/COX7B/ATP6V1E1/ATP6V0E1/NDUFS7/ATP6AP2/UQCRC1/ATP6V0D1/CYC1/COX7A2L/ATP6V1G1	15
BP	GO:0002449	lymphocyte mediated immunity	27/774	367/18903	0.00250584927539963	0.0242285554739839	0.0191773963914373	HLA-DRA/TUBB/PRDX1/HLA-DRB1/HLA-DMA/HLA-DPB1/CD19/HLA-DQB1/HMGB1/HLA-DPA1/CD74/HLA-DMB/IRF7/IGLL1/HLA-DQA1/BTK/TRAF3IP2/LGALS9/MSH6/HMCES/SASH3/HPRT1/STX7/HSPD1/TUBB4B/C1QBP/CD27	27
BP	GO:0006123	mitochondrial electron transport, cytochrome c to oxygen	5/774	24/18903	0.00252363843683395	0.0243615767951878	0.0192826854833924	COX7A2/COX7B/COX6C/CYCS/COX7A2L	5
BP	GO:0019827	stem cell population maintenance	16/774	177/18903	0.00256291738254145	0.0247012914556587	0.0195515765739417	SOX4/ELAVL1/SMARCB1/HDAC2/SMARCA4/MTF2/RBBP4/BCL7A/EIF4E/SMARCE1/MED28/RBBP7/ZNF706/SPI1/MED30/HDAC1	16
BP	GO:0030217	T cell differentiation	23/774	296/18903	0.0025730658405258	0.0247596128571615	0.0195977391541221	HLA-DRA/SOX4/MDK/XBP1/HLA-DRB1/LEF1/ADA/EGR1/HMGB1/MYB/CD74/SMARCB1/SMARCA4/TRAF3IP2/SOD1/LGALS9/SMARCE1/SASH3/ZFP36L1/RHOA/CDK6/SPI1/CD27	23
BP	GO:0050853	B cell receptor signaling pathway	13/774	130/18903	0.00262417616716293	0.0252112823182283	0.0199552447553985	CD79B/CD79A/LAT2/MEF2C/BANK1/CD19/IGLL1/BTK/CD22/CMTM3/PRKCB/BLNK/BAX	13
BP	GO:1903507	negative regulation of nucleic acid-templated transcription	74/774	1304/18903	0.00263824428104426	0.0252765375519305	0.0200068956053498	UHRF1/MEF2C/LEF1/HMGB2/CCND3/ID3/FOSB/PCNA/EGR1/HNRNPK/HMGB1/EIF4A2/YBX3/MYB/IFI16/HMGA1/PARP1/YWHAQ/HHEX/SRSF2/IRF7/TSC22D4/NONO/ELK3/ETS2/CBX3/HDAC2/SMARCA4/APEX1/SUMO1/MDM4/MTF2/ENO1/TAF7/RBBP4/BCL11A/UBE2I/NDUFA13/CBFA2T3/LRCH4/TRIM28/TCF3/BCL7A/HSPA8/MAF1/HDAC7/SMARCE1/XRCC6/IRF8/DDX5/RUVBL2/SIAH2/HSBP1/TLE4/PSMC5/SUPT4H1/UBE2D3/YBX1/RBBP7/TMBIM6/ZNF706/XRCC5/TDG/NELFE/HNRNPA2B1/CDK6/SPI1/EI…	74
BP	GO:0071474	cellular hyperosmotic response	4/774	15/18903	0.00265188231142213	0.0252765375519305	0.0200068956053498	RCSD1/YBX3/AKR1B1/XRCC5	4
BP	GO:0097212	lysosomal membrane organization	4/774	15/18903	0.00265188231142213	0.0252765375519305	0.0200068956053498	LAPTM5/CHMP1B/CHMP5/CHMP4A	4
BP	GO:0099638	endosome to plasma membrane protein transport	4/774	15/18903	0.00265188231142213	0.0252765375519305	0.0200068956053498	RAB11A/RAB7A/RAB8A/VPS35	4
BP	GO:2000767	positive regulation of cytoplasmic translation	4/774	15/18903	0.00265188231142213	0.0252765375519305	0.0200068956053498	YBX3/PKM/YBX1/HNRNPD	4
BP	GO:0050671	positive regulation of lymphocyte proliferation	14/774	146/18903	0.0027092108507125	0.0257823010564656	0.0204072177466019	CD24/MEF2C/HLA-DPB1/ADA/HMGB1/HLA-DPA1/AIF1/CD74/HLA-DMB/BTK/LGALS9/SASH3/PYCARD/PPP3CA	14
BP	GO:0006796	phosphate-containing compound metabolic process	143/774	2806/18903	0.00272762416592321	0.0259167182935125	0.0205136117344506	TCL1A/CD24/SOCS2/FKBP1A/TCL1B/DYNLL1/CALM2/MEF2C/HLA-DRB1/DUSP6/ALDOA/CCND3/BANK1/CD19/DCK/ADA/EGR1/IDH2/PTP4A3/PFKL/AIF1/CD74/DUT/HSPB1/YWHAE/PARP1/TYMS/HHEX/PKM/TMSB4X/AK1/PTPRE/MCM7/CKS1B/MPP1/NEIL1/FHIT/INSR/HACD1/ENG/BTK/ABHD3/HDAC2/DUSP1/IDI1/RAN/PGK1/PRDX3/NDUFA5/GMFG/PTGES3/ACSS1/NUDT3/SOD1/MYADM/PRKAR1A/ENO1/FABP5/UGP2/NDUFB1/TAF7/PRKCB/PLSCR1/AKR1A1/NDUFA13/HSP90AA1/CDK4/PPP4C/CBFA2T3/T…	143
BP	GO:1902679	negative regulation of RNA biosynthetic process	74/774	1306/18903	0.00274237905854918	0.0260160073011188	0.0205922010113979	UHRF1/MEF2C/LEF1/HMGB2/CCND3/ID3/FOSB/PCNA/EGR1/HNRNPK/HMGB1/EIF4A2/YBX3/MYB/IFI16/HMGA1/PARP1/YWHAQ/HHEX/SRSF2/IRF7/TSC22D4/NONO/ELK3/ETS2/CBX3/HDAC2/SMARCA4/APEX1/SUMO1/MDM4/MTF2/ENO1/TAF7/RBBP4/BCL11A/UBE2I/NDUFA13/CBFA2T3/LRCH4/TRIM28/TCF3/BCL7A/HSPA8/MAF1/HDAC7/SMARCE1/XRCC6/IRF8/DDX5/RUVBL2/SIAH2/HSBP1/TLE4/PSMC5/SUPT4H1/UBE2D3/YBX1/RBBP7/TMBIM6/ZNF706/XRCC5/TDG/NELFE/HNRNPA2B1/CDK6/SPI1/EI…	74
BP	GO:0000280	nuclear division	33/774	481/18903	0.0027569617837904	0.0261133543251495	0.0206692531686909	UBB/RANBP1/STAG3/CHMP1B/INSR/SMARCB1/BANF1/DUSP1/RAN/SMARCA4/RAB11A/UBE2I/BCL7A/CHMP5/BAG6/CKS2/NUDC/SMARCE1/NAA10/BUB3/KLHDC3/PPP2R1A/SMC4/UBE2S/RHOA/PIN1/TOP2B/CHMP4A/CDC26/PSMD13/ANAPC11/ACTR2/ACTR3	33
BP	GO:0031400	negative regulation of protein modification process	35/774	519/18903	0.00276177941354713	0.0261180485071445	0.0206729687095926	SOX4/FKBP1A/CALM2/DUSP6/HSPB1/YWHAE/HHEX/SMARCB1/BANF1/ENG/HDAC2/DUSP1/MTF2/MYADM/PRKAR1A/TAF7/ISG15/CALM3/GSTP1/TMED2/BUB3/BAX/HMG20B/DTNBP1/PPP2R1A/VPS28/PPP1R15A/PIH1D1/FKBP8/PYCARD/DNAJA1/SPI1/ENSA/DBI/CDK5RAP3	35
BP	GO:0035794	positive regulation of mitochondrial membrane permeability	7/774	47/18903	0.00283050317956639	0.0266428827322737	0.0210883857156086	NMT1/SLC25A5/BAX/SLC25A6/BID/VDAC2/BNIP3L	7
BP	GO:0071470	cellular response to osmotic stress	7/774	47/18903	0.00283050317956639	0.0266428827322737	0.0210883857156086	RCSD1/YBX3/AKR1B1/ZFP36L1/PYCARD/XRCC5/DDX3X	7
BP	GO:0090199	regulation of release of cytochrome c from mitochondria	7/774	47/18903	0.00283050317956639	0.0266428827322737	0.0210883857156086	GPX1/BCL2L1/BAX/GHITM/PYCARD/BID/TRIAP1	7
BP	GO:0000209	protein polyubiquitination	20/774	246/18903	0.00284776452818814	0.0267636719188817	0.0211839928232576	RBX1/UBE2L6/TRAF3IP2/UBE2E1/RNF5/WSB1/UBE2V2/UBE2A/UBE2J1/RNF187/SPOP/SKP1/UBE2S/UBE2D3/NMI/CDC26/ANAPC11/UBE2N/MKRN1/DDX3X	20
BP	GO:0051223	regulation of protein transport	34/774	501/18903	0.00285221351499199	0.0267638606694047	0.0211841422231507	SOX4/HLA-DRB1/ALOX5/JUP/PFKL/YWHAE/SNX3/CD200/OAZ1/HPS4/HMGN3/RAN/SUMO1/OAZ2/UBL5/NMT1/LYPLA1/HSP90AA1/TRIM28/HSPA8/GLUL/IER3IP1/UBE2J1/BCAP31/VPS28/UBE2D3/RAB8A/VPS35/DNAJA1/PDCD10/ENSA/PPP3CA/FBXW7/BNIP3L	34
BP	GO:0006793	phosphorus metabolic process	144/774	2832/18903	0.00286498236020493	0.0268419975235944	0.0212459891387535	TCL1A/CD24/SOCS2/FKBP1A/TCL1B/DYNLL1/CALM2/MEF2C/HLA-DRB1/DUSP6/ALDOA/CCND3/BANK1/CD19/DCK/ADA/EGR1/IDH2/PTP4A3/PFKL/AIF1/CD74/DUT/HSPB1/YWHAE/PARP1/TYMS/HHEX/PKM/TMSB4X/AK1/PTPRE/MCM7/CKS1B/MPP1/NEIL1/FHIT/INSR/HACD1/ENG/BTK/ABHD3/HDAC2/DUSP1/IDI1/RAN/PGK1/PRDX3/NDUFA5/GMFG/PTGES3/ACSS1/NUDT3/SOD1/MYADM/PRKAR1A/ENO1/FABP5/UGP2/NDUFB1/TAF7/PRKCB/PLSCR1/AKR1A1/NDUFA13/HSP90AA1/CDK4/PPP4C/CBFA2T3/T…	144
BP	GO:0043462	regulation of ATP-dependent activity	9/774	73/18903	0.00287454521521831	0.0268483411677964	0.0212510102626731	UHRF1/SUMO1/ATP1B3/GABARAPL2/C4orf3/PLSCR1/AHSA1/MSH6/SNRNP70	9
BP	GO:0071677	positive regulation of mononuclear cell migration	9/774	73/18903	0.00287454521521831	0.0268483411677964	0.0212510102626731	HMGB1/AIF1/LGALS9/RHOA/PTK2B/PYCARD/SPI1/CD47/C1QBP	9
BP	GO:0098609	cell-cell adhesion	57/774	957/18903	0.00292436838612219	0.0272715403662599	0.0215859810697519	CD24/HLA-DRA/SOX4/MDK/CD9/XBP1/HLA-DRB1/LEF1/HLA-DMA/HBB/HLA-DPB1/LAPTM5/ALOX5/ADA/JUP/HLA-DQB1/HMGB1/HLA-DPA1/MYB/AIF1/CD74/PCDH9/HSPB1/PDLIM1/HLA-DMB/CD164/PAG1/CD200/SMARCB1/HLA-DQA1/SMARCA4/MILR1/MYADM/CLIC1/PRKAR1A/LGALS9/PPP1CA/FLOT1/SMARCE1/SPINT2/SASH3/ICAM2/ZFP36L1/RHOA/ACTG1/PYCARD/BSG/SPI1/FIBP/FERMT3/YTHDF2/CD99/HSPD1/PPP3CA/CD47/CD27/SELL	57
BP	GO:0006998	nuclear envelope organization	8/774	60/18903	0.00296418631132383	0.0276002740821724	0.0218461805184583	CHMP1B/BANF1/PRKCB/UBE2I/CHMP5/VRK1/SUN2/CHMP4A	8
BP	GO:0006473	protein acetylation	19/774	230/18903	0.00300419342064393	0.027929755139925	0.0221069715034915	SOX4/LEF1/SMARCB1/HDAC2/TAF7/MORF4L2/DEK/BAG6/NAA10/RUVBL2/POLE3/NAA38/MEAF6/MORF4L1/PIH1D1/SPI1/EID1/ENY2/DDX3X	19
BP	GO:0006007	glucose catabolic process	5/774	25/18903	0.00304965995094948	0.0281790444703176	0.0223042890988482	PFKL/PKM/PGK1/ENO1/TPI1	5
BP	GO:0019755	one-carbon compound transport	5/774	25/18903	0.00304965995094948	0.0281790444703176	0.0223042890988482	HBG2/HBA2/HBA1/HBD/HBB	5
BP	GO:0031468	nuclear membrane reassembly	5/774	25/18903	0.00304965995094948	0.0281790444703176	0.0223042890988482	CHMP1B/BANF1/UBE2I/CHMP5/CHMP4A	5
BP	GO:1903077	negative regulation of protein localization to plasma membrane	5/774	25/18903	0.00304965995094948	0.0281790444703176	0.0223042890988482	AP2M1/LYPLA1/BCL2L1/NUMB/TMEM59	5
BP	GO:1903506	regulation of nucleic acid-templated transcription	171/774	3445/18903	0.00305463748397867	0.0281819455201269	0.0223065853390102	UHRF1/SOX4/MDK/MEF2C/XBP1/HLA-DRB1/FOS/GABPB1/LEF1/HMGB2/TCF4/CCND3/ID3/HMGN1/FOSB/EBF1/SSBP2/PCNA/JUP/EGR1/PTP4A3/HNRNPK/HMGB1/EIF4A2/YBX3/MYB/IFI16/CD74/HMGA1/IER2/PARP1/YWHAQ/PDLIM1/HHEX/TMSB4X/ECM1/SRSF2/CKS1B/PTMA/IRF7/TSC22D4/LYL1/YWHAH/HMGB3/CD200/INSR/NONO/SMARCB1/ELK3/HMGN3/ZNF90/ENG/BTK/ETS2/CBX3/POU2AF1/HDAC2/MLXIP/NCOA4/SMARCA4/APEX1/SUMO1/PRDX3/ZNF22/RBMX/NEDD8/MDM4/MTF2/PRKAR1A/INO8…	171
BP	GO:0071887	leukocyte apoptotic process	12/774	117/18903	0.00306067601453962	0.0281946115180837	0.0223166107350257	MEF2C/ADA/CD74/IRF7/BTK/TRAF3IP2/LGALS9/TCP1/BCL2L1/BAX/TSC22D3/CD27	12
BP	GO:0043254	regulation of protein-containing complex assembly	29/774	410/18903	0.00314468767713275	0.0287005669393528	0.0227170847822917	TCL1A/STMN1/HMGB1/PARP1/DBN1/TMSB4X/SUMO1/ARPC5/BRK1/MYADM/GSN/HSP90AA1/ISG15/HSPA8/CARD8/CAPZA2/BAX/RAC1/PIH1D1/RHOA/PTK2B/VPS35/PYCARD/CAPG/PSMC6/DBNL/BID/VDAC2/DDX3X	29
BP	GO:0030224	monocyte differentiation	6/774	36/18903	0.003147084199306	0.0287005669393528	0.0227170847822917	HLA-DRB1/IFI16/CD74/IRF7/ZFP36L1/CDK6	6
BP	GO:0045637	regulation of myeloid cell differentiation	18/774	214/18903	0.00315033019433112	0.0287005669393528	0.0227170847822917	MEF2C/HLA-DRB1/FOS/LEF1/HMGB2/MYB/CD74/PRMT1/IRF7/HMGB3/ISG15/ZFP36L1/EIF6/PTK2B/CDK6/SPI1/PPP3CA/FBXW7	18
BP	GO:0002685	regulation of leukocyte migration	19/774	231/18903	0.00315182726974473	0.0287005669393528	0.0227170847822917	MDK/CD9/ADA/HMGB1/AIF1/CD74/ECM1/MPP1/CD200/DUSP1/LGALS9/RAC1/RHOA/PTK2B/PYCARD/SPI1/CD99/CD47/C1QBP	19
BP	GO:0032732	positive regulation of interleukin-1 production	9/774	74/18903	0.0031564723662354	0.0287005669393528	0.0227170847822917	EGR1/HMGB1/IFI16/HSPB1/HDAC2/LGALS9/GSDMD/CARD8/PYCARD	9
BP	GO:0043967	histone H4 acetylation	9/774	74/18903	0.0031564723662354	0.0287005669393528	0.0227170847822917	LEF1/SMARCB1/TAF7/MORF4L2/RUVBL2/MEAF6/MORF4L1/PIH1D1/SPI1	9
BP	GO:2000756	regulation of peptidyl-lysine acetylation	9/774	74/18903	0.0031564723662354	0.0287005669393528	0.0227170847822917	SOX4/SMARCB1/HDAC2/TAF7/DEK/RUVBL2/PIH1D1/SPI1/EID1	9
BP	GO:0002312	B cell activation involved in immune response	10/774	88/18903	0.00315834469877041	0.0287005669393528	0.0227170847822917	XBP1/CD19/ADA/POU2AF1/MSH6/HMCES/IRF8/PTK2B/SPI1/HSPD1	10
BP	GO:1901983	regulation of protein acetylation	10/774	88/18903	0.00315834469877041	0.0287005669393528	0.0227170847822917	SOX4/SMARCB1/HDAC2/TAF7/DEK/RUVBL2/PIH1D1/SPI1/EID1/DDX3X	10
BP	GO:0098727	maintenance of cell number	16/774	181/18903	0.0032039172587735	0.0290709789711235	0.0230102734690482	SOX4/ELAVL1/SMARCB1/HDAC2/SMARCA4/MTF2/RBBP4/BCL7A/EIF4E/SMARCE1/MED28/RBBP7/ZNF706/SPI1/MED30/HDAC1	16
BP	GO:0051168	nuclear export	15/774	165/18903	0.00325859600658889	0.0294174905081755	0.0232845444261999	YWHAE/HHEX/SRSF3/RAN/UBE2I/UPF2/NCBP2/THOC2/HNRNPA1/NUTF2/EIF6/RBM8A/HNRNPA2B1/PABPN1/ENY2	15
BP	GO:0002349	histamine production involved in inflammatory response	3/774	8/18903	0.0032810505713239	0.0294174905081755	0.0232845444261999	BTK/SNAP23/VAMP8	3
BP	GO:0002441	histamine secretion involved in inflammatory response	3/774	8/18903	0.0032810505713239	0.0294174905081755	0.0232845444261999	BTK/SNAP23/VAMP8	3
BP	GO:0002553	histamine secretion by mast cell	3/774	8/18903	0.0032810505713239	0.0294174905081755	0.0232845444261999	BTK/SNAP23/VAMP8	3
BP	GO:0007021	tubulin complex assembly	3/774	8/18903	0.0032810505713239	0.0294174905081755	0.0232845444261999	VBP1/TCP1/TBCA	3
BP	GO:0009756	carbohydrate mediated signaling	3/774	8/18903	0.0032810505713239	0.0294174905081755	0.0232845444261999	SMARCB1/SMARCA4/PIH1D1	3
BP	GO:0015846	polyamine transport	3/774	8/18903	0.0032810505713239	0.0294174905081755	0.0232845444261999	OAZ1/OAZ2/TAF7	3
BP	GO:0015949	nucleobase-containing small molecule interconversion	3/774	8/18903	0.0032810505713239	0.0294174905081755	0.0232845444261999	AK1/GLRX/CMPK1	3
BP	GO:0070918	small regulatory ncRNA processing	8/774	61/18903	0.00329188223160439	0.0294708804823487	0.0233268036809518	SRSF3/TSNAX/NCBP2/DDX5/HNRNPA2B1/TSN/PPP3CA/DDX3X	8
BP	GO:2001141	regulation of RNA biosynthetic process	171/774	3454/18903	0.00340638782140888	0.0303269056292644	0.0240043650642984	UHRF1/SOX4/MDK/MEF2C/XBP1/HLA-DRB1/FOS/GABPB1/LEF1/HMGB2/TCF4/CCND3/ID3/HMGN1/FOSB/EBF1/SSBP2/PCNA/JUP/EGR1/PTP4A3/HNRNPK/HMGB1/EIF4A2/YBX3/MYB/IFI16/CD74/HMGA1/IER2/PARP1/YWHAQ/PDLIM1/HHEX/TMSB4X/ECM1/SRSF2/CKS1B/PTMA/IRF7/TSC22D4/LYL1/YWHAH/HMGB3/CD200/INSR/NONO/SMARCB1/ELK3/HMGN3/ZNF90/ENG/BTK/ETS2/CBX3/POU2AF1/HDAC2/MLXIP/NCOA4/SMARCA4/APEX1/SUMO1/PRDX3/ZNF22/RBMX/NEDD8/MDM4/MTF2/PRKAR1A/INO8…	171
BP	GO:0006620	post-translational protein targeting to endoplasmic reticulum membrane	4/774	16/18903	0.00342238523866385	0.0303269056292644	0.0240043650642984	BAG6/SEC62/SEC61G/CHMP4A	4
BP	GO:0009130	pyrimidine nucleoside monophosphate biosynthetic process	4/774	16/18903	0.00342238523866385	0.0303269056292644	0.0240043650642984	DCK/DUT/TYMS/CMPK1	4
BP	GO:0031053	primary miRNA processing	4/774	16/18903	0.00342238523866385	0.0303269056292644	0.0240043650642984	SRSF3/NCBP2/HNRNPA2B1/DDX3X	4
BP	GO:0045838	positive regulation of membrane potential	4/774	16/18903	0.00342238523866385	0.0303269056292644	0.0240043650642984	TCL1A/GLRX/STOML2/BID	4
BP	GO:0051014	actin filament severing	4/774	16/18903	0.00342238523866385	0.0303269056292644	0.0240043650642984	GMFG/GSN/CFL1/CAPG	4
BP	GO:0000082	G1/S transition of mitotic cell cycle	20/774	250/18903	0.00342262942895223	0.0303269056292644	0.0240043650642984	CCND3/AIF1/FHL1/PSME2/SMARCB1/NASP/SMARCA4/APEX1/PSME1/CDK4/BCL7A/EIF4E/SMARCE1/RPA2/CDK6/RPS27L/BID/TRIAP1/PPP3CA/DDX3X	20
BP	GO:0016072	rRNA metabolic process	21/774	268/18903	0.00350577625639329	0.031018163861471	0.0245515100702029	ZCCHC7/RPS17/SMARCB1/SMARCA4/NOP10/NOP56/PIN4/DKC1/TRMT112/RPL7/PIH1D1/EIF6/RPL7L1/GTF3C6/TCOF1/LSM6/SNU13/NHP2/YTHDF2/FRG1/GTF3A	21
BP	GO:1902108	regulation of mitochondrial membrane permeability involved in apoptotic process	7/774	49/18903	0.00360296220538525	0.0318314336361741	0.0251952297034019	NMT1/SLC25A5/BAX/SLC25A6/BID/VDAC2/BNIP3L	7
BP	GO:0009303	rRNA transcription	6/774	37/18903	0.00362843192676065	0.0318774098429027	0.0252316208098365	SMARCB1/SMARCA4/PIH1D1/GTF3C6/TCOF1/GTF3A	6
BP	GO:0072528	pyrimidine-containing compound biosynthetic process	6/774	37/18903	0.00362843192676065	0.0318774098429027	0.0252316208098365	DCK/DUT/TYMS/CMPK1/NME1/NME4	6
BP	GO:1902745	positive regulation of lamellipodium organization	6/774	37/18903	0.00362843192676065	0.0318774098429027	0.0252316208098365	BRK1/HSP90AA1/RAC1/WASF2/ACTR2/ACTR3	6
BP	GO:0048285	organelle fission	35/774	528/18903	0.00363435942744244	0.0318774098429027	0.0252316208098365	UBB/RANBP1/STAG3/CHMP1B/INSR/SMARCB1/BANF1/DUSP1/RAN/SMARCA4/RAB11A/UBE2I/BCL7A/CHMP5/BAG6/CKS2/NUDC/SMARCE1/NAA10/BUB3/KLHDC3/PPP2R1A/SMC4/UBE2S/RHOA/VPS35/PIN1/RALBP1/TOP2B/CHMP4A/CDC26/PSMD13/ANAPC11/ACTR2/ACTR3	35
BP	GO:0009966	regulation of signal transduction	154/774	3075/18903	0.00364447438699871	0.0318774098429027	0.0252316208098365	GPX1/STMN1/CD24/NPY/SOCS2/SOX4/MDK/FKBP1A/PRDX1/MZB1/CALM2/MEF2C/XBP1/HLA-DRB1/DUSP6/LEF1/HMGB2/GNG7/CCND3/EGFL7/BANK1/CD19/UBB/LAPTM5/LPAR6/ADA/JUP/EGR1/PTP4A3/HNRNPK/HMGB1/YBX3/CD74/HSPB1/PARP1/HHEX/PRMT1/TMSB4X/ECM1/PTPRE/SNX3/IRF7/RGS19/INSR/NONO/RBX1/SMARCB1/ENG/HDAC2/DUSP1/SMARCA4/CD22/NREP/TRAF3IP2/SOD1/MYADM/CMTM3/ENO1/FABP5/PRKCB/RBBP4/NMT1/PLSCR1/LGALS9/UBE2I/NDUFA13/PEBP1/HSP90AA1/ISG1…	154
BP	GO:0046902	regulation of mitochondrial membrane permeability	8/774	62/18903	0.00364700820977224	0.0318774098429027	0.0252316208098365	NMT1/SLC25A5/BCL2L1/BAX/SLC25A6/BID/VDAC2/BNIP3L	8
BP	GO:0060669	embryonic placenta morphogenesis	5/774	26/18903	0.00365036697191604	0.0318774098429027	0.0252316208098365	LEF1/TRIM28/SPINT2/TMED2/ZFP36L1	5
BP	GO:1902455	negative regulation of stem cell population maintenance	5/774	26/18903	0.00365036697191604	0.0318774098429027	0.0252316208098365	HDAC2/RBBP4/RBBP7/ZNF706/HDAC1	5
BP	GO:0035967	cellular response to topologically incorrect protein	12/774	120/18903	0.00376915714680271	0.0328672678760877	0.0260151136554591	XBP1/RNF5/HSPA8/BAG6/TMED2/BAX/ATF6B/PPP1R15A/TMBIM6/ATF4/HSPD1/CDK5RAP3	12
BP	GO:0010822	positive regulation of mitochondrion organization	9/774	76/18903	0.00378540404593243	0.0329572461169998	0.0260863332704473	VDAC1/NMT1/SLC25A5/BAX/VPS35/PYCARD/RALBP1/STOML2/BID	9
BP	GO:0045892	negative regulation of DNA-templated transcription	73/774	1302/18903	0.00379038326184261	0.0329572461169998	0.0260863332704473	UHRF1/MEF2C/LEF1/HMGB2/CCND3/ID3/FOSB/PCNA/EGR1/HNRNPK/HMGB1/YBX3/MYB/IFI16/HMGA1/PARP1/YWHAQ/HHEX/SRSF2/IRF7/TSC22D4/NONO/ELK3/ETS2/CBX3/HDAC2/SMARCA4/APEX1/SUMO1/MDM4/MTF2/ENO1/TAF7/RBBP4/BCL11A/UBE2I/NDUFA13/CBFA2T3/LRCH4/TRIM28/TCF3/BCL7A/HSPA8/MAF1/HDAC7/SMARCE1/XRCC6/IRF8/DDX5/RUVBL2/SIAH2/HSBP1/TLE4/PSMC5/SUPT4H1/UBE2D3/YBX1/RBBP7/TMBIM6/ZNF706/XRCC5/TDG/NELFE/HNRNPA2B1/CDK6/SPI1/EID1/PRDX…	73
BP	GO:0010038	response to metal ion	26/774	360/18903	0.00381228681145038	0.0331000706919464	0.0261993818379167	S100A16/CALM2/MEF2C/FOS/DPEP1/FOSB/PCNA/PARP1/CPNE2/SUMO1/SOD1/NUDT1/PLSCR1/ALOX5AP/PPP1CA/CALM3/PDCD6/CPNE1/CAT/HNRNPD/PTK2B/ACTG1/BSG/SOD2/ATF4/PPP3CA	26
BP	GO:0032615	interleukin-12 production	8/774	63/18903	0.00403105646761785	0.0347623992987085	0.027515148874005	MDK/LAPTM5/HMGB1/LGALS9/IRF8/HSPD1/CD47/C1QBP	8
BP	GO:0032655	regulation of interleukin-12 production	8/774	63/18903	0.00403105646761785	0.0347623992987085	0.027515148874005	MDK/LAPTM5/HMGB1/LGALS9/IRF8/HSPD1/CD47/C1QBP	8
BP	GO:0070059	intrinsic apoptotic signaling pathway in response to endoplasmic reticulum stress	8/774	63/18903	0.00403105646761785	0.0347623992987085	0.027515148874005	XBP1/BAG6/BCL2L1/GRINA/BAX/PPP1R15A/TMBIM6/ATF4	8
BP	GO:1990542	mitochondrial transmembrane transport	10/774	91/18903	0.00403190268440196	0.0347623992987085	0.027515148874005	VDAC1/SLC25A39/SLC25A5/ROMO1/SLC25A6/MRPL18/TIMM17B/SLC25A37/STOML2/HSPD1	10
BP	GO:0140014	mitotic nuclear division	24/774	325/18903	0.00403250734873319	0.0347623992987085	0.027515148874005	RANBP1/CHMP1B/INSR/SMARCB1/BANF1/DUSP1/RAN/SMARCA4/RAB11A/UBE2I/BCL7A/CHMP5/NUDC/SMARCE1/NAA10/BUB3/PPP2R1A/SMC4/UBE2S/RHOA/PIN1/CHMP4A/CDC26/ANAPC11	24
BP	GO:1903747	regulation of establishment of protein localization to mitochondrion	7/774	50/18903	0.00404458832852405	0.0348168764519528	0.0275582686531913	HPS4/UBL5/NMT1/UBE2D3/DNAJA1/FBXW7/BNIP3L	7
BP	GO:1901137	carbohydrate derivative biosynthetic process	42/774	669/18903	0.00408978026541063	0.0351558209727972	0.0278265501625004	ALDOA/DCK/ADA/DUT/PARP1/TYMS/TMSB4X/AK1/HACD1/OSTC/NDUFA5/ACSS1/ENO1/NDUFB1/AKR1A1/NDUFA13/UXS1/CMPK1/NDUFA1/UBE2J1/SCCPDH/NME1/NDUFB3/IMPDH2/TKT/TMEM165/NDUFS3/PDHA1/HPRT1/NDUFS7/SDHC/NME4/NDUFA3/TPI1/GPAA1/STOML2/TMEM59/TMEM258/NDUFB5/B3GNT2/NDUFS8/NDUFB4	42
BP	GO:0009123	nucleoside monophosphate metabolic process	9/774	77/18903	0.00413460297560012	0.0353989787948574	0.0280190145438101	DCK/ADA/DUT/TYMS/AK1/MPP1/CMPK1/IMPDH2/HPRT1	9
BP	GO:0090559	regulation of membrane permeability	9/774	77/18903	0.00413460297560012	0.0353989787948574	0.0280190145438101	LAPTM5/NMT1/SLC25A5/BCL2L1/BAX/SLC25A6/BID/VDAC2/BNIP3L	9
BP	GO:0034101	erythrocyte homeostasis	13/774	137/18903	0.00413564107714204	0.0353989787948574	0.0280190145438101	PRDX1/HMGB2/MYB/RPS17/PRMT1/AHSP/ISG15/SLC25A5/ZFP36L1/CDK6/SPI1/KLF2/CDK5RAP3	13
BP	GO:0043543	protein acylation	21/774	272/18903	0.00416086781778768	0.035564532139874	0.028150053396899	SOX4/LEF1/SMARCB1/HDAC2/TAF7/NMT1/MORF4L2/DEK/BAG6/GLUL/NAA10/RUVBL2/POLE3/NAA38/MEAF6/MORF4L1/PIH1D1/SPI1/EID1/ENY2/DDX3X	21
BP	GO:0009266	response to temperature stimulus	16/774	186/18903	0.00418569891221517	0.0357262408566614	0.0282780491482392	FOS/HSPB1/YWHAE/ACADM/HDAC2/SUMO1/SOD1/ACADVL/HSP90AA1/PDCD6/HSBP1/CXCR4/RBBP7/DNAJA1/SOD2/HSPD1	16
BP	GO:0043122	regulation of I-kappaB kinase/NF-kappaB signaling	20/774	255/18903	0.00427435026692756	0.036431450864659	0.02883623726957	FKBP1A/HLA-DRB1/CD74/HSPB1/ECM1/TRAF3IP2/PRKCB/LGALS9/UBE2I/BST2/GAPDH/LAMTOR5/CARD8/GSTP1/CPNE1/RHOA/PYCARD/HDAC1/SLC44A2/UBE2N	20
BP	GO:0001783	B cell apoptotic process	5/774	27/18903	0.00433137288851303	0.036562133695373	0.0289396753985516	ADA/CD74/BTK/TRAF3IP2/BAX	5
BP	GO:0002407	dendritic cell chemotaxis	5/774	27/18903	0.00433137288851303	0.036562133695373	0.0289396753985516	HMGB1/LGALS9/CXCR4/SPI1/C1QBP	5
BP	GO:0036296	response to increased oxygen levels	5/774	27/18903	0.00433137288851303	0.036562133695373	0.0289396753985516	HDAC2/CAT/SOD2/ATP6V0D1/ATP6V1G1	5
BP	GO:1904376	negative regulation of protein localization to cell periphery	5/774	27/18903	0.00433137288851303	0.036562133695373	0.0289396753985516	AP2M1/LYPLA1/BCL2L1/NUMB/TMEM59	5
BP	GO:0020027	hemoglobin metabolic process	4/774	17/18903	0.00433203503655255	0.036562133695373	0.0289396753985516	PRMT1/AHSP/CAT/SLC25A37	4
BP	GO:1902916	positive regulation of protein polyubiquitination	4/774	17/18903	0.00433203503655255	0.036562133695373	0.0289396753985516	UBE2V2/NMI/UBE2N/DDX3X	4
BP	GO:2001267	regulation of cysteine-type endopeptidase activity involved in apoptotic signaling pathway	4/774	17/18903	0.00433203503655255	0.036562133695373	0.0289396753985516	GSN/LGALS9/BAX/PIH1D1	4
BP	GO:0043487	regulation of RNA stability	16/774	187/18903	0.00440891724322328	0.037159117016455	0.0294121998872591	YBX3/ELAVL1/APEX1/CARHSP1/HNRNPA0/HNRNPM/HNRNPC/TRAF3IP2/POLR2G/DKC1/ZFP36L1/YBX1/HNRNPD/YTHDF2/SERBP1/CNOT7	16
BP	GO:1901698	response to nitrogen compound	65/774	1142/18903	0.00441785185165706	0.0371825609186123	0.0294307562145282	GPX1/SOCS2/CD9/MZB1/MEF2C/XBP1/FOS/CCND3/DPEP1/FOSB/PCNA/ADA/JUP/EGR1/AIF1/PARP1/TYMS/PKM/PTPRE/SRSF6/INSR/HDAC2/APEX1/SRSF9/SOD1/GNA15/PRKCB/BCL11A/RNF5/HSP90AA1/CDK4/CHMP5/BAG6/LAMTOR5/CALM3/FLOT1/NUDC/BCL2L1/UBE2J1/PSMB2/MGMT/DTNBP1/GNAI3/BCAP31/HPRT1/CAT/ZFP36L1/CXCR4/EIF6/RAB8A/HNRNPD/RHOA/PTK2B/TMBIM6/VPS35/BSG/UQCRC1/PSMC6/KLF2/CYC1/AP3S1/ATF4/PPP3CA/SRSF5/ACTR2	65
BP	GO:0000070	mitotic sister chromatid segregation	17/774	204/18903	0.00444076840837548	0.0373234540915341	0.0295422760378569	CHMP1B/SMARCB1/DUSP1/RAN/SMARCA4/RAB11A/BCL7A/CHMP5/NUDC/SMARCE1/NAA10/BUB3/PPP2R1A/SMC4/CHMP4A/CDC26/ANAPC11	17
BP	GO:0023051	regulation of signaling	171/774	3477/18903	0.00447317946033287	0.0375436437205438	0.0297165606253693	GPX1/STMN1/CD24/NPY/SOCS2/SOX4/MDK/FKBP1A/PRDX1/MZB1/CALM2/MEF2C/XBP1/HLA-DRB1/DUSP6/LEF1/HMGB2/GNG7/CCND3/EGFL7/BANK1/CD19/UBB/LAPTM5/ALOX5/LPAR6/ADA/JUP/EGR1/PTP4A3/HNRNPK/HMGB1/PFKL/YBX3/CD74/HSPB1/PARP1/HHEX/PRMT1/DBN1/TMSB4X/ECM1/PTPRE/SNX3/IRF7/YWHAH/RGS19/INSR/NONO/RBX1/SMARCB1/HMGN3/ENG/HDAC2/DUSP1/SMARCA4/CD22/NREP/TRAF3IP2/SOD1/MYADM/CMTM3/ENO1/FABP5/PRKCB/RBBP4/NMT1/PLSCR1/LGALS9/UBE2I…	171
BP	GO:0070897	transcription preinitiation complex assembly	9/774	78/18903	0.00450845374311103	0.0377872204849098	0.0299093566080685	HMGB1/SMARCB1/SMARCA4/TAF7/MED28/PIH1D1/PSMC6/MED30/MED4	9
BP	GO:0007346	regulation of mitotic cell cycle	34/774	517/18903	0.00464522237899715	0.0388796105765648	0.0307740056716184	CCND3/AIF1/YWHAE/FHL1/CKS1B/PSME2/INSR/SMARCB1/DUSP1/SMARCA4/APEX1/PSME1/RAB11A/CDK4/BCL7A/CKS2/EIF4E/SMARCE1/RPA2/BUB3/RNASEH2B/ANAPC16/ZFP36L1/PIN1/BABAM1/RPA3/DYNLT3/RPS27L/CDC26/BID/TRIAP1/CDK5RAP3/ANAPC11/DDX3X	34
BP	GO:0044092	negative regulation of molecular function	67/774	1187/18903	0.00469024919226848	0.0392021796250048	0.0310293256601412	GPX1/STMN1/TERF2/FKBP1A/CALM2/LEF1/ID3/DPEP1/EIF4A2/IFI16/HSPB1/YWHAE/HHEX/TMSB4X/ECM1/NEIL1/CD200/OAZ1/HDAC2/DUSP1/SUMO1/PRDX3/GMFG/OAZ2/PRKAR1A/TAF7/C4orf3/PEBP1/BST2/GAPDH/LAMTOR5/PPP1CA/CALM3/CARD8/GSTP1/SPINT2/CPNE1/TMED2/BUB3/BAX/PHACTR1/PIM1/DTNBP1/GNAI3/SIAH2/PPP1R14B/SUMO3/PPP1R15A/CAT/PIH1D1/TMBIM6/PYCARD/PIN1/TDG/DNAJA1/SPI1/PRDX5/ENSA/PHPT1/CSTB/TRIAP1/CDK5RAP3/PPP3CA/FBXW7/CD27/DDX3X…	67
BP	GO:0032508	DNA duplex unwinding	10/774	93/18903	0.00471315821369409	0.0393392473554605	0.0311378175676446	HMGA1/MCM7/MCM3/MCM5/XRCC6/RUVBL2/G3BP1/XRCC5/CHD9/DDX3X	10
BP	GO:0032728	positive regulation of interferon-beta production	6/774	39/18903	0.00475210130668834	0.0393998162340214	0.0311857590718088	HMGB2/IRF7/HSP90AA1/ISG15/FLOT1/DDX3X	6
BP	GO:0045730	respiratory burst	6/774	39/18903	0.00475210130668834	0.0393998162340214	0.0311857590718088	CD24/INSR/NCF4/CD52/JCHAIN/RAC1	6
BP	GO:1905168	positive regulation of double-strand break repair via homologous recombination	6/774	39/18903	0.00475210130668834	0.0393998162340214	0.0311857590718088	PARP1/MORF4L2/RUVBL2/MEAF6/MORF4L1/ACTR2	6
BP	GO:0002840	regulation of T cell mediated immune response to tumor cell	3/774	9/18903	0.00477257413260031	0.0393998162340214	0.0311857590718088	HLA-DRB1/HMGB1/HSPD1	3
BP	GO:0006265	DNA topological change	3/774	9/18903	0.00477257413260031	0.0393998162340214	0.0311857590718088	HMGB2/HMGB1/TOP2B	3
BP	GO:0033240	positive regulation of cellular amine metabolic process	3/774	9/18903	0.00477257413260031	0.0393998162340214	0.0311857590718088	NPY/HPRT1/VPS35	3
BP	GO:0036480	neuron intrinsic apoptotic signaling pathway in response to oxidative stress	3/774	9/18903	0.00477257413260031	0.0393998162340214	0.0311857590718088	PARP1/NONO/FBXW7	3
BP	GO:1903376	regulation of oxidative stress-induced neuron intrinsic apoptotic signaling pathway	3/774	9/18903	0.00477257413260031	0.0393998162340214	0.0311857590718088	PARP1/NONO/FBXW7	3
BP	GO:0032446	protein modification by small protein conjugation	53/774	898/18903	0.00484740865250157	0.0399630156713056	0.031631542926642	UHRF1/SOCS2/SOX4/FKBP1A/UBB/LAPTM5/EGR1/SUMO2/RBX1/UBE2L6/SUMO1/NEDD8/TRAF3IP2/BCL11A/UBE2E1/UBE2I/RNF5/WSB1/HSP90AA1/ISG15/TRIM28/UBE2V2/UBE2A/HDAC7/PDCD6/UBE2J1/RNF187/BUB3/SPOP/HMG20B/KLHDC3/SKP1/PCNP/SIAH2/SUMO3/VPS28/UBE2S/ANAPC16/UBE2D3/COPS6/UBA1/PIN1/NMI/DNAJA1/CDC26/MED30/CDK5RAP3/FBXW7/ANAPC11/RNF181/UBE2N/MKRN1/DDX3X	53
BP	GO:0048857	neural nucleus development	8/774	65/18903	0.00489201107312598	0.0402506624850582	0.0318592212533169	DYNLL1/CALM2/YWHAE/YWHAQ/YWHAH/CALM3/NDUFS3/RHOA	8
BP	GO:0071674	mononuclear cell migration	17/774	206/18903	0.00489562087150716	0.0402506624850582	0.0318592212533169	MDK/ALOX5/HMGB1/AIF1/ECM1/CD200/DUSP1/LGALS9/CKLF/CXCR4/RHOA/PTK2B/PYCARD/SPI1/CD99/CD47/C1QBP	17
BP	GO:0010646	regulation of cell communication	170/774	3464/18903	0.00500975448670021	0.0411330792977301	0.0325576721790128	GPX1/STMN1/CD24/NPY/SOCS2/SOX4/MDK/FKBP1A/PRDX1/MZB1/CALM2/MEF2C/XBP1/HLA-DRB1/DUSP6/LEF1/HMGB2/GNG7/CCND3/EGFL7/BANK1/CD19/UBB/LAPTM5/ALOX5/LPAR6/ADA/JUP/EGR1/PTP4A3/HNRNPK/HMGB1/PFKL/YBX3/CD74/HSPB1/PARP1/HHEX/PRMT1/DBN1/TMSB4X/ECM1/PTPRE/SNX3/IRF7/YWHAH/RGS19/INSR/NONO/RBX1/SMARCB1/HMGN3/ENG/HDAC2/DUSP1/SMARCA4/CD22/NREP/TRAF3IP2/SOD1/MYADM/CMTM3/ENO1/FABP5/PRKCB/RBBP4/NMT1/PLSCR1/LGALS9/UBE2I…	170
BP	GO:0042127	regulation of cell population proliferation	94/774	1769/18903	0.00506640741126747	0.0414766559592182	0.0328296201222271	GPX1/TCL1A/CD24/UHRF1/NPY/MARCKSL1/SOX4/MDK/CD9/MZB1/MEF2C/XBP1/HLA-DRB1/LEF1/HMGB2/CCND3/HMGN1/HLA-DPB1/EGFL7/ALOX5/ADA/JUP/EGR1/HMGB1/HLA-DPA1/AIF1/CD74/HMGA1/HHEX/PRMT1/HLA-DMB/ECM1/LST1/SRSF6/CD200/INSR/SMARCB1/BTK/HDAC2/DUSP1/SMARCA4/CD22/PRDX3/MDM4/BRK1/PRKAR1A/RBBP4/LGALS9/CDK4/CBFA2T3/BST2/UBE2A/BCL7A/SLC25A5/PDCD6/GSTP1/BCL2L1/CAPN1/XRCC6/GLUL/ROMO1/SPINT2/RNF187/NME1/BAX/CDCA7L/SASH3/PI…	94
BP	GO:0000725	recombinational repair	15/774	173/18903	0.00507219075854083	0.0414766559592182	0.0328296201222271	PARP1/MCM7/MCM3/MCM5/MORF4L2/PPP4C/XRCC6/RPA2/RUVBL2/MEAF6/MORF4L1/XRCC5/RPA3/ACTR2/UBE2N	15
BP	GO:0072331	signal transduction by p53 class mediator	15/774	173/18903	0.00507219075854083	0.0414766559592182	0.0328296201222271	SOX4/UBB/HNRNPK/IFI16/CD74/FHIT/MDM4/BAG6/DDX5/BAX/PYCARD/RPS27L/TRIAP1/CDK5RAP3/ZNHIT1	15
BP	GO:0051240	positive regulation of multicellular organismal process	84/774	1553/18903	0.00507930925898913	0.0414787376379342	0.0328312678134376	NPY/HLA-DRA/SOX4/MDK/MEF2C/XBP1/HLA-DRB1/FOS/LEF1/HMGB2/HLA-DPB1/LAPTM5/ALOX5/ADA/JUP/EGR1/HMGB1/HLA-DPA1/YBX3/MYB/IFI16/AIF1/CD74/HSPB1/PARP1/PKM/DBN1/ECM1/IRF7/CD200/SMARCB1/ENG/BTK/POU2AF1/HDAC2/SMARCA4/SOD1/ENO1/FABP5/PRKCB/RBBP4/LGALS9/HSP90AA1/ISG15/GSDMD/GAPDH/BCL7A/LAMTOR5/CFL1/FLOT1/MME/CARD8/PDCD6/SMARCE1/XRCC6/HMCES/IRF8/SASH3/PIM1/NUMB/G3BP1/ZFP36L1/CXCR4/RTN4/ATP6AP2/RHOA/PTK2B/RBBP7…	84
BP	GO:0000470	maturation of LSU-rRNA	5/774	28/18903	0.00509824570966892	0.0415771913947764	0.0329091959723497	RPL7/EIF6/RPL7L1/SNU13/NHP2	5
BP	GO:0006355	regulation of DNA-templated transcription	169/774	3443/18903	0.00511351900314884	0.0416455462749709	0.0329633002557928	UHRF1/SOX4/MDK/MEF2C/XBP1/HLA-DRB1/FOS/GABPB1/LEF1/HMGB2/TCF4/CCND3/ID3/HMGN1/FOSB/EBF1/SSBP2/PCNA/JUP/EGR1/PTP4A3/HNRNPK/HMGB1/YBX3/MYB/IFI16/CD74/HMGA1/IER2/PARP1/YWHAQ/PDLIM1/HHEX/TMSB4X/ECM1/SRSF2/CKS1B/PTMA/IRF7/TSC22D4/LYL1/YWHAH/HMGB3/CD200/INSR/NONO/SMARCB1/ELK3/HMGN3/ZNF90/ENG/BTK/ETS2/CBX3/POU2AF1/HDAC2/MLXIP/NCOA4/SMARCA4/APEX1/SUMO1/PRDX3/ZNF22/RBMX/NEDD8/MDM4/MTF2/PRKAR1A/INO80C/ENO1…	169
BP	GO:0061013	regulation of mRNA catabolic process	16/774	190/18903	0.00513761652457999	0.0417854867537508	0.0330740660022547	YBX3/ELAVL1/APEX1/CARHSP1/HNRNPA0/HNRNPM/HNRNPC/TRAF3IP2/POLR2G/ZFP36L1/YBX1/HNRNPD/RBM8A/YTHDF2/SERBP1/CNOT7	16
BP	GO:0090316	positive regulation of intracellular protein transport	14/774	157/18903	0.00520951732245607	0.0422960536491626	0.0334781901254683	JUP/YWHAE/OAZ1/HPS4/RAN/OAZ2/UBL5/NMT1/HSP90AA1/TRIM28/BCAP31/UBE2D3/PDCD10/FBXW7	14
BP	GO:0032984	protein-containing complex disassembly	19/774	242/18903	0.00521439019834952	0.0422960536491626	0.0334781901254683	STMN1/HMGA1/CHMP1B/INSR/SMARCB1/SMARCA4/GSN/CHMP5/HSPA8/PPP1CA/CFL1/CAPZA2/SMARCE1/SSRP1/CAPG/CHMP4A/VAMP8/WDR1/CALCOCO2	19
BP	GO:1903201	regulation of oxidative stress-induced cell death	9/774	80/18903	0.00533470884983501	0.0432140021173632	0.034204765082052	GPX1/HSPB1/PARP1/NONO/SOD1/STK26/SOD2/ATF4/FBXW7	9
BP	GO:0030705	cytoskeleton-dependent intracellular transport	17/774	208/18903	0.0053878827239574	0.0433447412701658	0.0343082477911169	TERF2/TUBB/TUBA1B/DYNLL1/TUBA1A/UBB/HSPB1/F8A1/SOD1/DYNC1I2/HSPA8/BORCS7/DTNBP1/HSBP1/SUN2/ACTR10/AP3S1	17
BP	GO:0006595	polyamine metabolic process	4/774	18/18903	0.00539157523849874	0.0433447412701658	0.0343082477911169	OAZ1/SMS/OAZ2/SRM	4
BP	GO:0019081	viral translation	4/774	18/18903	0.00539157523849874	0.0433447412701658	0.0343082477911169	DENR/MCTS1/EIF3L/PTBP1	4
BP	GO:0033151	V(D)J recombination	4/774	18/18903	0.00539157523849874	0.0433447412701658	0.0343082477911169	LEF1/HMGB2/HMGB1/TCF3	4
BP	GO:0035234	ectopic germ cell programmed cell death	4/774	18/18903	0.00539157523849874	0.0433447412701658	0.0343082477911169	YBX3/SOD1/BCL2L1/BAX	4
BP	GO:0000184	nuclear-transcribed mRNA catabolic process, nonsense-mediated decay	6/774	40/18903	0.00540105745100692	0.0433447412701658	0.0343082477911169	UPF2/NCBP2/RNPS1/UPF3B/RBM8A/EIF3E	6
BP	GO:0006901	vesicle coating	6/774	40/18903	0.00540105745100692	0.0433447412701658	0.0343082477911169	PDCD6/TMED2/TRAPPC3/TMED9/ARFGAP2/AP3S1	6
BP	GO:1900407	regulation of cellular response to oxidative stress	10/774	95/18903	0.00548174378848449	0.0439339226973631	0.0347745969215043	GPX1/ALOX5/HSPB1/PARP1/NONO/SOD1/STK26/SOD2/ATF4/FBXW7	10
BP	GO:0038061	NIK/NF-kappaB signaling	13/774	142/18903	0.0055950552351599	0.0447808908860049	0.0354449895374389	PRDX1/LAPTM5/PTP4A3/TMSB4X/LGALS9/PPP4C/HDAC7/CPNE1/RHOA/NMI/SPI1/CD27/DDX3X	13
BP	GO:0006383	transcription by RNA polymerase III	7/774	53/18903	0.00561706359284986	0.0447808908860049	0.0354449895374389	DEK/MAF1/POLR2K/POLR2L/GTF3C6/PRDX5/GTF3A	7
BP	GO:0046638	positive regulation of alpha-beta T cell differentiation	7/774	53/18903	0.00561706359284986	0.0447808908860049	0.0354449895374389	HLA-DRA/HLA-DRB1/ADA/MYB/LGALS9/SASH3/RHOA	7
BP	GO:0052372	modulation by symbiont of entry into host	7/774	53/18903	0.00561706359284986	0.0447808908860049	0.0354449895374389	HLA-DRB1/HMGB1/CD74/SNX3/GSN/LGALS9/EXOC7	7
BP	GO:0043488	regulation of mRNA stability	15/774	175/18903	0.00563447693151345	0.0448605324072935	0.035508027427775	YBX3/ELAVL1/APEX1/CARHSP1/HNRNPA0/HNRNPM/HNRNPC/TRAF3IP2/POLR2G/ZFP36L1/YBX1/HNRNPD/YTHDF2/SERBP1/CNOT7	15
BP	GO:0016050	vesicle organization	25/774	353/18903	0.00574959068704036	0.0457168112128749	0.0361857895871349	SNX3/CHMP1B/HPS4/AP2M1/ATP6V0B/RAB11A/CHMP5/PDCD6/SNAP23/TMED2/RAB7A/DTNBP1/GNAI3/TRAPPC3/VPS28/PLEKHJ1/RAB8A/ATP6AP2/STX7/TMED9/CHMP4A/YIPF4/ARFGAP2/AP3S1/VAMP8	25
BP	GO:0044843	cell cycle G1/S phase transition	21/774	280/18903	0.00577822881972493	0.0458841481702993	0.036318240205865	CCND3/AIF1/FHL1/PSME2/SMARCB1/NASP/SMARCA4/APEX1/PSME1/CDK4/BCL7A/EIF4E/SMARCE1/RPA2/CDK6/RPS27L/BID/TRIAP1/PPP3CA/FBXW7/DDX3X	21
BP	GO:0007032	endosome organization	10/774	96/18903	0.00590105605325214	0.0467980075194261	0.0370415785412042	SNX3/CHMP1B/ATP6V0B/RAB11A/CHMP5/RAB7A/VPS28/PLEKHJ1/ATP6AP2/CHMP4A	10
BP	GO:0016236	macroautophagy	23/774	317/18903	0.00593396445644537	0.0469973095809952	0.0371993301925747	CHMP1B/VDAC1/ATP6V0B/GABARAPL2/SCOC/RNF5/GAPDH/SLC25A5/CHMP5/CAPN1/ATP6V1E1/RAB7A/EXOC7/GNAI3/VPS28/ATP6V0E1/VPS35/ATP6V0D1/CHMP4A/VAMP8/ATP6V1G1/BNIP3L/CALCOCO2	23
BP	GO:1901990	regulation of mitotic cell cycle phase transition	25/774	354/18903	0.00595476548335331	0.0471003243663666	0.0372808684987013	CCND3/AIF1/FHL1/PSME2/SMARCB1/DUSP1/SMARCA4/APEX1/PSME1/RAB11A/CDK4/BCL7A/SMARCE1/RPA2/BUB3/RNASEH2B/ZFP36L1/BABAM1/RPS27L/CDC26/BID/TRIAP1/CDK5RAP3/ANAPC11/DDX3X	25
BP	GO:0006458	'de novo' protein folding	6/774	41/18903	0.00611252503646567	0.0481590466693116	0.0381188688200096	FKBP1A/CD74/PTGES3/HSPA8/ST13/HSPD1	6
BP	GO:0032733	positive regulation of interleukin-10 production	6/774	41/18903	0.00611252503646567	0.0481590466693116	0.0381188688200096	HMGB1/LGALS9/ISG15/SASH3/PYCARD/HSPD1	6
BP	GO:1901223	negative regulation of NIK/NF-kappaB signaling	6/774	41/18903	0.00611252503646567	0.0481590466693116	0.0381188688200096	TMSB4X/HDAC7/CPNE1/NMI/SPI1/DDX3X	6
BP	GO:0072527	pyrimidine-containing compound metabolic process	9/774	82/18903	0.00627352254103251	0.0492989554167223	0.0390211298698949	DCK/DUT/ERH/TYMS/NEIL1/CMPK1/NME1/NME4/TDG	9
BP	GO:1902369	negative regulation of RNA catabolic process	9/774	82/18903	0.00627352254103251	0.0492989554167223	0.0390211298698949	YBX3/ELAVL1/HNRNPA0/HNRNPC/TRAF3IP2/SLIRP/DKC1/YBX1/HNRNPD	9
BP	GO:0045471	response to ethanol	12/774	128/18903	0.00631811901924248	0.04958492627699	0.0392474816451645	FOS/TYMS/RGS19/HDAC2/SOD1/MGMT/CAT/TUFM/RHOA/PTK2B/SOD2/ACTR2	12
CC	GO:1902494	catalytic complex	187/789	1653/19869	2.64745967563201e-41	2.14444233726192e-38	1.27914104327904e-38	SOCS2/DYNLL1/POLR2J3/CALM2/GNG7/CCND3/HNRNPA1L2/GNG11/PSMA4/PCNA/HNRNPK/PFKL/HSPB1/ERH/HNRNPF/PRMT1/CKS1B/SPCS2/PSME2/INSR/NCF4/RBX1/SMARCB1/MCM3/OSTC/HDAC2/UBE2L6/SMARCA4/QRSL1/NDUFA5/RBMX/HNRNPM/PTGES3/HNRNPC/DYNC1I2/PSME1/NOP10/SNRPD3/GNA15/PRKAR1A/SNRPB2/INO80C/ENO1/NDUFB1/TAF7/RBBP4/PSMB9/BCL11A/UBE2E1/MORF4L2/UBE2I/NDUFA13/TSNAX/CDK4/PPP4C/PSMB7/SNRPN/UBE2V2/DEK/UBE2A/BCL7A/UQCRC2/POLR2G/PS…	187
CC	GO:0005654	nucleoplasm	318/789	4155/19869	9.46422160313313e-37	3.83300974926892e-34	2.28635669254637e-34	DNTT/TCL1A/UHRF1/TERF2/SOX4/POLR2J3/MEF2C/XBP1/FOS/DUSP6/GABPB1/LEF1/HMGB2/CCND3/ID3/HMGN1/DPEP1/FOSB/UBB/PSMA4/DCK/ALOX5/PCNA/EGR1/HNRNPK/HMGB1/MYB/IFI16/SUMO2/RPS17/DUT/HMGA1/IER2/PARP1/HNRNPF/CCT8/PRMT1/ELAVL1/STAG3/MCM7/SRSF2/CKS1B/PTMA/IRF7/LYL1/ERGIC1/NEIL1/CHMP1B/SRSF3/SRSF6/PSME2/NONO/RBX1/SMARCB1/BANF1/MCM3/ELK3/HMGN3/ENG/F8A1/ETS2/CBX3/HDAC2/NASP/UBE2L6/RAN/SMARCA4/APEX1/SUMO1/ZNF22/MCM…	318
CC	GO:0070062	extracellular exosome	208/789	2210/19869	3.28181706207843e-34	8.86090606761175e-32	5.2854527420842e-32	HBA2/HBA1/STMN1/MARCKSL1/HLA-DRA/TUBB/CD79B/CD9/S100A16/PRDX1/DDAH2/LAT2/HLA-DRB1/GNG7/ALDOA/HBB/DPEP1/TUBA1A/CD19/UBB/PSMA4/PCNA/CA1/JUP/PDIA6/IDH2/HNRNPK/PFKL/CD74/DUT/HSPB1/YWHAE/YWHAQ/CD53/CCT8/VAMP5/PKM/RNASET2/MYL6B/CPNE2/AK1/ECM1/SNX3/GDI2/CHMP1B/YWHAH/ESD/PSME2/INSR/RAN/PGK1/CD22/GLRX/AP2M1/ATP1B3/SMS/SH3BGRL/ARPC5/RBMX/NEDD8/HNRNPM/BRK1/PCMT1/TMEM256/HNRNPC/TPM4/SOD1/ECH1/PSME1/CLIC1/VDA…	208
CC	GO:1903561	extracellular vesicle	208/789	2307/19869	1.52841431320634e-31	2.19331537605823e-29	1.30829338221017e-29	HBA2/HBA1/STMN1/MARCKSL1/HLA-DRA/TUBB/CD79B/CD9/S100A16/PRDX1/DDAH2/LAT2/HLA-DRB1/GNG7/ALDOA/HBB/DPEP1/TUBA1A/CD19/UBB/PSMA4/PCNA/CA1/JUP/PDIA6/IDH2/HNRNPK/PFKL/CD74/DUT/HSPB1/YWHAE/YWHAQ/CD53/CCT8/VAMP5/PKM/RNASET2/MYL6B/CPNE2/AK1/ECM1/SNX3/GDI2/CHMP1B/YWHAH/ESD/PSME2/INSR/RAN/PGK1/CD22/GLRX/AP2M1/ATP1B3/SMS/SH3BGRL/ARPC5/RBMX/NEDD8/HNRNPM/BRK1/PCMT1/TMEM256/HNRNPC/TPM4/SOD1/ECH1/PSME1/CLIC1/VDA…	208
CC	GO:0043230	extracellular organelle	208/789	2308/19869	1.62467805633943e-31	2.19331537605823e-29	1.30829338221017e-29	HBA2/HBA1/STMN1/MARCKSL1/HLA-DRA/TUBB/CD79B/CD9/S100A16/PRDX1/DDAH2/LAT2/HLA-DRB1/GNG7/ALDOA/HBB/DPEP1/TUBA1A/CD19/UBB/PSMA4/PCNA/CA1/JUP/PDIA6/IDH2/HNRNPK/PFKL/CD74/DUT/HSPB1/YWHAE/YWHAQ/CD53/CCT8/VAMP5/PKM/RNASET2/MYL6B/CPNE2/AK1/ECM1/SNX3/GDI2/CHMP1B/YWHAH/ESD/PSME2/INSR/RAN/PGK1/CD22/GLRX/AP2M1/ATP1B3/SMS/SH3BGRL/ARPC5/RBMX/NEDD8/HNRNPM/BRK1/PCMT1/TMEM256/HNRNPC/TPM4/SOD1/ECH1/PSME1/CLIC1/VDA…	208
CC	GO:0065010	extracellular membrane-bounded organelle	208/789	2308/19869	1.62467805633943e-31	2.19331537605823e-29	1.30829338221017e-29	HBA2/HBA1/STMN1/MARCKSL1/HLA-DRA/TUBB/CD79B/CD9/S100A16/PRDX1/DDAH2/LAT2/HLA-DRB1/GNG7/ALDOA/HBB/DPEP1/TUBA1A/CD19/UBB/PSMA4/PCNA/CA1/JUP/PDIA6/IDH2/HNRNPK/PFKL/CD74/DUT/HSPB1/YWHAE/YWHAQ/CD53/CCT8/VAMP5/PKM/RNASET2/MYL6B/CPNE2/AK1/ECM1/SNX3/GDI2/CHMP1B/YWHAH/ESD/PSME2/INSR/RAN/PGK1/CD22/GLRX/AP2M1/ATP1B3/SMS/SH3BGRL/ARPC5/RBMX/NEDD8/HNRNPM/BRK1/PCMT1/TMEM256/HNRNPC/TPM4/SOD1/ECH1/PSME1/CLIC1/VDA…	208
CC	GO:0031981	nuclear lumen	339/789	4964/19869	1.63700893146873e-29	1.8942531921281e-27	1.12990541284834e-27	DNTT/TCL1A/UHRF1/TERF2/SOX4/S100A16/POLR2J3/MEF2C/XBP1/FOS/DUSP6/GABPB1/LEF1/HMGB2/ZCCHC7/CCND3/ID3/HMGN1/DPEP1/FOSB/UBB/PSMA4/DCK/ALOX5/PCNA/EGR1/HNRNPK/HMGB1/MYB/IFI16/SUMO2/RPS17/DUT/HMGA1/IER2/PARP1/HNRNPF/CCT8/TYMS/PRMT1/ELAVL1/STAG3/MCM7/SRSF2/CKS1B/PTMA/IRF7/LYL1/ERGIC1/NEIL1/CHMP1B/SRSF3/FHIT/SRSF6/PSME2/INSR/NONO/RBX1/SMARCB1/BANF1/MCM3/ELK3/HMGN3/ENG/F8A1/ETS2/CBX3/HDAC2/NASP/UBE2L6/RAN…	339
CC	GO:0031982	vesicle	294/789	4146/19869	2.72269237919203e-27	2.75672603393193e-25	1.64436289743308e-25	HBA2/HBA1/STMN1/NPY/MARCKSL1/HLA-DRA/TUBB/CD79B/CD9/S100A16/CD79A/PRDX1/DYNLL1/DDAH2/LAT2/CALM2/HLA-DRB1/GNG7/ALDOA/HLA-DMA/HBB/HLA-DPB1/FCGRT/DPEP1/TUBA1A/CD19/UBB/PSMA4/LAPTM5/ALOX5/PLIN3/PCNA/LAIR1/CA1/ADA/JUP/PDIA6/IDH2/PTP4A3/HLA-DQB1/HNRNPK/HMGB1/HLA-DPA1/PFKL/CD74/DUT/HSPB1/YWHAE/YWHAQ/CD53/CCT8/VAMP5/PKM/RNASET2/MYL6B/ELAVL1/HLA-DMB/CPNE2/TMSB4X/CD164/AK1/ECM1/SNX3/GDI2/IRF7/ERGIC1/CHMP1B…	294
CC	GO:0140513	nuclear protein-containing complex	130/789	1295/19869	3.00423056092784e-23	2.70380750483506e-21	1.61279745902442e-21	TERF2/POLR2J3/XBP1/FOS/LEF1/TCF4/ZCCHC7/HNRNPA1L2/RANBP1/PCNA/JUP/HNRNPK/MYB/HMGA1/HNRNPF/MCM7/CHMP1B/NONO/SMARCB1/MCM3/CBX3/POU2AF1/HDAC2/RAN/SMARCA4/SUMO1/MCM5/RBMX/HNRNPM/SYNE3/PTGES3/HNRNPC/NOP10/SNRPD3/SNRPB2/INO80C/TAF7/RBBP4/BCL11A/MORF4L2/UBE2I/CDK4/UPF2/TRIM28/TCF3/SNRPN/SLBP/DEK/BCL7A/CHMP5/HSPA8/POLR2G/HDAC7/SRSF1/POLD2/SMARCE1/SNRPD1/MSH6/XRCC6/HNRNPR/RPA2/DKC1/SNRPE/UPF3B/LSM2/POLR2K…	130
CC	GO:0000502	proteasome complex	27/789	59/19869	1.39016141280799e-22	1.12603074437447e-20	6.71667461556702e-21	PSMA4/HSPB1/PSME2/PSME1/PSMB9/PSMB7/PSMA2/PSMB8/PSMB3/PSMC3/PSMB6/PSMD4/PSMB2/PSMB5/PSMD2/PSMC5/PSMD3/PSMC1/PSMA7/PSMB1/RAD23A/PSMC6/PSMC4/PSMD8/PSMA1/PSMD13/PSMA5	27
CC	GO:0005739	mitochondrion	150/789	1660/19869	2.80612228602875e-22	2.06632641062117e-20	1.23254557826526e-20	GPX1/SOX4/DYNLL1/DDAH2/UBB/DCK/IDH2/DUT/PARP1/TYMS/PKM/RNASET2/ACADM/CHCHD7/FHIT/CYB5A/ELK3/MLXIP/QRSL1/APEX1/GLRX/PRDX3/NDUFA5/PYURF/ACSS1/SOD1/ECHS1/ECH1/CLIC1/VDAC1/NUDT1/HIGD1A/NDUFAF3/NDUFB1/SLC25A39/NMT1/S1PR4/ACADVL/RNF5/NDUFA13/HSP90AA1/SLIRP/SLC25A5/PIN4/UQCRC2/UQCR10/CALM3/COX7A2/SNAP23/GSTP1/PET100/BCL2L1/COX7B/GLRX5/CAPN1/GLUL/FPGS/ROMO1/NDUFA1/MRPL42/TIMM13/UQCRQ/SCP2/MRPL51/SCCPDH/C…	150
CC	GO:1904813	ficolin-1-rich granule lumen	36/789	124/19869	1.32244259037819e-21	8.92648748505279e-20	5.32457148231219e-20	ALDOA/HBB/ALOX5/JUP/HMGB1/PFKL/CCT8/PKM/ARPC5/GMFG/GSN/HSP90AA1/GSDMD/PSMB7/ILF2/HSPA8/PSMA2/PSMC3/GSTP1/CAPN1/XRCC6/IMPDH2/SRP14/PSMD2/A1BG/CAT/ACTR10/PSMD3/PSMB1/COMMD3/CSTB/DBNL/PSMD13/PSMA5/ACTR2/DDX3X	36
CC	GO:0101002	ficolin-1-rich granule	41/789	185/19869	1.28562837968472e-19	8.01045375034324e-18	4.77816539494158e-18	DYNLL1/ALDOA/HBB/ALOX5/JUP/HMGB1/PFKL/CCT8/PKM/ARPC5/GMFG/GSN/HSP90AA1/GSDMD/PSMB7/ILF2/HSPA8/DOK3/PSMA2/PSMC3/GSTP1/CAPN1/XRCC6/IMPDH2/SRP14/RAC1/PSMD2/A1BG/CAT/ACTR10/PSMD3/ATP6AP2/RHOA/PSMB1/COMMD3/CSTB/DBNL/PSMD13/PSMA5/ACTR2/DDX3X	41
CC	GO:1905369	endopeptidase complex	28/789	82/19869	3.24751201779693e-19	1.87891766743965e-17	1.12075790689383e-17	PSMA4/HSPB1/PSME2/PSME1/PSMB9/PSMB7/PSMA2/PSMB8/PSMB3/PSMC3/PSMB6/PSMD4/PSMB2/PSMB5/PSMD2/PSMC5/PSMD3/PSMC1/GPAA1/PSMA7/PSMB1/RAD23A/PSMC6/PSMC4/PSMD8/PSMA1/PSMD13/PSMA5	28
CC	GO:0140535	intracellular protein-containing complex	95/789	892/19869	9.61654052709828e-19	5.19293188463307e-17	3.09753831714955e-17	POLR2J3/PSMA4/HSPB1/CCT8/CKS1B/PSME2/RBX1/HPS4/MCM3/UBE2L6/QRSL1/PTGES3/PSME1/PRKAR1A/TAF7/PSMB9/UBE2E1/MORF4L2/TSNAX/PSMB7/UBE2V2/UBE2A/HSPA8/TCP1/POLR2G/PSMA2/PSMB8/LAMTOR5/CCT7/PSMB3/PSMC3/PSMB6/CKS2/PDCD6/POLD2/EIF4E/BORCS7/RNASEH2C/PFDN6/XRCC6/PSMD4/NCBP2/POLR2K/NAA10/SPOP/PSMB2/KLHDC3/PSMB5/SKP1/DTNBP1/RNASEH2B/RUVBL2/CCT3/CCT5/POLR2F/PSMD2/POLR2J/POLR2L/TRAPPC3/POLE3/PSMC5/STIP1/UBE2S/ANAP…	95
CC	GO:0031967	organelle envelope	114/789	1255/19869	4.72942726324126e-17	2.2534329901326e-15	1.34415301165804e-15	TUBB/UBB/RANBP1/ALOX5/PARP1/TYMS/RNASET2/ACADM/CHCHD7/CHMP1B/INSR/BANF1/CYB5A/CBX3/MX1/MLXIP/RAN/SUMO1/NDUFA5/SYNE3/SOD1/CLIC1/CMTM3/VDAC1/NUDT1/HIGD1A/NDUFAF3/ENO1/NDUFB1/SLC25A39/LYPLA1/ALOX5AP/ACADVL/UBE2I/RNF5/NDUFA13/CDK4/ARL6IP6/GAPDH/SLC25A5/CHMP5/UQCRC2/UQCR10/CALM3/COX7A2/PET100/BCL2L1/COX7B/FPGS/ROMO1/NDUFA1/CPNE1/MRPL42/TIMM13/UQCRQ/MRPL51/COA3/SLC25A11/BAX/MRPS6/NDUFB3/MRPL28/MTCH1/RA…	114
CC	GO:0031975	envelope	114/789	1255/19869	4.72942726324126e-17	2.2534329901326e-15	1.34415301165804e-15	TUBB/UBB/RANBP1/ALOX5/PARP1/TYMS/RNASET2/ACADM/CHCHD7/CHMP1B/INSR/BANF1/CYB5A/CBX3/MX1/MLXIP/RAN/SUMO1/NDUFA5/SYNE3/SOD1/CLIC1/CMTM3/VDAC1/NUDT1/HIGD1A/NDUFAF3/ENO1/NDUFB1/SLC25A39/LYPLA1/ALOX5AP/ACADVL/UBE2I/RNF5/NDUFA13/CDK4/ARL6IP6/GAPDH/SLC25A5/CHMP5/UQCRC2/UQCR10/CALM3/COX7A2/PET100/BCL2L1/COX7B/FPGS/ROMO1/NDUFA1/CPNE1/MRPL42/TIMM13/UQCRQ/MRPL51/COA3/SLC25A11/BAX/MRPS6/NDUFB3/MRPL28/MTCH1/RA…	114
CC	GO:1905368	peptidase complex	30/789	118/19869	1.86451144991032e-16	8.39030152459644e-15	5.0047412602856e-15	PSMA4/HSPB1/SPCS2/PSME2/PSME1/PSMB9/PSMB7/PSMA2/PSMB8/PSMB3/PSMC3/PSMB6/PSMD4/PSMB2/PSMB5/PSMD2/PSMC5/PSMD3/PSMC1/GPAA1/PSMA7/PSMB1/RAD23A/PSMC6/PSMC4/PSMD8/PSMA1/ENY2/PSMD13/PSMA5	30
CC	GO:0031410	cytoplasmic vesicle	179/789	2479/19869	3.23894687333496e-16	1.38081419336911e-14	8.23643553939472e-15	HBA2/HBA1/NPY/HLA-DRA/TUBB/CD9/CD79A/PRDX1/DYNLL1/HLA-DRB1/ALDOA/HLA-DMA/HBB/HLA-DPB1/FCGRT/TUBA1A/UBB/LAPTM5/ALOX5/PLIN3/LAIR1/ADA/JUP/PDIA6/PTP4A3/HLA-DQB1/HMGB1/HLA-DPA1/PFKL/CD74/YWHAE/CD53/CCT8/VAMP5/PKM/RNASET2/ELAVL1/HLA-DMB/TMSB4X/CD164/ECM1/SNX3/GDI2/IRF7/ERGIC1/CHMP1B/ESD/RGS19/INSR/NCF4/HLA-DQA1/SNX2/HPS4/BTK/F8A1/RAN/CD22/AP2M1/ATP1B3/ARPC5/PRDX3/GMFG/LAPTM4A/TRAF3IP2/SOD1/CMTM3/NUDT1…	179
CC	GO:0097708	intracellular vesicle	179/789	2482/19869	3.64744534258284e-16	1.47721536374605e-14	8.81146006445012e-15	HBA2/HBA1/NPY/HLA-DRA/TUBB/CD9/CD79A/PRDX1/DYNLL1/HLA-DRB1/ALDOA/HLA-DMA/HBB/HLA-DPB1/FCGRT/TUBA1A/UBB/LAPTM5/ALOX5/PLIN3/LAIR1/ADA/JUP/PDIA6/PTP4A3/HLA-DQB1/HMGB1/HLA-DPA1/PFKL/CD74/YWHAE/CD53/CCT8/VAMP5/PKM/RNASET2/ELAVL1/HLA-DMB/TMSB4X/CD164/ECM1/SNX3/GDI2/IRF7/ERGIC1/CHMP1B/ESD/RGS19/INSR/NCF4/HLA-DQA1/SNX2/HPS4/BTK/F8A1/RAN/CD22/AP2M1/ATP1B3/ARPC5/PRDX3/GMFG/LAPTM4A/TRAF3IP2/SOD1/CMTM3/NUDT1…	179
CC	GO:0005740	mitochondrial envelope	83/789	793/19869	5.11623063804651e-16	1.97340324610366e-14	1.17711772574604e-14	UBB/TYMS/RNASET2/ACADM/CHCHD7/CYB5A/MLXIP/NDUFA5/SOD1/VDAC1/HIGD1A/NDUFAF3/NDUFB1/SLC25A39/ACADVL/RNF5/NDUFA13/SLC25A5/UQCRC2/UQCR10/CALM3/COX7A2/PET100/BCL2L1/COX7B/FPGS/ROMO1/NDUFA1/MRPL42/TIMM13/UQCRQ/MRPL51/COA3/SLC25A11/BAX/MRPS6/NDUFB3/MRPL28/MTCH1/RAB7A/MRPL52/COX6C/GHITM/NDUFS3/TIMM8B/CYB5B/PPP1R15A/CAT/NDUFS7/MRPL12/SDHC/TUFM/ARL2BP/FKBP8/NME4/NDUFA3/SLC25A6/CYCS/TMBIM6/CISD2/MRPS18C/MRP…	83
CC	GO:0071013	catalytic step 2 spliceosome	26/789	90/19869	6.48807673783678e-16	2.38879188983991e-14	1.42489340797468e-14	HNRNPA1L2/HNRNPK/HNRNPF/RBMX/HNRNPM/HNRNPC/SNRPD3/SNRPB2/SNRPN/SRSF1/SNRPD1/HNRNPR/SNRPE/LSM2/LSM7/DDX5/SNRPG/SNRPB/HNRNPA1/LSM3/RBM8A/HNRNPA2B1/RALY/FRG1/HNRNPH1/PNN	26
CC	GO:0005615	extracellular space	236/789	3652/19869	7.047330543517e-16	2.48188597402121e-14	1.48042321257405e-14	HBG2/HBA2/HBA1/STMN1/VPREB1/NPY/MARCKSL1/HLA-DRA/VPREB3/TUBB/CD79B/CD9/S100A16/PRDX1/DDAH2/LAT2/HLA-DRB1/HMGB2/GNG7/ALDOA/HBD/HBB/FCGRT/DPEP1/TUBA1A/EGFL7/CMTM7/CD19/UBB/PSMA4/ALOX5/PCNA/CA1/JUP/PDIA6/IDH2/HNRNPK/HMGB1/HMGN2/PFKL/CD74/DUT/HSPB1/YWHAE/YWHAQ/CD53/CCT8/VAMP5/PKM/RNASET2/MYL6B/CPNE2/STAG3/AK1/ECM1/SNX3/GDI2/IGLL1/CHMP1B/YWHAH/CMTM2/ESD/PSME2/INSR/ENG/RAN/SMARCA4/PGK1/CD22/GLRX/AP2M1/…	236
CC	GO:0098798	mitochondrial protein-containing complex	46/789	295/19869	1.57387847991329e-15	5.31183986970735e-14	3.16846588719386e-14	NDUFA5/VDAC1/NDUFB1/NDUFA13/SLC25A5/UQCRC2/UQCR10/COX7A2/COX7B/ROMO1/NDUFA1/MRPL42/TIMM13/UQCRQ/MRPL51/BAX/MRPS6/NDUFB3/MRPL28/MRPL52/COX6C/NDUFS3/PDHA1/TIMM8B/NDUFS7/MRPL12/SDHC/NDUFA3/SLC25A6/HSD17B10/MRPS18C/MRPL18/MRPL14/TIMM17B/MRPS26/UQCRC1/CYC1/IDH3G/MRPL23/MRPL33/NDUFB5/COX7A2L/MRPL57/NDUFS8/NDUFB4/IDH3B	46
CC	GO:0031966	mitochondrial membrane	77/789	744/19869	1.16769158972738e-14	3.78332075071671e-13	2.25671764077839e-13	UBB/TYMS/ACADM/CYB5A/MLXIP/NDUFA5/VDAC1/HIGD1A/NDUFAF3/NDUFB1/SLC25A39/ACADVL/RNF5/NDUFA13/SLC25A5/UQCRC2/UQCR10/CALM3/COX7A2/PET100/BCL2L1/COX7B/FPGS/ROMO1/NDUFA1/MRPL42/TIMM13/UQCRQ/MRPL51/COA3/SLC25A11/BAX/MRPS6/NDUFB3/MRPL28/MTCH1/RAB7A/MRPL52/COX6C/GHITM/NDUFS3/TIMM8B/CYB5B/PPP1R15A/NDUFS7/MRPL12/SDHC/TUFM/FKBP8/NME4/NDUFA3/SLC25A6/CYCS/TMBIM6/CISD2/MRPS18C/MRPL18/MRPL14/TIMM17B/MRPS26/UQCRC…	77
CC	GO:0060205	cytoplasmic vesicle lumen	47/789	325/19869	1.46009618559637e-14	4.5487611935887e-13	2.71329615056168e-13	TUBB/ALDOA/ALOX5/ADA/JUP/HMGB1/PFKL/CCT8/PKM/RNASET2/TMSB4X/ECM1/GDI2/ARPC5/GMFG/GSN/FABP5/HSP90AA1/GSDMD/PSMB7/ILF2/HSPA8/PSMA2/PSMC3/GSTP1/XRCC6/SCCPDH/IMPDH2/SRP14/CAP1/PSMD2/A1BG/CAT/ACTR10/PSMD3/PYCARD/XRCC5/PSMB1/FERMT3/CSTB/DBNL/TUBB4B/PSMD13/PSMA5/ACTR2/DPP7/DDX3X	47
CC	GO:0031983	vesicle lumen	47/789	327/19869	1.84794380555829e-14	5.54383141667487e-13	3.30684680994641e-13	TUBB/ALDOA/ALOX5/ADA/JUP/HMGB1/PFKL/CCT8/PKM/RNASET2/TMSB4X/ECM1/GDI2/ARPC5/GMFG/GSN/FABP5/HSP90AA1/GSDMD/PSMB7/ILF2/HSPA8/PSMA2/PSMC3/GSTP1/XRCC6/SCCPDH/IMPDH2/SRP14/CAP1/PSMD2/A1BG/CAT/ACTR10/PSMD3/PYCARD/XRCC5/PSMB1/FERMT3/CSTB/DBNL/TUBB4B/PSMD13/PSMA5/ACTR2/DPP7/DDX3X	47
CC	GO:0005839	proteasome core complex	13/789	20/19869	3.32158285909068e-14	9.60886469951232e-13	5.73160350497226e-13	PSMA4/PSMB9/PSMB7/PSMA2/PSMB8/PSMB3/PSMB6/PSMB2/PSMB5/PSMA7/PSMB1/PSMA1/PSMA5	13
CC	GO:0034774	secretory granule lumen	46/789	322/19869	4.43594059362864e-14	1.2390040968411e-12	7.39055075308728e-13	TUBB/ALDOA/ALOX5/JUP/HMGB1/PFKL/CCT8/PKM/RNASET2/TMSB4X/ECM1/GDI2/ARPC5/GMFG/GSN/FABP5/HSP90AA1/GSDMD/PSMB7/ILF2/HSPA8/PSMA2/PSMC3/GSTP1/XRCC6/SCCPDH/IMPDH2/SRP14/CAP1/PSMD2/A1BG/CAT/ACTR10/PSMD3/PYCARD/XRCC5/PSMB1/FERMT3/CSTB/DBNL/TUBB4B/PSMD13/PSMA5/ACTR2/DPP7/DDX3X	46
CC	GO:0005681	spliceosomal complex	35/789	195/19869	5.59621487745869e-14	1.51097801691385e-12	9.01285132895979e-13	HNRNPA1L2/HNRNPK/HNRNPF/RBMX/HNRNPM/HNRNPC/SNRPD3/SNRPB2/SNRPN/HSPA8/SRSF1/SNRPD1/HNRNPR/SNRPE/LSM2/LSM7/DDX5/LSM5/SNRPG/SNRPB/SNRNP70/PRPF31/HNRNPA1/YBX1/LSM3/RBM8A/HNRNPA2B1/LSM6/PRPF38A/LSM4/SNU13/RALY/FRG1/HNRNPH1/PNN	35
CC	GO:0030141	secretory granule	83/789	872/19869	1.09879595429201e-13	2.87104749347268e-12	1.71255464522932e-12	NPY/TUBB/CD9/DYNLL1/ALDOA/HBB/ALOX5/LAIR1/JUP/HMGB1/PFKL/CD53/CCT8/PKM/RNASET2/TMSB4X/ECM1/GDI2/HPS4/ARPC5/GMFG/SOD1/NUDT1/GSN/FABP5/HSP90AA1/GSDMD/BST2/PSMB7/SLIRP/ILF2/HSPA8/TCP1/DOK3/PSMA2/PSMC3/MME/SYNGR1/SNAP23/GSTP1/CAPN1/XRCC6/CMTM6/CPNE1/TSPAN14/SCCPDH/TMED2/IMPDH2/RAB7A/SYPL1/SRP14/RAC1/CAP1/GNAI3/PSMD2/A1BG/CAT/ACTR10/PSMD3/ATP6AP2/RHOA/PYCARD/XRCC5/STX7/PSMB1/BSG/COMMD3/FERMT3/CSTB/DBN…	83
CC	GO:0005743	mitochondrial inner membrane	57/789	498/19869	6.57616331508965e-13	1.66459133913207e-11	9.92914132113864e-12	TYMS/NDUFA5/HIGD1A/NDUFAF3/NDUFB1/SLC25A39/ACADVL/NDUFA13/SLC25A5/UQCRC2/UQCR10/COX7A2/PET100/BCL2L1/COX7B/FPGS/ROMO1/NDUFA1/MRPL42/TIMM13/UQCRQ/MRPL51/COA3/SLC25A11/MRPS6/NDUFB3/MRPL28/MRPL52/COX6C/GHITM/NDUFS3/TIMM8B/NDUFS7/MRPL12/SDHC/NME4/NDUFA3/SLC25A6/CYCS/MRPS18C/MRPL18/MRPL14/TIMM17B/MRPS26/UQCRC1/SLC25A37/STOML2/CYC1/MRPL23/MRPL33/NDUFB5/COX7A2L/HSPD1/MRPL57/NDUFS8/NDUFB4/IFI6	57
CC	GO:0019866	organelle inner membrane	61/789	560/19869	8.74575484538509e-13	2.14668528023089e-11	1.28047893908509e-11	TYMS/CBX3/NDUFA5/HIGD1A/NDUFAF3/NDUFB1/SLC25A39/ACADVL/NDUFA13/ARL6IP6/SLC25A5/UQCRC2/UQCR10/COX7A2/PET100/BCL2L1/COX7B/FPGS/ROMO1/NDUFA1/MRPL42/TIMM13/UQCRQ/MRPL51/COA3/SLC25A11/MRPS6/NDUFB3/MRPL28/MRPL52/COX6C/GHITM/NDUFS3/TIMM8B/SUN2/NDUFS7/MRPL12/SDHC/NUTF2/NME4/NDUFA3/SLC25A6/CYCS/MRPS18C/MRPL18/MRPL14/TIMM17B/MRPS26/UQCRC1/SLC25A37/STOML2/CYC1/MRPL23/MRPL33/NDUFB5/COX7A2L/HSPD1/MRPL57/NDUFS…	61
CC	GO:0099503	secretory vesicle	91/789	1041/19869	9.1300855777637e-13	2.17510862293782e-11	1.29743321368221e-11	NPY/TUBB/CD9/DYNLL1/ALDOA/HBB/ALOX5/LAIR1/JUP/HMGB1/PFKL/CD53/CCT8/PKM/RNASET2/TMSB4X/ECM1/GDI2/HPS4/ARPC5/GMFG/SOD1/NUDT1/TMEM230/GSN/FABP5/HSP90AA1/GSDMD/BST2/PSMB7/SLIRP/ILF2/HSPA8/TCP1/DOK3/PSMA2/PSMC3/CALM3/MME/SYNGR1/SNAP23/GSTP1/BCL2L1/CAPN1/XRCC6/CMTM6/CPNE1/TSPAN14/SCCPDH/TMED2/IMPDH2/ATP6V1E1/RAB7A/DTNBP1/SYPL1/SRP14/RAC1/CAP1/GNAI3/PSMD2/A1BG/CAT/ACTR10/PSMD3/RAB8A/ATP6AP2/RHOA/PYCARD/…	91
CC	GO:0046540	U4/U6 x U5 tri-snRNP complex	16/789	45/19869	7.23765408665996e-12	1.67499994576988e-10	9.99122774669751e-11	SNRPD3/SNRPN/SNRPD1/SNRPE/LSM2/LSM7/RBM42/LSM5/SNRPG/SNRPB/PRPF31/SNRNP27/LSM3/LSM6/LSM4/SNU13	16
CC	GO:0070469	respirasome	23/789	101/19869	7.44586866770346e-12	1.67532045023328e-10	9.99313952770728e-11	NDUFA5/HIGD1A/NDUFB1/NDUFA13/UQCRC2/UQCR10/COX7A2/COX7B/NDUFA1/UQCRQ/NDUFB3/COX6C/NDUFS3/NDUFS7/SDHC/NDUFA3/CYCS/UQCRC1/CYC1/NDUFB5/COX7A2L/NDUFS8/NDUFB4	23
CC	GO:1990904	ribonucleoprotein complex	95/789	1152/19869	7.89220734558158e-12	1.72775349997867e-10	1.03058980700482e-10	HBA2/HBA1/RPS4Y2/SRP9/HNRNPA1L2/HNRNPK/RPS17/HNRNPF/ELAVL1/HNRNPA0/RBMX/HNRNPM/PTGES3/VBP1/HNRNPC/NOP10/SNRPD3/NOP56/SNRPB2/EIF3J/ISG15/UPF2/SLIRP/SNRPN/SLBP/ILF2/GAPDH/HNRNPH2/HSPA8/SRSF1/EIF4E/SNRPD1/HNRNPR/DKC1/SNRPE/LSM2/MRPL42/LSM7/MRPL51/ERG/RBM42/DDX5/LSM5/SNRPG/MRPS6/MRPL28/RUVBL2/MRPL52/SRP14/SNRPB/SNRNP70/RPL7/PRPF31/SNRNP27/HNRNPA1/PUF60/PCBP1/G3BP1/ZFP36L1/YBX1/MRPL12/LSM3/PIH1D1/EIF6…	95
CC	GO:0097526	spliceosomal tri-snRNP complex	16/789	46/19869	1.06921397799241e-11	2.27911400572066e-10	1.35947151218425e-10	SNRPD3/SNRPN/SNRPD1/SNRPE/LSM2/LSM7/RBM42/LSM5/SNRPG/SNRPB/PRPF31/SNRNP27/LSM3/LSM6/LSM4/SNU13	16
CC	GO:0022624	proteasome accessory complex	12/789	23/19869	1.27986589992564e-11	2.65818302292248e-10	1.58558285577832e-10	PSME2/PSME1/PSMC3/PSMD4/PSMD2/PSMC5/PSMD3/PSMC1/PSMC6/PSMC4/PSMD8/PSMD13	12
CC	GO:1990204	oxidoreductase complex	25/789	125/19869	1.946598218727e-11	3.94186139292217e-10	2.35128574314656e-10	NCF4/NDUFA5/NDUFB1/NDUFA13/UQCRC2/UQCR10/NDUFA1/UQCRQ/NDUFB3/RAC1/NDUFS3/PDHA1/CYB5B/CAT/NDUFS7/SDHC/NDUFA3/UQCRC1/CYC1/IDH3G/NDUFB5/ETFA/NDUFS8/NDUFB4/IDH3B	25
CC	GO:0031090	organelle membrane	219/789	3667/19869	4.2887544476187e-11	8.47290512822231e-10	5.05401358525541e-10	HLA-DRA/CD9/FKBP1A/DYNLL1/XBP1/HLA-DRB1/SRP9/HLA-DMA/HLA-DPB1/FCGRT/UBB/LAPTM5/ALOX5/PLIN3/LAIR1/PDIA6/HLA-DQB1/HLA-DPA1/CD74/CD53/TYMS/VAMP5/HLA-DMB/ACADM/CD164/LST1/SNX3/IRF7/ERGIC1/SPCS2/CHMP1B/INSR/NCF4/HLA-DQA1/SNX2/HACD1/CYB5A/HPS4/OSTC/CBX3/MX1/MLXIP/SUMO1/AP2M1/NDUFA5/SYNE3/PYURF/LAPTM4A/CLIC1/CMTM3/VDAC1/NUDT1/HIGD1A/COPE/ATP6V0B/NDUFAF3/GABARAPL2/ENO1/SCOC/FABP5/NDUFB1/SLC25A39/STIM2/C4…	219
CC	GO:0098803	respiratory chain complex	21/789	91/19869	4.64015442767659e-11	8.94886925337627e-10	5.33792201078585e-10	NDUFA5/NDUFB1/NDUFA13/UQCRC2/UQCR10/COX7A2/COX7B/NDUFA1/UQCRQ/NDUFB3/COX6C/NDUFS3/NDUFS7/SDHC/NDUFA3/UQCRC1/CYC1/NDUFB5/COX7A2L/NDUFS8/NDUFB4	21
CC	GO:0005746	mitochondrial respirasome	21/789	94/19869	8.935740669612e-11	1.68324417264784e-09	1.00404038368468e-09	NDUFA5/NDUFB1/NDUFA13/UQCRC2/UQCR10/COX7A2/COX7B/NDUFA1/UQCRQ/NDUFB3/COX6C/NDUFS3/NDUFS7/SDHC/NDUFA3/UQCRC1/CYC1/NDUFB5/COX7A2L/NDUFS8/NDUFB4	21
CC	GO:0005576	extracellular region	262/789	4648/19869	1.03247721045498e-10	1.90069668288304e-09	1.13374889856181e-09	HBG2/HBA2/HBA1/STMN1/VPREB1/NPY/MARCKSL1/HLA-DRA/VPREB3/TUBB/CD79B/MDK/CD9/S100A16/PRDX1/MZB1/DDAH2/LAT2/HLA-DRB1/HMGB2/GNG7/ALDOA/HBD/HBB/LCN6/FCGRT/DPEP1/TUBA1A/EGFL7/CMTM7/CD19/UBB/PSMA4/ALOX5/PCNA/CA1/JUP/PDIA6/IDH2/HNRNPK/HMGB1/HMGN2/PFKL/CD74/DUT/HSPB1/YWHAE/YWHAQ/CD53/CCT8/VAMP5/PKM/RNASET2/MYL6B/CPNE2/STAG3/TMSB4X/CD164/AK1/ECM1/SNX3/GDI2/IGLL1/CHMP1B/YWHAH/CMTM2/ESD/PSME2/INSR/ENG/RAN/SM…	262
CC	GO:0071005	U2-type precatalytic spliceosome	15/789	50/19869	5.1893924630512e-10	9.34090643349216e-09	5.57176874980234e-09	SNRPD3/SNRPB2/SNRPD1/SNRPE/LSM2/LSM7/LSM5/SNRPG/SNRPB/PRPF31/LSM3/LSM6/PRPF38A/LSM4/SNU13	15
CC	GO:0005838	proteasome regulatory particle	10/789	19/19869	6.1505792544494e-10	1.08303678176174e-08	6.46021939998232e-09	PSMC3/PSMD4/PSMD2/PSMC5/PSMD3/PSMC1/PSMC6/PSMC4/PSMD8/PSMD13	10
CC	GO:0019774	proteasome core complex, beta-subunit complex	8/789	11/19869	8.86147395509085e-10	1.52719019226034e-08	9.10955553278096e-09	PSMB9/PSMB7/PSMB8/PSMB3/PSMB6/PSMB2/PSMB5/PSMB1	8
CC	GO:0071011	precatalytic spliceosome	15/789	53/19869	1.28934558544414e-09	2.17577067543699e-08	1.29782812219049e-08	SNRPD3/SNRPB2/SNRPD1/SNRPE/LSM2/LSM7/LSM5/SNRPG/SNRPB/PRPF31/LSM3/LSM6/PRPF38A/LSM4/SNU13	15
CC	GO:0000323	lytic vacuole	65/789	746/19869	2.35282355548714e-09	3.81157415988917e-08	2.27357055151284e-08	HLA-DRA/TUBB/HLA-DRB1/HLA-DMA/HLA-DPB1/LAPTM5/ADA/HLA-DQB1/HLA-DPA1/CD74/CCT8/RNASET2/HLA-DMB/CD164/GDI2/CHMP1B/INSR/NCF4/HLA-DQA1/SNX2/HPS4/NCOA4/AP2M1/LAPTM4A/SOD1/ATP6V0B/FABP5/HSP90AA1/BST2/CHMP5/HSPA8/LAMTOR5/FLOT1/SYNGR1/SNAP23/BORCS7/CAPN1/CMTM6/CPNE1/ATP6V1E1/RAB7A/SHKBP1/TMEM165/CAP1/GNAI3/CAT/ATP6V0E1/CXCR4/ACTR10/UBA1/ATP6AP2/VPS35/PYCARD/STX7/ATP6V0D1/CHMP4A/GNB2/TMEM59/SLC44A2/VAMP8/…	65
CC	GO:0005764	lysosome	65/789	746/19869	2.35282355548714e-09	3.81157415988917e-08	2.27357055151284e-08	HLA-DRA/TUBB/HLA-DRB1/HLA-DMA/HLA-DPB1/LAPTM5/ADA/HLA-DQB1/HLA-DPA1/CD74/CCT8/RNASET2/HLA-DMB/CD164/GDI2/CHMP1B/INSR/NCF4/HLA-DQA1/SNX2/HPS4/NCOA4/AP2M1/LAPTM4A/SOD1/ATP6V0B/FABP5/HSP90AA1/BST2/CHMP5/HSPA8/LAMTOR5/FLOT1/SYNGR1/SNAP23/BORCS7/CAPN1/CMTM6/CPNE1/ATP6V1E1/RAB7A/SHKBP1/TMEM165/CAP1/GNAI3/CAT/ATP6V0E1/CXCR4/ACTR10/UBA1/ATP6AP2/VPS35/PYCARD/STX7/ATP6V0D1/CHMP4A/GNB2/TMEM59/SLC44A2/VAMP8/…	65
CC	GO:0042613	MHC class II protein complex	9/789	17/19869	4.28457268569548e-09	6.80490955963401e-08	4.05906886013256e-08	HLA-DRA/HLA-DRB1/HLA-DMA/HLA-DPB1/HLA-DQB1/HLA-DPA1/CD74/HLA-DMB/HLA-DQA1	9
CC	GO:0008540	proteasome regulatory particle, base subcomplex	7/789	9/19869	5.09371820312125e-09	7.93444566255425e-08	4.73282723731306e-08	PSMC3/PSMD4/PSMD2/PSMC5/PSMC1/PSMC6/PSMC4	7
CC	GO:0012505	endomembrane system	257/789	4715/19869	5.35712953138175e-09	8.0742971906735e-08	4.8162474470684e-08	TCL1A/VPREB1/NPY/HLA-DRA/VPREB3/TUBB/CD9/CD79A/FKBP1A/MZB1/DYNLL1/XBP1/HLA-DRB1/FOS/ALDOA/SRP9/HLA-DMA/HBB/HLA-DPB1/FCGRT/TUBA1A/UBB/RANBP1/LAPTM5/ALOX5/PLIN3/LAIR1/SLC35E3/JUP/PDIA6/PTP4A3/HLA-DQB1/HMGB1/HLA-DPA1/PFKL/CD74/PARP1/CD53/CCT8/VAMP5/PKM/RNASET2/ELAVL1/HLA-DMB/TMSB4X/CD164/ECM1/LST1/SNX3/GDI2/IRF7/IGLL1/ERGIC1/SPCS2/CHMP1B/ESD/RGS19/INSR/NCF4/HLA-DQA1/SNX2/BANF1/HACD1/CYB5A/HPS4/OSTC/…	257
CC	GO:0005759	mitochondrial matrix	48/789	483/19869	5.38286479378233e-09	8.0742971906735e-08	4.8162474470684e-08	GPX1/IDH2/TYMS/ACADM/PRDX3/ACSS1/SOD1/ECHS1/VDAC1/NUDT1/ACADVL/SLC25A5/PIN4/BCL2L1/GLRX5/FPGS/MRPL42/MRPL51/PYCR2/MRPS6/MRPL28/MPST/LYRM4/MRPL52/NDUFS3/PDHA1/NDUFS7/MRPL12/TUFM/ARL2BP/NME4/HSD17B10/MRPS18C/MRPL18/MRPL14/SOD2/MRPS26/PRDX5/IDH3G/MRPL23/MRPL33/ETFA/HSPD1/MRPL57/NDUFS8/IDH3B/VDAC2/C1QBP	48
CC	GO:0005773	vacuole	69/789	838/19869	7.67529824614227e-09	1.13036210534095e-07	6.74251080378814e-08	HLA-DRA/TUBB/HLA-DRB1/HLA-DMA/HLA-DPB1/LAPTM5/ADA/HLA-DQB1/HLA-DPA1/CD74/CCT8/RNASET2/HLA-DMB/CD164/GDI2/CHMP1B/INSR/NCF4/HLA-DQA1/SNX2/HPS4/NCOA4/AP2M1/LAPTM4A/SOD1/ATP6V0B/TMEM230/GABARAPL2/FABP5/HSP90AA1/BST2/CHMP5/HSPA8/LAMTOR5/FLOT1/SYNGR1/SNAP23/BORCS7/GRAMD1A/CAPN1/CMTM6/CPNE1/ATP6V1E1/RAB7A/SHKBP1/TMEM165/CAP1/GNAI3/CAT/ATP6V0E1/CXCR4/ACTR10/UBA1/ATP6AP2/VPS35/PYCARD/STX7/ATP6V0D1/CHMP4A/…	69
CC	GO:0098800	inner mitochondrial membrane protein complex	24/789	158/19869	1.62472905428252e-08	2.35005452494436e-07	1.40178690961593e-07	NDUFA5/NDUFB1/NDUFA13/UQCRC2/UQCR10/COX7A2/COX7B/ROMO1/NDUFA1/UQCRQ/NDUFB3/COX6C/NDUFS3/NDUFS7/SDHC/NDUFA3/SLC25A6/TIMM17B/UQCRC1/CYC1/NDUFB5/COX7A2L/NDUFS8/NDUFB4	24
CC	GO:0005684	U2-type spliceosomal complex	18/789	92/19869	1.84434341626724e-08	2.62090906522187e-07	1.56334926697445e-07	SNRPD3/SNRPB2/SNRPN/SNRPD1/SNRPE/LSM2/LSM7/LSM5/SNRPG/SNRPB/SNRNP70/PRPF31/LSM3/RBM8A/LSM6/PRPF38A/LSM4/SNU13	18
CC	GO:0120115	Lsm2-8 complex	6/789	7/19869	2.60392372294026e-08	3.63651416479589e-07	2.16914880005369e-07	LSM2/LSM7/LSM5/LSM3/LSM6/LSM4	6
CC	GO:0097525	spliceosomal snRNP complex	18/789	95/19869	3.12064980600448e-08	4.26577913099261e-07	2.54449983252191e-07	SNRPD3/SNRPB2/SNRPN/SNRPD1/SNRPE/LSM2/LSM7/RBM42/LSM5/SNRPG/SNRPB/SNRNP70/PRPF31/SNRNP27/LSM3/LSM6/LSM4/SNU13	18
CC	GO:0005768	endosome	78/789	1031/19869	3.15983639332786e-08	4.26577913099261e-07	2.54449983252191e-07	HLA-DRA/CD79A/HLA-DRB1/HLA-DMA/HLA-DPB1/FCGRT/TUBA1A/UBB/PLIN3/PTP4A3/HLA-DQB1/HMGB1/HLA-DPA1/CD74/VAMP5/HLA-DMB/CD164/SNX3/IRF7/CHMP1B/INSR/NCF4/HLA-DQA1/SNX2/F8A1/RAN/CD22/AP2M1/ARPC5/PRDX3/LAPTM4A/PRKAR1A/ATP6V0B/TMEM230/SCOC/RAB11A/BST2/CHMP5/HSPA8/SNX17/LAMTOR5/FLOT1/MME/PDCD6/CMTM6/ATP6V1E1/RAB7A/DTNBP1/TMEM165/RAC1/PTP4A1/SIAH2/TRAPPC3/VPS28/PLEKHJ1/NUMB/SUN2/UBE2D3/ATP6V0E1/CXCR4/RAB8A/UB…	78
CC	GO:0005765	lysosomal membrane	42/789	418/19869	3.60764455923138e-08	4.71321305318938e-07	2.81139024225331e-07	HLA-DRA/HLA-DRB1/HLA-DMA/HLA-DPB1/LAPTM5/HLA-DQB1/HLA-DPA1/CD74/HLA-DMB/CD164/CHMP1B/HLA-DQA1/HPS4/AP2M1/LAPTM4A/ATP6V0B/BST2/CHMP5/HSPA8/LAMTOR5/FLOT1/SYNGR1/BORCS7/CMTM6/CPNE1/ATP6V1E1/RAB7A/TMEM165/GNAI3/ATP6V0E1/UBA1/ATP6AP2/VPS35/STX7/ATP6V0D1/CHMP4A/GNB2/TMEM59/SLC44A2/VAMP8/RAB5C/ATP6V1G1	42
CC	GO:0098852	lytic vacuole membrane	42/789	418/19869	3.60764455923138e-08	4.71321305318938e-07	2.81139024225331e-07	HLA-DRA/HLA-DRB1/HLA-DMA/HLA-DPB1/LAPTM5/HLA-DQB1/HLA-DPA1/CD74/HLA-DMB/CD164/CHMP1B/HLA-DQA1/HPS4/AP2M1/LAPTM4A/ATP6V0B/BST2/CHMP5/HSPA8/LAMTOR5/FLOT1/SYNGR1/BORCS7/CMTM6/CPNE1/ATP6V1E1/RAB7A/TMEM165/GNAI3/ATP6V0E1/UBA1/ATP6AP2/VPS35/STX7/ATP6V0D1/CHMP4A/GNB2/TMEM59/SLC44A2/VAMP8/RAB5C/ATP6V1G1	42
CC	GO:1990234	transferase complex	67/789	839/19869	4.19549620781416e-08	5.39420941004677e-07	3.2175985954665e-07	SOCS2/POLR2J3/CCND3/PCNA/PFKL/ERH/PRMT1/CKS1B/INSR/RBX1/MCM3/OSTC/HDAC2/UBE2L6/SNRPD3/PRKAR1A/INO80C/TAF7/RBBP4/UBE2E1/MORF4L2/UBE2I/CDK4/UBE2V2/UBE2A/POLR2G/CKS2/PDCD6/POLD2/SNRPD1/XRCC6/SNRPE/POLR2K/NAA10/SPOP/SNRPG/KLHDC3/SKP1/RUVBL2/SNRPB/POLR2F/POLR2J/POLR2L/PRPF31/DPY30/POLE3/UBE2S/ANAPC16/NAA38/MEAF6/MORF4L1/HSD17B10/RBBP7/PYCARD/XRCC5/MAT2B/CDK6/CCNC/CDC26/MED30/FNTA/TMEM258/POLR2I/ENY2/F…	67
CC	GO:0005832	chaperonin-containing T-complex	7/789	11/19869	4.35347800087297e-08	5.50987059485485e-07	3.28658947763272e-07	CCT8/TCP1/CCT7/CCT3/CCT5/CCT6A/CCT4	7
CC	GO:0101031	chaperone complex	12/789	42/19869	5.21727855454806e-08	6.50153173720604e-07	3.87810665026325e-07	CCT8/PTGES3/HSPA8/TCP1/CCT7/PFDN6/RUVBL2/CCT3/CCT5/STIP1/CCT6A/CCT4	12
CC	GO:0005774	vacuolar membrane	44/789	461/19869	7.6636194906373e-08	9.40535119305487e-07	5.61020948357659e-07	HLA-DRA/HLA-DRB1/HLA-DMA/HLA-DPB1/LAPTM5/HLA-DQB1/HLA-DPA1/CD74/HLA-DMB/CD164/CHMP1B/HLA-DQA1/HPS4/AP2M1/LAPTM4A/ATP6V0B/GABARAPL2/BST2/CHMP5/HSPA8/LAMTOR5/FLOT1/SYNGR1/BORCS7/CMTM6/CPNE1/ATP6V1E1/RAB7A/TMEM165/GNAI3/ATP6V0E1/UBA1/ATP6AP2/VPS35/STX7/ATP6V0D1/CHMP4A/GNB2/TMEM59/SLC44A2/VAMP8/RAB5C/ATP6V1G1/CALCOCO2	44
CC	GO:0005833	hemoglobin complex	7/789	12/19869	1.00891585428294e-07	1.20179682642527e-06	7.16861264885249e-07	HBG2/HBA2/HBA1/HBD/HBB/AHSP/HBM	7
CC	GO:0034709	methylosome	7/789	12/19869	1.00891585428294e-07	1.20179682642527e-06	7.16861264885249e-07	ERH/PRMT1/SNRPD3/SNRPD1/SNRPE/SNRPG/SNRPB	7
CC	GO:0016604	nuclear body	66/789	849/19869	1.44535198870885e-07	1.69671755196256e-06	1.01207713625837e-06	TERF2/MEF2C/PCNA/IFI16/SUMO2/PARP1/SRSF2/SRSF3/SRSF6/NONO/ENG/F8A1/APEX1/SUMO1/HNRNPM/POMP/SRSF9/NOP10/SNRPD3/SNRPB2/NDUFB1/UBE2I/LRCH4/PSMB7/SRSF1/RNPS1/RPA2/DKC1/SPOP/CCNDBP1/DDX5/HMG20B/LYRM4/TKT/PCNP/SMC4/NDUFS3/SNRNP70/PRPF31/THOC2/SUMO3/PCBP1/MORF4L1/LAGE3/RBM8A/PIN1/GTF3C6/TDG/BABAM1/OSGEP/NELFE/HNRNPA2B1/EIF3E/FIBP/PABPN1/PHPT1/NHP2/ATF4/FRG1/EWSR1/SRSF5/PNN/PPP1CC/BNIP3L/CALCOCO2/CNOT7	66
CC	GO:0030532	small nuclear ribonucleoprotein complex	18/789	105/19869	1.55039968071535e-07	1.79403391625633e-06	1.07012549390728e-06	SNRPD3/SNRPB2/SNRPN/SNRPD1/SNRPE/LSM2/LSM7/RBM42/LSM5/SNRPG/SNRPB/SNRNP70/PRPF31/SNRNP27/LSM3/LSM6/LSM4/SNU13	18
CC	GO:0005687	U4 snRNP	7/789	13/19869	2.11087593221838e-07	2.40818240154491e-06	1.43645967811451e-06	SNRPD3/SNRPN/SNRPD1/SNRPE/SNRPG/SNRPB/PRPF31	7
CC	GO:0042611	MHC protein complex	9/789	25/19869	2.70299509900283e-07	3.04086948637818e-06	1.81385197433084e-06	HLA-DRA/HLA-DRB1/HLA-DMA/HLA-DPB1/HLA-DQB1/HLA-DPA1/CD74/HLA-DMB/HLA-DQA1	9
CC	GO:0042470	melanosome	18/789	110/19869	3.20333305702203e-07	3.5063510489025e-06	2.091507643205e-06	PRDX1/PDIA6/YWHAE/HPS4/RAN/ATP1B3/HSP90AA1/HSPA8/FLOT1/SYNGR1/RAB7A/DTNBP1/SYPL1/RAC1/BSG/CAPG/CCT4/RAB5C	18
CC	GO:0048770	pigment granule	18/789	110/19869	3.20333305702203e-07	3.5063510489025e-06	2.091507643205e-06	PRDX1/PDIA6/YWHAE/HPS4/RAN/ATP1B3/HSP90AA1/HSPA8/FLOT1/SYNGR1/RAB7A/DTNBP1/SYPL1/RAC1/BSG/CAPG/CCT4/RAB5C	18
CC	GO:0098796	membrane protein complex	90/789	1328/19869	4.04560138984836e-07	4.36924950103623e-06	2.6062190006181e-06	SOCS2/HLA-DRA/CD79B/CD79A/FKBP1A/CALM2/HLA-DRB1/GNG7/SRP9/HLA-DMA/HLA-DPB1/GNG11/JUP/HLA-DQB1/HMGB1/HLA-DPA1/CD74/HLA-DMB/SNX3/SPCS2/CHMP1B/INSR/NCF4/HLA-DQA1/SNX2/OSTC/AP2M1/ATP1B3/NDUFA5/SYNE3/CLIC1/VDAC1/COPE/GNA15/ATP6V0B/NDUFB1/NDUFA13/SLC25A5/UQCRC2/LAMTOR5/UQCR10/CALM3/FLOT1/COX7A2/PDCD6/SNAP23/SEC61G/COX7B/ROMO1/NDUFA1/UQCRQ/COPZ1/BAX/NDUFB3/ATP6V1E1/RAC1/COX6C/NDUFS3/GNAI3/VPS28/SUN2/ATP…	90
CC	GO:0010008	endosome membrane	47/789	541/19869	4.50003190142512e-07	4.75191464396404e-06	2.83447540166276e-06	HLA-DRA/HLA-DRB1/HLA-DMA/HLA-DPB1/FCGRT/UBB/PLIN3/HLA-DQB1/HLA-DPA1/HLA-DMB/CD164/SNX3/IRF7/CHMP1B/INSR/NCF4/HLA-DQA1/SNX2/AP2M1/LAPTM4A/ATP6V0B/RAB11A/CHMP5/SNX17/LAMTOR5/CMTM6/RAB7A/DTNBP1/TMEM165/RAC1/VPS28/NUMB/SUN2/UBE2D3/ATP6V0E1/RAB8A/UBA1/ATP6AP2/VPS35/STX7/ATP6V0D1/CHMP4A/PSENEN/SPG21/TMEM59/VAMP8/RAB5C	47
CC	GO:0070603	SWI/SNF superfamily-type complex	16/789	90/19869	4.51725219241026e-07	4.75191464396404e-06	2.83447540166276e-06	SMARCB1/HDAC2/SMARCA4/INO80C/RBBP4/BCL11A/DEK/BCL7A/SMARCE1/RUVBL2/CFDP1/POLE3/RBBP7/HDAC1/BAZ1A/ZNHIT1	16
CC	GO:0034708	methyltransferase complex	16/789	92/19869	6.16116925602028e-07	6.39813730432875e-06	3.81643277802066e-06	ERH/PRMT1/HDAC2/SNRPD3/INO80C/TAF7/RBBP4/SNRPD1/SNRPE/SNRPG/RUVBL2/SNRPB/PRPF31/DPY30/HSD17B10/RBBP7	16
CC	GO:0030055	cell-substrate junction	40/789	432/19869	6.58405787418811e-07	6.75074288366123e-06	4.02675891306108e-06	CD9/JUP/HNRNPK/RPS17/HMGA1/HSPB1/YWHAE/YWHAQ/PDLIM1/FHL1/GDI2/ENG/ARPC5/TPM4/MTF2/MPRIP/GSN/HSPA8/CFL1/FLOT1/MME/SNAP23/CAPN1/RAC1/CAP1/RPL7/NUMB/G3BP1/CAT/RHOA/PTK2B/ACTG1/BSG/RPS10/FERMT3/GNB2/CD99/PPP1CC/ACTR2/ACTR3	40
CC	GO:0036464	cytoplasmic ribonucleoprotein granule	28/789	248/19869	6.87548405801606e-07	6.96142760874126e-06	4.1524305034597e-06	TUBB/GABPB1/TUBA1A/PSMA4/HNRNPK/ELAVL1/CARHSP1/SNRPB2/UPF2/POLR2G/PSMA2/PSMC3/EIF4E/TIA1/LSM2/SNRPG/RAC1/PCBP1/G3BP1/ZFP36L1/YBX1/LSM3/LSM6/LSM4/EID1/YTHDF2/CNOT7/DDX3X	28
CC	GO:0120114	Sm-like protein family complex	18/789	116/19869	7.22336328484469e-07	7.22336328484469e-06	4.30867283657403e-06	SNRPD3/SNRPB2/SNRPN/SNRPD1/SNRPE/LSM2/LSM7/RBM42/LSM5/SNRPG/SNRPB/SNRNP70/PRPF31/SNRNP27/LSM3/LSM6/LSM4/SNU13	18
CC	GO:0005665	RNA polymerase II, core complex	7/789	15/19869	7.38159900245301e-07	7.29157950242309e-06	4.34936321197167e-06	POLR2J3/POLR2G/POLR2K/POLR2F/POLR2J/POLR2L/POLR2I	7
CC	GO:1904949	ATPase complex	16/789	94/19869	8.32782947437668e-07	8.06757281746038e-06	4.8122364174325e-06	SMARCB1/HDAC2/SMARCA4/INO80C/RBBP4/BCL11A/DEK/BCL7A/SMARCE1/RUVBL2/CFDP1/POLE3/RBBP7/HDAC1/BAZ1A/ZNHIT1	16
CC	GO:0035770	ribonucleoprotein granule	29/789	265/19869	8.36637181069965e-07	8.06757281746038e-06	4.8122364174325e-06	TUBB/GABPB1/TUBA1A/PSMA4/HNRNPK/ELAVL1/CARHSP1/SUMO1/SNRPB2/UPF2/POLR2G/PSMA2/PSMC3/EIF4E/TIA1/LSM2/SNRPG/RAC1/PCBP1/G3BP1/ZFP36L1/YBX1/LSM3/LSM6/LSM4/EID1/YTHDF2/CNOT7/DDX3X	29
CC	GO:0098687	chromosomal region	37/789	388/19869	8.51850752191689e-07	8.11763657970904e-06	4.84209901245802e-06	TERF2/DYNLL1/PCNA/PARP1/STAG3/MCM7/CHMP1B/SMARCB1/MCM3/CBX3/HDAC2/SMARCA4/APEX1/MCM5/PTGES3/RBBP4/CHMP5/PPP1CA/SMARCE1/XRCC6/RPA2/BUB3/PPP2R1A/SMC4/CFDP1/THOC2/SUMO3/ANAPC16/MEAF6/RBBP7/XRCC5/HNRNPA2B1/DYNLT3/CHMP4A/NHP2/BAZ1A/PPP1CC	37
CC	GO:0005925	focal adhesion	39/789	422/19869	9.5179332063228e-07	8.96456499665287e-06	5.34728438396838e-06	CD9/JUP/HNRNPK/RPS17/HMGA1/HSPB1/YWHAE/YWHAQ/PDLIM1/FHL1/GDI2/ENG/ARPC5/TPM4/MTF2/MPRIP/GSN/HSPA8/CFL1/FLOT1/MME/SNAP23/CAPN1/RAC1/CAP1/RPL7/NUMB/G3BP1/CAT/RHOA/PTK2B/ACTG1/BSG/RPS10/GNB2/CD99/PPP1CC/ACTR2/ACTR3	39
CC	GO:0005697	telomerase holoenzyme complex	8/789	22/19869	1.16269995689114e-06	1.08251375296762e-05	6.45709957910509e-06	PTGES3/HNRNPC/NOP10/SNRPD3/DKC1/SNRPE/SNRPB/NHP2	8
CC	GO:0005688	U6 snRNP	6/789	11/19869	1.49818540838895e-06	1.36351705707309e-05	8.13325963868159e-06	LSM2/LSM7/LSM5/LSM3/LSM6/LSM4	6
CC	GO:0031838	haptoglobin-hemoglobin complex	6/789	11/19869	1.49818540838895e-06	1.36351705707309e-05	8.13325963868159e-06	HBG2/HBA2/HBA1/HBD/HBB/HBM	6
CC	GO:0005747	mitochondrial respiratory chain complex I	11/789	49/19869	2.64344088150022e-06	2.32737729784259e-05	1.38826014257277e-05	NDUFA5/NDUFB1/NDUFA13/NDUFA1/NDUFB3/NDUFS3/NDUFS7/NDUFA3/NDUFB5/NDUFS8/NDUFB4	11
CC	GO:0030964	NADH dehydrogenase complex	11/789	49/19869	2.64344088150022e-06	2.32737729784259e-05	1.38826014257277e-05	NDUFA5/NDUFB1/NDUFA13/NDUFA1/NDUFB3/NDUFS3/NDUFS7/NDUFA3/NDUFB5/NDUFS8/NDUFB4	11
CC	GO:0045271	respiratory chain complex I	11/789	49/19869	2.64344088150022e-06	2.32737729784259e-05	1.38826014257277e-05	NDUFA5/NDUFB1/NDUFA13/NDUFA1/NDUFB3/NDUFS3/NDUFS7/NDUFA3/NDUFB5/NDUFS8/NDUFB4	11
CC	GO:0019773	proteasome core complex, alpha-subunit complex	5/789	8/19869	4.94157252532147e-06	4.30395026398967e-05	2.56726857852015e-05	PSMA4/PSMA2/PSMA7/PSMA1/PSMA5	5
CC	GO:0044391	ribosomal subunit	22/789	188/19869	5.91051230366808e-06	5.09310102762887e-05	3.03799008665582e-05	HBA2/HBA1/RPS4Y2/RPS17/ISG15/MRPL42/MRPL51/MRPS6/MRPL28/MRPL52/RPL7/MRPL12/RPL7L1/MRPS18C/MRPL18/MRPL14/MRPS26/RPS10/RPS27L/MRPL23/MRPL33/MRPL57	22
CC	GO:0098576	lumenal side of membrane	9/789	35/19869	6.53538817069479e-06	5.57227833501345e-05	3.323815147201e-05	HLA-DRA/HLA-DRB1/HLA-DPB1/HLA-DQB1/HLA-DPA1/CD74/HLA-DQA1/HSPA8/BCAP31	9
CC	GO:0030135	coated vesicle	30/789	310/19869	6.85290548794745e-06	5.78213900545566e-05	3.44899519623671e-05	HLA-DRA/CD9/HLA-DRB1/HLA-DPB1/HLA-DQB1/HLA-DPA1/CD74/SNX3/ERGIC1/RGS19/HLA-DQA1/AP2M1/COPE/ATP6V0B/HSPA8/PDCD6/IER3IP1/TMED2/COPZ1/ATP6V1E1/BCAP31/NUMB/RAB8A/ATP6AP2/TMED9/ATP6V0D1/SPG21/DBNL/VAMP8/HSPD1	30
CC	GO:0012506	vesicle membrane	79/789	1209/19869	8.47050447632554e-06	7.0733078616739e-05	4.21916609292829e-05	HLA-DRA/CD9/DYNLL1/HLA-DRB1/HLA-DMA/HLA-DPB1/FCGRT/UBB/PLIN3/LAIR1/HLA-DQB1/HLA-DPA1/CD74/CD53/VAMP5/HLA-DMB/CD164/SNX3/IRF7/CHMP1B/INSR/NCF4/HLA-DQA1/SNX2/AP2M1/LAPTM4A/COPE/ATP6V0B/FABP5/RAB11A/BST2/CHMP5/HSPA8/SNX17/DOK3/LAMTOR5/CALM3/MME/SYNGR1/PDCD6/SNAP23/BCL2L1/CMTM6/CPNE1/TSPAN14/TMED2/COPZ1/ATP6V1E1/RAB7A/DTNBP1/SYPL1/TMEM165/RAC1/VPS28/NUMB/SUN2/STK26/UBE2D3/ATP6V0E1/RAB8A/UBA1/ATP6AP2/…	79
CC	GO:0030659	cytoplasmic vesicle membrane	78/789	1190/19869	8.67759749591986e-06	7.17229997111744e-05	4.27821401785952e-05	HLA-DRA/CD9/DYNLL1/HLA-DRB1/HLA-DMA/HLA-DPB1/FCGRT/UBB/PLIN3/LAIR1/HLA-DQB1/HLA-DPA1/CD74/CD53/VAMP5/HLA-DMB/CD164/SNX3/IRF7/CHMP1B/INSR/NCF4/HLA-DQA1/SNX2/AP2M1/LAPTM4A/COPE/ATP6V0B/FABP5/RAB11A/BST2/CHMP5/HSPA8/SNX17/DOK3/LAMTOR5/CALM3/MME/SYNGR1/PDCD6/SNAP23/BCL2L1/CMTM6/CPNE1/TSPAN14/TMED2/COPZ1/ATP6V1E1/RAB7A/DTNBP1/SYPL1/TMEM165/RAC1/VPS28/NUMB/SUN2/UBE2D3/ATP6V0E1/RAB8A/UBA1/ATP6AP2/RHOA/V…	78
CC	GO:1990726	Lsm1-7-Pat1 complex	4/789	5/19869	1.19521599103685e-05	9.58503166399769e-05	5.7173873083495e-05	LSM2/LSM7/LSM5/LSM3	4
CC	GO:0030136	clathrin-coated vesicle	23/789	211/19869	1.19671588204908e-05	9.58503166399769e-05	5.7173873083495e-05	HLA-DRA/CD9/HLA-DRB1/HLA-DPB1/HLA-DQB1/HLA-DPA1/CD74/SNX3/RGS19/HLA-DQA1/AP2M1/ATP6V0B/HSPA8/ATP6V1E1/BCAP31/NUMB/RAB8A/ATP6AP2/TMED9/ATP6V0D1/SPG21/DBNL/VAMP8	23
CC	GO:0000781	chromosome, telomeric region	20/789	168/19869	1.19981526456962e-05	9.58503166399769e-05	5.7173873083495e-05	TERF2/PCNA/PARP1/MCM7/MCM3/CBX3/HDAC2/APEX1/MCM5/PTGES3/RBBP4/PPP1CA/XRCC6/RPA2/THOC2/RBBP7/XRCC5/HNRNPA2B1/NHP2/PPP1CC	20
CC	GO:0071556	integral component of lumenal side of endoplasmic reticulum membrane	8/789	29/19869	1.21883735974292e-05	9.58503166399769e-05	5.7173873083495e-05	HLA-DRA/HLA-DRB1/HLA-DPB1/HLA-DQB1/HLA-DPA1/CD74/HLA-DQA1/BCAP31	8
CC	GO:0098553	lumenal side of endoplasmic reticulum membrane	8/789	29/19869	1.21883735974292e-05	9.58503166399769e-05	5.7173873083495e-05	HLA-DRA/HLA-DRB1/HLA-DPB1/HLA-DQB1/HLA-DPA1/CD74/HLA-DQA1/BCAP31	8
CC	GO:0005766	primary lysosome	19/789	155/19869	1.29452193866187e-05	9.98631209824875e-05	5.95674756737644e-05	TUBB/CCT8/RNASET2/GDI2/FABP5/BST2/SYNGR1/SNAP23/CMTM6/CPNE1/CAP1/ACTR10/PYCARD/STX7/VAMP8/RAB5C/TUBB4B/ACTR2/DPP7	19
CC	GO:0042582	azurophil granule	19/789	155/19869	1.29452193866187e-05	9.98631209824875e-05	5.95674756737644e-05	TUBB/CCT8/RNASET2/GDI2/FABP5/BST2/SYNGR1/SNAP23/CMTM6/CPNE1/CAP1/ACTR10/PYCARD/STX7/VAMP8/RAB5C/TUBB4B/ACTR2/DPP7	19
CC	GO:0099080	supramolecular complex	87/789	1390/19869	1.51162603681286e-05	0.000115511046209285	6.8901325809047e-05	STMN1/TUBB/TUBA1B/FKBP1A/DYNLL1/CALM2/HLA-DRB1/GABPB1/ALDOA/RCSD1/TUBA1A/PSMA4/JUP/HNRNPK/AIF1/HSPB1/PDLIM1/CCT8/DBN1/MYL6B/ELAVL1/AK1/CHMP1B/SMARCB1/MX1/SMARCA4/CARHSP1/SUMO1/TPM4/DYNC1I2/SNRPB2/ENO1/RAB11A/UPF2/DEK/CHMP5/TCP1/POLR2G/PSMA2/CCT7/PSMC3/CALM3/EIF4E/NUDC/SMARCE1/TIA1/NARF/LSM2/BUB3/TPGS2/SNRPG/RAC1/CFDP1/CCT3/CCT5/TBCA/TBCB/DYNLRB1/SUMO3/PCBP1/G3BP1/ANAPC16/ZFP36L1/YBX1/MEAF6/LSM3/E…	87
CC	GO:0000932	P-body	14/789	97/19869	2.83910436079027e-05	0.000214922853480385	0.000128199596812861	PSMA4/ELAVL1/CARHSP1/POLR2G/PSMA2/PSMC3/EIF4E/LSM2/ZFP36L1/LSM3/LSM6/LSM4/YTHDF2/CNOT7	14
CC	GO:0070069	cytochrome complex	9/789	42/19869	3.21659033327491e-05	0.000241244274995618	0.000143900093857035	UQCRC2/UQCR10/COX7A2/COX7B/UQCRQ/COX6C/UQCRC1/CYC1/COX7A2L	9
CC	GO:0005694	chromosome	109/789	1880/19869	3.36162312060098e-05	0.000249808690613467	0.00014900869264663	UHRF1/TERF2/SOX4/DYNLL1/MEF2C/FOS/HMGB2/TCF4/HMGN1/FOSB/EBF1/PCNA/EGR1/HNRNPK/HMGB1/HMGN2/HMGA1/PARP1/HHEX/STAG3/MCM7/IRF7/LYL1/NEIL1/CHMP1B/HMGB3/NONO/SMARCB1/BANF1/MCM3/ELK3/HMGN3/ETS2/CBX3/HDAC2/NASP/MLXIP/RAN/SMARCA4/APEX1/SUMO1/ARPC5/MCM5/RBMX/PTGES3/HNRNPC/INO80C/RBBP4/BCL11A/MORF4L2/UBE2I/CDK4/PPP4C/TRIM28/TCF3/DEK/UBE2A/BCL7A/PIN4/CHMP5/TCP1/PPP1CA/POLD2/SMARCE1/MSH6/XRCC6/RPA2/HMCES/BRD3…	109
CC	GO:0005685	U1 snRNP	8/789	33/19869	3.42454600325193e-05	0.000252171114784915	0.000150417857941879	SNRPD3/SNRPB2/SNRPN/SNRPD1/SNRPE/SNRPG/SNRPB/SNRNP70	8
CC	GO:0098588	bounding membrane of organelle	120/789	2122/19869	3.90234715999317e-05	0.00028476587383734	0.000169860345797711	HLA-DRA/CD9/FKBP1A/DYNLL1/HLA-DRB1/SRP9/HLA-DMA/HLA-DPB1/FCGRT/UBB/LAPTM5/PLIN3/LAIR1/HLA-DQB1/HLA-DPA1/CD74/CD53/HLA-DMB/CD164/LST1/SNX3/IRF7/ERGIC1/CHMP1B/INSR/NCF4/HLA-DQA1/SNX2/CYB5A/HPS4/MLXIP/AP2M1/SYNE3/LAPTM4A/VDAC1/COPE/ATP6V0B/GABARAPL2/ENO1/SCOC/FABP5/RAB11A/CBFA2T3/BST2/CHMP5/HSPA8/SNX17/DOK3/LAMTOR5/CALM3/FLOT1/MME/SYNGR1/PDCD6/SNAP23/BORCS7/BCL2L1/SEC61G/CMTM6/IER3IP1/CPNE1/TSPAN14/…	120
CC	GO:0000313	organellar ribosome	13/789	89/19869	4.78760642412871e-05	0.000343182407393297	0.000204705295638107	MRPL42/MRPL51/MRPS6/MRPL28/MRPL52/MRPL12/MRPS18C/MRPL18/MRPL14/MRPS26/MRPL23/MRPL33/MRPL57	13
CC	GO:0005761	mitochondrial ribosome	13/789	89/19869	4.78760642412871e-05	0.000343182407393297	0.000204705295638107	MRPL42/MRPL51/MRPS6/MRPL28/MRPL52/MRPL12/MRPS18C/MRPL18/MRPL14/MRPS26/MRPL23/MRPL33/MRPL57	13
CC	GO:0005840	ribosome	23/789	232/19869	5.4416739265874e-05	0.000386645252678578	0.000230630501597748	HBA2/HBA1/RPS4Y2/RPS17/APEX1/ISG15/MRPL42/MRPL51/MRPS6/MRPL28/MRPL52/RPL7/MRPL12/RPL7L1/MRPS18C/MRPL18/MRPL14/MRPS26/RPS10/RPS27L/MRPL23/MRPL33/MRPL57	23
CC	GO:0031227	intrinsic component of endoplasmic reticulum membrane	19/789	172/19869	5.59895948898354e-05	0.00039436149444145	0.00023523317212297	HLA-DRA/HLA-DRB1/HLA-DPB1/HLA-DQB1/HLA-DPA1/CD74/ERGIC1/HLA-DQA1/HACD1/SEC62/GRAMD1A/TRAM1/ATF6B/BCAP31/FKBP8/RTN4/GPAA1/EMC10/TAP1	19
CC	GO:0000228	nuclear chromosome	24/789	249/19869	5.92936797591403e-05	0.000414033453490549	0.000246967323134713	PCNA/PARP1/STAG3/MCM7/SMARCB1/MCM3/HDAC2/MCM5/INO80C/RBBP4/UBE2I/POLD2/SMARCE1/RPA2/RUVBL2/SMC4/CFDP1/POLE3/MORF4L1/RBBP7/RPA3/HDAC1/BAZ1A/ZNHIT1	24
CC	GO:0000315	organellar large ribosomal subunit	10/789	56/19869	6.25208905893234e-05	0.000429168825231796	0.000255995439611949	MRPL42/MRPL51/MRPL28/MRPL52/MRPL12/MRPL18/MRPL14/MRPL23/MRPL33/MRPL57	10
CC	GO:0005762	mitochondrial large ribosomal subunit	10/789	56/19869	6.25208905893234e-05	0.000429168825231796	0.000255995439611949	MRPL42/MRPL51/MRPL28/MRPL52/MRPL12/MRPL18/MRPL14/MRPL23/MRPL33/MRPL57	10
CC	GO:0030665	clathrin-coated vesicle membrane	16/789	132/19869	7.02973177399952e-05	0.000478494347641984	0.000285417681049604	HLA-DRA/CD9/HLA-DRB1/HLA-DPB1/HLA-DQB1/HLA-DPA1/CD74/HLA-DQA1/AP2M1/ATP6V0B/HSPA8/ATP6V1E1/ATP6AP2/ATP6V0D1/DBNL/VAMP8	16
CC	GO:0005683	U7 snRNP	4/789	7/19869	7.84690159867787e-05	0.000529665857910756	0.00031594103805203	SNRPD3/SNRPE/SNRPG/SNRPB	4
CC	GO:0031970	organelle envelope lumen	13/789	94/19869	8.54929811668833e-05	0.000572308386323764	0.000341376932193123	TUBB/ALOX5/RNASET2/CHCHD7/SOD1/TIMM13/TIMM8B/CAT/ARL2BP/NME4/CYCS/STOML2/TRIAP1	13
CC	GO:0005770	late endosome	26/789	288/19869	8.90780149730991e-05	0.000591419607608281	0.000352776608047045	HLA-DRA/CD79A/HLA-DRB1/HLA-DMA/CD74/VAMP5/HLA-DMB/CHMP1B/INSR/LAPTM4A/PRKAR1A/TMEM230/RAB11A/BST2/CHMP5/HSPA8/LAMTOR5/RAB7A/TMEM165/VPS28/CXCR4/VPS35/STX7/CHMP4A/TMEM59/VAMP8	26
CC	GO:0030176	integral component of endoplasmic reticulum membrane	18/789	164/19869	9.46841134193075e-05	0.000618501063464832	0.000368930458908847	HLA-DRA/HLA-DRB1/HLA-DPB1/HLA-DQB1/HLA-DPA1/CD74/ERGIC1/HLA-DQA1/HACD1/SEC62/TRAM1/ATF6B/BCAP31/FKBP8/RTN4/GPAA1/EMC10/TAP1	18
CC	GO:0070820	tertiary granule	18/789	164/19869	9.46841134193075e-05	0.000618501063464832	0.000368930458908847	DYNLL1/ALDOA/HBB/LAIR1/CD53/GSDMD/ILF2/DOK3/SNAP23/TSPAN14/RAC1/ATP6AP2/RHOA/STX7/CSTB/DBNL/VAMP8/CD47	18
CC	GO:0005686	U2 snRNP	7/789	29/19869	0.000110031009401546	0.000707342203295654	0.000421923419509688	SNRPD3/SNRPB2/SNRPN/SNRPD1/SNRPE/SNRPG/SNRPB	7
CC	GO:0005689	U12-type spliceosomal complex	7/789	29/19869	0.000110031009401546	0.000707342203295654	0.000421923419509688	SNRPD3/SNRPD1/SNRPE/LSM7/SNRPG/SNRPB/YBX1	7
CC	GO:0030139	endocytic vesicle	29/789	343/19869	0.000115066201991587	0.000733886800103822	0.00043775703865842	HBA2/HBA1/HLA-DRA/CD9/HLA-DRB1/HBB/HLA-DPB1/UBB/HLA-DQB1/HLA-DPA1/CD74/SNX3/NCF4/HLA-DQA1/AP2M1/ATP6V0B/GSN/RAB11A/HSP90AA1/SNAP23/RAB7A/ATP6V0E1/RAB8A/ACTG1/STX7/ATP6V0D1/TAP1/VAMP8/RAB5C	29
CC	GO:0030662	coated vesicle membrane	20/789	198/19869	0.000126564449562305	0.000800915657386462	0.000477739164055083	HLA-DRA/CD9/HLA-DRB1/HLA-DPB1/HLA-DQB1/HLA-DPA1/CD74/HLA-DQA1/AP2M1/COPE/ATP6V0B/HSPA8/PDCD6/TMED2/COPZ1/ATP6V1E1/ATP6AP2/ATP6V0D1/DBNL/VAMP8	20
CC	GO:0061695	transferase complex, transferring phosphorus-containing groups	26/789	295/19869	0.000131702104656867	0.000826966703659395	0.000493278384638938	SOCS2/POLR2J3/CCND3/PCNA/PFKL/CKS1B/INSR/MCM3/PRKAR1A/TAF7/CDK4/POLR2G/CKS2/POLD2/XRCC6/POLR2K/POLR2F/POLR2J/POLR2L/POLE3/PYCARD/XRCC5/CDK6/CCNC/POLR2I/ENY2	26
CC	GO:0002102	podosome	7/789	30/19869	0.000138635485804256	0.0008638057192419	0.000515252534284642	HNRNPK/TPM4/GSN/FERMT3/DBNL/WDR1/ACTR2	7
CC	GO:0005750	mitochondrial respiratory chain complex III	5/789	14/19869	0.000144696036203214	0.000887907494883359	0.000529629032035688	UQCRC2/UQCR10/UQCRQ/UQCRC1/CYC1	5
CC	GO:0045275	respiratory chain complex III	5/789	14/19869	0.000144696036203214	0.000887907494883359	0.000529629032035688	UQCRC2/UQCR10/UQCRQ/UQCRC1/CYC1	5
CC	GO:0002199	zona pellucida receptor complex	4/789	8/19869	0.000151996459448236	0.000925692722955422	0.000552167589131304	CCT8/TCP1/CCT3/CCT4	4
CC	GO:0016607	nuclear speck	33/789	419/19869	0.000155456621647807	0.000939700474139728	0.000560523089837733	MEF2C/IFI16/SRSF2/SRSF3/SRSF6/NONO/APEX1/SUMO1/POMP/SRSF9/SNRPB2/NDUFB1/SRSF1/RNPS1/SPOP/DDX5/SMC4/SNRNP70/PRPF31/THOC2/PCBP1/MORF4L1/RBM8A/PIN1/OSGEP/FIBP/PABPN1/ATF4/SRSF5/PNN/PPP1CC/BNIP3L/CNOT7	33
CC	GO:0030894	replisome	5/789	15/19869	0.000209966842607425	0.00125980105564455	0.000751460278805522	PCNA/MCM3/POLD2/RPA2/RPA3	5
CC	GO:0034399	nuclear periphery	16/789	145/19869	0.000213996925759496	0.00127454051371464	0.00076025223625084	UHRF1/ALOX5/PCNA/MYB/NONO/SMARCB1/SMARCA4/HNRNPM/BCL11A/CFL1/SMARCE1/NARF/RUVBL2/EIF6/HNRNPA2B1/ATF4	16
CC	GO:0015935	small ribosomal subunit	11/789	77/19869	0.000220678671291476	0.00130474250909559	0.000778267461565791	HBA2/HBA1/RPS4Y2/RPS17/ISG15/MRPL42/MRPS6/MRPS18C/MRPS26/RPS10/RPS27L	11
CC	GO:0032993	protein-DNA complex	21/789	225/19869	0.000262015324127398	0.00153791603292168	0.000917353423146267	TERF2/FOS/LEF1/PCNA/JUP/PARP1/HHEX/MCM7/MCM3/MCM5/MORF4L2/POLD2/XRCC6/RPA2/RUVBL2/ATF6B/MEAF6/MORF4L1/XRCC5/RPA3/ZNHIT1	21
CC	GO:0072559	NLRP3 inflammasome complex	4/789	9/19869	0.000264990529150325	0.00154418941447312	0.000921095440212036	GSDMD/CARD8/PYCARD/DDX3X	4
CC	GO:0005682	U5 snRNP	6/789	24/19869	0.000280182846025668	0.0016210578948628	0.000966946814479562	SNRPD3/SNRPN/SNRPD1/SNRPE/SNRPG/SNRPB	6
CC	GO:0099522	cytosolic region	5/789	16/19869	0.000295457809263673	0.00169731081917429	0.00101243101494607	DBN1/PRKCB/HSPA8/EIF4E/PIN1	5
CC	GO:0030863	cortical cytoskeleton	13/789	108/19869	0.000351443341895472	0.00200471202067135	0.0011957931351373	DBN1/MPP1/TPM4/MYADM/GSN/PRKCB/FLOT1/CAPZA2/CAP1/MED28/DBNL/WDR1/ACTR2	13
CC	GO:0030134	COPII-coated ER to Golgi transport vesicle	12/789	95/19869	0.000375752969317106	0.00212839094508291	0.00126956652864594	HLA-DRA/HLA-DRB1/HLA-DPB1/HLA-DQB1/HLA-DPA1/CD74/ERGIC1/HLA-DQA1/PDCD6/IER3IP1/TMED2/TMED9	12
CC	GO:0071004	U2-type prespliceosome	5/789	17/19869	0.000404944351560755	0.00226210292940836	0.00134932455438393	SNRPN/LSM7/SNRPG/SNRPB/SNRNP70	5
CC	GO:0071010	prespliceosome	5/789	17/19869	0.000404944351560755	0.00226210292940836	0.00134932455438393	SNRPN/LSM7/SNRPG/SNRPB/SNRNP70	5
CC	GO:0005758	mitochondrial intermembrane space	11/789	84/19869	0.000477169864412888	0.00264731226146876	0.00157909854192874	RNASET2/CHCHD7/SOD1/TIMM13/TIMM8B/CAT/ARL2BP/NME4/CYCS/STOML2/TRIAP1	11
CC	GO:0030669	clathrin-coated endocytic vesicle membrane	10/789	72/19869	0.00053183565777889	0.00293052301225103	0.00174803127046553	HLA-DRA/CD9/HLA-DRB1/HLA-DPB1/HLA-DQB1/HLA-DPA1/CD74/HLA-DQA1/AP2M1/VAMP8	10
CC	GO:0034719	SMN-Sm protein complex	5/789	18/19869	0.000542464770370924	0.00296889502703006	0.00177091984068459	SNRPD3/SNRPD1/SNRPE/SNRPG/SNRPB	5
CC	GO:0033176	proton-transporting V-type ATPase complex	6/789	27/19869	0.000556626819794808	0.00302595787942144	0.00180495733158472	ATP6V0B/ATP6V1E1/ATP6V0E1/ATP6AP2/ATP6V0D1/ATP6V1G1	6
CC	GO:0031429	box H/ACA snoRNP complex	3/789	5/19869	0.000587458984503043	0.00313053800952279	0.00186733846182061	NOP10/DKC1/NHP2	3
CC	GO:0031597	cytosolic proteasome complex	3/789	5/19869	0.000587458984503043	0.00313053800952279	0.00186733846182061	PSMC5/PSMC6/PSMC4	3
CC	GO:0090661	box H/ACA telomerase RNP complex	3/789	5/19869	0.000587458984503043	0.00313053800952279	0.00186733846182061	NOP10/DKC1/NHP2	3
CC	GO:0030666	endocytic vesicle membrane	18/789	194/19869	0.000751830993663924	0.00398028173116195	0.00237420313788607	HLA-DRA/CD9/HLA-DRB1/HLA-DPB1/UBB/HLA-DQB1/HLA-DPA1/CD74/HLA-DQA1/AP2M1/ATP6V0B/SNAP23/RAB7A/ATP6V0E1/RAB8A/ATP6V0D1/TAP1/VAMP8	18
CC	GO:0012507	ER to Golgi transport vesicle membrane	9/789	63/19869	0.000811857570298932	0.0042701599476762	0.00254711295124545	HLA-DRA/HLA-DRB1/HLA-DPB1/HLA-DQB1/HLA-DPA1/CD74/HLA-DQA1/PDCD6/TMED2	9
CC	GO:0030133	transport vesicle	31/789	423/19869	0.000822362096680437	0.00429750515039454	0.00256342412479674	HLA-DRA/HLA-DRB1/HLA-DPB1/LAPTM5/PLIN3/HLA-DQB1/HLA-DPA1/CD74/HLA-DQA1/COPE/TMEM230/RAB11A/CALM3/MME/SYNGR1/PDCD6/BCL2L1/TMED2/COPZ1/ATP6V1E1/RAB7A/DTNBP1/SYPL1/RAB8A/ATP6AP2/STX7/TMED9/ATP6V0D1/AP3S1/SPG21/SIPA1	31
CC	GO:0016281	eukaryotic translation initiation factor 4F complex	4/789	12/19869	0.000946137276828726	0.00485107676987314	0.00289362473992433	EIF4A2/EIF4E/EIF4G2/EIF4H	4
CC	GO:0033179	proton-transporting V-type ATPase, V0 domain	4/789	12/19869	0.000946137276828726	0.00485107676987314	0.00289362473992433	ATP6V0B/ATP6V0E1/ATP6AP2/ATP6V0D1	4
CC	GO:0035578	azurophil granule lumen	11/789	91/19869	0.000946259419308588	0.00485107676987314	0.00289362473992433	TUBB/CCT8/RNASET2/GDI2/FABP5/CAP1/ACTR10/PYCARD/TUBB4B/ACTR2/DPP7	11
CC	GO:0005732	sno(s)RNA-containing ribonucleoprotein complex	6/789	30/19869	0.0010088709692117	0.00510740928163422	0.00304652483465901	NOP10/NOP56/DKC1/LSM6/SNU13/NHP2	6
CC	GO:0071007	U2-type catalytic step 2 spliceosome	6/789	30/19869	0.0010088709692117	0.00510740928163422	0.00304652483465901	SNRPD3/SNRPB2/SNRPD1/SNRPE/SNRPG/SNRPB	6
CC	GO:0015630	microtubule cytoskeleton	77/789	1362/19869	0.00106521304012675	0.00535914635094826	0.00319668378828493	STMN1/TUBB/TUBA1B/DYNLL1/CALM2/TUBA1A/RANBP1/PCNA/HSPB1/CCT8/MPP1/NEIL1/CHMP1B/MCM3/CBX3/MX1/RAN/APEX1/DYNC1I2/PRKAR1A/RAB11A/PPP4C/GAPDH/SLC25A5/PIN4/CHMP5/TCP1/CCT7/CALM3/FLOT1/NUDC/BCL2L1/UPF3B/TPGS2/PSMB5/SKP1/DTNBP1/STRBP/MPLKIP/EXOC7/PPP2R1A/RUVBL2/CCT3/PTP4A1/CCT5/TBCA/GNAI3/TBCB/DYNLRB1/ARL2BP/ACTR10/RAB8A/CCT6A/PYCARD/PIN1/GPAA1/MDH1/DNAJA1/CAPG/RALBP1/AAMP/ATP6V0D1/DYNLT3/CDK6/CHMP4A/CY…	77
CC	GO:0005635	nuclear envelope	34/789	488/19869	0.00113387739529725	0.00563144370097008	0.0033591067689997	TUBB/RANBP1/ALOX5/PARP1/CHMP1B/INSR/BANF1/CBX3/MX1/RAN/SUMO1/SYNE3/CLIC1/CMTM3/NUDT1/ENO1/LYPLA1/ALOX5AP/UBE2I/CDK4/ARL6IP6/GAPDH/CHMP5/BCL2L1/CPNE1/BAX/CUEDC2/SUN2/NUTF2/RTN4/CHMP4A/GPX4/ENY2/BNIP3L	34
CC	GO:0034715	pICln-Sm protein complex	3/789	6/19869	0.00114019353945567	0.00563144370097008	0.0033591067689997	SNRPD3/SNRPD1/SNRPE	3
CC	GO:0071204	histone pre-mRNA 3'end processing complex	3/789	6/19869	0.00114019353945567	0.00563144370097008	0.0033591067689997	SLBP/SNRPB/YBX1	3
CC	GO:0005667	transcription regulator complex	35/789	509/19869	0.00121151115998377	0.0059474184217385	0.00354758291822998	SOX4/XBP1/FOS/LEF1/TCF4/HMGB1/MYB/HMGA1/PARP1/PDLIM1/NONO/CBX3/POU2AF1/HDAC2/APEX1/MDM4/TAF7/RBBP4/CDK4/TRIM28/TCF3/XRCC6/PTOV1/ATF6B/MED28/TLE4/RFXANK/RBBP7/GTF3C6/SPI1/MED30/HDAC1/MED4/ATF4/ENY2	35
CC	GO:0030864	cortical actin cytoskeleton	10/789	80/19869	0.00122901878485059	0.00599701937186132	0.00357716944988219	DBN1/MYADM/GSN/PRKCB/FLOT1/CAP1/MED28/DBNL/WDR1/ACTR2	10
CC	GO:0030496	midbody	18/789	203/19869	0.0012678757463397	0.0061495769732644	0.00366816872089456	ERH/CHMP1B/RAN/CHMP5/NUDC/SCCPDH/DTNBP1/MPLKIP/EXOC7/GNAI3/ARL2BP/RAB8A/RHOA/PIN1/CAPG/CHMP4A/JTB/PPP1CC	18
CC	GO:0031010	ISWI-type complex	4/789	13/19869	0.00132390610094899	0.0063080231868746	0.00376268049743397	RBBP4/POLE3/RBBP7/BAZ1A	4
CC	GO:0043601	nuclear replisome	4/789	13/19869	0.00132390610094899	0.0063080231868746	0.00376268049743397	MCM3/POLD2/RPA2/RPA3	4
CC	GO:0099524	postsynaptic cytosol	4/789	13/19869	0.00132390610094899	0.0063080231868746	0.00376268049743397	DBN1/HSPA8/EIF4E/PIN1	4
CC	GO:0098562	cytoplasmic side of membrane	18/789	204/19869	0.00134042789604722	0.00634939529706579	0.00378735859824977	FKBP1A/GNG7/GNG11/JUP/AP2M1/GNA15/BORCS7/GRAMD1A/RAC1/PTP4A1/GNAI3/RHOA/PTK2B/DNAJA1/CHMP4A/GNB2/PPP3CA/MIEN1	18
CC	GO:0005730	nucleolus	81/789	1463/19869	0.00143673409463162	0.00676601521309079	0.00403586872359801	S100A16/HMGB2/ZCCHC7/IFI16/PARP1/TYMS/STAG3/FHIT/NONO/SMARCB1/RAN/SMARCA4/APEX1/SUMO1/HNRNPM/SRSF9/RCN2/NOP10/NOP56/SNRPB2/PLSCR1/ACADVL/MORF4L2/CDK4/CBFA2T3/SLBP/ILF2/DEK/PIN4/HSPA8/MAF1/PPP1CA/VRK1/XRCC6/CMPK1/NARF/DKC1/UPF3B/POLR2K/TIMM13/NAA10/DDX5/CDCA7L/PIM1/POLR2F/TBCA/PDHA1/RPL7/POLR2L/MEAF6/PIH1D1/EIF6/RPL7L1/SSRP1/PYCARD/XRCC5/TCOF1/CAPG/TOP2B/OARD1/LSM6/RPS10/IDH3G/CSTB/SNU13/MRPL23/NH…	81
CC	GO:0016580	Sin3 complex	5/789	22/19869	0.00146132774697374	0.00680273261522256	0.00405777033188714	HDAC2/RBBP4/MORF4L1/RBBP7/HDAC1	5
CC	GO:0070822	Sin3-type complex	5/789	22/19869	0.00146132774697374	0.00680273261522256	0.00405777033188714	HDAC2/RBBP4/MORF4L1/RBBP7/HDAC1	5
CC	GO:0031300	intrinsic component of organelle membrane	30/789	420/19869	0.00147844048440837	0.00684306738497588	0.00408182966823123	HLA-DRA/HLA-DRB1/HLA-DPB1/HLA-DQB1/HLA-DPA1/CD74/VAMP5/ERGIC1/HLA-DQA1/HACD1/SEC62/SYNGR1/PET100/GRAMD1A/IER3IP1/COA3/TRAM1/RAB7A/SYPL1/GHITM/ATF6B/BCAP31/SUN2/FKBP8/RTN4/GPAA1/TIMM17B/EMC10/TAP1/BID	30
CC	GO:0030667	secretory granule membrane	24/789	313/19869	0.00168502091657496	0.00775492580923705	0.00462574521954491	CD9/DYNLL1/LAIR1/CD53/FABP5/BST2/DOK3/MME/SYNGR1/SNAP23/CMTM6/CPNE1/TSPAN14/TMED2/RAB7A/RAC1/ATP6AP2/RHOA/BSG/SLC44A2/VAMP8/RAB5C/CD47/SELL	24
CC	GO:0043596	nuclear replication fork	6/789	33/19869	0.00170078709521006	0.00778326297807993	0.00464264809218803	PCNA/PARP1/MCM3/POLD2/RPA2/RPA3	6
CC	GO:0009295	nucleoid	7/789	45/19869	0.00184353450281376	0.00829590526266191	0.00494843471807903	VDAC1/ACADVL/SLC25A5/TUFM/HSD17B10/SOD2/VDAC2	7
CC	GO:0022627	cytosolic small ribosomal subunit	7/789	45/19869	0.00184353450281376	0.00829590526266191	0.00494843471807903	HBA2/HBA1/RPS4Y2/RPS17/ISG15/RPS10/RPS27L	7
CC	GO:0042645	mitochondrial nucleoid	7/789	45/19869	0.00184353450281376	0.00829590526266191	0.00494843471807903	VDAC1/ACADVL/SLC25A5/TUFM/HSD17B10/SOD2/VDAC2	7
CC	GO:0001650	fibrillar center	14/789	145/19869	0.00192551639642133	0.00850541396691536	0.00507340482237057	FHIT/NONO/SMARCB1/SMARCA4/NOP56/SNRPB2/DKC1/TIMM13/CDCA7L/POLR2F/TCOF1/MRPL23/EIF3L/UBE2N	14
CC	GO:0005757	mitochondrial permeability transition pore complex	3/789	7/19869	0.00193648693205734	0.00850541396691536	0.00507340482237057	VDAC1/SLC25A5/BAX	3
CC	GO:0008541	proteasome regulatory particle, lid subcomplex	3/789	7/19869	0.00193648693205734	0.00850541396691536	0.00507340482237057	PSMD3/PSMD8/PSMD13	3
CC	GO:0016272	prefoldin complex	3/789	7/19869	0.00193648693205734	0.00850541396691536	0.00507340482237057	VBP1/PFDN6/PFDN4	3
CC	GO:0031301	integral component of organelle membrane	28/789	390/19869	0.00194259454799919	0.00850541396691536	0.00507340482237057	HLA-DRA/HLA-DRB1/HLA-DPB1/HLA-DQB1/HLA-DPA1/CD74/VAMP5/ERGIC1/HLA-DQA1/HACD1/SEC62/SYNGR1/PET100/IER3IP1/COA3/TRAM1/SYPL1/GHITM/ATF6B/BCAP31/SUN2/FKBP8/RTN4/GPAA1/TIMM17B/EMC10/TAP1/BID	28
CC	GO:0005813	centrosome	40/789	623/19869	0.00202056465747976	0.00879923318579895	0.00524866540907306	DYNLL1/CALM2/RANBP1/PCNA/CCT8/MPP1/MCM3/APEX1/DYNC1I2/PRKAR1A/RAB11A/TCP1/CALM3/FLOT1/BCL2L1/UPF3B/PSMB5/SKP1/MPLKIP/EXOC7/RUVBL2/CCT5/GNAI3/DYNLRB1/ARL2BP/RAB8A/GPAA1/MDH1/ATP6V0D1/CDK6/CYTH4/PSMA1/TAP1/CCT4/YTHDF2/ATF4/CDK5RAP3/MIEN1/JTB/DDX3X	40
CC	GO:0015934	large ribosomal subunit	12/789	115/19869	0.00206464553785373	0.00894311703562311	0.00533449086335414	MRPL42/MRPL51/MRPL28/MRPL52/RPL7/MRPL12/RPL7L1/MRPL18/MRPL14/MRPL23/MRPL33/MRPL57	12
CC	GO:0005856	cytoskeleton	121/789	2374/19869	0.0021912578863131	0.00944105791443412	0.00563150822966246	STMN1/MARCKSL1/TUBB/TUBA1B/DYNLL1/CALM2/HLA-DRB1/ALDOA/RCSD1/TUBA1A/RANBP1/PCNA/PPP1R18/JUP/HNRNPK/AIF1/HSPB1/PDLIM1/CCT8/DBN1/MYL6B/TMSB4X/AK1/MPP1/NEIL1/CHMP1B/MCM3/CBX3/MX1/RAN/APEX1/ARPC5/BRK1/HNRNPC/TPM4/DYNC1I2/MYADM/MPRIP/PRKAR1A/GSN/PRKCB/RAB11A/MYL6/PPP4C/GAPDH/SLC25A5/PIN4/CHMP5/TCP1/CCT7/CFL1/CALM3/FLOT1/ARHGDIB/CAPZA2/NUDC/BCL2L1/NARF/UPF3B/TPGS2/PSMB5/SKP1/DTNBP1/STRBP/MPLKIP/EXOC7/P…	121
CC	GO:0090575	RNA polymerase II transcription regulator complex	20/789	249/19869	0.00231755242445297	0.00993236753336988	0.00592457010762414	XBP1/FOS/LEF1/TCF4/MYB/HMGA1/NONO/CBX3/POU2AF1/TAF7/TRIM28/TCF3/ATF6B/MED28/TLE4/RFXANK/MED30/MED4/ATF4/ENY2	20
CC	GO:0005852	eukaryotic translation initiation factor 3 complex	4/789	15/19869	0.00237218041202544	0.00995578307637618	0.0059385372736279	EIF3J/EIF3E/EIF3L/EIF3I	4
CC	GO:0016581	NuRD complex	4/789	15/19869	0.00237218041202544	0.00995578307637618	0.0059385372736279	HDAC2/RBBP4/RBBP7/HDAC1	4
CC	GO:0033290	eukaryotic 48S preinitiation complex	4/789	15/19869	0.00237218041202544	0.00995578307637618	0.0059385372736279	EIF3J/EIF3E/EIF3L/EIF3I	4
CC	GO:0090545	CHD-type complex	4/789	15/19869	0.00237218041202544	0.00995578307637618	0.0059385372736279	HDAC2/RBBP4/RBBP7/HDAC1	4
CC	GO:0005751	mitochondrial respiratory chain complex IV	5/789	25/19869	0.00267168800164157	0.0110977809298957	0.00661972897572728	UQCRC2/COX7A2/COX7B/COX6C/COX7A2L	5
CC	GO:0016471	vacuolar proton-transporting V-type ATPase complex	5/789	25/19869	0.00267168800164157	0.0110977809298957	0.00661972897572728	ATP6V0B/ATP6V1E1/ATP6AP2/ATP6V0D1/ATP6V1G1	5
CC	GO:0045334	clathrin-coated endocytic vesicle	10/789	90/19869	0.00299727397351734	0.0123645522063679	0.00737534693011417	HLA-DRA/CD9/HLA-DRB1/HLA-DPB1/HLA-DQB1/HLA-DPA1/CD74/HLA-DQA1/AP2M1/VAMP8	10
CC	GO:0042555	MCM complex	3/789	8/19869	0.0030071812156228	0.0123645522063679	0.00737534693011417	MCM7/MCM3/MCM5	3
CC	GO:0035097	histone methyltransferase complex	8/789	62/19869	0.0030292071260044	0.012392210970018	0.00739184514001075	HDAC2/INO80C/TAF7/RBBP4/RUVBL2/PRPF31/DPY30/RBBP7	8
CC	GO:0000793	condensed chromosome	21/789	273/19869	0.00306439120893509	0.0124731501469217	0.00744012464904103	DYNLL1/HMGB2/HMGB1/STAG3/CHMP1B/SMARCB1/BANF1/CBX3/SMARCA4/UBE2I/CHMP5/SMARCE1/BUB3/SMC4/CFDP1/SUMO3/ANAPC16/MEAF6/DYNLT3/CHMP4A/PPP1CC	21
CC	GO:0030027	lamellipodium	17/789	203/19869	0.00311607597451073	0.0126201076967684	0.00752778353842328	AIF1/DBN1/SNX2/ARPC5/BRK1/GSN/CFL1/FLOT1/RAC1/WASF2/RHOA/PTK2B/CAPG/DBNL/ACTR2/ACTR3/DDX3X	17
CC	GO:0005771	multivesicular body	8/789	63/19869	0.00335173069774338	0.0135069744535927	0.00805679177933601	CD79A/CD74/CHMP1B/PRKAR1A/RAB11A/BST2/CHMP5/CHMP4A	8
CC	GO:0000307	cyclin-dependent protein kinase holoenzyme complex	7/789	50/19869	0.00341989602973086	0.0137134444756534	0.00817994933635468	CCND3/PCNA/CKS1B/CDK4/CKS2/CDK6/CCNC	7
CC	GO:0031902	late endosome membrane	14/789	155/19869	0.00356225750853405	0.0142139339010472	0.00847848688834395	HLA-DRA/HLA-DRB1/HLA-DMA/HLA-DMB/CHMP1B/LAPTM4A/CHMP5/LAMTOR5/RAB7A/TMEM165/VPS28/CHMP4A/TMEM59/VAMP8	14
CC	GO:0045335	phagocytic vesicle	13/789	139/19869	0.00362703573489812	0.0144014654179778	0.00859034779317976	SNX3/NCF4/ATP6V0B/GSN/RAB11A/SNAP23/RAB7A/ATP6V0E1/RAB8A/ACTG1/ATP6V0D1/TAP1/VAMP8	13
CC	GO:0098552	side of membrane	42/789	685/19869	0.00364958097170823	0.0144202955467496	0.00860157979981554	CD24/HLA-DRA/CD79B/CD9/CD79A/FKBP1A/HLA-DRB1/GNG7/HLA-DPB1/FCGRT/CD19/GNG11/ADA/JUP/HLA-DQB1/HLA-DPA1/CD74/IGLL1/INSR/HLA-DQA1/ENG/CD22/AP2M1/GNA15/HSPA8/FLOT1/BORCS7/GRAMD1A/RAC1/PTP4A1/GNAI3/BCAP31/CXCR4/ATP6AP2/RHOA/PTK2B/DNAJA1/CHMP4A/GNB2/PPP3CA/MIEN1/CD27	42
CC	GO:0000792	heterochromatin	9/789	78/19869	0.0036948492625055	0.0145282907894634	0.00866599801476762	UHRF1/HMGA1/CBX3/TRIM28/TCP1/UBA1/TOP2B/HDAC1/BAZ1A	9
CC	GO:0009898	cytoplasmic side of plasma membrane	15/789	173/19869	0.00384302052539565	0.0150379064037221	0.00896997925836057	GNG7/GNG11/JUP/AP2M1/GNA15/GRAMD1A/RAC1/PTP4A1/GNAI3/RHOA/PTK2B/CHMP4A/GNB2/PPP3CA/MIEN1	15
CC	GO:0016282	eukaryotic 43S preinitiation complex	4/789	17/19869	0.00388272187285944	0.0151202149856546	0.00901907560547816	EIF3J/EIF3E/EIF3L/EIF3I	4
CC	GO:0000779	condensed chromosome, centromeric region	15/789	174/19869	0.00405592485888263	0.0157191346205499	0.00937632591401223	DYNLL1/CHMP1B/SMARCB1/CBX3/SMARCA4/CHMP5/SMARCE1/BUB3/CFDP1/SUMO3/ANAPC16/MEAF6/DYNLT3/CHMP4A/PPP1CC	15
CC	GO:0005657	replication fork	8/789	65/19869	0.00407616350230233	0.0157223449374518	0.00937824083988355	UHRF1/PCNA/PARP1/MCM3/POLD2/RPA2/HMCES/RPA3	8
CC	GO:0000421	autophagosome membrane	7/789	52/19869	0.00427844334799072	0.0164243559804383	0.00979698426903336	CHMP1B/GABARAPL2/CHMP5/RAB7A/ATP6AP2/CHMP4A/CALCOCO2	7
CC	GO:0005885	Arp2/3 protein complex	3/789	9/19869	0.00437827655885904	0.0165678178721516	0.00988255802900268	ARPC5/ACTR2/ACTR3	3
CC	GO:0031371	ubiquitin conjugating enzyme complex	3/789	9/19869	0.00437827655885904	0.0165678178721516	0.00988255802900268	UBE2V2/UBE2A/UBE2N	3
CC	GO:0035098	ESC/E(Z) complex	3/789	9/19869	0.00437827655885904	0.0165678178721516	0.00988255802900268	HDAC2/RBBP4/RBBP7	3
CC	GO:0016363	nuclear matrix	12/789	126/19869	0.00439763066976862	0.0165678178721516	0.00988255802900268	UHRF1/ALOX5/MYB/NONO/SMARCB1/SMARCA4/HNRNPM/BCL11A/CFL1/SMARCE1/RUVBL2/HNRNPA2B1	12
CC	GO:0045277	respiratory chain complex IV	5/789	28/19869	0.00447989185088424	0.0167532978727118	0.00999319522231932	UQCRC2/COX7A2/COX7B/COX6C/COX7A2L	5
CC	GO:0005769	early endosome	28/789	414/19869	0.00448822918318329	0.0167532978727118	0.00999319522231932	HLA-DRA/PTP4A3/SNX3/SNX2/F8A1/CD22/PRDX3/TMEM230/SNX17/FLOT1/MME/CMTM6/TMEM165/PTP4A1/SIAH2/VPS28/PLEKHJ1/NUMB/CXCR4/WASF2/VPS35/STX7/ATP6V0D1/AP3S1/DBNL/VAMP8/RAB5C/HSPD1	28
CC	GO:0016592	mediator complex	6/789	40/19869	0.00465966427445056	0.0173134314784631	0.0103273100046973	CDK4/MED28/CDK6/CCNC/MED30/MED4	6
CC	GO:0000118	histone deacetylase complex	9/789	81/19869	0.00475977223316584	0.0176046370267777	0.0105010115598323	HDAC2/RBBP4/HDAC7/RUVBL2/CFDP1/MORF4L1/RBBP7/HDAC1/ZNHIT1	9
CC	GO:0061702	inflammasome complex	4/789	18/19869	0.00483708104499902	0.0177286680834806	0.0105749949971638	GSDMD/CARD8/PYCARD/DDX3X	4
CC	GO:0070993	translation preinitiation complex	4/789	18/19869	0.00483708104499902	0.0177286680834806	0.0105749949971638	EIF3J/EIF3E/EIF3L/EIF3I	4
CC	GO:0072562	blood microparticle	13/789	145/19869	0.00519159713599777	0.0189423138745864	0.0112989240655428	HBG2/HBA2/HBA1/HBD/HBB/ENG/CLIC1/JCHAIN/GSN/HSPA8/PSMC5/A1BG/ACTG1	13
CC	GO:0000775	chromosome, centromeric region	19/789	250/19869	0.00535465311788101	0.0194496368855768	0.0116015377913967	DYNLL1/STAG3/CHMP1B/SMARCB1/CBX3/SMARCA4/CHMP5/SMARCE1/BUB3/PPP2R1A/SMC4/CFDP1/SUMO3/ANAPC16/MEAF6/DYNLT3/CHMP4A/BAZ1A/PPP1CC	19
CC	GO:0000776	kinetochore	14/789	164/19869	0.00587207754486813	0.0212338518363535	0.0126658063585267	DYNLL1/CHMP1B/SMARCB1/SMARCA4/CHMP5/SMARCE1/BUB3/CFDP1/SUMO3/ANAPC16/MEAF6/DYNLT3/CHMP4A/PPP1CC	14
CC	GO:0015629	actin cytoskeleton	32/789	502/19869	0.00600502456426857	0.0214028362144107	0.0127666040577186	ALDOA/RCSD1/JUP/HNRNPK/AIF1/PDLIM1/DBN1/MYL6B/ARPC5/HNRNPC/TPM4/MYADM/MPRIP/GSN/PRKCB/MYL6/CFL1/FLOT1/CAPZA2/RAC1/CAP1/MED28/ACTR10/WASF2/ACTG1/CAPG/STOML2/FERMT3/DBNL/WDR1/ACTR2/ACTR3	32
CC	GO:0005776	autophagosome	11/789	115/19869	0.00605449932937128	0.0214028362144107	0.0127666040577186	CHMP1B/NCOA4/TMEM230/GABARAPL2/CHMP5/HSPA8/GRAMD1A/RAB7A/ATP6AP2/CHMP4A/CALCOCO2	11
CC	GO:0000220	vacuolar proton-transporting V-type ATPase, V0 domain	3/789	10/19869	0.00607134556469986	0.0214028362144107	0.0127666040577186	ATP6V0B/ATP6AP2/ATP6V0D1	3
CC	GO:0072588	box H/ACA RNP complex	3/789	10/19869	0.00607134556469986	0.0214028362144107	0.0127666040577186	NOP10/DKC1/NHP2	3
CC	GO:0140092	bBAF complex	3/789	10/19869	0.00607134556469986	0.0214028362144107	0.0127666040577186	SMARCB1/SMARCA4/SMARCE1	3
CC	GO:0016514	SWI/SNF complex	5/789	30/19869	0.00608536302180728	0.0214028362144107	0.0127666040577186	SMARCB1/SMARCA4/BCL11A/BCL7A/SMARCE1	5
CC	GO:0031968	organelle outer membrane	18/789	235/19869	0.0061037718092949	0.0214028362144107	0.0127666040577186	UBB/CYB5A/MLXIP/SYNE3/VDAC1/ENO1/BCL2L1/BAX/MTCH1/CYB5B/PPP1R15A/TUFM/NUTF2/CISD2/BID/VDAC2/PPP1CC/BNIP3L	18
CC	GO:0048471	perinuclear region of cytoplasm	43/789	729/19869	0.00646540975058776	0.0225731978361038	0.0134647144987286	NPY/HMGB2/BANK1/LAPTM5/ALOX5/EIF4A2/YBX3/AIF1/VAMP5/MCM3/BTK/MX1/APEX1/CLIC1/PLSCR1/UBE2I/HSP90AA1/TSNAX/UPF2/SLIRP/GAPDH/HSPA8/EIF4E/ATXN10/TRMT112/PTOV1/BCAP31/STK26/COPS6/PTK2B/CISD2/VPS35/STX7/DNAJA1/PRDX5/GNB2/SIPA1/VAMP8/FBXW7/ANP32A/SERBP1/EIF4H/CALCOCO2	43
CC	GO:0030054	cell junction	106/789	2112/19869	0.00657086621675021	0.0228429254745394	0.0136256046690235	NPY/CD9/MEF2C/DPEP1/TUBA1A/ADA/JUP/HNRNPK/YBX3/RPS17/HMGA1/PCDH9/HSPB1/YWHAE/YWHAQ/PDLIM1/CD53/VAMP5/DBN1/FHL1/ELAVL1/GDI2/MPP1/YWHAH/ENG/AP2M1/ARPC5/TPM4/MTF2/MYADM/VDAC1/MPRIP/GNA15/PRKAR1A/TMEM230/GSN/FABP5/PRKCB/BCL11A/AKR1A1/RAB11A/CDK4/HNRNPH2/HSPA8/PPP1CA/CFL1/CALM3/FLOT1/MME/SYNGR1/SNAP23/EIF4E/BCL2L1/CAPN1/GLUL/EIF4G2/PHACTR1/MPST/ATP6V1E1/RAB7A/DTNBP1/PPP2R1A/SYPL1/RAC1/CAP1/RPL7/PUF60/…	106
CC	GO:0019867	outer membrane	18/789	237/19869	0.00664759001226873	0.0230108885040072	0.0137257931427411	UBB/CYB5A/MLXIP/SYNE3/VDAC1/ENO1/BCL2L1/BAX/MTCH1/CYB5B/PPP1R15A/TUFM/NUTF2/CISD2/BID/VDAC2/PPP1CC/BNIP3L	18
CC	GO:0071339	MLL1 complex	5/789	31/19869	0.00702303198835537	0.0242070464279483	0.0144392908517586	INO80C/TAF7/RUVBL2/PRPF31/DPY30	5
CC	GO:0005828	kinetochore microtubule	4/789	20/19869	0.00719155192256705	0.0246828688867768	0.0147231147745686	CHMP1B/RAB11A/CHMP5/CHMP4A	4
CC	GO:0030658	transport vesicle membrane	17/789	222/19869	0.00758289357760171	0.0259162185563603	0.0154587970336184	HLA-DRA/HLA-DRB1/HLA-DPB1/HLA-DQB1/HLA-DPA1/CD74/HLA-DQA1/CALM3/SYNGR1/PDCD6/BCL2L1/TMED2/ATP6V1E1/RAB7A/DTNBP1/SYPL1/ATP6AP2	17
CC	GO:1902911	protein kinase complex	12/789	136/19869	0.0080203998654833	0.0271246885031103	0.0161796387562412	CCND3/PCNA/CKS1B/INSR/PRKAR1A/CDK4/CKS2/XRCC6/PYCARD/XRCC5/CDK6/CCNC	12
CC	GO:0044665	MLL1/2 complex	5/789	32/19869	0.0080570681985969	0.0271246885031103	0.0161796387562412	INO80C/TAF7/RUVBL2/PRPF31/DPY30	5
CC	GO:0005652	nuclear lamina	3/789	11/19869	0.00810391928117616	0.0271246885031103	0.0161796387562412	PCNA/NARF/EIF6	3
CC	GO:0035145	exon-exon junction complex	3/789	11/19869	0.00810391928117616	0.0271246885031103	0.0161796387562412	UPF2/UPF3B/RBM8A	3
CC	GO:0071162	CMG complex	3/789	11/19869	0.00810391928117616	0.0271246885031103	0.0161796387562412	MCM7/MCM3/MCM5	3
CC	GO:0016591	RNA polymerase II, holoenzyme	9/789	88/19869	0.00816769060694998	0.0272256353564999	0.0162398526687894	POLR2J3/TAF7/POLR2G/POLR2K/POLR2F/POLR2J/POLR2L/POLR2I/ENY2	9
CC	GO:0070821	tertiary granule membrane	8/789	73/19869	0.00823827743711129	0.0273483800166399	0.0163130687818554	DYNLL1/LAIR1/CD53/SNAP23/TSPAN14/ATP6AP2/VAMP8/CD47	8
CC	GO:0001772	immunological synapse	6/789	45/19869	0.00836723740742223	0.0276631114286204	0.0165008033082999	HLA-DRA/HLA-DRB1/CD53/PRKAR1A/STX7/STOML2	6
CC	GO:0005680	anaphase-promoting complex	4/789	21/19869	0.00860909637214874	0.028347024640002	0.0169087515396503	UBE2S/ANAPC16/CDC26/ANAPC11	4
CC	GO:0000785	chromatin	69/789	1306/19869	0.00925936948785716	0.0303647339480336	0.0181122974426867	UHRF1/SOX4/MEF2C/FOS/HMGB2/TCF4/HMGN1/FOSB/EBF1/PCNA/EGR1/HNRNPK/HMGN2/HMGA1/PARP1/HHEX/STAG3/MCM7/IRF7/LYL1/SMARCB1/BANF1/ELK3/HMGN3/ETS2/CBX3/HDAC2/NASP/MLXIP/RAN/SMARCA4/RBMX/HNRNPC/INO80C/RBBP4/BCL11A/MORF4L2/CDK4/PPP4C/TRIM28/TCF3/DEK/UBE2A/BCL7A/TCP1/SMARCE1/MSH6/RPA2/BRD3/ERG/IRF8/KLHDC3/RUVBL2/CFDP1/ATF6B/POLE3/MEAF6/MORF4L1/UBA1/RBBP7/SSRP1/TOP2B/SPI1/EIF3E/KLF2/HDAC1/BAZ1A/ATF4/ZNHIT1	69
CC	GO:1902554	serine/threonine protein kinase complex	11/789	122/19869	0.00932175372215338	0.0304460504634848	0.0181608020308506	CCND3/PCNA/CKS1B/PRKAR1A/CDK4/CKS2/XRCC6/PYCARD/XRCC5/CDK6/CCNC	11
CC	GO:0005834	heterotrimeric G-protein complex	5/789	34/19869	0.010432677566483	0.0330613842759786	0.0197208257084785	GNG7/GNG11/GNA15/GNAI3/GNB2	5
CC	GO:0098978	glutamatergic synapse	22/789	324/19869	0.0104825859410127	0.0330613842759786	0.0197208257084785	DBN1/ELAVL1/AP2M1/PRKAR1A/RAB11A/HSPA8/PPP1CA/FLOT1/EIF4E/DTNBP1/PPP2R1A/RAC1/NUMB/RAB8A/RHOA/PTK2B/VPS35/PIN1/PPP3CA/PPP1CC/ARF4/C1QBP	22
CC	GO:0000782	telomere cap complex	3/789	12/19869	0.0104898466159586	0.0330613842759786	0.0197208257084785	TERF2/XRCC6/XRCC5	3
CC	GO:0000783	nuclear telomere cap complex	3/789	12/19869	0.0104898466159586	0.0330613842759786	0.0197208257084785	TERF2/XRCC6/XRCC5	3
CC	GO:0030904	retromer complex	3/789	12/19869	0.0104898466159586	0.0330613842759786	0.0197208257084785	SNX3/SNX2/VPS35	3
CC	GO:0031261	DNA replication preinitiation complex	3/789	12/19869	0.0104898466159586	0.0330613842759786	0.0197208257084785	MCM7/MCM3/MCM5	3
CC	GO:1904930	amphisome membrane	3/789	12/19869	0.0104898466159586	0.0330613842759786	0.0197208257084785	CHMP1B/CHMP5/CHMP4A	3
CC	GO:1990062	RPAP3/R2TP/prefoldin-like complex	3/789	12/19869	0.0104898466159586	0.0330613842759786	0.0197208257084785	PFDN6/RUVBL2/PIH1D1	3
CC	GO:1990229	iron-sulfur cluster assembly complex	3/789	12/19869	0.0104898466159586	0.0330613842759786	0.0197208257084785	GLRX5/LYRM4/GLRX3	3
CC	GO:0005775	vacuolar lumen	14/789	176/19869	0.0106708414170793	0.0335014788675744	0.0199833382718865	TUBB/CD74/CCT8/RNASET2/GDI2/FABP5/HSP90AA1/HSPA8/CAP1/ACTR10/PYCARD/TUBB4B/ACTR2/DPP7	14
CC	GO:1904115	axon cytoplasm	7/789	62/19869	0.0111982920178637	0.0348838765958741	0.0208079263905214	TERF2/HSPB1/SOD1/DTNBP1/HSBP1/ACTR10/AP3S1	7
CC	GO:0045121	membrane raft	22/789	326/19869	0.0112036034352501	0.0348838765958741	0.0208079263905214	CD24/TUBB/CD79A/LAT2/CD19/PAG1/RGS19/INSR/BTK/PGK1/MYADM/VDAC1/PRKAR1A/PLSCR1/BST2/LAMTOR5/FLOT1/MME/GNAI3/PTK2B/BSG/STOML2	22
CC	GO:0030670	phagocytic vesicle membrane	8/789	77/19869	0.0112403602364483	0.0348838765958741	0.0208079263905214	ATP6V0B/SNAP23/RAB7A/ATP6V0E1/RAB8A/ATP6V0D1/TAP1/VAMP8	8
CC	GO:0042175	nuclear outer membrane-endoplasmic reticulum membrane network	63/789	1186/19869	0.0113099369596682	0.0349658356386689	0.0208568142406095	HLA-DRA/FKBP1A/XBP1/HLA-DRB1/SRP9/HLA-DPB1/UBB/PDIA6/HLA-DQB1/HLA-DPA1/CD74/ERGIC1/SPCS2/HLA-DQA1/HACD1/CYB5A/OSTC/MX1/SYNE3/PYURF/COPE/GABARAPL2/ENO1/STIM2/C4orf3/ALOX5AP/RNF5/FADS3/SEC62/PDCD6/GRAMD1A/SEC61G/IER3IP1/UBE2J1/TMED2/COPZ1/TRAM1/BAX/TKT/DTNBP1/RAC1/ATF6B/GNAI3/BCAP31/PPP1R15A/FKBP8/NUTF2/RTN4/UBA1/ATP6AP2/RHOA/TMBIM6/CISD2/GPAA1/TMED9/DNAJA1/BSG/PSENEN/EMC10/TAP1/TMEM258/TMEM147/SSR1	63
CC	GO:0098857	membrane microdomain	22/789	327/19869	0.0115787645328555	0.0356608337323688	0.021271374507027	CD24/TUBB/CD79A/LAT2/CD19/PAG1/RGS19/INSR/BTK/PGK1/MYADM/VDAC1/PRKAR1A/PLSCR1/BST2/LAMTOR5/FLOT1/MME/GNAI3/PTK2B/BSG/STOML2	22
CC	GO:0005874	microtubule	29/789	466/19869	0.0117439722003293	0.036032641978283	0.0214931548642389	STMN1/TUBB/TUBA1B/DYNLL1/CALM2/TUBA1A/CCT8/CHMP1B/MX1/DYNC1I2/RAB11A/CHMP5/TCP1/CCT7/CALM3/NUDC/TPGS2/CCT3/CCT5/TBCA/TBCB/DYNLRB1/CCT6A/PYCARD/DYNLT3/CHMP4A/CCT4/TUBB4B/CDK5RAP3	29
CC	GO:0005868	cytoplasmic dynein complex	4/789	23/19869	0.011963936546206	0.0364315360993492	0.0217310917083837	DYNLL1/DYNC1I2/DYNLRB1/DYNLT3	4
CC	GO:0071682	endocytic vesicle lumen	4/789	23/19869	0.011963936546206	0.0364315360993492	0.0217310917083837	HBA2/HBA1/HBB/HSP90AA1	4
CC	GO:0140534	endoplasmic reticulum protein-containing complex	11/789	127/19869	0.0123863418598216	0.037576542720807	0.0224140781141656	FKBP1A/MZB1/SRP9/PDIA6/SPCS2/OSTC/SEC61G/GPAA1/EMC10/TAP1/TMEM258	11
CC	GO:0005736	RNA polymerase I complex	3/789	13/19869	0.0132396287704615	0.0397188863113846	0.0236919672734575	POLR2K/POLR2F/POLR2L	3
CC	GO:0140445	chromosome, telomeric repeat region	3/789	13/19869	0.0132396287704615	0.0397188863113846	0.0236919672734575	TERF2/XRCC6/XRCC5	3
CC	GO:1990907	beta-catenin-TCF complex	3/789	13/19869	0.0132396287704615	0.0397188863113846	0.0236919672734575	LEF1/TCF4/TLE4	3
CC	GO:0070161	anchoring junction	69/789	1330/19869	0.0135852693414604	0.0406054175888668	0.0242207754038855	CD9/ADA/JUP/HNRNPK/YBX3/RPS17/HMGA1/PCDH9/HSPB1/YWHAE/YWHAQ/PDLIM1/CD53/VAMP5/DBN1/FHL1/GDI2/MPP1/YWHAH/ENG/ARPC5/TPM4/MTF2/MYADM/MPRIP/TMEM230/GSN/FABP5/CDK4/HSPA8/PPP1CA/CFL1/FLOT1/MME/SYNGR1/SNAP23/BCL2L1/CAPN1/EIF4G2/PHACTR1/MPST/ATP6V1E1/DTNBP1/RAC1/CAP1/RPL7/NUMB/G3BP1/CAT/CXCR4/RTN4/UBA1/ATP6AP2/WASF2/RHOA/PTK2B/ACTG1/BSG/RPS10/FERMT3/GNB2/DBNL/CD99/WDR1/PPP3CA/PNN/PPP1CC/ACTR2/ACTR3	69
CC	GO:0055029	nuclear DNA-directed RNA polymerase complex	10/789	112/19869	0.0136886150048549	0.0407638902718107	0.0243153029691502	POLR2J3/MCM3/TAF7/POLR2G/POLR2K/POLR2F/POLR2J/POLR2L/POLR2I/ENY2	10
CC	GO:0016469	proton-transporting two-sector ATPase complex	6/789	50/19869	0.0138245160757809	0.0408680949685495	0.0243774601566787	ATP6V0B/ATP6V1E1/ATP6V0E1/ATP6AP2/ATP6V0D1/ATP6V1G1	6
CC	GO:0097225	sperm midpiece	6/789	50/19869	0.0138245160757809	0.0408680949685495	0.0243774601566787	CALM2/CD52/HSP90AA1/CALM3/HSPD1/VDAC2	6
CC	GO:0000243	commitment complex	2/789	5/19869	0.0145385634312362	0.0422087325422987	0.0251771387094413	SNRPD3/SNRPD1	2
CC	GO:0000408	EKC/KEOPS complex	2/789	5/19869	0.0145385634312362	0.0422087325422987	0.0251771387094413	LAGE3/OSGEP	2
CC	GO:0005638	lamin filament	2/789	5/19869	0.0145385634312362	0.0422087325422987	0.0251771387094413	NARF/EIF6	2
CC	GO:0097255	R2TP complex	2/789	5/19869	0.0145385634312362	0.0422087325422987	0.0251771387094413	RUVBL2/PIH1D1	2
CC	GO:1990111	spermatoproteasome complex	2/789	5/19869	0.0145385634312362	0.0422087325422987	0.0251771387094413	PSMB9/PSMB8	2
CC	GO:0005815	microtubule organizing center	46/789	832/19869	0.0149587514380312	0.0432735309457332	0.0258122816167532	DYNLL1/CALM2/RANBP1/PCNA/CCT8/MPP1/NEIL1/MCM3/RAN/APEX1/DYNC1I2/PRKAR1A/RAB11A/PPP4C/TCP1/CALM3/FLOT1/BCL2L1/UPF3B/TPGS2/PSMB5/SKP1/MPLKIP/EXOC7/RUVBL2/CCT5/GNAI3/DYNLRB1/ARL2BP/RAB8A/PIN1/GPAA1/MDH1/CAPG/ATP6V0D1/CDK6/CYTH4/PSMA1/TAP1/CCT4/YTHDF2/ATF4/CDK5RAP3/MIEN1/JTB/DDX3X	46
CC	GO:0000428	DNA-directed RNA polymerase complex	10/789	115/19869	0.0162363701164146	0.0464989174637304	0.0277361963818743	POLR2J3/MCM3/TAF7/POLR2G/POLR2K/POLR2F/POLR2J/POLR2L/POLR2I/ENY2	10
CC	GO:0000812	Swr1 complex	3/789	14/19869	0.0163607302187199	0.0464989174637304	0.0277361963818743	RUVBL2/CFDP1/ZNHIT1	3
CC	GO:0016586	RSC-type complex	3/789	14/19869	0.0163607302187199	0.0464989174637304	0.0277361963818743	SMARCB1/SMARCA4/SMARCE1	3
CC	GO:0044753	amphisome	3/789	14/19869	0.0163607302187199	0.0464989174637304	0.0277361963818743	CHMP1B/CHMP5/CHMP4A	3
CC	GO:0071564	npBAF complex	3/789	14/19869	0.0163607302187199	0.0464989174637304	0.0277361963818743	SMARCB1/SMARCA4/SMARCE1	3
CC	GO:0031234	extrinsic component of cytoplasmic side of plasma membrane	9/789	99/19869	0.0168996748348734	0.0478627154414247	0.0285496899124288	GNG7/GNG11/GNA15/GRAMD1A/RAC1/GNAI3/RHOA/PTK2B/GNB2	9
CC	GO:0005802	trans-Golgi network	18/789	262/19869	0.0173681350821931	0.0490180815908586	0.0292388556857753	HLA-DRA/HLA-DRB1/HLA-DPB1/HLA-DQB1/HLA-DPA1/CD74/HLA-DQA1/TMEM230/SCOC/ARL5A/RAB11A/MME/TMEM165/RAC1/DPY30/PLEKHJ1/RAB8A/YIPF4	18
MF	GO:0003723	RNA binding	188/777	1971/18432	3.55203698391049e-28	3.80423160976813e-25	3.0884026828527e-25	RPS4Y2/SOX4/TUBA1B/S100A16/PRDX1/EIF1AY/HMGB2/ALDOA/ZCCHC7/SRP9/HNRNPA1L2/HNRNPK/HMGB1/HMGN2/EIF4A2/YBX3/IFI16/SUMO2/RPS17/DUT/HMGA1/HSPB1/ERH/YWHAE/PARP1/HNRNPF/TYMS/PKM/PRMT1/RNASET2/ELAVL1/TMSB4X/GDI2/SRSF2/SRSF3/SRSF6/HMGB3/NONO/HDAC2/RAN/SMARCA4/APEX1/CARHSP1/SUMO1/FKBP3/HNRNPA0/RBMX/HNRNPM/HNRNPC/SRSF9/NOP10/SNRPD3/NUDT1/NOP56/SNRPB2/ENO1/EIF2S2/UBE2I/PEBP1/HSP90AA1/TSNAX/UPF2/BST2/TRIM28/S…	188
MF	GO:0019899	enzyme binding	168/777	2086/18432	2.80577219132489e-17	1.50249100845448e-14	1.21977254212335e-14	TCL1A/CD24/TERF2/TUBB/TUBA1B/TCL1B/NBEAL1/CALM2/MEF2C/LEF1/CCND3/BANK1/UBB/RANBP1/LAPTM5/PCNA/PPP1R18/JUP/EGR1/HMGB1/PFKL/YBX3/SUMO2/CD74/HMGA1/HSPB1/YWHAE/PARP1/PRMT1/ELAVL1/TMSB4X/ECM1/SNX3/GDI2/CKS1B/YWHAH/SRSF3/FHIT/RBX1/BANF1/CYB5A/HPS4/BTK/CBX3/HDAC2/DUSP1/UBE2L6/SMARCA4/CD22/CARHSP1/SUMO1/ATP1B3/PRDX3/HNRNPA0/NEDD8/PTGES3/MDM4/BRK1/SOD1/SNRPD3/VDAC1/PRKAR1A/NOP56/GABARAPL2/GSN/ENO1/TAF7/PR…	168
MF	GO:0003676	nucleic acid binding	267/777	4309/18432	9.02414898978656e-13	3.2216211893538e-10	2.61542002300481e-10	DNTT/RPS4Y2/UHRF1/TERF2/SOX4/TUBA1B/S100A16/PRDX1/POLR2J3/MEF2C/XBP1/FOS/GABPB1/LEF1/EIF1AY/HMGB2/TCF4/ALDOA/ZCCHC7/SRP9/HMGN1/HNRNPA1L2/FOSB/EBF1/SSBP2/PCNA/EGR1/HNRNPK/HMGB1/HMGN2/EIF4A2/YBX3/MYB/IFI16/SUMO2/RPS17/DUT/HMGA1/HSPB1/ERH/IER2/YWHAE/PARP1/HNRNPF/TYMS/HHEX/PKM/PRMT1/RNASET2/ELAVL1/TMSB4X/MCM7/GDI2/SRSF2/IRF7/LYL1/NEIL1/SRSF3/SRSF6/HMGB3/NONO/SMARCB1/ARPP21/BANF1/MCM3/ELK3/HMGN3/ZNF90…	267
MF	GO:0044877	protein-containing complex binding	108/777	1299/18432	5.48061827682869e-12	1.46743554362088e-09	1.19131334122645e-09	MARCKSL1/TERF2/HLA-DRA/TUBB/CD9/FKBP1A/HLA-DRB1/FOS/SRP9/RCSD1/HLA-DMA/HMGN1/HLA-DPB1/FCGRT/PCNA/JUP/HLA-DQB1/HMGB1/HMGN2/HLA-DPA1/YBX3/AIF1/CD74/YWHAE/PARP1/PKM/DBN1/HLA-DMB/SNX3/INSR/SMARCB1/HLA-DQA1/SNX2/HMGN3/ENG/HDAC2/SMARCA4/CD22/APEX1/ARPC5/SYNE3/GMFG/BRK1/HNRNPC/TPM4/MPRIP/GNA15/JCHAIN/GSN/TAF7/RBBP4/ALOX5AP/RNF5/HSP90AA1/ISG15/TSNAX/HSPA8/BAG6/PPP1CA/CFL1/CAPZA2/SMARCE1/SEC61G/SNRPD1/MSH…	108
MF	GO:0023026	MHC class II protein complex binding	13/777	27/18432	1.39563078091563e-11	2.98944113272129e-09	2.42692847376066e-09	HLA-DRA/HLA-DRB1/HLA-DMA/HLA-DPB1/HLA-DQB1/HLA-DPA1/CD74/YWHAE/PKM/HLA-DMB/HLA-DQA1/HSP90AA1/HSPA8	13
MF	GO:0023023	MHC protein complex binding	13/777	36/18432	1.13025589718737e-09	2.01750677647945e-07	1.63787959838029e-07	HLA-DRA/HLA-DRB1/HLA-DMA/HLA-DPB1/HLA-DQB1/HLA-DPA1/CD74/YWHAE/PKM/HLA-DMB/HLA-DQA1/HSP90AA1/HSPA8	13
MF	GO:0003743	translation initiation factor activity	15/777	51/18432	1.59407607869457e-09	2.43893640040269e-07	1.98001028722062e-07	EIF1AY/EIF4A2/EIF2S2/EIF3J/EIF4E/EIF4G2/MTIF3/DENR/EIF6/MCTS1/EIF3E/EIF3L/EIF3I/EIF4H/EIF1AX	15
MF	GO:0044389	ubiquitin-like protein ligase binding	39/777	318/18432	2.21176395197798e-09	2.96099899071052e-07	2.40383818991291e-07	TUBB/TUBA1B/UBB/LAPTM5/SUMO2/YWHAE/FHIT/RBX1/UBE2L6/SUMO1/NEDD8/PRKAR1A/GABARAPL2/HSP90AA1/ISG15/TRIM28/UBE2A/SLC25A5/HSPA8/TCP1/BAG6/RPA2/UBE2J1/SPOP/SUMO3/CXCR4/RTN4/PTK2B/ACTG1/TMBIM6/TPI1/XRCC5/DNAJA1/UQCRC1/BID/HSPD1/CDK5RAP3/FBXW7/UBE2N	39
MF	GO:0031625	ubiquitin protein ligase binding	37/777	299/18432	4.47811913668647e-09	5.3289617726569e-07	4.32622971567605e-07	TUBB/TUBA1B/UBB/LAPTM5/SUMO2/YWHAE/FHIT/RBX1/UBE2L6/SUMO1/NEDD8/PRKAR1A/GABARAPL2/HSP90AA1/ISG15/TRIM28/UBE2A/SLC25A5/HSPA8/TCP1/BAG6/RPA2/UBE2J1/SPOP/CXCR4/RTN4/PTK2B/ACTG1/TMBIM6/TPI1/XRCC5/DNAJA1/UQCRC1/BID/HSPD1/FBXW7/UBE2N	37
MF	GO:0051082	unfolded protein binding	22/777	124/18432	9.91920747543793e-09	1.0623471206194e-06	8.62448986811761e-07	HSPB1/CCT8/AHSP/PTGES3/VBP1/HSP90AA1/HSPA8/TCP1/CCT7/PET100/NUDC/PFDN6/RUVBL2/CCT3/CCT5/CCT6A/DNAJA1/PFDN4/TTC1/CCT4/HSPD1/TUBB4B	22
MF	GO:0045296	cadherin binding	38/777	333/18432	2.58006320476816e-08	2.51204335664245e-06	2.0393609637689e-06	PRDX1/ALDOA/RANBP1/PLIN3/JUP/HNRNPK/YWHAE/PDLIM1/CCT8/PKM/DBN1/SNX2/RAN/PCMT1/CLIC1/MPRIP/NOP56/ENO1/CHMP5/HSPA8/AHSA1/PPP1CA/PSMB6/NUDC/EIF4G2/PUF60/PCBP1/NUMB/RTN4/WASF2/GLOD4/BSG/CAPG/EIF3E/DBNL/SERBP1/EIF4H/DDX3X	38
MF	GO:0015453	oxidoreduction-driven active transmembrane transporter activity	16/777	71/18432	3.1141733832462e-08	2.77939974454724e-06	2.25640983733453e-06	CYB5A/NDUFA5/NDUFB1/UQCR10/COX7B/NDUFA1/NDUFB3/NDUFS3/NDUFS7/NDUFA3/UQCRC1/CYC1/NDUFB5/COX7A2L/NDUFS8/NDUFB4	16
MF	GO:0009055	electron transfer activity	21/777	122/18432	3.7173047205464e-08	3.0624871966963e-06	2.4862297159282e-06	CYB5A/NDUFA5/NDUFB1/UQCR10/COX7B/NDUFA1/NDUFB3/NDUFS3/AKR1B1/NDUFS7/SDHC/NDUFA3/CYCS/UQCRC1/CYC1/NDUFB5/COX7A2L/ETFA/NDUFS8/NDUFB4/IDH3B	21
MF	GO:0004601	peroxidase activity	14/777	55/18432	4.34090191274296e-08	3.23736391001161e-06	2.62820049109989e-06	HBG2/GPX1/HBA2/HBA1/PRDX1/HBD/HBB/PRDX3/HBM/ALOX5AP/GSTP1/CAT/GPX4/PRDX5	14
MF	GO:0008134	transcription factor binding	55/777	597/18432	4.53412312326555e-08	3.23736391001161e-06	2.62820049109989e-06	MEF2C/FOS/LEF1/HMGB2/TCF4/ID3/PCNA/JUP/HMGB1/IFI16/HMGA1/HSPB1/PARP1/HNRNPF/HHEX/PTMA/YWHAH/RBX1/SMARCB1/HMGN3/ETS2/CBX3/HDAC2/SMARCA4/APEX1/SUMO1/MTF2/ENO1/TAF7/PRKCB/UBE2I/TCF3/HDAC7/EIF4E/SMARCE1/CPNE1/DDX5/PIM1/RUVBL2/TLE4/PSMC5/USP11/PSMC1/TDG/DNAJA1/SPI1/MED30/HDAC1/GTF2I/MED4/ATF4/CDK5RAP3/CNOT7/C1QBP/DDX3X	55
MF	GO:0003697	single-stranded DNA binding	21/777	124/18432	4.98387243414104e-08	3.33607961060316e-06	2.70834120434243e-06	TERF2/HMGB2/SSBP2/HMGB1/MCM7/MCM3/MCM5/JCHAIN/TSNAX/POLR2G/RPA2/HMCES/SMC4/HNRNPA1/PCBP1/YBX1/RPA3/HNRNPA2B1/RAD23A/TSN/HSPD1	21
MF	GO:0016684	oxidoreductase activity, acting on peroxide as acceptor	14/777	57/18432	7.09394395204946e-08	4.46918468979116e-06	3.62823387268908e-06	HBG2/GPX1/HBA2/HBA1/PRDX1/HBD/HBB/PRDX3/HBM/ALOX5AP/GSTP1/CAT/GPX4/PRDX5	14
MF	GO:0090079	translation regulator activity, nucleic acid binding	19/777	108/18432	1.15210143870839e-07	6.85500356031492e-06	5.56512156943351e-06	EIF1AY/EIF4A2/TYMS/EIF2S2/EIF3J/EIF4E/EIF4G2/MTIF3/DENR/TUFM/EIF6/PAIP2/MCTS1/RPS27L/EIF3E/EIF3L/EIF3I/EIF4H/EIF1AX	19
MF	GO:0031386	protein tag	7/777	13/18432	3.16408821801025e-07	1.78354656920472e-05	1.44794286320026e-05	UBB/SUMO2/SUMO1/NEDD8/UBL5/ISG15/SUMO3	7
MF	GO:0016491	oxidoreductase activity	61/777	735/18432	3.43104922889177e-07	1.83732686207154e-05	1.49160350687611e-05	HBG2/GPX1/HBA2/HBA1/PRDX1/HBD/HBB/ALOX5/PDIA6/IDH2/ACADM/CYB5A/PGK1/APEX1/GLRX/PRDX3/HBM/NDUFA5/SOD1/NDUFB1/AKR1A1/ALOX5AP/ACADVL/FADS3/GAPDH/UQCR10/COX7A2/ADI1/GSTP1/COX7B/GLRX5/NDUFA1/SCCPDH/PYCR2/NDUFB3/IMPDH2/NDUFS3/PDHA1/AKR1B1/CYB5B/SDR39U1/CAT/NDUFS7/SDHC/NDUFA3/HSD17B10/CYCS/MDH1/SOD2/GLRX3/UQCRC1/GPX4/PRDX5/CYC1/IDH3G/NDUFB5/COX7A2L/ETFA/NDUFS8/NDUFB4/IDH3B	61
MF	GO:0008135	translation factor activity, RNA binding	16/777	84/18432	3.72262706388369e-07	1.89853980258068e-05	1.54129822294132e-05	EIF1AY/EIF4A2/EIF2S2/EIF3J/EIF4E/EIF4G2/MTIF3/DENR/TUFM/EIF6/MCTS1/EIF3E/EIF3L/EIF3I/EIF4H/EIF1AX	16
MF	GO:0016209	antioxidant activity	16/777	85/18432	4.40885030659661e-07	2.1463084901659e-05	1.74244514509512e-05	HBG2/GPX1/HBA2/HBA1/PRDX1/HBD/HBB/PRDX3/HBM/SOD1/ALOX5AP/GSTP1/CAT/SOD2/GPX4/PRDX5	16
MF	GO:0015399	primary active transmembrane transporter activity	23/777	169/18432	7.07152871379668e-07	3.29287271846793e-05	2.67326440164579e-05	CYB5A/NDUFA5/ATP6V0B/NDUFB1/UQCR10/COX7B/NDUFA1/NDUFB3/ATP6V1E1/NDUFS3/ATP6V0E1/NDUFS7/NDUFA3/RALBP1/UQCRC1/ATP6V0D1/CYC1/TAP1/NDUFB5/COX7A2L/NDUFS8/NDUFB4/ATP6V1G1	23
MF	GO:0036402	proteasome-activating activity	5/777	6/18432	7.61370685447761e-07	3.39761668381063e-05	2.75829906219233e-05	PSMC3/PSMC5/PSMC1/PSMC6/PSMC4	5
MF	GO:0031720	haptoglobin binding	6/777	10/18432	9.99727496935329e-07	4.28283259687095e-05	3.47694699986771e-05	HBG2/HBA2/HBA1/HBD/HBB/HBM	6
MF	GO:0044183	protein folding chaperone	13/777	68/18432	4.40393323117646e-06	0.000178002044568011	0.000144508023797904	CD74/HSPB1/CCT8/HSP90AA1/HSPA8/TCP1/CCT7/CCT3/CCT5/FKBP8/CCT6A/CCT4/HSPD1	13
MF	GO:0031492	nucleosomal DNA binding	10/777	40/18432	4.48744650171458e-06	0.000178002044568011	0.000144508023797904	HMGN1/HMGN2/SMARCB1/HMGN3/HDAC2/SMARCA4/HNRNPC/RBBP4/SMARCE1/HDAC1	10
MF	GO:0019904	protein domain specific binding	55/777	693/18432	5.07204807965515e-06	0.00019400583904681	0.000157500440368239	GPX1/TUBB/LAT2/CALM2/LEF1/HMGB2/ID3/EBF1/HNRNPK/YWHAE/YWHAQ/CHMP1B/YWHAH/PAG1/INSR/BANF1/ETS2/CBX3/TCEAL4/AP2M1/SH3BGRL/RBMX/HNRNPM/SRSF9/PRKAR1A/PLSCR1/UBE2I/HSP90AA1/TRIM28/BLNK/TCEAL8/GAPDH/HSPA8/CALM3/CARD8/BCL2L1/DDX5/BAX/SKP1/GNAI3/POLR2J/HNRNPA1/FKBP8/CCT6A/WASF2/RHOA/PYCARD/TDG/DNAJA1/CAPG/LSM4/HDAC1/DBNL/ATF4/PPP1CC	55
MF	GO:0008137	NADH dehydrogenase (ubiquinone) activity	10/777	41/18432	5.71243909481223e-06	0.000203934075684797	0.000165560515519821	NDUFA5/NDUFB1/NDUFA1/NDUFB3/NDUFS3/NDUFS7/NDUFA3/NDUFB5/NDUFS8/NDUFB4	10
MF	GO:0140662	ATP-dependent protein folding chaperone	10/777	41/18432	5.71243909481223e-06	0.000203934075684797	0.000165560515519821	CCT8/HSP90AA1/HSPA8/TCP1/CCT7/CCT3/CCT5/CCT6A/CCT4/HSPD1	10
MF	GO:0031491	nucleosome binding	13/777	70/18432	6.16548077977314e-06	0.000213007416617324	0.000172926557694146	HMGN1/HMGN2/PARP1/SMARCB1/HMGN3/HDAC2/SMARCA4/HNRNPC/RBBP4/SMARCE1/SSRP1/HDAC1/ZNHIT1	13
MF	GO:0042609	CD4 receptor binding	5/777	8/18432	6.61931323446803e-06	0.000221540139816102	0.000179853708278638	HLA-DRB1/CD74/CD22/PLSCR1/SPG21	5
MF	GO:0050136	NADH dehydrogenase (quinone) activity	10/777	42/18432	7.21650366425321e-06	0.000228683383621083	0.000185652832936277	NDUFA5/NDUFB1/NDUFA1/NDUFB3/NDUFS3/NDUFS7/NDUFA3/NDUFB5/NDUFS8/NDUFB4	10
MF	GO:0003684	damaged DNA binding	13/777	71/18432	7.25978995622486e-06	0.000228683383621083	0.000185652832936277	HMGB2/PCNA/HMGB1/PARP1/NEIL1/APEX1/MSH6/XRCC6/RPA2/XRCC5/TDG/RPA3/RAD23A	13
MF	GO:0003954	NADH dehydrogenase activity	10/777	44/18432	1.12741697108329e-05	0.000344989593151487	0.000280074110711217	NDUFA5/NDUFB1/NDUFA1/NDUFB3/NDUFS3/NDUFS7/NDUFA3/NDUFB5/NDUFS8/NDUFB4	10
MF	GO:0005344	oxygen carrier activity	6/777	14/18432	1.23603717635019e-05	0.000351306666050163	0.000285202522145988	HBG2/HBA2/HBA1/HBD/HBB/HBM	6
MF	GO:0043021	ribonucleoprotein complex binding	20/777	159/18432	1.23968892785889e-05	0.000351306666050163	0.000285202522145988	SRP9/YBX3/BAG6/PPP1CA/SEC61G/SNRPD1/NAA10/NME1/DDX5/SNRPG/PIM1/SNRPB/MTIF3/PRPF31/EIF6/TMEM147/SERBP1/EIF4H/C1QBP/DDX3X	20
MF	GO:0140297	DNA-binding transcription factor binding	41/777	476/18432	1.24646622874941e-05	0.000351306666050163	0.000285202522145988	MEF2C/FOS/LEF1/HMGB2/ID3/PCNA/JUP/HMGB1/HMGA1/HSPB1/PARP1/HHEX/PTMA/YWHAH/RBX1/SMARCB1/HMGN3/ETS2/HDAC2/SMARCA4/APEX1/TAF7/PRKCB/TCF3/HDAC7/EIF4E/SMARCE1/CPNE1/DDX5/TLE4/PSMC5/TDG/DNAJA1/SPI1/MED30/HDAC1/GTF2I/MED4/ATF4/CDK5RAP3/CNOT7	41
MF	GO:0003955	NAD(P)H dehydrogenase (quinone) activity	10/777	45/18432	1.3952519250841e-05	0.000383157644042326	0.000311060213257616	NDUFA5/NDUFB1/NDUFA1/NDUFB3/NDUFS3/NDUFS7/NDUFA3/NDUFB5/NDUFS8/NDUFB4	10
MF	GO:0004298	threonine-type endopeptidase activity	5/777	9/18432	1.43750386961249e-05	0.000384891661088745	0.000312467946394715	PSMB9/PSMB7/PSMB8/PSMB6/PSMB5	5
MF	GO:0042162	telomeric DNA binding	9/777	37/18432	1.72366969748946e-05	0.000450256157563711	0.000365533034692246	TERF2/APEX1/UPF2/XRCC6/RPA2/HNRNPA1/HNRNPD/XRCC5/HNRNPA2B1	9
MF	GO:0050839	cell adhesion molecule binding	45/777	558/18432	2.49512016413594e-05	0.000636255641854664	0.000516533648014106	CD9/PRDX1/ALDOA/RANBP1/PLIN3/JUP/HNRNPK/HMGB1/YWHAE/PDLIM1/CCT8/PKM/DBN1/CD200/SNX2/RAN/PCMT1/CLIC1/MPRIP/NOP56/ENO1/ISG15/CHMP5/HSPA8/AHSA1/PPP1CA/PSMB6/NUDC/EIF4G2/ICAM2/PUF60/PCBP1/NUMB/RTN4/WASF2/GLOD4/BSG/CAPG/EIF3E/FERMT3/DBNL/CD47/SERBP1/EIF4H/DDX3X	45
MF	GO:0032395	MHC class II receptor activity	5/777	10/18432	2.77503498953144e-05	0.000691177319485622	0.000561120906083959	HLA-DRA/HLA-DRB1/HLA-DQB1/HLA-DPA1/HLA-DQA1	5
MF	GO:0003729	mRNA binding	47/777	596/18432	2.91060352736664e-05	0.000708467358593108	0.000575157539139915	HNRNPA1L2/HNRNPK/YBX3/TYMS/PKM/ELAVL1/SRSF6/CARHSP1/HNRNPA0/RBMX/HNRNPM/HNRNPC/EIF2S2/HSP90AA1/SLIRP/SLBP/SRSF1/TIA1/HNRNPR/NCBP2/RNPS1/UPF3B/EIF4G2/DDX5/SNRNP70/CCT5/RPL7/THOC2/HNRNPA1/PCBP1/DENR/G3BP1/ZFP36L1/YBX1/MRPL12/PAIP2/HNRNPD/RBM8A/HNRNPA2B1/TSN/NHP2/YTHDF2/PTBP1/SRSF5/SERBP1/C1QBP/DDX3X	47
MF	GO:0047485	protein N-terminus binding	15/777	106/18432	3.74860500013863e-05	0.000892167990032994	0.000724291866693452	CALM2/PARP1/YWHAQ/BANF1/SMARCA4/GLRX/ALOX5AP/CALM3/SMARCE1/RPA2/MORF4L1/PDCD10/EIF3E/HDAC1/PPP1CC	15
MF	GO:0030515	snoRNA binding	8/777	32/18432	4.10897844277363e-05	0.000956677372219686	0.000776662744560874	NOP10/NUDT1/NOP56/DKC1/NUDT5/XRCC5/SNU13/NHP2	8
MF	GO:0070990	snRNP binding	4/777	6/18432	4.39178691781118e-05	0.00100076676361187	0.000812455989722739	SNRPD1/SNRPG/SNRPB/PRPF31	4
MF	GO:0003682	chromatin binding	46/777	597/18432	6.19075282494901e-05	0.00137420386841797	0.0011156247435385	FOS/LEF1/HMGN1/PCNA/EGR1/HMGN2/HMGA1/PARP1/STAG3/NONO/SMARCB1/HMGN3/CBX3/HDAC2/RAN/SMARCA4/APEX1/RBMX/HNRNPC/MTF2/PRKCB/RBBP4/TRIM28/HDAC7/CKS2/SMARCE1/MSH6/BRD3/ERG/DDX5/KLHDC3/RUVBL2/SMC4/POLE3/TLE4/YBX1/MORF4L1/HNRNPD/SSRP1/NELFE/TOP2B/SPI1/HDAC1/ATF4/ENY2/ZNHIT1	46
MF	GO:0017069	snRNA binding	10/777	53/18432	6.28720724112797e-05	0.00137420386841797	0.0011156247435385	SNRPD3/SNRPB2/NCBP2/LSM2/LSM7/SNRNP70/PRPF31/LSM3/LSM4/SNU13	10
MF	GO:0016779	nucleotidyltransferase activity	16/777	126/18432	8.00723837143531e-05	0.00171515045916144	0.00139241660943275	DNTT/TERF2/POLR2J3/ZCCHC7/FHIT/PTGES3/UGP2/PAPOLA/DKC1/POLR2K/POLR2F/POLR2J/POLR2L/POLE3/NUDT5/POLR2I	16
MF	GO:0140097	catalytic activity, acting on DNA	24/777	241/18432	8.83659529475718e-05	0.00185568501189901	0.00150650726800195	DNTT/TERF2/PCNA/MCM7/NEIL1/MCM3/SMARCA4/APEX1/MCM5/PTGES3/RBBP4/MSH6/XRCC6/DKC1/NME1/MGMT/RUVBL2/POLE3/G3BP1/XRCC5/CHD9/TDG/TOP2B/DDX3X	24
MF	GO:0008301	DNA binding, bending	6/777	19/18432	9.31654313065209e-05	0.00191884955633238	0.00155778636152199	LEF1/HMGB2/HMGB1/HMGA1/HHEX/HMGB3	6
MF	GO:0016462	pyrophosphatase activity	53/777	737/18432	0.000107104568156658	0.00215858316966454	0.00175241014117933	TUBB/TUBA1B/GNG11/EIF4A2/DUT/CCT8/MCM7/FHIT/RGS19/MCM3/MX1/RAN/SMARCA4/MCM5/NUDT3/NUDT1/GNA15/ARL5A/RAB11A/HSP90AA1/HSPA8/TCP1/CCT7/PSMC3/ARHGDIB/DDX5/RAB7A/RUVBL2/SMC4/RAC1/CCT3/CCT5/GNAI3/PSMC5/G3BP1/ARL16/TUFM/RAB8A/CCT6A/RHOA/NUDT5/PSMC1/CHD9/PSMC6/PSMC4/GNB2/CCT4/RAB5C/HSPD1/TUBB4B/ATP6V1G1/ARF4/DDX3X	53
MF	GO:0016817	hydrolase activity, acting on acid anhydrides	53/777	738/18432	0.000110851610020121	0.00215858316966454	0.00175241014117933	TUBB/TUBA1B/GNG11/EIF4A2/DUT/CCT8/MCM7/FHIT/RGS19/MCM3/MX1/RAN/SMARCA4/MCM5/NUDT3/NUDT1/GNA15/ARL5A/RAB11A/HSP90AA1/HSPA8/TCP1/CCT7/PSMC3/ARHGDIB/DDX5/RAB7A/RUVBL2/SMC4/RAC1/CCT3/CCT5/GNAI3/PSMC5/G3BP1/ARL16/TUFM/RAB8A/CCT6A/RHOA/NUDT5/PSMC1/CHD9/PSMC6/PSMC4/GNB2/CCT4/RAB5C/HSPD1/TUBB4B/ATP6V1G1/ARF4/DDX3X	53
MF	GO:0016818	hydrolase activity, acting on acid anhydrides, in phosphorus-containing anhydrides	53/777	738/18432	0.000110851610020121	0.00215858316966454	0.00175241014117933	TUBB/TUBA1B/GNG11/EIF4A2/DUT/CCT8/MCM7/FHIT/RGS19/MCM3/MX1/RAN/SMARCA4/MCM5/NUDT3/NUDT1/GNA15/ARL5A/RAB11A/HSP90AA1/HSPA8/TCP1/CCT7/PSMC3/ARHGDIB/DDX5/RAB7A/RUVBL2/SMC4/RAC1/CCT3/CCT5/GNAI3/PSMC5/G3BP1/ARL16/TUFM/RAB8A/CCT6A/RHOA/NUDT5/PSMC1/CHD9/PSMC6/PSMC4/GNB2/CCT4/RAB5C/HSPD1/TUBB4B/ATP6V1G1/ARF4/DDX3X	53
MF	GO:0016655	oxidoreductase activity, acting on NAD(P)H, quinone or similar compound as acceptor	10/777	57/18432	0.000119593950962942	0.00228723431216627	0.00185685344916147	NDUFA5/NDUFB1/NDUFA1/NDUFB3/NDUFS3/NDUFS7/NDUFA3/NDUFB5/NDUFS8/NDUFB4	10
MF	GO:0042802	identical protein binding	117/777	1997/18432	0.000132090273665801	0.00248190672098374	0.00201489503320317	TCL1A/UHRF1/TERF2/CD79B/S100A16/CD79A/PRDX1/XBP1/FOS/TCF4/ALDOA/TUBA1A/DCK/PCNA/JUP/HNRNPK/PFKL/CD74/HSPB1/YWHAE/PARP1/YWHAQ/CD53/TYMS/HHEX/PRMT1/SMIM3/ELAVL1/ACADM/CHMP1B/YWHAH/FHIT/ESD/PSME2/NONO/SMARCB1/SNX2/BANF1/HPS4/ENG/BTK/CBX3/MX1/PRDX3/RBMX/BRK1/HNRNPC/TPM4/SOD1/VDAC1/JCHAIN/ENO1/FABP5/UGP2/ALOX5AP/ACADVL/EIF3J/RNF5/HSP90AA1/BST2/TCF3/SLBP/SRM/GAPDH/PSMC3/MME/CARD8/PDCD6/BCL2L1/PIK3AP1/U…	117
MF	GO:0003735	structural constituent of ribosome	19/777	176/18432	0.000165172044588306	0.00304998723713924	0.00247608182994448	RPS4Y2/RPS17/ISG15/MRPL42/MRPL51/MRPS6/MRPL28/MRPL52/RPL7/MRPL12/RPL7L1/MRPS18C/MRPL18/MRPL14/RPS10/RPS27L/MRPL23/MRPL33/MRPL57	19
MF	GO:0098847	sequence-specific single stranded DNA binding	5/777	14/18432	0.000191430425022019	0.00346749568621661	0.00281502917766467	TERF2/RPA2/HNRNPA1/PCBP1/HNRNPA2B1	5
MF	GO:0061629	RNA polymerase II-specific DNA-binding transcription factor binding	30/777	350/18432	0.000194257461412695	0.00346749568621661	0.00281502917766467	MEF2C/FOS/LEF1/PCNA/HMGB1/HMGA1/HSPB1/PARP1/YWHAH/RBX1/SMARCB1/HMGN3/ETS2/HDAC2/SMARCA4/APEX1/TAF7/PRKCB/TCF3/SMARCE1/CPNE1/DDX5/DNAJA1/SPI1/MED30/HDAC1/GTF2I/MED4/ATF4/CDK5RAP3	30
MF	GO:0061650	ubiquitin-like protein conjugating enzyme activity	8/777	40/18432	0.000222914910205878	0.00391380112836878	0.00317735488921579	UBE2L6/UBE2E1/UBE2I/UBE2A/UBE2J1/UBE2S/UBE2D3/UBE2N	8
MF	GO:0070034	telomerase RNA binding	6/777	22/18432	0.000229889485365745	0.00397115546494698	0.00322391706132606	HNRNPC/NOP10/SNRPD3/DKC1/SNRPB/NHP2	6
MF	GO:0017111	ribonucleoside triphosphate phosphatase activity	48/777	677/18432	0.00031062858545427	0.0052806859527226	0.00428703778755601	TUBB/TUBA1B/GNG11/EIF4A2/CCT8/MCM7/RGS19/MCM3/MX1/RAN/SMARCA4/MCM5/GNA15/ARL5A/RAB11A/HSP90AA1/HSPA8/TCP1/CCT7/PSMC3/ARHGDIB/DDX5/RAB7A/RUVBL2/SMC4/RAC1/CCT3/CCT5/GNAI3/PSMC5/G3BP1/ARL16/TUFM/RAB8A/CCT6A/RHOA/PSMC1/CHD9/PSMC6/PSMC4/GNB2/CCT4/RAB5C/HSPD1/TUBB4B/ATP6V1G1/ARF4/DDX3X	48
MF	GO:0019901	protein kinase binding	49/777	697/18432	0.000327665797793655	0.0053254340873384	0.00432336582253823	TCL1A/CD24/TCL1B/NBEAL1/CALM2/CCND3/BANK1/PCNA/JUP/HSPB1/PARP1/PRMT1/ELAVL1/CKS1B/DUSP1/PRDX3/HNRNPA0/VDAC1/PRKAR1A/PRKCB/BCL11A/PEBP1/HSP90AA1/BLNK/TCF3/HDAC7/CALM3/CKS2/VRK1/GSTP1/BCL2L1/RAC1/PPP1R15A/PIH1D1/RAB8A/RHOA/PTK2B/PIN1/TDG/TOP2B/GLRX3/PDCD10/FNTA/ATF4/CDK5RAP3/SRSF5/JTB/PPP1CC/C1QBP	49
MF	GO:0140657	ATP-dependent activity	41/777	552/18432	0.000330745788390445	0.0053254340873384	0.00432336582253823	EIF4A2/CCT8/MCM7/MCM3/SMARCA4/MCM5/DYNC1I2/ATP6V0B/RBBP4/MYL6/HSP90AA1/HSPA8/TCP1/CCT7/PSMC3/MSH6/XRCC6/DDX5/ATP6V1E1/RUVBL2/SMC4/CCT3/CCT5/DYNLRB1/PSMC5/G3BP1/ATP6V0E1/CCT6A/XRCC5/PSMC1/CHD9/RALBP1/TOP2B/ATP6V0D1/PSMC6/PSMC4/TAP1/CCT4/HSPD1/ATP6V1G1/DDX3X	41
MF	GO:0003691	double-stranded telomeric DNA binding	4/777	9/18432	0.000333150405090264	0.0053254340873384	0.00432336582253823	TERF2/APEX1/XRCC6/XRCC5	4
MF	GO:0030492	hemoglobin binding	4/777	9/18432	0.000333150405090264	0.0053254340873384	0.00432336582253823	HBG2/HBD/HBB/AHSP	4
MF	GO:0032182	ubiquitin-like protein binding	14/777	116/18432	0.000374841943859304	0.00590376061578404	0.00479287067535271	HSPB1/CKS1B/UBE2L6/UBE2A/CKS2/BUB3/CUEDC2/VPS28/CXCR4/TDG/RAD23A/FBXW7/SERBP1/UBE2N	14
MF	GO:0043024	ribosomal small subunit binding	5/777	17/18432	0.000532450377438585	0.00821228176086952	0.0066670054887004	NME1/PIM1/MTIF3/EIF4H/DDX3X	5
MF	GO:0098505	G-rich strand telomeric DNA binding	4/777	10/18432	0.000536750441886897	0.00821228176086952	0.0066670054887004	TERF2/RPA2/HNRNPA1/HNRNPA2B1	4
MF	GO:0000217	DNA secondary structure binding	7/777	36/18432	0.000659199562242048	0.00975300059593673	0.00791781266130399	MEF2C/HMGB2/HMGB1/HMGA1/HMGB3/MSH6/HNRNPD	7
MF	GO:0061631	ubiquitin conjugating enzyme activity	7/777	36/18432	0.000659199562242048	0.00975300059593673	0.00791781266130399	UBE2L6/UBE2E1/UBE2A/UBE2J1/UBE2S/UBE2D3/UBE2N	7
MF	GO:0004448	isocitrate dehydrogenase [NAD(P)+] activity	3/777	5/18432	0.000700112242899903	0.00975300059593673	0.00791781266130399	IDH2/IDH3G/IDH3B	3
MF	GO:0031721	hemoglobin alpha binding	3/777	5/18432	0.000700112242899903	0.00975300059593673	0.00791781266130399	HBG2/HBD/HBB	3
MF	GO:0034513	box H/ACA snoRNA binding	3/777	5/18432	0.000700112242899903	0.00975300059593673	0.00791781266130399	NOP10/DKC1/NHP2	3
MF	GO:0051021	GDP-dissociation inhibitor binding	3/777	5/18432	0.000700112242899903	0.00975300059593673	0.00791781266130399	HSP90AA1/RAC1/RHOA	3
MF	GO:0043130	ubiquitin binding	12/777	96/18432	0.000701196121276497	0.00975300059593673	0.00791781266130399	HSPB1/CKS1B/UBE2L6/UBE2A/CKS2/BUB3/CUEDC2/VPS28/CXCR4/RAD23A/FBXW7/UBE2N	12
MF	GO:0019900	kinase binding	52/777	781/18432	0.000770603045920113	0.0105809725920569	0.00858998806923095	TCL1A/CD24/TCL1B/NBEAL1/CALM2/CCND3/BANK1/PCNA/JUP/PFKL/HSPB1/PARP1/PRMT1/ELAVL1/CKS1B/DUSP1/PRDX3/HNRNPA0/VDAC1/PRKAR1A/GSN/PRKCB/BCL11A/PEBP1/HSP90AA1/BLNK/TCF3/HDAC7/CALM3/CKS2/VRK1/GSTP1/BCL2L1/RAC1/PPP1R15A/PIH1D1/RAB8A/RHOA/PTK2B/PIN1/TDG/TOP2B/GLRX3/RAD23A/PDCD10/FNTA/ATF4/CDK5RAP3/SRSF5/JTB/PPP1CC/C1QBP	52
MF	GO:0042605	peptide antigen binding	7/777	37/18432	0.000783813283925909	0.0106261269251221	0.0086266458697242	HLA-DRA/HLA-DRB1/HLA-DPB1/HLA-DQB1/HLA-DPA1/HLA-DQA1/TAP1	7
MF	GO:1901612	cardiolipin binding	4/777	11/18432	0.000815403066033785	0.0109162085465273	0.00886214384926193	GSDMD/MME/NME4/STOML2	4
MF	GO:0070003	threonine-type peptidase activity	5/777	19/18432	0.000932765810907019	0.0123332368331039	0.010012534890308	PSMB9/PSMB7/PSMB8/PSMB6/PSMB5	5
MF	GO:0016651	oxidoreductase activity, acting on NAD(P)H	11/777	87/18432	0.00105060028476305	0.0137218646948931	0.0111398695149459	NDUFA5/NDUFB1/AKR1A1/NDUFA1/NDUFB3/NDUFS3/NDUFS7/NDUFA3/NDUFB5/NDUFS8/NDUFB4	11
MF	GO:0019825	oxygen binding	7/777	39/18432	0.00108846257330684	0.0140451013977304	0.0114022839004622	HBG2/HBA2/HBA1/HBD/HBB/HBM/SOD2	7
MF	GO:0003899	DNA-directed 5'-3' RNA polymerase activity	6/777	29/18432	0.00113777131304839	0.014506584241367	0.0117769311350623	POLR2J3/POLR2K/POLR2F/POLR2J/POLR2L/POLR2I	6
MF	GO:0043047	single-stranded telomeric DNA binding	4/777	12/18432	0.00118247242044171	0.0148991524975655	0.012095631198574	TERF2/RPA2/HNRNPA1/HNRNPA2B1	4
MF	GO:0003727	single-stranded RNA binding	11/777	89/18432	0.00126981971220174	0.0156595414694014	0.0127129404429953	HNRNPF/RBMX/HNRNPC/POLR2G/TIA1/STRBP/HNRNPA1/PTBP1/HNRNPH1/EIF4H/DDX3X	11
MF	GO:0043028	cysteine-type endopeptidase regulator activity involved in apoptotic process	7/777	40/18432	0.0012720635927525	0.0156595414694014	0.0127129404429953	DPEP1/PRDX3/CARD8/PYCARD/RPS27L/PRDX5/CD27	7
MF	GO:0000287	magnesium ion binding	20/777	225/18432	0.00139287587091714	0.0169519324744575	0.0137621467628895	IDH2/DUT/PKM/RAN/NUDT3/ENO1/PLSCR1/PAPOLA/PDCD6/COMT/MSH6/GLUL/NME1/TKT/HPRT1/STK26/NUDT5/TDG/IDH3G/IDH3B	20
MF	GO:0031490	chromatin DNA binding	13/777	118/18432	0.00141546142425688	0.0170332492739227	0.0138281624652417	HMGN1/HMGN2/SMARCB1/HMGN3/HDAC2/SMARCA4/APEX1/HNRNPC/RBBP4/SMARCE1/RUVBL2/POLE3/HDAC1	13
MF	GO:0140296	general transcription initiation factor binding	8/777	53/18432	0.0015864222787007	0.0188784251165384	0.0153261380375062	TCF4/HNRNPF/HHEX/TAF7/RUVBL2/PSMC5/PSMC1/ATF4	8
MF	GO:0019104	DNA N-glycosylase activity	4/777	13/18432	0.00165135934749467	0.0192239767518129	0.0156066684328443	PCNA/NEIL1/APEX1/TDG	4
MF	GO:0061133	endopeptidase activator activity	4/777	13/18432	0.00165135934749467	0.0192239767518129	0.0156066684328443	PSME2/PSME1/CARD8/PSENEN	4
MF	GO:0016887	ATP hydrolysis activity	27/777	347/18432	0.00170193253963966	0.019599674730689	0.0159116726399814	EIF4A2/CCT8/MCM7/MCM3/SMARCA4/MCM5/HSP90AA1/HSPA8/TCP1/CCT7/PSMC3/DDX5/RUVBL2/SMC4/CCT3/CCT5/PSMC5/G3BP1/CCT6A/PSMC1/CHD9/PSMC6/PSMC4/CCT4/HSPD1/ATP6V1G1/DDX3X	27
MF	GO:0008094	ATP-dependent activity, acting on DNA	13/777	121/18432	0.00177968777226388	0.0202770808946235	0.0164616136605819	MCM7/MCM3/SMARCA4/MCM5/RBBP4/MSH6/XRCC6/RUVBL2/G3BP1/XRCC5/CHD9/TOP2B/DDX3X	13
MF	GO:0060090	molecular adaptor activity	35/777	492/18432	0.0018419575092106	0.0207656472880479	0.016858248228343	SOCS2/BANK1/JUP/HMGN2/HMGA1/PAG1/RBX1/AP2M1/ATP1B3/SH3BGRL/SYNE3/JCHAIN/UPF2/BLNK/HSPA8/LAMTOR5/PDCD6/SNAP23/PSMD4/KLHDC3/SKP1/RUVBL2/HNRNPA1/SUN2/CXCR4/STX7/TCOF1/HNRNPA2B1/PSMC6/SPI1/GNB2/FNTA/ST13/VAMP8/FBXW7	35
MF	GO:0070182	DNA polymerase binding	5/777	22/18432	0.00190204735848904	0.0212197158431433	0.0172268762950871	PCNA/HMGB1/SMARCA4/PTGES3/HSP90AA1	5
MF	GO:0034062	5'-3' RNA polymerase activity	6/777	33/18432	0.00229891800963244	0.0239077579221591	0.0194091189185743	POLR2J3/POLR2K/POLR2F/POLR2J/POLR2L/POLR2I	6
MF	GO:0097747	RNA polymerase activity	6/777	33/18432	0.00229891800963244	0.0239077579221591	0.0194091189185743	POLR2J3/POLR2K/POLR2F/POLR2J/POLR2L/POLR2I	6
MF	GO:0003720	telomerase activity	3/777	7/18432	0.00229925216244854	0.0239077579221591	0.0194091189185743	TERF2/PTGES3/DKC1	3
MF	GO:0008121	ubiquinol-cytochrome-c reductase activity	3/777	7/18432	0.00229925216244854	0.0239077579221591	0.0194091189185743	UQCR10/UQCRC1/CYC1	3
MF	GO:0008379	thioredoxin peroxidase activity	3/777	7/18432	0.00229925216244854	0.0239077579221591	0.0194091189185743	PRDX1/PRDX3/PRDX5	3
MF	GO:0097573	glutathione oxidoreductase activity	3/777	7/18432	0.00229925216244854	0.0239077579221591	0.0194091189185743	GLRX/GLRX5/GLRX3	3
MF	GO:0140824	thioredoxin-dependent peroxiredoxin activity	3/777	7/18432	0.00229925216244854	0.0239077579221591	0.0194091189185743	PRDX1/PRDX3/PRDX5	3
MF	GO:0140104	molecular carrier activity	10/777	83/18432	0.00252208474989717	0.0259726227609603	0.021085445378695	HBG2/HBA2/HBA1/HBD/HBB/RAN/HBM/HSPA8/ATOX1/EMC10	10
MF	GO:0005246	calcium channel regulator activity	7/777	45/18432	0.00258084207222944	0.0263245891367403	0.0213711834753034	NPY/CALM2/TSPAN13/YWHAE/PRKCB/STIM2/PHPT1	7
MF	GO:0042625	ATPase-coupled ion transmembrane transporter activity	5/777	24/18432	0.00286316413243294	0.0283930443132933	0.0230504246919065	ATP6V0B/ATP6V1E1/ATP6V0E1/ATP6V0D1/ATP6V1G1	5
MF	GO:0044769	ATPase activity, coupled to transmembrane movement of ions, rotational mechanism	5/777	24/18432	0.00286316413243294	0.0283930443132933	0.0230504246919065	ATP6V0B/ATP6V1E1/ATP6V0E1/ATP6V0D1/ATP6V1G1	5
MF	GO:0046961	proton-transporting ATPase activity, rotational mechanism	5/777	24/18432	0.00286316413243294	0.0283930443132933	0.0230504246919065	ATP6V0B/ATP6V1E1/ATP6V0E1/ATP6V0D1/ATP6V1G1	5
MF	GO:1901611	phosphatidylglycerol binding	4/777	15/18432	0.00294737396077522	0.028797617031127	0.0233788703795871	GSDMD/MME/NME4/STOML2	4
MF	GO:0046983	protein dimerization activity	64/777	1070/18432	0.0029577384439066	0.028797617031127	0.0233788703795871	TERF2/S100A16/POLR2J3/MEF2C/XBP1/TCF4/ID3/DCK/JUP/HSPB1/YWHAE/PARP1/TYMS/HHEX/ELAVL1/LYL1/YWHAH/SNX2/BANF1/HPS4/ENG/MLXIP/RAN/TPM4/JCHAIN/ENO1/TAF7/HSP90AA1/BST2/TCF3/SRM/MME/CARD8/PDCD6/BCL2L1/UXS1/TRMT112/LSM5/BAX/TKT/PPP2R1A/RUVBL2/POLR2J/DPY30/POLE3/SUPT4H1/CAT/STK26/NUDT5/CISD2/TPI1/PYCARD/TDG/TCOF1/TOP2B/PDCD10/LSM6/CHMP4A/TAP1/ST13/ATF4/PPP3CA/BNIP3L/CALCOCO2	64
MF	GO:0097718	disordered domain specific binding	6/777	35/18432	0.00313692764708459	0.0300212534132089	0.0243722593929043	CALM2/AP2M1/HSP90AA1/GAPDH/CALM3/FKBP8	6
MF	GO:0042393	histone binding	21/777	258/18432	0.00313947748111988	0.0300212534132089	0.0243722593929043	UHRF1/LEF1/CKS1B/PTMA/CBX3/NASP/SMARCA4/MTF2/TAF7/PRKCB/RBBP4/DEK/CKS2/VRK1/MSH6/BRD3/PIH1D1/RBBP7/SSRP1/ZNHIT1/ANP32A	21
MF	GO:0003678	DNA helicase activity	9/777	72/18432	0.00317078687556597	0.0300523251657624	0.0243974844826967	MCM7/MCM3/MCM5/XRCC6/RUVBL2/G3BP1/XRCC5/CHD9/DDX3X	9
MF	GO:0036094	small molecule binding	131/777	2482/18432	0.00340427180377661	0.0319822377354803	0.025964252169155	HBG2/HBA2/HBA1/UHRF1/TUBB/TUBA1B/DDAH2/ALDOA/HBD/ID3/HBB/LCN6/TUBA1A/DCK/IDH2/EIF4A2/PFKL/ERH/PARP1/CCT8/TYMS/PKM/PRMT1/ACADM/AK1/MCM7/FHIT/INSR/MCM3/ENG/BTK/MX1/RAN/SMARCA4/PGK1/QRSL1/HBM/MCM5/ACSS1/VDAC1/GNA15/PRKAR1A/FABP5/UGP2/PRKCB/UBE2E1/ARL5A/LGALS9/RAB11A/ALOX5AP/ACADVL/UBE2I/NDUFA13/PEBP1/HSP90AA1/CDK4/UBE2A/GAPDH/HSPA8/TCP1/CCT7/PSMC3/PAPOLA/VRK1/GRAMD1A/MSH6/UXS1/XRCC6/CMPK1/GLUL/FPGS/…	131
MF	GO:0051920	peroxiredoxin activity	3/777	8/18432	0.00356391998123528	0.0331909417382868	0.0269455185766622	PRDX1/PRDX3/PRDX5	3
MF	GO:0005521	lamin binding	4/777	16/18432	0.00380007034682337	0.0347852593286139	0.0282398390146298	NARF/SUN2/PPP1CC/BNIP3L	4
MF	GO:0017070	U6 snRNA binding	4/777	16/18432	0.00380007034682337	0.0347852593286139	0.0282398390146298	LSM2/LSM7/LSM3/LSM4	4
MF	GO:0017025	TBP-class protein binding	5/777	26/18432	0.00413326603544951	0.0371993943190456	0.0301997146862565	HNRNPF/HHEX/RUVBL2/PSMC5/PSMC1	5
MF	GO:0035925	mRNA 3'-UTR AU-rich region binding	5/777	26/18432	0.00413326603544951	0.0371993943190456	0.0301997146862565	ELAVL1/HNRNPA0/TIA1/ZFP36L1/HNRNPD	5
MF	GO:0008022	protein C-terminus binding	16/777	181/18432	0.00423689248670826	0.0378142654438712	0.0306988876668511	TERF2/TCF4/PCNA/ECM1/NEIL1/BANF1/PRDX3/SNX17/XRCC6/PTK2B/XRCC5/TOP2B/DBNL/SIPA1/ATF4/PPP1CC	16
MF	GO:0000400	four-way junction DNA binding	4/777	17/18432	0.00480549187586484	0.0425345603227376	0.0345309812045617	HMGB2/HMGB1/HMGB3/MSH6	4
MF	GO:0009678	pyrophosphate hydrolysis-driven proton transmembrane transporter activity	5/777	27/18432	0.00489951351913218	0.04301130310648	0.034918016969829	ATP6V0B/ATP6V1E1/ATP6V0E1/ATP6V0D1/ATP6V1G1	5
MF	GO:0003680	minor groove of adenine-thymine-rich DNA binding	3/777	9/18432	0.00517930476930779	0.0447341565155536	0.0363166870920903	MEF2C/HMGA1/HNRNPD	3
MF	GO:0016679	oxidoreductase activity, acting on diphenols and related substances as donors	3/777	9/18432	0.00517930476930779	0.0447341565155536	0.0363166870920903	UQCR10/UQCRC1/CYC1	3
MF	GO:0043177	organic acid binding	13/777	137/18432	0.00525884670192061	0.0450577985420558	0.0365794305329383	HBG2/HBA2/HBA1/DDAH2/HBD/ID3/HBB/TYMS/HBM/FABP5/ALOX5AP/GLUL/SCP2	13
