# Supplementary material for: Immunometabolic Dysregulation in B-Cell Acute Lymphoblastic Leukemia Revealed by Single-Cell RNA Sequencing: Perspectives on Subtypes and Potential Therapeutic Targets
Source: Int J Mol Sci. 2025 Oct 14;26(20):9996. doi: 10.3390/ijms26209996 (PMC12563021; doi:10.3390/ijms26209996)
Supplement: Supplementary file 1 [file ijms-26-09996-s001.zip › Supplementary Table S7/GO_result_Cluster4.csv]

ONTOLOGY	ID	Description	GeneRatio	BgRatio	pvalue	p.adjust	qvalue	geneID	Count
BP	GO:0010604	positive regulation of macromolecule metabolic process	490/1485	3570/18903	6.71808515816441e-42	5.0217686557279e-38	3.76000618799581e-38	SMAD1/CDK6/ZMIZ1/MDM2/CCN2/TP53INP1/TCF4/SSBP2/UHRF1/MEF2C/ZNF107/ERG/MDK/JUP/MYB/FLT3/CIITA/NRIP1/CBFA2T3/RUNX1/MZB1/YBX3/CD81/SPTBN1/LMO2/TERF2/CD34/MLXIP/JUND/FOXO1/DDX17/ZEB2/PAX5/IGF2BP1/USP22/ELK3/TRIM28/PAN3/PTEN/TCF3/FBXW7/LEF1/TAF10/AUTS2/CD74/CHD7/DDX39B/INSR/CD24/ADNP/TCF12/ATP2A3/ARIH1/ETV6/TRAF3IP2/SMARCA4/HSPB1/AKAP12/CDK2AP1/PRKCB/GTF2I/GNA12/ENG/LILRA2/ETS2/P2RX1/CDK5RAP3/CDK9/INO…	490
BP	GO:0009893	positive regulation of metabolic process	514/1485	3897/18903	2.61194003728517e-39	7.26123458664016e-36	5.43678708638137e-36	SMAD1/CDK6/ZMIZ1/MDM2/CCN2/TP53INP1/TCF4/SSBP2/GNAS/UHRF1/MEF2C/ZNF107/ERG/MDK/JUP/MYB/FLT3/CIITA/NRIP1/CBFA2T3/RUNX1/MZB1/YBX3/CD81/SPTBN1/LMO2/TERF2/CD34/MLXIP/JUND/FOXO1/DDX17/ZEB2/CD19/PAX5/IGF2BP1/USP22/ELK3/TRIM28/PAN3/PTEN/TCF3/FBXW7/VAV3/LEF1/TAF10/AUTS2/SCARB1/CD74/CHD7/DDX39B/INSR/CD24/ADNP/TCF12/ATP2A3/ARIH1/ETV6/TRAF3IP2/SMARCA4/HSPB1/AKAP12/CDK2AP1/PRKCB/GTF2I/GNA12/ENG/LILRA2/ETS2/Y…	514
BP	GO:0051173	positive regulation of nitrogen compound metabolic process	444/1485	3175/18903	2.91420786085893e-39	7.26123458664016e-36	5.43678708638137e-36	SMAD1/ZMIZ1/MDM2/CCN2/TP53INP1/TCF4/SSBP2/UHRF1/MEF2C/ZNF107/ERG/MDK/JUP/MYB/FLT3/CIITA/NRIP1/CBFA2T3/RUNX1/YBX3/CD81/LMO2/TERF2/MLXIP/JUND/FOXO1/DDX17/ZEB2/PAX5/IGF2BP1/USP22/ELK3/TRIM28/PAN3/PTEN/TCF3/FBXW7/LEF1/TAF10/AUTS2/CD74/CHD7/DDX39B/INSR/CD24/ADNP/TCF12/ATP2A3/ARIH1/ETV6/SMARCA4/CDK2AP1/PRKCB/GTF2I/GNA12/ENG/LILRA2/ETS2/P2RX1/CDK5RAP3/CDK9/INO80/DAPK1/RB1/MAZ/SYK/PKD1/BCL7A/PTK2/NLRC5/M…	444
BP	GO:0031325	positive regulation of cellular metabolic process	429/1485	3133/18903	2.03702960554127e-35	3.32124247696001e-32	2.4867518042593e-32	SMAD1/ZMIZ1/MDM2/CCN2/TP53INP1/TCF4/SSBP2/UHRF1/MEF2C/ZNF107/ERG/MDK/JUP/MYB/FLT3/CIITA/NRIP1/CBFA2T3/RUNX1/YBX3/CD81/LMO2/TERF2/MLXIP/JUND/FOXO1/DDX17/ZEB2/CD19/PAX5/IGF2BP1/USP22/ELK3/TRIM28/PAN3/PTEN/TCF3/FBXW7/VAV3/LEF1/TAF10/AUTS2/SCARB1/CD74/CHD7/DDX39B/INSR/CD24/ADNP/TCF12/ARIH1/ETV6/SMARCA4/CDK2AP1/PRKCB/GTF2I/GNA12/ENG/ETS2/YPEL3/GNAI2/CDK5RAP3/CDK9/INO80/DAPK1/RB1/MAZ/SYK/PKD1/BCL7A/PTK…	429
BP	GO:0019219	regulation of nucleobase-containing compound metabolic process	519/1485	4076/18903	2.22156687422074e-35	3.32124247696001e-32	2.4867518042593e-32	SMAD1/TCFL5/CDK6/ZMIZ1/MDM2/TP53INP1/TCF4/SSBP2/UHRF1/MEF2C/ZNF107/ERG/MDK/JUP/MYB/CIITA/NRIP1/CBFA2T3/PTPRK/RUNX1/YBX3/CD81/LMO2/AEBP1/BACH2/TERF2/PSMA6/MLXIP/CDCA7/JUND/FOXO1/DDX17/ZEB2/CUX1/PAX5/IGF2BP1/MSH6/USP22/ELK3/TRIM28/TIA1/PAN3/KHDRBS3/PTEN/MED13L/TCF3/LEF1/TAF10/AUTS2/CD74/CHD7/DDX39B/INSR/INTS3/ADNP/TCF12/ETV6/AFF3/TRAF3IP2/SMARCA4/EBF1/PRKCB/GTF2I/ENG/ETS2/CDK5RAP3/CDK9/INO80/RB1/MA…	519
BP	GO:0006325	chromatin organization	146/1485	624/18903	1.9811535105856e-34	2.4681870819379e-31	1.84803389750591e-31	RAG1/UHRF1/MYB/XIST/USP22/TRIM28/CHD7/SMARCA4/TASOR/PRKCB/INO80/RB1/BCL7A/DNMT3A/KDM5B/ARID1B/BRD4/SCMH1/SPIN1/RBBP4/CHD9/HDAC7/NR3C1/YEATS2/BRD7/JMJD1C/TASOR2/KMT2A/SMARCC1/SUZ12/SPI1/NSD2/TRIM27/KDM1A/KAT6B/SMARCB1/BAZ2A/PBRM1/CBX5/RBM15B/HMGA1/SETD5/CTBP1/NASP/TOP1/RESF1/SMARCD2/CREBZF/ASXL1/CDYL/KANSL1/SETD2/OGT/RCOR1/KDM6A/BPTF/SMARCC2/BAG6/CBX4/IKZF1/BRD2/ATF7IP/DNMT1/KDM3B/LMNB1/KDM4B/SET/…	146
BP	GO:0036211	protein modification process	474/1485	3645/18903	6.2172977620953e-34	6.6391858245232e-31	4.97103341369334e-31	SMAD1/CDK6/ZMIZ1/MDM2/CCN2/RAG1/UHRF1/MEF2C/ERG/GRK2/MYB/FLT3/STK32B/STK24/PTPRK/CD81/SPTBN1/EDEM1/SOCS2/FOXO1/PAX5/USP22/TRIM28/PAN3/PTEN/FBXW7/LEF1/TAF10/AUTS2/CD74/RIMKLB/INSR/CD24/ADNP/MAP4K4/HERC2/ARIH1/LONRF1/TRAF3IP2/HSPB1/CDK2AP1/PRKCB/GNA12/ENG/MIB1/GALNT7/GNAI2/CDK5RAP3/CDK9/DAPK1/RB1/ADAM10/MKNK2/BMP2K/SYK/PKD1/ZNRF1/DNMT3A/LDLRAD4/STK38/MAN1A1/PTK2/KDM5B/GNAQ/UBE2R2/BCR/BRD4/RCAN1/BTK…	474
BP	GO:0045935	positive regulation of nucleobase-containing compound metabolic process	314/1485	2052/18903	1.09013817111653e-33	1.01859785363701e-30	7.62666402082445e-31	SMAD1/ZMIZ1/TP53INP1/TCF4/SSBP2/UHRF1/MEF2C/ZNF107/ERG/MDK/JUP/MYB/CIITA/NRIP1/RUNX1/CD81/LMO2/TERF2/MLXIP/JUND/FOXO1/DDX17/ZEB2/PAX5/IGF2BP1/USP22/ELK3/TRIM28/PAN3/TCF3/LEF1/TAF10/AUTS2/CD74/CHD7/DDX39B/INSR/TCF12/ETV6/SMARCA4/PRKCB/GTF2I/ENG/ETS2/CDK5RAP3/CDK9/INO80/RB1/MAZ/PKD1/BCL7A/NLRC5/MEF2A/ARID1B/BRD4/SNRNP70/SOX4/SPIN1/RBBP4/NR3C1/EIF2AK3/PBX2/PTOV1/HMCES/TRIM24/MAML2/MAML3/FLI1/ZNF91/B…	314
BP	GO:0031324	negative regulation of cellular metabolic process	342/1485	2345/18903	1.11329216456223e-32	9.24650992233629e-30	6.92324495786827e-30	TCFL5/CDK6/MDM2/UHRF1/MEF2C/MYB/CIITA/NRIP1/CBFA2T3/PTPRK/RUNX1/YBX3/AEBP1/BACH2/TERF2/CD34/HAP1/JUND/FOXO1/ZEB2/CUX1/PAX5/IGF2BP1/MSH6/ELK3/TRIM28/TIA1/PAN3/PTEN/TCF3/FBXW7/LEF1/ETV6/TRAF3IP2/SMARCA4/HSPB1/ENG/ETS2/GNAI2/CAPRIN1/CDK5RAP3/DAPK1/RB1/MAZ/TLE5/BCL7A/DNMT3A/LDLRAD4/STK38/KDM5B/GNAQ/BCR/MEF2A/SNRNP70/SCMH1/RBBP4/PDS5A/ZNF217/HDAC7/NR3C1/EIF2AK3/TRIM24/NEIL1/ZNF91/TLE1/YEATS2/BRD7/BCL1…	342
BP	GO:0043412	macromolecule modification	490/1485	3869/18903	2.63107373039584e-32	1.96672761347089e-29	1.47257042363312e-29	SMAD1/CDK6/ZMIZ1/MDM2/CCN2/RAG1/UHRF1/MEF2C/ERG/GRK2/MYB/FLT3/STK32B/STK24/PTPRK/CD81/SPTBN1/EDEM1/SOCS2/FOXO1/PAX5/USP22/TRIM28/PAN3/PTEN/FBXW7/LEF1/TAF10/AUTS2/CD74/RIMKLB/INSR/CD24/ADNP/DNTT/MAP4K4/HERC2/ARIH1/LONRF1/TRAF3IP2/HSPB1/CDK2AP1/PRKCB/GNA12/ENG/MIB1/GALNT7/GNAI2/CDK5RAP3/CDK9/DAPK1/RB1/ADAM10/MKNK2/BMP2K/SYK/PKD1/ZNRF1/DNMT3A/LDLRAD4/STK38/MAN1A1/PTK2/KDM5B/GNAQ/UBE2R2/BCR/BRD4/RCAN…	490
BP	GO:0044260	cellular macromolecule metabolic process	432/1485	3266/18903	4.50481358992386e-32	3.06122559860735e-29	2.29206639785887e-29	MDM2/CCN2/RAG1/UHRF1/MYB/CBFA2T3/YBX3/EDEM1/ZCCHC7/TERF2/PSMA6/PAX5/IGF2BP1/MSH6/USP22/TRIM28/RUBCNL/TIA1/PAN3/PTEN/TCF3/MYO18A/FBXW7/LEF1/TAF10/AUTS2/INSR/INTS3/DNTT/HERC2/ARIH1/TRAF3IP2/SMARCA4/HSPB1/CDK2AP1/GNA12/EEF1G/MIB1/GALNT7/CAPRIN1/CDK9/INO80/DAPK1/TOP2B/MKNK2/BCL7A/ZNRF1/DNMT3A/MAN1A1/PTK2/UBE2R2/ARID1B/BRD4/BTK/UBA7/SOX4/RBBP4/PDS5A/EIF2AK3/SYVN1/GABARAP/HMCES/PIK3C3/NEIL1/ZNF91/POLE/…	432
BP	GO:0051252	regulation of RNA metabolic process	477/1485	3754/18903	1.30249581964493e-31	8.11346354320489e-29	6.07488620443167e-29	SMAD1/TCFL5/CDK6/ZMIZ1/MDM2/TP53INP1/TCF4/SSBP2/UHRF1/MEF2C/ZNF107/ERG/MDK/JUP/MYB/CIITA/NRIP1/CBFA2T3/PTPRK/RUNX1/YBX3/CD81/LMO2/AEBP1/BACH2/PSMA6/MLXIP/CDCA7/JUND/FOXO1/DDX17/ZEB2/CUX1/PAX5/IGF2BP1/USP22/ELK3/TRIM28/TIA1/PAN3/KHDRBS3/PTEN/MED13L/TCF3/LEF1/TAF10/AUTS2/CD74/CHD7/DDX39B/INSR/INTS3/ADNP/TCF12/ETV6/AFF3/TRAF3IP2/SMARCA4/EBF1/PRKCB/GTF2I/ENG/ETS2/CDK5RAP3/CDK9/INO80/RB1/MAZ/TLE5/SYK/…	477
BP	GO:0010556	regulation of macromolecule biosynthetic process	499/1485	4002/18903	2.90401051317442e-31	1.66980604507529e-28	1.25025294725088e-28	SMAD1/TCFL5/CDK6/ZMIZ1/MDM2/TP53INP1/TCF4/SSBP2/UHRF1/MEF2C/ZNF107/ERG/MDK/JUP/MYB/CIITA/NRIP1/CBFA2T3/PTPRK/RUNX1/YBX3/CD81/LMO2/AEBP1/BACH2/TERF2/PSMA6/MLXIP/CDCA7/JUND/FOXO1/DDX17/ZEB2/CUX1/PAX5/IGF2BP1/USP22/ELK3/TRIM28/TIA1/PAN3/PTEN/MED13L/TCF3/LEF1/TAF10/AUTS2/CD74/CHD7/DDX39B/INSR/INTS3/ADNP/TCF12/ETV6/AFF3/SMARCA4/HSPB1/AKAP12/EBF1/PRKCB/GTF2I/ENG/ETS2/CAPRIN1/CDK5RAP3/CDK9/INO80/DAPK1/R…	499
BP	GO:0010557	positive regulation of macromolecule biosynthetic process	293/1485	1918/18903	4.06186902409713e-31	2.16874792536615e-28	1.62383139858078e-28	SMAD1/ZMIZ1/TP53INP1/TCF4/SSBP2/UHRF1/MEF2C/ZNF107/ERG/MDK/JUP/MYB/CIITA/NRIP1/RUNX1/YBX3/CD81/LMO2/MLXIP/JUND/FOXO1/DDX17/ZEB2/PAX5/IGF2BP1/USP22/ELK3/TRIM28/TCF3/LEF1/TAF10/AUTS2/CD74/CHD7/DDX39B/INSR/TCF12/ETV6/SMARCA4/AKAP12/PRKCB/GTF2I/ENG/ETS2/CDK5RAP3/CDK9/INO80/RB1/MAZ/PKD1/NLRC5/MEF2A/ARID1B/BRD4/SOX4/SPIN1/RBBP4/NR3C1/EIF2AK3/PBX2/PTOV1/TRIM24/MAML2/MAML3/FLI1/ZNF91/BRD7/KMT2A/HNRNPD/SM…	293
BP	GO:0009889	regulation of biosynthetic process	520/1485	4239/18903	5.18332471629433e-31	2.58302348362001e-28	1.93401666782715e-28	SMAD1/TCFL5/CDK6/ZMIZ1/MDM2/CCN2/TP53INP1/TCF4/SSBP2/UHRF1/MEF2C/ZNF107/ERG/MDK/JUP/MYB/CIITA/NRIP1/CBFA2T3/ALOX5/PTPRK/RUNX1/YBX3/CD81/LMO2/AEBP1/BACH2/TERF2/CD34/PSMA6/MLXIP/CDCA7/JUND/FOXO1/DDX17/ZEB2/CUX1/PAX5/IGF2BP1/USP22/ELK3/TRIM28/TIA1/PAN3/PTEN/MED13L/TCF3/FBXW7/LEF1/TAF10/AUTS2/SCARB1/CD74/CHD7/DDX39B/INSR/INTS3/ADNP/TCF12/ETV6/AFF3/SMARCA4/HSPB1/AKAP12/EBF1/PRKCB/GTF2I/ENG/ETS2/CAPRIN…	520
BP	GO:0051254	positive regulation of RNA metabolic process	284/1485	1843/18903	9.50892158622758e-31	4.4424493035657e-28	3.32624579434027e-28	SMAD1/ZMIZ1/TP53INP1/TCF4/SSBP2/UHRF1/MEF2C/ZNF107/ERG/MDK/JUP/MYB/CIITA/NRIP1/RUNX1/CD81/LMO2/MLXIP/JUND/FOXO1/DDX17/ZEB2/PAX5/IGF2BP1/USP22/ELK3/TRIM28/PAN3/TCF3/LEF1/TAF10/AUTS2/CD74/CHD7/DDX39B/INSR/TCF12/ETV6/SMARCA4/PRKCB/GTF2I/ENG/ETS2/CDK5RAP3/CDK9/INO80/RB1/MAZ/PKD1/NLRC5/MEF2A/ARID1B/BRD4/SNRNP70/SOX4/SPIN1/RBBP4/NR3C1/EIF2AK3/PBX2/PTOV1/TRIM24/MAML2/MAML3/FLI1/ZNF91/BRD7/KMT2A/HNRNPD/S…	284
BP	GO:0033554	cellular response to stress	298/1485	1979/18903	1.47088182699386e-30	6.46755391575243e-28	4.84252549481509e-28	CDK6/ZMIZ1/MDM2/CCN2/TP53INP1/UHRF1/MEF2C/STK24/ALOX5/PTPRK/YBX3/EDEM1/PRDX1/RCSD1/TERF2/CD34/JUND/FOXO1/IGF2BP1/MSH6/USP22/TRIM28/PTEN/ITPR1/FBXW7/VAV3/TAF10/NREP/CD74/DDX39B/INTS3/VPS13C/DNTT/ATP2A3/MAP4K4/HERC2/SMARCA4/HSPB1/YPEL3/MAPK8IP3/GRINA/CDK5RAP3/CDK9/INO80/DAPK1/BCL7A/DNMT3A/MAN1A1/ARID1B/BRD4/BTK/UBA7/SOX4/NPEPPS/PDS5A/BIRC7/EIF2AK3/PLIN3/SYVN1/GABARAP/HMCES/PIK3C3/NEIL1/POLE/BRD7/LR…	298
BP	GO:0031326	regulation of cellular biosynthetic process	511/1485	4175/18903	4.44419026264639e-30	1.84557345629343e-27	1.38185728809888e-27	SMAD1/TCFL5/CDK6/ZMIZ1/MDM2/TP53INP1/TCF4/SSBP2/UHRF1/MEF2C/ZNF107/ERG/MDK/JUP/MYB/CIITA/NRIP1/CBFA2T3/PTPRK/RUNX1/YBX3/CD81/LMO2/AEBP1/BACH2/TERF2/CD34/PSMA6/MLXIP/CDCA7/JUND/FOXO1/DDX17/ZEB2/CUX1/PAX5/IGF2BP1/USP22/ELK3/TRIM28/TIA1/PAN3/PTEN/MED13L/TCF3/FBXW7/LEF1/TAF10/AUTS2/SCARB1/CD74/CHD7/DDX39B/INSR/INTS3/ADNP/TCF12/ETV6/AFF3/SMARCA4/HSPB1/EBF1/PRKCB/GTF2I/ENG/ETS2/CAPRIN1/CDK5RAP3/CDK9/IN…	511
BP	GO:0044271	cellular nitrogen compound biosynthetic process	573/1485	4865/18903	5.48978575544803e-30	2.12484593917331e-27	1.59096016315219e-27	SMAD1/TCFL5/CDK6/ZMIZ1/MDM2/CCN2/TP53INP1/TCF4/SSBP2/UHRF1/MEF2C/ZNF107/ERG/MDK/JUP/MYB/CIITA/NRIP1/CBFA2T3/PTPRK/RUNX1/YBX3/CD81/LMO2/AEBP1/BACH2/TERF2/CD34/PSMA6/MLXIP/CDCA7/JUND/FOXO1/DDX17/ZEB2/CUX1/PAX5/IGF2BP1/USP22/ELK3/TRIM28/TIA1/PAN3/PTEN/MED13L/TCF3/LEF1/TAF10/AUTS2/CD74/CHD7/DDX39B/INSR/INTS3/ADNP/TCF12/DNTT/ETV6/AFF3/SMARCA4/HSPB1/EBF1/ATP5F1B/PRKCB/GTF2I/ENG/EEF1G/ETS2/FPGS/CAPRIN1/…	573
BP	GO:0031328	positive regulation of cellular biosynthetic process	302/1485	2032/18903	5.68520652621622e-30	2.12484593917331e-27	1.59096016315219e-27	SMAD1/ZMIZ1/TP53INP1/TCF4/SSBP2/UHRF1/MEF2C/ZNF107/ERG/MDK/JUP/MYB/CIITA/NRIP1/RUNX1/YBX3/CD81/LMO2/MLXIP/JUND/FOXO1/DDX17/ZEB2/PAX5/IGF2BP1/USP22/ELK3/TRIM28/TCF3/LEF1/TAF10/AUTS2/SCARB1/CD74/CHD7/DDX39B/INSR/TCF12/ETV6/SMARCA4/PRKCB/GTF2I/ENG/ETS2/CDK5RAP3/CDK9/INO80/RB1/MAZ/PKD1/NLRC5/MEF2A/ARID1B/BRD4/SOX4/SPIN1/RBBP4/NR3C1/EIF2AK3/PBX2/PTOV1/TRIM24/MAML2/MAML3/FLI1/ZNF91/BRD7/KMT2A/HNRNPD/SM…	302
BP	GO:0051172	negative regulation of nitrogen compound metabolic process	349/1485	2490/18903	6.34573164942216e-30	2.2587782894967e-27	1.69124086115176e-27	TCFL5/CDK6/MDM2/RAG1/UHRF1/MEF2C/MYB/CIITA/NRIP1/CBFA2T3/PTPRK/RUNX1/YBX3/DPEP1/AEBP1/BACH2/TERF2/CD34/HAP1/JUND/FOXO1/ZEB2/CUX1/PAX5/IGF2BP1/MSH6/ELK3/TRIM28/TIA1/PAN3/PTEN/TCF3/LEF1/ETV6/TRAF3IP2/SMARCA4/HSPB1/ENG/ETS2/GNAI2/CAPRIN1/CDK5RAP3/DAPK1/RB1/MAZ/TLE5/CRIM1/BCL7A/DNMT3A/LDLRAD4/STK38/TFPI/SIMC1/RIC1/KDM5B/GNAQ/MEF2A/SNRNP70/SCMH1/SOX4/RBBP4/PDS5A/ZNF217/BIRC7/HDAC7/NR3C1/EIF2AK3/TRIM24…	349
BP	GO:0009891	positive regulation of biosynthetic process	306/1485	2074/18903	7.96280376051264e-30	2.70554355044691e-27	2.02575251649023e-27	SMAD1/ZMIZ1/CCN2/TP53INP1/TCF4/SSBP2/UHRF1/MEF2C/ZNF107/ERG/MDK/JUP/MYB/CIITA/NRIP1/RUNX1/YBX3/CD81/LMO2/MLXIP/JUND/FOXO1/DDX17/ZEB2/PAX5/IGF2BP1/USP22/ELK3/TRIM28/TCF3/LEF1/TAF10/AUTS2/SCARB1/CD74/CHD7/DDX39B/INSR/TCF12/ETV6/SMARCA4/AKAP12/PRKCB/GTF2I/ENG/ETS2/CDK5RAP3/CDK9/INO80/RB1/MAZ/PKD1/NLRC5/MEF2A/ARID1B/BRD4/SOX4/SPIN1/RBBP4/NR3C1/EIF2AK3/PBX2/PTOV1/TRIM24/MAML2/MAML3/FLI1/ZNF91/BRD7/KMT…	306
BP	GO:0051246	regulation of protein metabolic process	363/1485	2668/18903	1.20905770054076e-28	3.92943752675746e-26	2.94213262873007e-26	ZMIZ1/MDM2/CCN2/RAG1/UHRF1/MEF2C/MYB/FLT3/CBFA2T3/RUNX1/YBX3/DPEP1/CD81/HAP1/FOXO1/PAX5/IGF2BP1/TIA1/PAN3/PTEN/FBXW7/AUTS2/CD74/INSR/CD24/ADNP/ATP2A3/ARIH1/HSPB1/CDK2AP1/GNA12/ENG/LILRA2/GNAI2/CAPRIN1/P2RX1/CDK5RAP3/CDK9/DAPK1/RB1/MKNK2/SYK/PKD1/CRIM1/LDLRAD4/STK38/TFPI/SIMC1/RIC1/PTK2/GNAQ/BRD4/RCAN1/SNRNP70/SOX4/BIRC7/EIF2AK3/GABARAP/PECAM1/CCNY/TCL1A/YEATS2/BRD7/PUM2/LAPTM5/RAPGEF2/KMT2A/PIK3C…	363
BP	GO:0009059	macromolecule biosynthetic process	562/1485	4806/18903	2.28480467022403e-28	7.11621454580193e-26	5.3282045752549e-26	SMAD1/TCFL5/CDK6/ZMIZ1/MDM2/CCN2/TP53INP1/TCF4/SSBP2/UHRF1/MEF2C/ZNF107/ERG/MDK/JUP/MYB/CIITA/NRIP1/CBFA2T3/PTPRK/RUNX1/YBX3/CD81/LMO2/AEBP1/BACH2/TERF2/PSMA6/MLXIP/CDCA7/JUND/FOXO1/DDX17/ZEB2/CUX1/PAX5/IGF2BP1/USP22/ELK3/TRIM28/TIA1/PAN3/PTEN/MED13L/TCF3/LEF1/TAF10/AUTS2/CD74/CHD7/DDX39B/INSR/INTS3/ADNP/TCF12/DNTT/ETV6/AFF3/SMARCA4/HSPB1/AKAP12/EBF1/PRKCB/GTF2I/ENG/EEF1G/ETS2/GALNT7/CAPRIN1/CDK5…	562
BP	GO:0045893	positive regulation of DNA-templated transcription	261/1485	1692/18903	3.51733287052659e-28	1.01123320027639e-25	7.57152181076514e-26	SMAD1/ZMIZ1/TP53INP1/TCF4/SSBP2/UHRF1/MEF2C/ZNF107/ERG/MDK/JUP/MYB/CIITA/NRIP1/RUNX1/CD81/LMO2/MLXIP/JUND/FOXO1/DDX17/ZEB2/PAX5/USP22/ELK3/TRIM28/TCF3/LEF1/TAF10/AUTS2/CD74/CHD7/DDX39B/INSR/TCF12/ETV6/SMARCA4/PRKCB/GTF2I/ENG/ETS2/CDK5RAP3/CDK9/INO80/RB1/MAZ/PKD1/NLRC5/MEF2A/ARID1B/BRD4/SOX4/SPIN1/RBBP4/NR3C1/EIF2AK3/PBX2/PTOV1/TRIM24/MAML2/MAML3/FLI1/ZNF91/BRD7/KMT2A/HNRNPD/SMAD4/MAP2K2/SMARCC1/D…	261
BP	GO:1903508	positive regulation of nucleic acid-templated transcription	261/1485	1692/18903	3.51733287052659e-28	1.01123320027639e-25	7.57152181076514e-26	SMAD1/ZMIZ1/TP53INP1/TCF4/SSBP2/UHRF1/MEF2C/ZNF107/ERG/MDK/JUP/MYB/CIITA/NRIP1/RUNX1/CD81/LMO2/MLXIP/JUND/FOXO1/DDX17/ZEB2/PAX5/USP22/ELK3/TRIM28/TCF3/LEF1/TAF10/AUTS2/CD74/CHD7/DDX39B/INSR/TCF12/ETV6/SMARCA4/PRKCB/GTF2I/ENG/ETS2/CDK5RAP3/CDK9/INO80/RB1/MAZ/PKD1/NLRC5/MEF2A/ARID1B/BRD4/SOX4/SPIN1/RBBP4/NR3C1/EIF2AK3/PBX2/PTOV1/TRIM24/MAML2/MAML3/FLI1/ZNF91/BRD7/KMT2A/HNRNPD/SMAD4/MAP2K2/SMARCC1/D…	261
BP	GO:0018130	heterocycle biosynthetic process	496/1485	4086/18903	4.41252928118132e-28	1.22161690284557e-25	9.14675173023045e-26	SMAD1/TCFL5/CDK6/ZMIZ1/MDM2/CCN2/TP53INP1/TCF4/SSBP2/UHRF1/MEF2C/ZNF107/ERG/MDK/JUP/MYB/CIITA/NRIP1/CBFA2T3/ALOX5/PTPRK/RUNX1/YBX3/CD81/LMO2/AEBP1/BACH2/TERF2/PSMA6/MLXIP/CDCA7/JUND/FOXO1/DDX17/ZEB2/CUX1/PAX5/USP22/ELK3/TRIM28/PTEN/MED13L/TCF3/LEF1/TAF10/AUTS2/CD74/CHD7/DDX39B/INSR/INTS3/ADNP/TCF12/DNTT/ETV6/AFF3/SMARCA4/EBF1/ATP5F1B/PRKCB/GTF2I/ENG/ETS2/FPGS/CDK5RAP3/CDK9/INO80/RB1/MAZ/TLE5/SYK/…	496
BP	GO:1902680	positive regulation of RNA biosynthetic process	261/1485	1698/18903	6.17937379334417e-28	1.6496721109017e-25	1.23517783681244e-25	SMAD1/ZMIZ1/TP53INP1/TCF4/SSBP2/UHRF1/MEF2C/ZNF107/ERG/MDK/JUP/MYB/CIITA/NRIP1/RUNX1/CD81/LMO2/MLXIP/JUND/FOXO1/DDX17/ZEB2/PAX5/USP22/ELK3/TRIM28/TCF3/LEF1/TAF10/AUTS2/CD74/CHD7/DDX39B/INSR/TCF12/ETV6/SMARCA4/PRKCB/GTF2I/ENG/ETS2/CDK5RAP3/CDK9/INO80/RB1/MAZ/PKD1/NLRC5/MEF2A/ARID1B/BRD4/SOX4/SPIN1/RBBP4/NR3C1/EIF2AK3/PBX2/PTOV1/TRIM24/MAML2/MAML3/FLI1/ZNF91/BRD7/KMT2A/HNRNPD/SMAD4/MAP2K2/SMARCC1/D…	261
BP	GO:0019438	aromatic compound biosynthetic process	495/1485	4100/18903	1.98097855304693e-27	5.03662742437449e-25	3.77113156351335e-25	SMAD1/TCFL5/CDK6/ZMIZ1/MDM2/CCN2/TP53INP1/TCF4/SSBP2/UHRF1/MEF2C/ZNF107/ERG/MDK/JUP/MYB/CIITA/NRIP1/CBFA2T3/PTPRK/RUNX1/YBX3/CD81/LMO2/AEBP1/BACH2/TERF2/PSMA6/MLXIP/CDCA7/JUND/FOXO1/DDX17/ZEB2/CUX1/PAX5/USP22/ELK3/TRIM28/PTEN/MED13L/TCF3/LEF1/TAF10/AUTS2/CD74/CHD7/DDX39B/INSR/INTS3/ADNP/TCF12/DNTT/ETV6/AFF3/SMARCA4/EBF1/ATP5F1B/PRKCB/GTF2I/ENG/ETS2/FPGS/CDK5RAP3/CDK9/INO80/RB1/MAZ/TLE5/SYK/PKD1/B…	495
BP	GO:0034654	nucleobase-containing compound biosynthetic process	487/1485	4013/18903	2.02138893285933e-27	5.03662742437449e-25	3.77113156351335e-25	SMAD1/TCFL5/CDK6/ZMIZ1/MDM2/CCN2/TP53INP1/TCF4/SSBP2/UHRF1/MEF2C/ZNF107/ERG/MDK/JUP/MYB/CIITA/NRIP1/CBFA2T3/PTPRK/RUNX1/YBX3/CD81/LMO2/AEBP1/BACH2/TERF2/PSMA6/MLXIP/CDCA7/JUND/FOXO1/DDX17/ZEB2/CUX1/PAX5/USP22/ELK3/TRIM28/PTEN/MED13L/TCF3/LEF1/TAF10/AUTS2/CD74/CHD7/DDX39B/INSR/INTS3/ADNP/TCF12/DNTT/ETV6/AFF3/SMARCA4/EBF1/ATP5F1B/PRKCB/GTF2I/ENG/ETS2/CDK5RAP3/CDK9/INO80/RB1/MAZ/TLE5/SYK/PKD1/BCL7A/…	487
BP	GO:0048523	negative regulation of cellular process	568/1485	4934/18903	6.63117442236539e-27	1.5989686711994e-24	1.19721407143351e-24	MTRNR2L12/SMAD1/TCFL5/CDK6/MDM2/CCN2/TP53INP1/RAG1/UHRF1/MEF2C/MDK/JUP/GRK2/MYB/CIITA/NRIP1/STK24/CBFA2T3/ALOX5/PTPRK/RUNX1/YBX3/DPEP1/SPTBN1/CASTOR2/SEMA6A/AEBP1/SOCS2/BACH2/TERF2/CD34/HAP1/JUND/FOXO1/ZEB2/CD19/CUX1/PAX5/IGF2BP1/MSH6/ELK3/TRIM28/ARHGAP4/TIA1/PAN3/PTEN/WASF2/TCF3/MYO18A/ITPR1/FBXW7/EGFL7/LEF1/CD74/CHD7/DDX39B/INTS3/VPS13C/ADNP/MAP4K4/SPTAN1/PFKL/ETV6/TRAF3IP2/SMARCA4/HSPB1/ATP5F1…	568
BP	GO:1901362	organic cyclic compound biosynthetic process	505/1485	4253/18903	2.48390832558306e-26	5.80225460429168e-24	4.34438834444906e-24	SMAD1/TCFL5/CDK6/ZMIZ1/MDM2/CCN2/TP53INP1/TCF4/SSBP2/UHRF1/MEF2C/ZNF107/ERG/MDK/JUP/MYB/CIITA/NRIP1/CBFA2T3/ALOX5/PTPRK/RUNX1/YBX3/CD81/LMO2/AEBP1/BACH2/TERF2/PSMA6/MLXIP/CDCA7/JUND/FOXO1/DDX17/ZEB2/CUX1/PAX5/USP22/ELK3/TRIM28/PTEN/MED13L/TCF3/LEF1/TAF10/AUTS2/CD74/CHD7/DDX39B/INSR/INTS3/ADNP/TCF12/DNTT/ETV6/AFF3/SMARCA4/EBF1/ATP5F1B/PRKCB/GTF2I/ENG/ETS2/FPGS/CDK5RAP3/CDK9/INO80/RB1/MAZ/TLE5/SYK/…	505
BP	GO:0016071	mRNA metabolic process	147/1485	751/18903	7.02304368648643e-26	1.590825804742e-23	1.19111717004939e-23	YBX3/ZCCHC7/DDX17/IGF2BP1/TIA1/PAN3/PABPN1/KHDRBS3/TAF10/DDX39B/TRAF3IP2/CDK9/SNRNP70/PUM2/HNRNPD/SMG1/ALYREF/HNRNPA2B1/HNRNPL/PRPF8/SRRM2/KDM1A/PAXBP1/MBNL3/LUC7L3/ZRANB2/HIPK3/ATXN2L/RBM15B/RBM38/CDK13/QKI/IGF2BP3/UPF2/RBM26/NONO/UPF3B/LUC7L/LARP4B/SFPQ/RC3H1/THOC2/ROCK2/CPSF1/MAPK14/APP/KHDRBS1/SUGP2/CPSF6/SMG7/THOC3/HNRNPAB/PUM1/DCP2/REST/ACIN1/HSPA8/FIP1L1/RBBP6/LUC7L2/HNRNPU/PPP4R2/RNPC3/RB…	147
BP	GO:0051253	negative regulation of RNA metabolic process	225/1485	1418/18903	7.661573339834e-26	1.68441943280174e-23	1.26119459591014e-23	TCFL5/CDK6/MDM2/UHRF1/MEF2C/MYB/CIITA/NRIP1/CBFA2T3/PTPRK/RUNX1/YBX3/AEBP1/BACH2/JUND/FOXO1/ZEB2/CUX1/PAX5/IGF2BP1/ELK3/TRIM28/TCF3/LEF1/ETV6/TRAF3IP2/SMARCA4/ETS2/RB1/MAZ/TLE5/BCL7A/DNMT3A/KDM5B/MEF2A/SCMH1/RBBP4/ZNF217/HDAC7/NR3C1/TRIM24/ZNF91/TLE1/YEATS2/BRD7/BCL11A/HNRNPD/SMAD4/SPEN/CD38/HNRNPA2B1/SUZ12/HNRNPL/SPI1/NSD2/TRIM27/KDM1A/SORBS3/ZNF439/ARID5B/KAT6B/PARP14/SFMBT2/ZMYM2/PARP1/CBX5/RB…	225
BP	GO:0045934	negative regulation of nucleobase-containing compound metabolic process	239/1485	1550/18903	1.12004304701215e-25	2.3920919361188e-23	1.79105831006424e-23	TCFL5/CDK6/MDM2/UHRF1/MEF2C/MYB/CIITA/NRIP1/CBFA2T3/PTPRK/RUNX1/YBX3/AEBP1/BACH2/TERF2/JUND/FOXO1/ZEB2/CUX1/PAX5/IGF2BP1/MSH6/ELK3/TRIM28/TCF3/LEF1/ETV6/TRAF3IP2/SMARCA4/ETS2/RB1/MAZ/TLE5/BCL7A/DNMT3A/KDM5B/MEF2A/SCMH1/RBBP4/PDS5A/ZNF217/HDAC7/NR3C1/TRIM24/NEIL1/ZNF91/TLE1/YEATS2/BRD7/BCL11A/KMT2A/HNRNPD/SMAD4/SPEN/CD38/HNRNPA2B1/SUZ12/HNRNPL/SPI1/NSD2/TRIM27/KDM1A/SORBS3/ZNF439/ARID5B/KAT6B/PARP…	239
BP	GO:0016570	histone modification	109/1485	474/18903	3.52449111494932e-25	7.31821419006838e-23	5.47945007549284e-23	RAG1/UHRF1/MYB/PAX5/USP22/LEF1/TAF10/AUTS2/CDK9/KDM5B/BRD4/RBBP4/HDAC7/YEATS2/BRD7/JMJD1C/KMT2A/SMAD4/BOD1L1/SUZ12/SPI1/NSD2/KDM1A/PAXBP1/KAT6B/SMARCB1/BAZ2A/SETD5/CTBP1/SFPQ/ASXL1/KANSL1/SETD2/OGT/RCOR1/KDM6A/REST/DNMT1/KDM3B/KDM4B/SET/MTA1/GATAD2B/UBE2A/NIPBL/HCFC1/KMT2C/SF3B3/MTA2/TRIP12/HDAC2/KDM5C/EHMT1/HUWE1/CHD4/RUVBL2/RCOR3/AKAP8L/MTF2/HDAC5/EP400/CTNNB1/SUPT3H/SF3B1/UIMC1/CTCF/KMT5B/SETD…	109
BP	GO:1903506	regulation of nucleic acid-templated transcription	425/1485	3445/18903	9.32551965090303e-25	1.88400701055406e-22	1.41063408204414e-22	SMAD1/TCFL5/CDK6/ZMIZ1/MDM2/TP53INP1/TCF4/SSBP2/UHRF1/MEF2C/ZNF107/ERG/MDK/JUP/MYB/CIITA/NRIP1/CBFA2T3/PTPRK/RUNX1/YBX3/CD81/LMO2/AEBP1/BACH2/PSMA6/MLXIP/CDCA7/JUND/FOXO1/DDX17/ZEB2/CUX1/PAX5/USP22/ELK3/TRIM28/PTEN/MED13L/TCF3/LEF1/TAF10/AUTS2/CD74/CHD7/DDX39B/INSR/INTS3/ADNP/TCF12/ETV6/AFF3/SMARCA4/EBF1/PRKCB/GTF2I/ENG/ETS2/CDK5RAP3/CDK9/INO80/RB1/MAZ/TLE5/SYK/PKD1/BCL7A/DNMT3A/KDM5B/NLRC5/MEF2A…	425
BP	GO:0007049	cell cycle	265/1485	1823/18903	1.39123295894855e-24	2.73670167582643e-22	2.04908189549293e-22	CDK6/MDM2/CCN2/TP53INP1/UHRF1/SEPTIN6/MYB/PTPRK/SEPTIN9/SPTBN1/TERF2/JUND/STAG3/MSH6/USP22/PTEN/FBXW7/TAF10/DDX39B/INSR/INTS3/SMARCA4/TASOR/CDK2AP1/PRKCB/GNAI2/CDK5RAP3/CDK9/INO80/MIS18BP1/RB1/SEPTIN2/TOP2B/PKD1/BCL7A/DNMT3A/NUMA1/BCR/ARID1B/BRD4/SPIN1/RBBP4/PDS5A/BIRC7/NR3C1/NIN/TTC28/CCNY/PIK3C3/POLE/YEATS2/BRD7/SMARCC1/UBE2S/DNM2/UHRF2/ARHGEF2/PPP1R10/RCC2/LIG4/GAK/PAFAH1B1/SMARCB1/PBRM1/XPO1/…	265
BP	GO:0033036	macromolecule localization	377/1485	2946/18903	1.50259691386684e-24	2.87997741824478e-22	2.15635837814575e-22	MDM2/ABCA13/PCLO/SEPTIN6/JUP/NRIP1/ALOX5/PTPRK/FCHSD2/SEPTIN9/CD81/SPTBN1/EDEM1/TTC7A/TERF2/TAPT1/WASHC4/HAP1/FOXO1/IGF2BP1/TRIM28/DBN1/TIA1/PABPN1/AP1B1/MYO18A/FBXW7/SCARB1/CD74/HPS4/DDX39B/CD24/VPS13C/HERC2/PFKL/ITGA4/TRAF3IP2/HSPB1/TASOR/PRKCB/MAPK8IP3/SHANK3/CDK5RAP3/SYNE3/CDK9/SNX2/RB1/SEPTIN2/ADAM10/MACF1/SYK/PKD1/MAN1A1/RIC1/NUMA1/KDM5B/BCR/GDI1/SOX4/NPEPPS/EIF2AK3/PLIN3/NIN/SYVN1/GABARAP/…	377
BP	GO:0006355	regulation of DNA-templated transcription	424/1485	3443/18903	1.58310746285988e-24	2.93964958426031e-22	2.20103740038896e-22	SMAD1/TCFL5/CDK6/ZMIZ1/MDM2/TP53INP1/TCF4/SSBP2/UHRF1/MEF2C/ZNF107/ERG/MDK/JUP/MYB/CIITA/NRIP1/CBFA2T3/PTPRK/RUNX1/YBX3/CD81/LMO2/AEBP1/BACH2/PSMA6/MLXIP/CDCA7/JUND/FOXO1/DDX17/ZEB2/CUX1/PAX5/USP22/ELK3/TRIM28/PTEN/MED13L/TCF3/LEF1/TAF10/AUTS2/CD74/CHD7/DDX39B/INSR/INTS3/ADNP/TCF12/ETV6/AFF3/SMARCA4/EBF1/PRKCB/GTF2I/ENG/ETS2/CDK5RAP3/CDK9/INO80/RB1/MAZ/TLE5/SYK/PKD1/BCL7A/DNMT3A/KDM5B/NLRC5/MEF2A…	424
BP	GO:2001141	regulation of RNA biosynthetic process	425/1485	3454/18903	1.61238304956084e-24	2.93964958426031e-22	2.20103740038896e-22	SMAD1/TCFL5/CDK6/ZMIZ1/MDM2/TP53INP1/TCF4/SSBP2/UHRF1/MEF2C/ZNF107/ERG/MDK/JUP/MYB/CIITA/NRIP1/CBFA2T3/PTPRK/RUNX1/YBX3/CD81/LMO2/AEBP1/BACH2/PSMA6/MLXIP/CDCA7/JUND/FOXO1/DDX17/ZEB2/CUX1/PAX5/USP22/ELK3/TRIM28/PTEN/MED13L/TCF3/LEF1/TAF10/AUTS2/CD74/CHD7/DDX39B/INSR/INTS3/ADNP/TCF12/ETV6/AFF3/SMARCA4/EBF1/PRKCB/GTF2I/ENG/ETS2/CDK5RAP3/CDK9/INO80/RB1/MAZ/TLE5/SYK/PKD1/BCL7A/DNMT3A/KDM5B/NLRC5/MEF2A…	425
BP	GO:0006351	DNA-templated transcription	434/1485	3557/18903	2.3720725464345e-24	4.22172435347568e-22	3.16097988205319e-22	SMAD1/TCFL5/CDK6/ZMIZ1/MDM2/TP53INP1/TCF4/SSBP2/UHRF1/MEF2C/ZNF107/ERG/MDK/JUP/MYB/CIITA/NRIP1/CBFA2T3/PTPRK/RUNX1/YBX3/CD81/LMO2/AEBP1/BACH2/PSMA6/MLXIP/CDCA7/JUND/FOXO1/DDX17/ZEB2/CUX1/PAX5/USP22/ELK3/TRIM28/PTEN/MED13L/TCF3/LEF1/TAF10/AUTS2/CD74/CHD7/DDX39B/INSR/INTS3/ADNP/TCF12/ETV6/AFF3/SMARCA4/EBF1/PRKCB/GTF2I/ENG/ETS2/CDK5RAP3/CDK9/INO80/RB1/MAZ/TLE5/SYK/PKD1/BCL7A/DNMT3A/KDM5B/NLRC5/MEF2A…	434
BP	GO:0097659	nucleic acid-templated transcription	434/1485	3559/18903	2.67208057665836e-24	4.64507030477238e-22	3.4779565302552e-22	SMAD1/TCFL5/CDK6/ZMIZ1/MDM2/TP53INP1/TCF4/SSBP2/UHRF1/MEF2C/ZNF107/ERG/MDK/JUP/MYB/CIITA/NRIP1/CBFA2T3/PTPRK/RUNX1/YBX3/CD81/LMO2/AEBP1/BACH2/PSMA6/MLXIP/CDCA7/JUND/FOXO1/DDX17/ZEB2/CUX1/PAX5/USP22/ELK3/TRIM28/PTEN/MED13L/TCF3/LEF1/TAF10/AUTS2/CD74/CHD7/DDX39B/INSR/INTS3/ADNP/TCF12/ETV6/AFF3/SMARCA4/EBF1/PRKCB/GTF2I/ENG/ETS2/CDK5RAP3/CDK9/INO80/RB1/MAZ/TLE5/SYK/PKD1/BCL7A/DNMT3A/KDM5B/NLRC5/MEF2A…	434
BP	GO:0032774	RNA biosynthetic process	434/1485	3576/18903	7.30189493176561e-24	1.24049237761245e-21	9.28808022779851e-22	SMAD1/TCFL5/CDK6/ZMIZ1/MDM2/TP53INP1/TCF4/SSBP2/UHRF1/MEF2C/ZNF107/ERG/MDK/JUP/MYB/CIITA/NRIP1/CBFA2T3/PTPRK/RUNX1/YBX3/CD81/LMO2/AEBP1/BACH2/PSMA6/MLXIP/CDCA7/JUND/FOXO1/DDX17/ZEB2/CUX1/PAX5/USP22/ELK3/TRIM28/PTEN/MED13L/TCF3/LEF1/TAF10/AUTS2/CD74/CHD7/DDX39B/INSR/INTS3/ADNP/TCF12/ETV6/AFF3/SMARCA4/EBF1/PRKCB/GTF2I/ENG/ETS2/CDK5RAP3/CDK9/INO80/RB1/MAZ/TLE5/SYK/PKD1/BCL7A/DNMT3A/KDM5B/NLRC5/MEF2A…	434
BP	GO:0051641	cellular localization	412/1485	3351/18903	1.41533164456025e-23	2.35102312068619e-21	1.76030838693025e-21	MDM2/ABCA13/MEF2C/PCLO/SEPTIN6/JUP/ALOX5/PTPRK/FCHSD2/SEPTIN9/CD81/SPTBN1/EDEM1/TTC7A/BACH2/TERF2/TAPT1/WASHC4/HAP1/FOXO1/CD19/ERGIC1/TRIM28/DBN1/TIA1/PABPN1/PTEN/AP1B1/MYO18A/ITPR1/FBXW7/CD74/CHD7/HPS4/DDX39B/CD24/VPS13C/ATP2A3/HERC2/PFKL/ITGA4/LAT2/TRAF3IP2/HSPB1/TASOR/PRKCB/MAPK8IP3/SHANK3/P2RX1/CDK5RAP3/SYNE3/CDK9/SNX2/RB1/SEPTIN2/ADAM10/MACF1/SYK/PKD1/MAN1A1/RIC1/NUMA1/BCR/BTK/GDI1/ACAP2/SOX…	412
BP	GO:0006259	DNA metabolic process	178/1485	1054/18903	1.91165531496411e-23	3.10643988681668e-21	2.32592020816114e-21	CCN2/RAG1/UHRF1/TERF2/MSH6/USP22/TRIM28/TCF3/MYO18A/FBXW7/LEF1/TAF10/INTS3/DNTT/HERC2/SMARCA4/CDK2AP1/CDK9/INO80/TOP2B/BCL7A/DNMT3A/ARID1B/RBBP4/PDS5A/HMCES/NEIL1/ZNF91/POLE/BRD7/KMT2A/HNRNPD/SMG1/SMARCC1/POLD4/BOD1L1/UHRF2/ALYREF/HNRNPA2B1/SPI1/NSD2/PPP1R10/LIG4/KDM1A/SMARCB1/BAZ2A/PARP1/PBRM1/PMS2/HMGA1/MCM7/YLPM1/NASP/CSNK1E/PRKDC/CCDC88A/NONO/TOP1/UBE2V1/SPIDR/SMARCD2/SFPQ/PPP2R1A/SETD2/RNASE…	178
BP	GO:0002520	immune system development	174/1485	1024/18903	3.18875974496414e-23	5.07148491353339e-21	3.79723080940074e-21	CDK6/ZMIZ1/RAG1/MEF2C/MDK/MYB/FLT3/CBFA2T3/RUNX1/CD81/TTC7A/CD34/CD19/PAX5/MSH6/WASF2/TCF3/FBXW7/LEF1/CD74/CHD7/CIAO3/ETV6/ITGA4/TRAF3IP2/SMARCA4/CDK5RAP3/RB1/TOP2B/MKNK2/SYK/CSF3R/BCR/ARID1B/BTK/SOX4/CMTM7/BLNK/SYVN1/PREX1/HMCES/FLI1/BRD7/KMT2A/SASH3/MAP2K2/SMARCC1/XBP1/SPI1/NSD2/TMEM131L/UBASH3B/LIG4/GAB2/INPP5D/PIK3CD/KAT6B/PAFAH1B1/SMARCB1/PARP1/PBRM1/PMS2/HLX/CDK13/IRAK3/PRKDC/PLCG2/SPN/SMAR…	174
BP	GO:0006338	chromatin remodeling	91/1485	373/18903	4.37670294537883e-23	6.81580302431391e-21	5.10327402644282e-21	MYB/TRIM28/CHD7/SMARCA4/TASOR/INO80/RB1/BCL7A/DNMT3A/KDM5B/ARID1B/BRD4/SCMH1/RBBP4/CHD9/YEATS2/BRD7/SMARCC1/KDM1A/KAT6B/SMARCB1/BAZ2A/PBRM1/HMGA1/CTBP1/NASP/TOP1/RESF1/SMARCD2/SETD2/KDM6A/BPTF/SMARCC2/BRD2/ATF7IP/DNMT1/LMNB1/KDM4B/SET/MTA1/GATAD2B/HCFC1/BAZ2B/RERE/CHD1/MTA2/HDAC2/KDM5C/ARID2/CHD4/ARID1A/NUDT5/RUVBL2/HDAC5/EP400/SF3B1/CTCF/SETDB2/BAZ1B/BRD3/SMARCE1/VPS72/HMGB1/DMAP1/DPF2/INO80E/AT…	91
BP	GO:0006397	mRNA processing	109/1485	507/18903	1.11707488869793e-22	1.70410914143205e-20	1.27593709628505e-20	DDX17/TIA1/PAN3/PABPN1/KHDRBS3/DDX39B/CDK9/SNRNP70/ALYREF/HNRNPA2B1/HNRNPL/PRPF8/SRRM2/KDM1A/PAXBP1/MBNL3/LUC7L3/ZRANB2/RBM15B/RBM38/CDK13/QKI/RBM26/NONO/LUC7L/SFPQ/THOC2/CPSF1/APP/KHDRBS1/SUGP2/CPSF6/THOC3/REST/ACIN1/HSPA8/FIP1L1/RBBP6/LUC7L2/HNRNPU/PPP4R2/RNPC3/RBM6/DHX15/SF3B3/DYRK1A/SAFB/SRSF1/U2AF2/SF3A2/SETX/FAM50A/AKAP8L/SCAF4/PRKRIP1/AHCYL1/TARDBP/HTATSF1/SF3B1/CPSF7/SRSF9/USP4/THRAP3/TXN…	109
BP	GO:0080135	regulation of cellular response to stress	136/1485	726/18903	3.91774288035129e-22	5.85702560612517e-20	4.38539766206901e-20	MDM2/CCN2/STK24/ALOX5/YBX3/PRDX1/TERF2/CD34/FOXO1/USP22/TRIM28/PTEN/FBXW7/TAF10/CD74/DDX39B/VPS13C/MAP4K4/SMARCA4/HSPB1/MAPK8IP3/GRINA/CDK9/INO80/BCL7A/ARID1B/SOX4/BIRC7/EIF2AK3/SYVN1/BRD7/STK39/SMG1/MAP2K2/SMARCC1/XBP1/SPI1/ARHGEF2/NSD2/PPP1R10/KDM1A/PAFAH1B1/SMARCB1/PARP1/HIPK3/PBRM1/SLC38A2/PRKDC/NONO/UBE2V1/SPIDR/MAP3K3/SMARCD2/SFPQ/ROCK2/SETD2/RNASEH2B/APP/BCL2L1/PTK2B/MAP3K11/TAOK1/SMARCC2/…	136
BP	GO:0030097	hemopoiesis	159/1485	920/18903	5.19898379301085e-22	7.62007918681492e-20	5.70546890143213e-20	CDK6/ZMIZ1/RAG1/MEF2C/MDK/MYB/FLT3/CBFA2T3/RUNX1/CD81/TTC7A/CD34/CD19/PAX5/WASF2/TCF3/FBXW7/LEF1/CD74/CHD7/CIAO3/ETV6/ITGA4/TRAF3IP2/SMARCA4/CDK5RAP3/RB1/TOP2B/MKNK2/SYK/CSF3R/BCR/ARID1B/BTK/SOX4/CMTM7/BLNK/SYVN1/PREX1/FLI1/BRD7/KMT2A/SASH3/SMARCC1/XBP1/SPI1/TMEM131L/UBASH3B/LIG4/GAB2/INPP5D/PIK3CD/KAT6B/PAFAH1B1/SMARCB1/PARP1/PBRM1/HLX/CDK13/PRKDC/PLCG2/SPN/SMARCD2/LGALS9/PRKX/RC3H1/LYL1/HLA-DOA…	159
BP	GO:0006974	cellular response to DNA damage stimulus	154/1485	879/18903	6.18375310462498e-22	8.76371425212313e-20	6.5617558427796e-20	MDM2/UHRF1/TERF2/FOXO1/MSH6/USP22/TRIM28/FBXW7/VAV3/TAF10/CD74/DDX39B/INTS3/DNTT/HERC2/SMARCA4/CDK5RAP3/CDK9/INO80/BCL7A/ARID1B/BRD4/UBA7/SOX4/PDS5A/HMCES/NEIL1/POLE/BRD7/SMG1/SMARCC1/POLD4/BOD1L1/NSD2/PPP1R10/LIG4/KDM1A/SMARCB1/PARP1/PBRM1/CBX5/PMS2/MCM7/CSNK1E/PRKDC/NONO/UBE2V1/SPIDR/SMARCD2/SFPQ/MAPK14/UBA1/SETD2/RNASEH2B/BCL2L1/TAOK1/REV3L/SMARCC2/BAG6/MCM5/VCP/MTA1/RBBP6/TNFRSF1A/POGZ/UBE2A/…	154
BP	GO:0006996	organelle organization	425/1485	3556/18903	6.21373719548529e-22	8.76371425212313e-20	6.5617558427796e-20	CCN2/TP53INP1/PCLO/SEPTIN6/GAB1/MDK/FCHSD2/SEPTIN9/SPTBN1/SEMA6A/TERF2/CD34/TAPT1/WASHC4/HAP1/ZEB2/STAG3/TRIM28/DBN1/RUBCNL/ARHGAP4/TIA1/PAN3/PTEN/MYO18B/AP1B1/WASF2/MYO18A/FBXW7/VAV3/AUTS2/CHD7/TPM4/HPS4/INSR/VPS13C/SPTAN1/MARCKSL1/SMARCA4/TASOR/PRKCB/SHANK3/SYNE3/INO80/RB1/SEPTIN2/TOP2B/MACF1/PKD1/BCL7A/CSRP2/PTK2/NUMA1/BCR/MEF2A/ARID1B/MPRIP/NPEPPS/PDS5A/CHD9/EIF2AK3/PLIN3/NIN/GABARAP/PREX1/PI…	425
BP	GO:0046907	intracellular transport	232/1485	1587/18903	9.69504207649427e-22	1.34204517632953e-19	1.00484480937076e-19	JUP/CD81/EDEM1/BACH2/TERF2/WASHC4/HAP1/ERGIC1/TRIM28/PABPN1/AP1B1/FBXW7/CD74/HPS4/DDX39B/CD24/VPS13C/ATP2A3/HERC2/TRAF3IP2/HSPB1/MAPK8IP3/SYNE3/SNX2/SYK/PKD1/MAN1A1/RIC1/NUMA1/BCR/GDI1/ACAP2/NPEPPS/SYVN1/GABARAP/PIK3C3/LAPTM5/GNPTAB/SMG1/WASHC1/MAP2K2/ALYREF/HNRNPA2B1/ARHGEF2/TRIM27/PPP1R10/TBC1D5/TBC1D14/GAK/YWHAG/PIKFYVE/PAFAH1B1/XPO1/RBM15B/SUN2/AGFG1/RIPOR1/POM121/RFTN1/RNF31/RHOB/UPF2/CCDC88…	232
BP	GO:0048534	hematopoietic or lymphoid organ development	163/1485	962/18903	1.22187820901789e-21	1.66064356589249e-19	1.24339261958815e-19	CDK6/ZMIZ1/RAG1/MEF2C/MDK/MYB/FLT3/CBFA2T3/RUNX1/CD81/TTC7A/CD34/CD19/PAX5/WASF2/TCF3/FBXW7/LEF1/CD74/CHD7/CIAO3/ETV6/ITGA4/TRAF3IP2/SMARCA4/CDK5RAP3/RB1/TOP2B/MKNK2/SYK/CSF3R/BCR/ARID1B/BTK/SOX4/CMTM7/BLNK/SYVN1/PREX1/FLI1/BRD7/KMT2A/SASH3/MAP2K2/SMARCC1/XBP1/SPI1/TMEM131L/UBASH3B/LIG4/GAB2/INPP5D/PIK3CD/KAT6B/PAFAH1B1/SMARCB1/PARP1/PBRM1/HLX/CDK13/PRKDC/PLCG2/SPN/SMARCD2/LGALS9/PRKX/RC3H1/LYL1/…	163
BP	GO:0046649	lymphocyte activation	149/1485	846/18903	1.82440958098585e-21	2.43526100319094e-19	1.82338077859056e-19	CDK6/ZMIZ1/RAG1/MEF2C/MDK/MYB/FLT3/RUNX1/MZB1/CD81/PRDX1/HLA-DRB5/CD19/PAX5/MSH6/IGLL1/PTEN/TCF3/VAV3/LEF1/CD74/CHD7/CD24/ITGA4/LAT2/HLA-DQA2/TRAF3IP2/SMARCA4/PRKCB/PAG1/APBB1IP/DOCK8/TOP2B/SYK/ARID1B/BTK/SOX4/CMTM7/BLNK/SYVN1/PREX1/HMCES/BRD7/LAPTM5/SASH3/PIK3CG/TNFRSF21/SMARCC1/CD38/XBP1/SPI1/NSD2/TMEM131L/LIG4/INPP5D/PIK3CD/CSK/SMARCB1/PBRM1/HLX/GSN/PRKDC/CCND3/PLCG2/SPN/BANK1/SMARCD2/LGALS9/R…	149
BP	GO:0009892	negative regulation of metabolic process	423/1485	3554/18903	1.86631690005907e-21	2.44749453121782e-19	1.8325405277219e-19	SMAD1/TCFL5/CDK6/MDM2/CCN2/TP53INP1/RAG1/UHRF1/MEF2C/MYB/CIITA/NRIP1/CBFA2T3/PTPRK/RUNX1/YBX3/DPEP1/AEBP1/ZCCHC7/BACH2/TERF2/CD34/HAP1/JUND/FOXO1/DDX17/ZEB2/CUX1/PAX5/IGF2BP1/MSH6/ELK3/TRIM28/TIA1/PAN3/PTEN/TCF3/FBXW7/LEF1/CD24/ADNP/ETV6/TRAF3IP2/SMARCA4/HSPB1/TASOR/ENG/ETS2/GNAI2/CAPRIN1/CDK5RAP3/DAPK1/RB1/MAZ/ADAM10/TLE5/CRIM1/BCL7A/DNMT3A/LDLRAD4/STK38/TFPI/SIMC1/RIC1/KDM5B/GNAQ/BCR/MEF2A/BTK/…	423
BP	GO:0070727	cellular macromolecule localization	320/1485	2479/18903	4.42019773387068e-21	5.69672035529023e-19	4.26537048112348e-19	MDM2/PCLO/SEPTIN6/JUP/ALOX5/PTPRK/FCHSD2/SEPTIN9/CD81/SPTBN1/EDEM1/TTC7A/TERF2/TAPT1/WASHC4/HAP1/FOXO1/TRIM28/DBN1/TIA1/AP1B1/MYO18A/FBXW7/CD74/HPS4/CD24/VPS13C/HERC2/PFKL/ITGA4/TRAF3IP2/HSPB1/TASOR/PRKCB/MAPK8IP3/SHANK3/CDK5RAP3/SYNE3/CDK9/SNX2/RB1/SEPTIN2/ADAM10/MACF1/SYK/PKD1/MAN1A1/RIC1/NUMA1/BCR/GDI1/SOX4/NPEPPS/EIF2AK3/NIN/SYVN1/GABARAP/PECAM1/PIK3C3/LAPTM5/ABHD17B/GNPTAB/RAPGEF2/TSPAN14/PT…	320
BP	GO:0033365	protein localization to organelle	156/1485	917/18903	6.64747532798555e-21	8.42201323333762e-19	6.30591013718094e-19	MDM2/JUP/CD81/EDEM1/TERF2/TAPT1/TRIM28/TIA1/FBXW7/HPS4/VPS13C/TRAF3IP2/TASOR/CDK5RAP3/CDK9/RB1/ADAM10/SYK/MAN1A1/NUMA1/NPEPPS/EIF2AK3/PIK3C3/LAPTM5/ABHD17B/GNPTAB/GDI2/SPI1/PPP1R10/RCC2/GAK/PIKFYVE/PARP1/XPO1/SUN2/RIPOR1/POM121/HDGF/RNF31/CCDC88A/KPNA4/SPIDR/IPO7/RAP1GDS1/GLUL/CTDNEP1/ROCK2/MAPK14/HSPA4/SETD2/HHEX/BAG6/CEP68/CCT6A/VCP/TOMM6/HSPA8/LMNB1/YWHAE/NIPBL/HNRNPU/PACSIN2/DNAJA1/CEP350/ROM…	156
BP	GO:0010558	negative regulation of macromolecule biosynthetic process	231/1485	1604/18903	8.57713430175507e-21	1.06856798176032e-18	8.00081106709328e-19	TCFL5/CDK6/MDM2/UHRF1/MEF2C/MYB/CIITA/NRIP1/CBFA2T3/PTPRK/RUNX1/YBX3/AEBP1/BACH2/TERF2/JUND/FOXO1/ZEB2/CUX1/PAX5/IGF2BP1/ELK3/TRIM28/TIA1/PAN3/TCF3/LEF1/ETV6/SMARCA4/ETS2/CAPRIN1/DAPK1/RB1/MAZ/TLE5/BCL7A/DNMT3A/KDM5B/MEF2A/SCMH1/RBBP4/ZNF217/HDAC7/NR3C1/EIF2AK3/TRIM24/ZNF91/TLE1/YEATS2/BRD7/BCL11A/HNRNPD/SMAD4/GAPDH/SPEN/CD38/HNRNPA2B1/SUZ12/HNRNPL/SPI1/NSD2/TRIM27/KDM1A/SORBS3/ZNF439/ARID5B/KAT6…	231
BP	GO:0008104	protein localization	318/1485	2469/18903	8.76614224801334e-21	1.07421169350655e-18	8.043067874493e-19	MDM2/PCLO/SEPTIN6/JUP/ALOX5/PTPRK/FCHSD2/SEPTIN9/CD81/SPTBN1/EDEM1/TTC7A/TERF2/TAPT1/WASHC4/HAP1/FOXO1/TRIM28/DBN1/TIA1/AP1B1/MYO18A/FBXW7/CD74/HPS4/CD24/VPS13C/HERC2/PFKL/ITGA4/TRAF3IP2/HSPB1/TASOR/PRKCB/MAPK8IP3/SHANK3/CDK5RAP3/SYNE3/CDK9/SNX2/RB1/SEPTIN2/ADAM10/MACF1/SYK/PKD1/MAN1A1/RIC1/NUMA1/BCR/GDI1/SOX4/NPEPPS/EIF2AK3/NIN/SYVN1/GABARAP/PECAM1/PIK3C3/LAPTM5/ABHD17B/GNPTAB/RAPGEF2/TSPAN14/PT…	318
BP	GO:0033043	regulation of organelle organization	185/1485	1186/18903	2.29100729863482e-20	2.76214186407988e-18	2.06813001813944e-18	CCN2/MDK/FCHSD2/SEPTIN9/SPTBN1/TERF2/TAPT1/WASHC4/HAP1/ZEB2/TRIM28/DBN1/PAN3/WASF2/FBXW7/INSR/VPS13C/SPTAN1/SMARCA4/TASOR/SHANK3/INO80/RB1/PKD1/BCL7A/PTK2/NUMA1/ARID1B/SSH2/BRD7/HNRNPD/SMAD4/SMG1/WASHC1/MAP2K2/SMARCC1/DNM2/GDI2/HNRNPA2B1/ARHGEF2/TRIM27/PPP1R10/LIG4/TBC1D14/SORBS3/FSCN1/PIKFYVE/PAFAH1B1/SMARCB1/PARP1/PBRM1/YLPM1/GSN/RHOB/CCDC88A/ADD1/RAP1GDS1/WASF1/RESF1/SMARCD2/SFPQ/ROCK2/CALCOCO…	185
BP	GO:0044248	cellular catabolic process	283/1485	2134/18903	3.55362876770789e-20	4.21640873628833e-18	3.15699985929872e-18	MME/MDM2/TP53INP1/UHRF1/CBFA2T3/YBX3/DPEP1/EDEM1/PRDX1/ZCCHC7/HAP1/PSMA6/FOXO1/IGF2BP1/USP22/RUBCNL/PAN3/PTEN/ITPR1/FBXW7/SCARB1/INSR/VPS13C/HERC2/ARIH1/TRAF3IP2/HSPB1/GNA12/GLS/MIB1/DAPK1/PXDN/ZNRF1/MAN1A1/PTK2/UBE2R2/BTK/SNRNP70/UBA7/NPEPPS/ALDH5A1/SYVN1/GABARAP/CCNY/PIK3C3/NEIL1/PUM2/LAPTM5/NT5C2/PIK3CG/DRAM1/HNRNPD/SMG1/GAPDH/WASHC1/SMARCC1/UBE2S/XBP1/TRIM27/STT3B/RMND5A/TBC1D5/RNF130/ENTPD4/…	283
BP	GO:0045892	negative regulation of DNA-templated transcription	197/1485	1302/18903	3.94216084973151e-20	4.60432067995985e-18	3.44744559835895e-18	TCFL5/CDK6/MDM2/UHRF1/MEF2C/MYB/CIITA/NRIP1/CBFA2T3/PTPRK/RUNX1/YBX3/AEBP1/BACH2/JUND/FOXO1/ZEB2/CUX1/PAX5/ELK3/TRIM28/TCF3/LEF1/ETV6/SMARCA4/ETS2/RB1/MAZ/TLE5/BCL7A/DNMT3A/KDM5B/MEF2A/SCMH1/RBBP4/ZNF217/HDAC7/NR3C1/TRIM24/ZNF91/TLE1/YEATS2/BRD7/BCL11A/SMAD4/SPEN/CD38/HNRNPA2B1/SUZ12/HNRNPL/SPI1/NSD2/TRIM27/KDM1A/SORBS3/ZNF439/ARID5B/KAT6B/PARP14/SFMBT2/ZMYM2/PARP1/CBX5/HMGA1/CTBP1/HDGF/VGLL4/PHC…	197
BP	GO:0009890	negative regulation of biosynthetic process	239/1485	1702/18903	4.46601438291125e-20	5.13591654034794e-18	3.84547343707516e-18	TCFL5/CDK6/MDM2/UHRF1/MEF2C/MYB/CIITA/NRIP1/CBFA2T3/PTPRK/RUNX1/YBX3/AEBP1/BACH2/TERF2/CD34/JUND/FOXO1/ZEB2/CUX1/PAX5/IGF2BP1/ELK3/TRIM28/TIA1/PAN3/TCF3/FBXW7/LEF1/ETV6/SMARCA4/ETS2/CAPRIN1/DAPK1/RB1/MAZ/TLE5/BCL7A/DNMT3A/KDM5B/MEF2A/SCMH1/RBBP4/ZNF217/HDAC7/NR3C1/EIF2AK3/TRIM24/ZNF91/TLE1/YEATS2/BRD7/BCL11A/RAPGEF2/HNRNPD/SMAD4/GAPDH/SPEN/CD38/HNRNPA2B1/SUZ12/HNRNPL/SPI1/NSD2/TRIM27/KDM1A/SORBS3…	239
BP	GO:1903507	negative regulation of nucleic acid-templated transcription	197/1485	1304/18903	4.70646321835071e-20	5.33042614502599e-18	3.99111083444509e-18	TCFL5/CDK6/MDM2/UHRF1/MEF2C/MYB/CIITA/NRIP1/CBFA2T3/PTPRK/RUNX1/YBX3/AEBP1/BACH2/JUND/FOXO1/ZEB2/CUX1/PAX5/ELK3/TRIM28/TCF3/LEF1/ETV6/SMARCA4/ETS2/RB1/MAZ/TLE5/BCL7A/DNMT3A/KDM5B/MEF2A/SCMH1/RBBP4/ZNF217/HDAC7/NR3C1/TRIM24/ZNF91/TLE1/YEATS2/BRD7/BCL11A/SMAD4/SPEN/CD38/HNRNPA2B1/SUZ12/HNRNPL/SPI1/NSD2/TRIM27/KDM1A/SORBS3/ZNF439/ARID5B/KAT6B/PARP14/SFMBT2/ZMYM2/PARP1/CBX5/HMGA1/CTBP1/HDGF/VGLL4/PHC…	197
BP	GO:1902679	negative regulation of RNA biosynthetic process	197/1485	1306/18903	5.61579729706137e-20	6.26538579037817e-18	4.69115384579345e-18	TCFL5/CDK6/MDM2/UHRF1/MEF2C/MYB/CIITA/NRIP1/CBFA2T3/PTPRK/RUNX1/YBX3/AEBP1/BACH2/JUND/FOXO1/ZEB2/CUX1/PAX5/ELK3/TRIM28/TCF3/LEF1/ETV6/SMARCA4/ETS2/RB1/MAZ/TLE5/BCL7A/DNMT3A/KDM5B/MEF2A/SCMH1/RBBP4/ZNF217/HDAC7/NR3C1/TRIM24/ZNF91/TLE1/YEATS2/BRD7/BCL11A/SMAD4/SPEN/CD38/HNRNPA2B1/SUZ12/HNRNPL/SPI1/NSD2/TRIM27/KDM1A/SORBS3/ZNF439/ARID5B/KAT6B/PARP14/SFMBT2/ZMYM2/PARP1/CBX5/HMGA1/CTBP1/HDGF/VGLL4/PHC…	197
BP	GO:0010605	negative regulation of macromolecule metabolic process	397/1485	3336/18903	6.26122737100869e-20	6.88274626445441e-18	5.15339720304229e-18	SMAD1/TCFL5/CDK6/MDM2/CCN2/TP53INP1/RAG1/UHRF1/MEF2C/MYB/CIITA/NRIP1/CBFA2T3/PTPRK/RUNX1/YBX3/DPEP1/AEBP1/ZCCHC7/BACH2/TERF2/CD34/HAP1/JUND/FOXO1/DDX17/ZEB2/CUX1/PAX5/IGF2BP1/MSH6/ELK3/TRIM28/TIA1/PAN3/PTEN/TCF3/FBXW7/LEF1/CD24/ADNP/ETV6/TRAF3IP2/SMARCA4/HSPB1/TASOR/ENG/ETS2/GNAI2/CAPRIN1/CDK5RAP3/DAPK1/RB1/MAZ/ADAM10/TLE5/CRIM1/BCL7A/DNMT3A/LDLRAD4/STK38/TFPI/SIMC1/RIC1/KDM5B/GNAQ/MEF2A/BTK/SNRN…	397
BP	GO:0031327	negative regulation of cellular biosynthetic process	235/1485	1673/18903	9.46501329547712e-20	1.02537644034335e-17	7.67741810710173e-18	TCFL5/CDK6/MDM2/UHRF1/MEF2C/MYB/CIITA/NRIP1/CBFA2T3/PTPRK/RUNX1/YBX3/AEBP1/BACH2/TERF2/CD34/JUND/FOXO1/ZEB2/CUX1/PAX5/IGF2BP1/ELK3/TRIM28/TIA1/PAN3/TCF3/FBXW7/LEF1/ETV6/SMARCA4/ETS2/CAPRIN1/DAPK1/RB1/MAZ/TLE5/BCL7A/DNMT3A/KDM5B/MEF2A/SCMH1/RBBP4/ZNF217/HDAC7/NR3C1/EIF2AK3/TRIM24/ZNF91/TLE1/YEATS2/BRD7/BCL11A/RAPGEF2/HNRNPD/SMAD4/GAPDH/SPEN/CD38/HNRNPA2B1/SUZ12/HNRNPL/SPI1/NSD2/TRIM27/KDM1A/SORBS3…	235
BP	GO:0009894	regulation of catabolic process	162/1485	997/18903	1.23464291745512e-19	1.31842225828243e-17	9.87157352196821e-18	MDM2/TP53INP1/CBFA2T3/YBX3/CD81/FOXO1/IGF2BP1/PAN3/PTEN/ITPR1/FBXW7/SCARB1/INSR/VPS13C/ARIH1/TRAF3IP2/HSPB1/GNA12/CDK5RAP3/DAPK1/PKD1/RIC1/PTK2/SNRNP70/GABARAP/CCNY/PIK3C3/PUM2/LAPTM5/PIK3CG/DRAM1/HNRNPD/SMAD4/SMG1/GAPDH/WASHC1/SMARCC1/TRIM27/TBC1D14/DAGLB/XPO1/RBM38/IRAK3/RNF31/CSNK1E/VGLL4/IGF2BP3/LARP4B/ATP2B4/UBE3A/RC3H1/ROCK2/TRIM38/MAPK14/OGT/CALCOCO2/APP/PTK2B/EXOC4/BAG6/HNRNPAB/PUM1/DCP2/…	162
BP	GO:0008380	RNA splicing	98/1485	469/18903	1.44178777308279e-19	1.51793853574562e-17	1.13654345285118e-17	DDX17/USP22/TIA1/KHDRBS3/TAF10/DDX39B/SNRNP70/ALYREF/HNRNPA2B1/HNRNPL/PRPF8/SRRM2/KDM1A/PAXBP1/MBNL3/LUC7L3/ZRANB2/RBM15B/RBM38/CDK13/ZNF638/QKI/SLC38A2/NONO/LUC7L/SFPQ/THOC2/PPP2R1A/KHDRBS1/SUGP2/THOC3/REST/ACIN1/HSPA8/POLR2A/LUC7L2/HNRNPU/PPP4R2/RNPC3/RBM6/DHX15/SF3B3/DYRK1A/SRSF1/TAF15/U2AF2/SF3A2/CCNL2/SETX/FAM50A/AKAP8L/PRKRIP1/TARDBP/SUPT3H/HTATSF1/TRPT1/SF3B1/SRSF9/USP4/THRAP3/TXNL4A/RBM42…	98
BP	GO:0051128	regulation of cellular component organization	304/1485	2369/18903	1.46430679818848e-19	1.52023518284151e-17	1.13826304765616e-17	CCN2/ABCA13/MEF2C/MDK/STK24/FCHSD2/RUNX1/SEPTIN9/SPTBN1/SEMA6A/AEBP1/SOCS2/TERF2/TAPT1/WASHC4/HAP1/ZEB2/CUX1/TRIM28/DBN1/ARHGAP4/PAN3/PTEN/WASF2/FBXW7/AUTS2/INSR/VPS13C/ADNP/MAP4K4/SPTAN1/SMARCA4/TASOR/MIB1/SHANK3/CAPRIN1/INO80/RB1/ADAM10/MACF1/BMP2K/SYK/PKD1/BCL7A/LDLRAD4/RIC1/PTK2/NUMA1/ARID1B/GDI1/NIN/SSH2/TCL1A/BRD7/ABHD17B/BCL11A/RAPGEF2/HNRNPD/SMAD4/SMG1/WASHC1/MAP2K2/SMARCC1/DNM2/GDI2/CD38…	304
BP	GO:0009056	catabolic process	324/1485	2579/18903	1.78411127644007e-19	1.82688106731363e-17	1.36786152225405e-17	MME/MDM2/TP53INP1/UHRF1/CBFA2T3/YBX3/DPEP1/CD81/EDEM1/PRDX1/ZCCHC7/HAP1/PSMA6/FOXO1/IGF2BP1/USP22/RUBCNL/PAN3/PTEN/ITPR1/FBXW7/SCARB1/INSR/VPS13C/HERC2/PFKL/ARIH1/TRAF3IP2/HSPB1/GNA12/GLS/MIB1/CDK5RAP3/DAPK1/PXDN/PKD1/ZNRF1/MAN1A1/RIC1/PTK2/UBE2R2/BTK/SNRNP70/UBA7/NPEPPS/ALDH5A1/SYVN1/GABARAP/CCNY/PIK3C3/TRIM24/NEIL1/PUM2/LAPTM5/ABHD17B/NT5C2/PIK3CG/DRAM1/HNRNPD/SMAD4/SMG1/GAPDH/WASHC1/SMARCC1/UB…	324
BP	GO:0033044	regulation of chromosome organization	67/1485	252/18903	1.97227691244961e-19	1.99226620548119e-17	1.49169222524816e-17	TERF2/TRIM28/SMARCA4/TASOR/INO80/RB1/BCL7A/NUMA1/ARID1B/BRD7/HNRNPD/SMG1/SMARCC1/HNRNPA2B1/PPP1R10/LIG4/SMARCB1/PARP1/PBRM1/YLPM1/RESF1/SMARCD2/SFPQ/SMARCC2/DCP2/ATF7IP/CCT6A/DNMT1/SENP6/CUL3/HNRNPU/MAPK1/ANAPC5/ARID2/ARID1A/HMBOX1/RUVBL2/PML/XRCC5/CTNNB1/CTCF/TRAPPC12/CCT7/CCT5/SETDB2/BAZ1B/SMARCE1/EXOSC10/ERCC1/DPF2/INO80E/ATRX/SMC4/SMARCA5/TNKS2/CCT2/ZNF207/PNKP/NSMCE4A/XRN1/SMARCA2/SMARCD1/RA…	67
BP	GO:0009057	macromolecule catabolic process	203/1485	1385/18903	3.99191241853112e-19	3.92951427070942e-17	2.94219009010554e-17	MME/MDM2/UHRF1/CBFA2T3/YBX3/CD81/EDEM1/ZCCHC7/PSMA6/FOXO1/IGF2BP1/USP22/PAN3/PTEN/FBXW7/HERC2/ARIH1/TRAF3IP2/GNA12/MIB1/CDK5RAP3/PKD1/ZNRF1/MAN1A1/RIC1/PTK2/UBE2R2/BTK/SNRNP70/UBA7/SYVN1/GABARAP/TRIM24/PUM2/LAPTM5/ABHD17B/HNRNPD/SMAD4/SMG1/SMARCC1/UBE2S/XBP1/STT3B/RMND5A/RNF130/XPO1/ZNRF2/RBM38/NGLY1/UBE2H/IRAK3/CSNK1E/VGLL4/USP34/IGF2BP3/UPF2/UPF3B/LARP4B/DENND3/UBE3A/RC3H1/ROCK2/TRIM38/MAPK14/U…	203
BP	GO:0001775	cell activation	178/1485	1153/18903	3.99522521169118e-19	3.92951427070942e-17	2.94219009010554e-17	CDK6/ZMIZ1/CCN2/GNAS/RAG1/MEF2C/MDK/MYB/FLT3/RUNX1/MZB1/CD81/PRDX1/JUND/HLA-DRB5/CD19/PAX5/MSH6/IGLL1/PTEN/TCF3/MYO18A/VAV3/LEF1/CD74/CHD7/CD24/ITGA4/LAT2/HLA-DQA2/TRAF3IP2/SMARCA4/HSPB1/AKAP12/PRKCB/PAG1/LILRA2/APBB1IP/P2RX1/DOCK8/ADAM10/TOP2B/SYK/GNAQ/BCR/ARID1B/BTK/SOX4/CMTM7/BLNK/SYVN1/PREX1/HMCES/BRD7/LAPTM5/STK39/SASH3/PIK3CG/SMAD4/TNFRSF21/SMARCC1/CD38/MILR1/XBP1/SPI1/NSD2/TMEM131L/UBASH3B…	178
BP	GO:0051052	regulation of DNA metabolic process	106/1485	540/18903	5.79108039600872e-19	5.62186051430717e-17	4.20931981757736e-17	TERF2/MSH6/USP22/TRIM28/TAF10/SMARCA4/CDK9/INO80/BCL7A/ARID1B/PDS5A/HMCES/ZNF91/BRD7/KMT2A/HNRNPD/SMG1/SMARCC1/ALYREF/HNRNPA2B1/SPI1/NSD2/PPP1R10/KDM1A/SMARCB1/PARP1/PBRM1/MCM7/YLPM1/PRKDC/CCDC88A/UBE2V1/SPIDR/SMARCD2/PPP2R1A/SETD2/PTK2B/SMARCC2/HNRNPAB/MCM5/DCP2/CCT6A/RBBP6/POGZ/HNRNPU/TP53BP1/PPP4R2/ANKRD17/MAPK1/SF3B3/MGMT/TRIP12/ARID2/FAF1/ARID1A/MCM3/HMBOX1/RUVBL2/PML/EP400/XRCC5/CTNNB1/SUPT…	106
BP	GO:0006281	DNA repair	112/1485	591/18903	9.15843157030549e-19	8.7768302548761e-17	6.57157633728938e-17	UHRF1/TERF2/MSH6/USP22/TRIM28/FBXW7/TAF10/INTS3/DNTT/HERC2/SMARCA4/CDK9/INO80/BCL7A/ARID1B/PDS5A/HMCES/NEIL1/POLE/BRD7/SMG1/SMARCC1/POLD4/BOD1L1/NSD2/LIG4/KDM1A/SMARCB1/PARP1/PBRM1/PMS2/MCM7/CSNK1E/PRKDC/NONO/UBE2V1/SPIDR/SMARCD2/SFPQ/SETD2/RNASEH2B/TAOK1/REV3L/SMARCC2/MCM5/VCP/MTA1/POGZ/UBE2A/NIPBL/TP53BP1/PPP4R2/SF3B3/MPG/MGMT/TRIP12/ARID2/SMC1A/HUWE1/PARP10/ARID1A/MCM3/SETX/RUVBL2/PML/APEX1/FA…	112
BP	GO:0045321	leukocyte activation	161/1485	1009/18903	9.87390414895376e-19	9.34271310296574e-17	6.9952762638224e-17	CDK6/ZMIZ1/RAG1/MEF2C/MDK/MYB/FLT3/RUNX1/MZB1/CD81/PRDX1/JUND/HLA-DRB5/CD19/PAX5/MSH6/IGLL1/PTEN/TCF3/MYO18A/VAV3/LEF1/CD74/CHD7/CD24/ITGA4/LAT2/HLA-DQA2/TRAF3IP2/SMARCA4/PRKCB/PAG1/LILRA2/APBB1IP/DOCK8/ADAM10/TOP2B/SYK/BCR/ARID1B/BTK/SOX4/CMTM7/BLNK/SYVN1/PREX1/HMCES/BRD7/LAPTM5/STK39/SASH3/PIK3CG/TNFRSF21/SMARCC1/CD38/MILR1/XBP1/SPI1/NSD2/TMEM131L/LIG4/GAB2/INPP5D/PIK3CD/CSK/SMARCB1/PBRM1/HLX/G…	161
BP	GO:0006950	response to stress	456/1485	4044/18903	1.27992279258411e-18	1.19592785932078e-16	8.95440722127594e-17	SMAD1/CDK6/ZMIZ1/MDM2/CCN2/TP53INP1/GNAS/RAG1/UHRF1/MEF2C/MDK/CIITA/STK24/CBFA2T3/ALOX5/PTPRK/YBX3/CD81/EDEM1/PRDX1/RCSD1/TERF2/CD34/PSMA6/JUND/FOXO1/DDX17/IGF2BP1/MSH6/USP22/ELK3/TRIM28/IGLL1/PTEN/PPP1R14B/ITPR1/FBXW7/VAV3/TAF10/SCARB1/NREP/CD74/CIAO3/HPS4/DDX39B/CD24/INTS3/VPS13C/DNTT/ATP2A3/MAP4K4/HERC2/TRAF3IP2/SMARCA4/HSPB1/GNA12/LILRA2/PIK3AP1/YPEL3/MAPK8IP3/GRINA/P2RX1/CDK5RAP3/CDK9/INO80/…	456
BP	GO:0002521	leukocyte differentiation	112/1485	596/18903	1.77283436162277e-18	1.63604158680619e-16	1.22497209886267e-16	CDK6/ZMIZ1/RAG1/MDK/MYB/FLT3/CBFA2T3/RUNX1/CD81/CD19/PAX5/TCF3/FBXW7/LEF1/CD74/CHD7/ITGA4/TRAF3IP2/SMARCA4/RB1/TOP2B/SYK/ARID1B/BTK/SOX4/CMTM7/BLNK/SYVN1/PREX1/BRD7/SASH3/SMARCC1/XBP1/SPI1/TMEM131L/UBASH3B/LIG4/GAB2/INPP5D/PIK3CD/PAFAH1B1/SMARCB1/PARP1/PBRM1/HLX/PRKDC/PLCG2/SPN/SMARCD2/LGALS9/RC3H1/LYL1/HLA-DOA/MAPK14/PLCL2/APP/HHEX/PTK2B/SMARCC2/POU2AF1/NCKAP1L/DOCK11/IKZF1/ADA/ACIN1/VAV1/ATP6AP…	112
BP	GO:0031399	regulation of protein modification process	221/1485	1579/18903	2.26725466398307e-18	2.06679617235042e-16	1.54749589838228e-16	ZMIZ1/CCN2/MEF2C/MYB/FLT3/CD81/PAX5/PTEN/FBXW7/AUTS2/CD74/INSR/CD24/ADNP/HSPB1/CDK2AP1/GNA12/ENG/GNAI2/CDK5RAP3/CDK9/RB1/SYK/PKD1/LDLRAD4/STK38/PTK2/GNAQ/BRD4/RCAN1/SOX4/BIRC7/EIF2AK3/GABARAP/PECAM1/CCNY/TCL1A/YEATS2/BRD7/LAPTM5/RAPGEF2/KMT2A/PIK3CG/SMAD4/WASHC1/MAP2K2/UBE2S/BOD1L1/SPI1/ARHGEF2/TRIM27/UBASH3B/KDM1A/CSK/PAXBP1/YWHAG/PARP14/SMARCB1/DIP2B/HIPK3/SETD5/CTBP1/IRAK3/PRKDC/CCDC88A/CCND3/…	221
BP	GO:0030098	lymphocyte differentiation	89/1485	419/18903	2.37840728693179e-18	2.14199933371267e-16	1.60380362011621e-16	CDK6/ZMIZ1/RAG1/MDK/MYB/FLT3/RUNX1/CD19/PAX5/TCF3/LEF1/CD74/CHD7/ITGA4/TRAF3IP2/SMARCA4/TOP2B/SYK/ARID1B/BTK/SOX4/CMTM7/BLNK/SYVN1/PREX1/BRD7/SASH3/SMARCC1/XBP1/SPI1/TMEM131L/LIG4/INPP5D/PIK3CD/SMARCB1/PBRM1/HLX/PRKDC/PLCG2/SPN/SMARCD2/LGALS9/RC3H1/LYL1/HLA-DOA/PLCL2/HHEX/PTK2B/SMARCC2/POU2AF1/NCKAP1L/DOCK11/IKZF1/ADA/VAV1/PNP/RHOA/GPS2/ARID2/PHF14/KDELR1/HLA-DRA/HECTD1/ARID1A/HDAC5/CTNNB1/RC3H2/…	89
BP	GO:0031329	regulation of cellular catabolic process	135/1485	798/18903	5.80075912399831e-18	5.16198505379612e-16	3.86499201281943e-16	MDM2/TP53INP1/CBFA2T3/YBX3/FOXO1/IGF2BP1/PAN3/PTEN/ITPR1/FBXW7/SCARB1/INSR/VPS13C/ARIH1/TRAF3IP2/HSPB1/GNA12/DAPK1/PTK2/SNRNP70/GABARAP/CCNY/PIK3C3/PUM2/LAPTM5/PIK3CG/DRAM1/HNRNPD/SMG1/GAPDH/WASHC1/SMARCC1/TRIM27/TBC1D14/DAGLB/XPO1/RBM38/RNF31/CSNK1E/IGF2BP3/LARP4B/ATP2B4/UBE3A/RC3H1/ROCK2/TRIM38/MAPK14/OGT/CALCOCO2/APP/PTK2B/EXOC4/BAG6/HNRNPAB/PUM1/DCP2/VCP/HNRNPU/MTMR3/CAPNS1/SPTLC2/VPS13D/EIF4…	135
BP	GO:0051276	chromosome organization	112/1485	609/18903	9.43653815046786e-18	8.29860266761733e-16	6.21350753511302e-16	TERF2/STAG3/TRIM28/FBXW7/CHD7/SMARCA4/TASOR/INO80/RB1/TOP2B/BCL7A/NUMA1/ARID1B/PDS5A/CHD9/BRD7/PUM2/HNRNPD/SMG1/SMARCC1/HNRNPA2B1/PPP1R10/LIG4/SMARCB1/PARP1/PBRM1/HMGA1/MCM7/YLPM1/NASP/PRKDC/TOP1/RESF1/SMARCD2/SFPQ/PPP2R1A/HHEX/SMARCC2/BAG6/MCM5/DCP2/ATF7IP/CCT6A/DNMT1/SENP6/ACIN1/POGZ/NIPBL/CUL3/HNRNPU/MAPK1/CHD1/ANAPC5/ARID2/SMC1A/KPNB1/CHD4/ARID1A/MCM3/SETX/HMBOX1/RUVBL2/AKAP8L/PML/APEX1/G3BP1…	112
BP	GO:0051649	establishment of localization in cell	272/1485	2108/18903	1.00786285134449e-17	8.76020327186051e-16	6.55912702643652e-16	ABCA13/MEF2C/PCLO/JUP/CD81/EDEM1/BACH2/TERF2/WASHC4/HAP1/ERGIC1/TRIM28/PABPN1/PTEN/AP1B1/FBXW7/CD74/HPS4/DDX39B/CD24/VPS13C/ATP2A3/HERC2/ITGA4/LAT2/TRAF3IP2/HSPB1/PRKCB/MAPK8IP3/P2RX1/SYNE3/SNX2/SYK/PKD1/MAN1A1/RIC1/NUMA1/BCR/BTK/GDI1/ACAP2/NPEPPS/SYVN1/GABARAP/PIK3C3/LAPTM5/GNPTAB/PIK3CG/SMG1/WASHC1/MAP2K2/DNM2/ALYREF/HNRNPA2B1/MILR1/SPI1/ARHGEF2/TRIM27/PPP1R10/GAB2/TBC1D5/TBC1D14/PIK3CD/GAK/YWH…	272
BP	GO:2001020	regulation of response to DNA damage stimulus	73/1485	312/18903	1.14868532048988e-17	9.86945146053085e-16	7.38966708898328e-16	MDM2/TERF2/USP22/TRIM28/TAF10/CD74/DDX39B/SMARCA4/CDK9/INO80/BCL7A/ARID1B/SOX4/BRD7/SMG1/SMARCC1/NSD2/PPP1R10/KDM1A/SMARCB1/PARP1/PBRM1/PRKDC/UBE2V1/SPIDR/SMARCD2/SETD2/RNASEH2B/BCL2L1/SMARCC2/POGZ/TP53BP1/PPP4R2/SF3B3/MGMT/DYRK1A/TRIP12/ARID2/ARID1A/RUVBL2/PML/EP400/SUPT3H/UIMC1/KMT5B/BAZ1B/OTUB1/SMARCE1/ING4/VPS72/ERCC1/CUL4A/WAS/HSF1/HMGB1/DMAP1/DPF2/SUPT20H/ACTR2/INO80E/PPP4R3B/SMARCA5/UBR5/P…	73
BP	GO:0010033	response to organic substance	366/1485	3109/18903	2.04775827755241e-17	1.73943103689821e-15	1.30238406240983e-15	SMAD1/MME/ZMIZ1/MDM2/CCN2/TP53INP1/GNAS/MEF2C/GAB1/MDK/JUP/GRK2/FLT3/CIITA/NRIP1/PTPRK/MZB1/YBX3/CD81/CASTOR2/EDEM1/LMO2/SEMA6A/SOCS2/HAP1/JUND/FOXO1/DDX17/ZEB2/PABPN1/LEF1/SCARB1/NREP/CD74/GNB1/INSR/CD24/VPS13C/ADNP/PFKL/ITGA4/AFF3/TRAF3IP2/SMARCA4/HSPB1/AKAP12/ATP5F1B/PRKCB/ENG/LILRA2/GNAI2/P2RX1/CDK5RAP3/DOCK8/CDK9/DAPK1/RB1/PXDN/ADAM10/TLE5/SYK/CRIM1/DNMT3A/CSF3R/LDLRAD4/TFPI/MAN1A1/MAT2A/PTK…	366
BP	GO:1903311	regulation of mRNA metabolic process	72/1485	309/18903	2.44873775940322e-17	2.04720796549598e-15	1.53282939659104e-15	YBX3/DDX17/IGF2BP1/TIA1/PAN3/KHDRBS3/TRAF3IP2/CDK9/SNRNP70/PUM2/HNRNPD/HNRNPA2B1/HNRNPL/MBNL3/RBM15B/RBM38/QKI/IGF2BP3/LARP4B/RC3H1/ROCK2/MAPK14/KHDRBS1/CPSF6/HNRNPAB/PUM1/DCP2/REST/HSPA8/HNRNPU/DYRK1A/SAFB/TAF15/U2AF2/AGO2/APEX1/AHCYL1/TARDBP/TUT4/CPSF7/SRSF9/RC3H2/CNOT2/MAPKAPK2/THRAP3/GIGYF2/RBM42/CNOT8/ELAVL1/MYD88/SNRPA/IWS1/PTBP1/SF3B4/PAF1/HSF1/RBM5/DAZAP1/CASC3/SMU1/SRSF6/ZBTB7A/SRSF4/CDC…	72
BP	GO:0012501	programmed cell death	260/1485	2000/18903	2.46486577785469e-17	2.04720796549598e-15	1.53282939659104e-15	MTRNR2L12/MDM2/TP53INP1/RAG1/MEF2C/MDK/FLT3/STK24/MZB1/YBX3/DPEP1/SEMA6A/SOCS2/CDCA7/FOXO1/MSH6/TIA1/PTEN/MYO18A/ITPR1/FBXW7/LEF1/TAF10/CD74/CD24/ADNP/ATP2A3/MAP4K4/ETV6/ITGA4/TRAF3IP2/HSPB1/AKAP12/PRKCB/MAPK8IP3/GRINA/GNAI2/P2RX1/CDK5RAP3/DOCK8/DAPK1/RB1/MAZ/TLE5/MKNK2/SYK/DNMT3A/PTK2/MEF2A/BTK/SOX4/BIRC7/NR3C1/EIF2AK3/SYVN1/GABARAP/TRIM24/TCL1A/TLE1/LAPTM5/RAPGEF2/KMT2A/PIK3CG/DRAM1/SMAD4/TNFRS…	260
BP	GO:1903131	mononuclear cell differentiation	94/1485	473/18903	2.66451497890756e-17	2.18870873267406e-15	1.6387768817642e-15	CDK6/ZMIZ1/RAG1/MDK/MYB/FLT3/RUNX1/CD19/PAX5/TCF3/LEF1/CD74/CHD7/ITGA4/TRAF3IP2/SMARCA4/TOP2B/SYK/ARID1B/BTK/SOX4/CMTM7/BLNK/SYVN1/PREX1/BRD7/SASH3/SMARCC1/XBP1/SPI1/TMEM131L/LIG4/INPP5D/PIK3CD/SMARCB1/PBRM1/HLX/PRKDC/PLCG2/SPN/SMARCD2/LGALS9/RC3H1/LYL1/HLA-DOA/PLCL2/HHEX/PTK2B/SMARCC2/POU2AF1/NCKAP1L/DOCK11/IKZF1/ADA/ACIN1/VAV1/MYH9/PNP/RHOA/GPS2/ARID2/PHF14/KDELR1/IRF7/IFI16/HLA-DRA/HECTD1/ARID…	94
BP	GO:0071705	nitrogen compound transport	261/1485	2025/18903	6.37523613308467e-17	5.17987935813129e-15	3.87839021963515e-15	ABCA13/PCLO/JUP/GRK2/ALOX5/FCHSD2/CD81/SPTBN1/SLC35E3/EDEM1/WASHC4/HAP1/FOXO1/IGF2BP1/TRIM28/PABPN1/AP1B1/MYO18A/FBXW7/CD74/CHD7/HPS4/DDX39B/CD24/VPS13C/HERC2/PFKL/TRAF3IP2/HSPB1/PRKCB/MAPK8IP3/P2RX1/SNX2/MACF1/SYK/PKD1/MAN1A1/SERINC5/RIC1/BCR/BTK/GDI1/SOX4/NPEPPS/SYVN1/GABARAP/PIK3C3/LAPTM5/LRRC8C/GNPTAB/SMG1/WASHC1/DNM2/GDI2/CD38/ALYREF/HNRNPA2B1/XBP1/ARHGEF2/PPP1R10/TBC1D5/CSK/YWHAG/PIKFYVE/PA…	261
BP	GO:0048583	regulation of response to stimulus	456/1485	4131/18903	7.50091660071467e-17	6.02896253659593e-15	4.51413396332767e-15	MTRNR2L12/ZMIZ1/MDM2/CCN2/RAG1/MEF2C/MDK/JUP/GRK2/MYB/FLT3/STK24/ALOX5/MZB1/YBX3/CD81/SPTBN1/CASTOR2/PSD3/PRDX1/SEMA6A/SOCS2/TERF2/CD34/HAP1/PSMA6/FOXO1/ZEB2/CD19/USP22/TRIM28/ARHGAP4/IGLL1/PTEN/MPP1/ITPR1/FBXW7/VAV3/EGFL7/LEF1/TAF10/AUTS2/NREP/CD74/DDX39B/INSR/CD24/VPS13C/MAP4K4/ARHGEF4/LAT2/TRAF3IP2/SMARCA4/HSPB1/AKAP12/PRKCB/GNA12/ENG/LILRA2/PIK3AP1/MAPK8IP3/SCHIP1/SHANK3/GRINA/GNAI2/CDK5RAP3/…	456
BP	GO:0018205	peptidyl-lysine modification	85/1485	414/18903	1.22876396255839e-16	9.77128789374894e-15	7.31616796072003e-15	ZMIZ1/MDM2/MYB/PAX5/USP22/TRIM28/LEF1/TAF10/AUTS2/BRD4/SOX4/HDAC7/YEATS2/BRD7/BCL11A/KMT2A/SMAD4/BOD1L1/UHRF2/SPI1/NSD2/TRIM27/KDM1A/KAT6B/SMARCB1/DIP2B/SETD5/CTBP1/TRIM38/KANSL1/SETD2/OGT/KDM6A/BAG6/CBX4/DNMT1/SENP6/ZBED1/SET/HCFC1/KMT2C/SF3B3/HDAC2/EHMT1/PIAS1/RUVBL2/MTF2/HMG20B/PML/EP400/CTNNB1/SUPT3H/SF3B1/CTCF/KMT5B/SENP7/SETDB2/GLYR1/NFYC/BAZ1B/EHMT2/ING4/VPS72/IWS1/KAT8/DMAP1/CXXC1/SUPT20H…	85
BP	GO:0002376	immune system process	342/1485	2892/18903	1.81890571505518e-16	1.43119160210921e-14	1.0715924306868e-14	CDK6/ZMIZ1/RAG1/MEF2C/MDK/MYB/FLT3/CIITA/CBFA2T3/ALOX5/RUNX1/MZB1/CD81/VPREB1/TTC7A/PRDX1/BACH2/CD34/JUND/DDX17/HLA-DRB5/CD19/PAX5/MSH6/TRIM28/IGLL1/PTEN/MPP1/PPP1R14B/WASF2/TCF3/MYO18A/FBXW7/VAV3/LEF1/CD74/CHD7/LAIR1/CIAO3/CD24/TCF12/ETV6/ITGA4/LAT2/HLA-DQA2/TRAF3IP2/SMARCA4/PRKCB/PAG1/VPREB3/LILRA2/PIK3AP1/APBB1IP/CDK5RAP3/DOCK8/DAPK1/RB1/PXDN/ADAM10/TOP2B/CYBC1/MKNK2/SYK/CSF3R/SERINC5/PTK2/BCR…	342
BP	GO:0045944	positive regulation of transcription by RNA polymerase II	179/1485	1237/18903	2.46194116485224e-16	1.91698022992401e-14	1.43532249709642e-14	SMAD1/ZMIZ1/TCF4/SSBP2/UHRF1/MEF2C/ZNF107/ERG/JUP/MYB/CIITA/NRIP1/RUNX1/CD81/LMO2/MLXIP/JUND/FOXO1/DDX17/ZEB2/PAX5/ELK3/TCF3/LEF1/TAF10/AUTS2/CHD7/TCF12/ETV6/SMARCA4/GTF2I/ENG/ETS2/CDK5RAP3/CDK9/INO80/RB1/PKD1/NLRC5/MEF2A/BRD4/SOX4/NR3C1/PBX2/PTOV1/MAML2/MAML3/FLI1/ZNF91/KMT2A/SMAD4/SMARCC1/XBP1/SPI1/ARHGEF2/PCBP1/KDM1A/PAXBP1/KAT6B/SMARCB1/PARP1/HMGA1/CDK13/HDGF/PRKDC/CREBZF/UBE3A/ZNF292/SFPQ/AS…	179
BP	GO:0018193	peptidyl-amino acid modification	184/1485	1287/18903	3.01311485711796e-16	2.32196222236668e-14	1.73854928869194e-14	ZMIZ1/MDM2/GRK2/MYB/FLT3/STK32B/CD81/PAX5/USP22/TRIM28/PTEN/FBXW7/LEF1/TAF10/AUTS2/CD74/INSR/CD24/ADNP/PRKCB/MKNK2/SYK/PKD1/STK38/PTK2/BCR/BRD4/BTK/SOX4/HDAC7/EIF2AK3/PECAM1/TCL1A/YEATS2/BRD7/BCL11A/KMT2A/STK39/SMAD4/SMG1/GAPDH/MAP2K2/BOD1L1/UHRF2/SPI1/ARHGEF2/NSD2/TRIM27/STT3B/KDM1A/CSK/KAT6B/PARP14/PIKFYVE/SMARCB1/DIP2B/HIPK3/SETD5/CTBP1/CSNK1E/PRKDC/TOP1/PLCG2/BANK1/ATP2B4/PRKX/ROCK2/PPP2R1A/C…	184
BP	GO:0045184	establishment of protein localization	223/1485	1671/18903	4.07309588657041e-16	3.10677466858305e-14	2.32617087313586e-14	MDM2/PCLO/JUP/ALOX5/FCHSD2/CD81/SPTBN1/EDEM1/WASHC4/HAP1/FOXO1/TRIM28/AP1B1/MYO18A/FBXW7/CD74/HPS4/CD24/VPS13C/HERC2/PFKL/TRAF3IP2/HSPB1/PRKCB/MAPK8IP3/SYNE3/SNX2/MACF1/SYK/PKD1/MAN1A1/RIC1/BCR/GDI1/SOX4/NPEPPS/SYVN1/GABARAP/PIK3C3/LAPTM5/GNPTAB/PTP4A3/WASHC1/DNM2/GDI2/CD38/XBP1/ARHGEF2/NSD2/PPP1R10/RCC2/TBC1D5/CSK/YWHAG/PIKFYVE/PAFAH1B1/XPO1/SLC12A2/RIPOR1/POM121/RFTN1/RNF31/RHOB/NASP/KPNA4/SPID…	223
BP	GO:0044265	cellular macromolecule catabolic process	156/1485	1029/18903	4.23490060090073e-16	3.19756383754878e-14	2.3941484843157e-14	MDM2/UHRF1/CBFA2T3/YBX3/EDEM1/ZCCHC7/PSMA6/IGF2BP1/USP22/PAN3/PTEN/FBXW7/HERC2/ARIH1/TRAF3IP2/GNA12/MIB1/ZNRF1/MAN1A1/PTK2/UBE2R2/BTK/UBA7/SYVN1/GABARAP/PUM2/LAPTM5/HNRNPD/SMG1/SMARCC1/UBE2S/XBP1/STT3B/RMND5A/RNF130/XPO1/ZNRF2/RBM38/NGLY1/UBE2H/CSNK1E/USP34/IGF2BP3/UPF2/UPF3B/LARP4B/UBE3A/RC3H1/ROCK2/TRIM38/MAPK14/UBA1/OGT/RNASEH2B/PTK2B/BAG6/SMG7/HNRNPAB/PUM1/DCP2/VCP/MTA1/RBBP6/UBE2A/CUL3/HNRNP…	156
BP	GO:0006403	RNA localization	54/1485	202/18903	4.9820597172354e-16	3.72408963863346e-14	2.78838015963586e-14	IGF2BP1/PABPN1/DDX39B/SMG1/ALYREF/HNRNPA2B1/XPO1/RBM15B/AGFG1/POM121/QKI/RFTN1/IGF2BP3/UPF2/UPF3B/THOC2/SETD2/HHEX/KHDRBS1/CPSF6/SMG7/THOC3/HNRNPAB/CKAP5/DCP2/CCT6A/HNRNPU/SRSF1/KPNB1/POM121C/RUVBL2/AKAP8L/ATXN2/SEC13/CCT7/CCT5/SARNP/NUP214/EXOSC10/NUTF2/IWS1/HSF1/LRPPRC/POLDIP3/CASC3/PIH1D1/NCBP3/CCT2/NUP58/PRPF6/DHX9/CCT3/CCT4/TGFBR2	54
BP	GO:0022402	cell cycle process	180/1485	1256/18903	5.24631638477198e-16	3.88279356199708e-14	2.90720836037859e-14	CDK6/MDM2/CCN2/SEPTIN6/SEPTIN9/SPTBN1/TERF2/STAG3/MSH6/PTEN/FBXW7/TAF10/DDX39B/INSR/INTS3/SMARCA4/TASOR/PRKCB/CDK5RAP3/INO80/RB1/SEPTIN2/TOP2B/PKD1/BCL7A/NUMA1/ARID1B/BRD4/PDS5A/NIN/CCNY/PIK3C3/POLE/BRD7/SMARCC1/UBE2S/DNM2/PPP1R10/RCC2/PAFAH1B1/SMARCB1/PBRM1/XPO1/SUN2/RHOB/NASP/PRKDC/CCND3/PLCG2/ATP2B4/SMARCD2/CTDNEP1/SFPQ/ROCK2/PPP2R1A/MAPK14/SETD2/RNASEH2B/APP/BCL2L1/MAP3K11/TAOK1/KHDRBS1/EXOC4…	180
BP	GO:0065009	regulation of molecular function	362/1485	3131/18903	5.73214718073499e-16	4.20076472313667e-14	3.14528653869638e-14	MTRNR2L12/CCN2/GNAS/RAG1/UHRF1/MEF2C/JUP/FLT3/DPEP1/CD81/PSD3/SOCS2/TERF2/HAP1/PSMA6/ZEB2/CD19/MSH6/TRIM28/ARHGAP4/PABPN1/PTEN/PPP1R14B/TCF3/FBXW7/VAV3/LEF1/TAF10/SCARB1/CD74/HPS4/INSR/CD24/ADNP/ATP2A3/MAP4K4/HERC2/ARHGEF4/ITGA4/SMARCA4/HSPB1/PRKCB/GNA12/SHANK3/GNAI2/P2RX1/CDK5RAP3/DOCK8/CDK9/DAPK1/RB1/TLE5/BMP2K/SYK/NETO1/PKD1/CRIM1/STK38/TFPI/SERINC5/SIMC1/RIC1/PTK2/GNAQ/BCR/NLRC5/NCF4/RCAN1/BT…	362
BP	GO:0080134	regulation of response to stress	198/1485	1431/18903	6.09396105132989e-16	4.42255911249427e-14	3.31135318445795e-14	MDM2/CCN2/RAG1/MEF2C/MDK/STK24/ALOX5/YBX3/CD81/PRDX1/TERF2/CD34/PSMA6/FOXO1/USP22/TRIM28/PTEN/FBXW7/TAF10/CD74/DDX39B/VPS13C/MAP4K4/TRAF3IP2/SMARCA4/HSPB1/LILRA2/PIK3AP1/MAPK8IP3/GRINA/CDK9/INO80/RB1/SYK/BCL7A/TFPI/PTK2/BCR/NLRC5/ARID1B/BRD4/BTK/SOX4/BIRC7/EIF2AK3/SYVN1/BRD7/STK39/PIK3CG/SMG1/MAP2K2/SMARCC1/XBP1/SPI1/ARHGEF2/NSD2/UBASH3B/PPP1R10/KDM1A/DAGLB/PARP14/PAFAH1B1/SMARCB1/PARP1/HIPK3/PBR…	198
BP	GO:0008219	cell death	271/1485	2166/18903	6.66194409924168e-16	4.78827232132996e-14	3.58517781130243e-14	MTRNR2L12/MDM2/CCN2/TP53INP1/RAG1/MEF2C/MDK/FLT3/STK24/MZB1/YBX3/DPEP1/SEMA6A/SOCS2/CD34/CDCA7/FOXO1/MSH6/TIA1/PTEN/MYO18A/ITPR1/FBXW7/LEF1/TAF10/CD74/CD24/ADNP/ATP2A3/MAP4K4/ETV6/ITGA4/TRAF3IP2/HSPB1/AKAP12/PRKCB/MAPK8IP3/GRINA/GNAI2/P2RX1/CDK5RAP3/DOCK8/DAPK1/RB1/MAZ/TLE5/MKNK2/SYK/DNMT3A/PTK2/MEF2A/BTK/SOX4/BIRC7/NR3C1/EIF2AK3/SYVN1/GABARAP/TRIM24/TCL1A/TLE1/LAPTM5/RAPGEF2/KMT2A/PIK3CG/DRAM1/S…	271
BP	GO:0006915	apoptotic process	249/1485	1941/18903	7.01134927427718e-16	4.99141293573542e-14	3.73727760314103e-14	MTRNR2L12/MDM2/TP53INP1/RAG1/MEF2C/MDK/FLT3/STK24/MZB1/YBX3/DPEP1/SEMA6A/SOCS2/CDCA7/FOXO1/MSH6/TIA1/PTEN/MYO18A/ITPR1/FBXW7/LEF1/TAF10/CD74/CD24/ADNP/ATP2A3/MAP4K4/ETV6/ITGA4/TRAF3IP2/HSPB1/AKAP12/PRKCB/MAPK8IP3/GRINA/GNAI2/P2RX1/CDK5RAP3/DOCK8/DAPK1/RB1/MAZ/TLE5/MKNK2/DNMT3A/PTK2/MEF2A/BTK/SOX4/BIRC7/NR3C1/EIF2AK3/SYVN1/GABARAP/TRIM24/TCL1A/TLE1/RAPGEF2/KMT2A/PIK3CG/DRAM1/SMAD4/TNFRSF21/GAPDH/D…	249
BP	GO:0000278	mitotic cell cycle	146/1485	946/18903	8.93028031312214e-16	6.29753257930076e-14	4.71522347814006e-14	CDK6/MDM2/SEPTIN6/MYB/SPTBN1/USP22/PTEN/TAF10/INSR/INTS3/SMARCA4/TASOR/PRKCB/CDK5RAP3/INO80/RB1/PKD1/BCL7A/DNMT3A/NUMA1/ARID1B/BRD4/PDS5A/TTC28/CCNY/POLE/BRD7/SMARCC1/UBE2S/DNM2/PPP1R10/RCC2/PAFAH1B1/SMARCB1/PBRM1/SUN2/RHOB/NASP/PRKDC/CCND3/SMARCD2/CTDNEP1/ROCK2/PPP2R1A/SETD2/RNASEH2B/APP/TAOK1/KHDRBS1/EXOC4/SMARCC2/CKAP5/CLTC/VCP/TUBB/YWHAE/POGZ/PPP1R12A/NIPBL/CUL3/HNRNPU/PHIP/PDCD6IP/ANKLE2/ANK…	146
BP	GO:0022607	cellular component assembly	350/1485	3011/18903	9.65626956739473e-16	6.74585187067996e-14	5.05089870042674e-14	SMAD1/MDM2/CCN2/TP53INP1/TCF4/MEF2C/PCLO/SEPTIN6/JUP/PTPRK/FCHSD2/MZB1/SEPTIN9/SPTBN1/TERF2/CD34/TAPT1/HAP1/HLA-DRB5/STAG3/DBN1/TIA1/PAN3/PTEN/AP1B1/WASF2/VAV3/TAF10/AUTS2/CD74/CIAO3/HPS4/DDX39B/ADNP/MAP4K4/ARHGEF4/SPTAN1/HLA-DQA2/SMARCA4/TASOR/GLS/SHANK3/INO80/RB1/SEPTIN2/PXDN/ADAM10/MACF1/SYK/PKD1/LDLRAD4/CSRP2/MAT2A/PTK2/NUMA1/BCR/MEF2A/HDAC7/NIN/GABARAP/PECAM1/PREX1/PIK3C3/SSH2/TCL1A/PUM2/LRR…	350
BP	GO:0006282	regulation of DNA repair	55/1485	212/18903	1.10423735215707e-15	7.64275389571678e-14	5.72244639514538e-14	TERF2/USP22/TRIM28/TAF10/SMARCA4/CDK9/INO80/BCL7A/ARID1B/BRD7/SMARCC1/NSD2/KDM1A/SMARCB1/PARP1/PBRM1/PRKDC/UBE2V1/SPIDR/SMARCD2/SETD2/SMARCC2/POGZ/TP53BP1/PPP4R2/SF3B3/MGMT/TRIP12/ARID2/ARID1A/RUVBL2/PML/EP400/SUPT3H/UIMC1/KMT5B/OTUB1/SMARCE1/VPS72/CUL4A/WAS/HSF1/HMGB1/DMAP1/DPF2/SUPT20H/ACTR2/INO80E/PPP4R3B/UBR5/PNKP/SMARCA2/SMARCD1/DHX9/RIF1	55
BP	GO:0050790	regulation of catalytic activity	290/1485	2380/18903	1.64758092168527e-15	1.1298777421649e-13	8.45986263698752e-14	CCN2/GNAS/RAG1/UHRF1/MEF2C/FLT3/DPEP1/CD81/PSD3/SOCS2/TERF2/ZEB2/CD19/MSH6/ARHGAP4/PABPN1/PTEN/PPP1R14B/FBXW7/VAV3/SCARB1/CD74/HPS4/INSR/CD24/ADNP/ATP2A3/MAP4K4/HERC2/ARHGEF4/HSPB1/GNA12/GNAI2/P2RX1/CDK5RAP3/DOCK8/DAPK1/RB1/BMP2K/SYK/PKD1/CRIM1/STK38/TFPI/SERINC5/SIMC1/RIC1/PTK2/GNAQ/BCR/NLRC5/NCF4/RCAN1/BTK/GDI1/ACAP2/BIRC7/EIF2AK3/PREX1/CCNY/NEIL1/TCL1A/LAPTM5/RAPGEF2/PIK3CG/HNRNPD/GAPDH/WASHC1…	290
BP	GO:0070887	cellular response to chemical stimulus	358/1485	3116/18903	2.3362058302567e-15	1.58755805283353e-13	1.18867046884927e-13	SMAD1/MME/ZMIZ1/MDM2/CCN2/TP53INP1/GNAS/MEF2C/GAB1/MDK/JUP/GRK2/FLT3/NRIP1/STK24/ALOX5/PTPRK/MZB1/YBX3/DPEP1/CASTOR2/LMO2/PRDX1/RCSD1/SEMA6A/SOCS2/CD34/HAP1/JUND/FOXO1/DDX17/ZEB2/PABPN1/PTEN/MPP1/FBXW7/VAV3/LEF1/SCARB1/NREP/CD74/GNB1/INSR/CD24/ITGA4/TRAF3IP2/SMARCA4/HSPB1/AKAP12/ATP5F1B/PRKCB/ENG/LILRA2/CPNE2/GNAI2/CDK5RAP3/DOCK8/CDK9/DAPK1/RB1/PXDN/ADAM10/MKNK2/SYK/CRIM1/DNMT3A/CSF3R/LDLRAD4/TFP…	358
BP	GO:0042113	B cell activation	74/1485	350/18903	2.38415853242742e-15	1.60554820089144e-13	1.20214043782993e-13	RAG1/MEF2C/FLT3/MZB1/CD81/CD19/PAX5/MSH6/IGLL1/PTEN/TCF3/VAV3/LEF1/CD74/ITGA4/LAT2/TRAF3IP2/PRKCB/TOP2B/SYK/BTK/CMTM7/BLNK/SYVN1/HMCES/LAPTM5/SASH3/TNFRSF21/CD38/XBP1/SPI1/NSD2/LIG4/INPP5D/PIK3CD/PRKDC/PLCG2/BANK1/RC3H1/LYL1/PLCL2/HHEX/PTK2B/POU2AF1/NCKAP1L/DOCK11/ADA/TP53BP1/CD22/GPS2/PHF14/HDAC5/PKN1/THEMIS2/KMT5B/CTPS1/SLC39A10/PHB2/SWAP70/ERCC1/TCIRG1/CD79A/HSPD1/STAT6/SP3/BCL2/ZBTB7A/SLC25A5…	74
BP	GO:0006886	intracellular protein transport	136/1485	868/18903	2.79560210942047e-15	1.86581480070697e-13	1.39701282103277e-13	JUP/CD81/EDEM1/HAP1/TRIM28/AP1B1/FBXW7/CD74/HPS4/CD24/VPS13C/HERC2/TRAF3IP2/HSPB1/MAPK8IP3/SNX2/SYK/PKD1/MAN1A1/RIC1/BCR/GDI1/NPEPPS/SYVN1/GABARAP/PIK3C3/LAPTM5/GNPTAB/ARHGEF2/PPP1R10/YWHAG/PIKFYVE/XPO1/RIPOR1/POM121/RFTN1/RNF31/RHOB/KPNA4/IPO7/TRAK1/MAPK14/HSPA4/ARL11/AP1G2/RAB5B/BAG6/SYNGR1/CLTC/VCP/YWHAH/TOMM6/HSPA8/ATP6AP1/YWHAE/ROMO1/ZDHHC2/VPS13D/PPP3R1/HGS/SCARB2/HUWE1/KPNB1/TNPO1/CDC37/GS…	136
BP	GO:0030163	protein catabolic process	152/1485	1014/18903	2.82894492477659e-15	1.87135958519513e-13	1.40116443083718e-13	MME/MDM2/UHRF1/CBFA2T3/CD81/EDEM1/PSMA6/FOXO1/USP22/PTEN/FBXW7/HERC2/ARIH1/GNA12/MIB1/CDK5RAP3/PKD1/ZNRF1/MAN1A1/RIC1/PTK2/UBE2R2/BTK/SNRNP70/UBA7/SYVN1/GABARAP/TRIM24/LAPTM5/ABHD17B/SMAD4/SMARCC1/UBE2S/XBP1/STT3B/RMND5A/RNF130/XPO1/ZNRF2/NGLY1/UBE2H/IRAK3/CSNK1E/VGLL4/USP34/DENND3/UBE3A/RC3H1/TRIM38/UBA1/OGT/PTK2B/BAG6/VCP/TMEM259/EGLN1/LNPEP/HSPA8/MTA1/RBBP6/UBE2A/CUL3/PDCD6IP/ZDHHC2/TRPC4AP/SG…	152
BP	GO:0006366	transcription by RNA polymerase II	317/1485	2677/18903	2.90580334972955e-15	1.90534035431828e-13	1.42660724012115e-13	SMAD1/TCFL5/CDK6/ZMIZ1/MDM2/TCF4/SSBP2/UHRF1/MEF2C/ZNF107/ERG/JUP/MYB/CIITA/NRIP1/RUNX1/YBX3/CD81/LMO2/AEBP1/BACH2/MLXIP/JUND/FOXO1/DDX17/ZEB2/CUX1/PAX5/USP22/ELK3/TRIM28/MED13L/TCF3/LEF1/TAF10/AUTS2/CHD7/INTS3/ADNP/TCF12/ETV6/SMARCA4/EBF1/PRKCB/GTF2I/ENG/ETS2/CDK5RAP3/CDK9/INO80/RB1/MAZ/TLE5/PKD1/BCL7A/DNMT3A/NLRC5/MEF2A/ARID1B/BRD4/SOX4/RBBP4/ZNF217/HDAC7/NR3C1/PBX2/PTOV1/TRIM24/MAML2/MAML3/FLI…	317
BP	GO:0016032	viral process	83/1485	421/18903	3.31731986400262e-15	2.1562579116017e-13	1.61447960795441e-13	GRK2/CIITA/CD81/TRIM28/LEF1/SCARB1/CD74/INSR/SMARCA4/TASOR/CDK9/TOP2B/PIK3C3/TRIM27/RNASEK/LIG4/PCBP1/PIKFYVE/SMARCB1/EIF3F/CTBP1/EIF3B/GSN/IGF2R/RESF1/LGALS9/ATG16L2/TRIM38/CALCOCO2/BCL2L1/REST/VCP/ITGA5/HSPA8/ZBED1/MGAT1/HCFC1/PDCD6IP/ILF3/CHD1/SHFL/PKN2/SCARB2/PARP10/SLC1A5/IRF7/ST6GALNAC4/IFI16/GSK3B/CANX/FAM111A/DENR/TARDBP/HTATSF1/TRIM22/RAB1B/TRIM8/CCNT2/DDB1/GALNT1/PRMT1/EPS15/PTBP1/HMGB1…	83
BP	GO:0051054	positive regulation of DNA metabolic process	67/1485	301/18903	3.61282587490135e-15	2.32809253576617e-13	1.74313930824415e-13	TERF2/TRIM28/SMARCA4/INO80/BCL7A/ARID1B/HMCES/BRD7/HNRNPD/SMARCC1/HNRNPA2B1/NSD2/PPP1R10/SMARCB1/PARP1/PBRM1/PRKDC/SPIDR/SMARCD2/PTK2B/SMARCC2/HNRNPAB/CCT6A/POGZ/TP53BP1/MAPK1/MGMT/ARID2/FAF1/ARID1A/HMBOX1/RUVBL2/PML/EP400/XRCC5/CTNNB1/UIMC1/CCT7/KMT5B/CCT5/SMARCE1/VPS72/OTUD4/ERCC1/WAS/HSF1/HMGB1/DMAP1/DPF2/ACTR2/INO80E/ATRX/SMARCA5/STAT6/TNKS2/CCT2/PNKP/ARRB2/SMARCA2/SMARCD1/DHX9/USP9X/CCT3/MYC…	67
BP	GO:0048584	positive regulation of response to stimulus	277/1485	2272/18903	7.99271725740874e-15	5.10645824778892e-13	3.82341679331015e-13	ZMIZ1/CCN2/MEF2C/MDK/JUP/MYB/FLT3/STK24/CD81/HAP1/ZEB2/CD19/TRIM28/IGLL1/PTEN/FBXW7/VAV3/LEF1/AUTS2/CD74/INSR/CD24/MAP4K4/LAT2/TRAF3IP2/SMARCA4/HSPB1/AKAP12/PRKCB/ENG/LILRA2/PIK3AP1/MAPK8IP3/SCHIP1/SHANK3/GNAI2/CDK5RAP3/INO80/MAZ/ADAM10/MACF1/BMP2K/SYK/NETO1/BCL7A/PTK2/NUMA1/NLRC5/ARID1B/BRD4/BTK/SOX4/SPIN1/BLNK/BIRC7/HMCES/BRD7/PUM2/LAPTM5/RAPGEF2/TSPAN14/STK39/SASH3/PIK3CG/PTP4A3/SMAD4/TNFRSF21…	277
BP	GO:0002684	positive regulation of immune system process	146/1485	971/18903	8.18908796613617e-15	5.18757902939558e-13	3.88415528242159e-13	ZMIZ1/RAG1/MEF2C/MDK/MYB/RUNX1/MZB1/CD81/JUND/HLA-DRB5/CD19/IGLL1/MYO18A/VAV3/LEF1/CD74/CD24/ITGA4/LAT2/HLA-DQA2/SMARCA4/PRKCB/LILRA2/DOCK8/RB1/ADAM10/SYK/PTK2/NLRC5/ARID1B/BTK/SOX4/BLNK/HMCES/BRD7/LAPTM5/STK39/SASH3/TNFRSF21/SMARCC1/CD38/XBP1/SPI1/NSD2/GAB2/KLHL6/INPP5D/PIK3CD/CSK/SMARCB1/PBRM1/HLX/RFTN1/IRAK3/RNF31/PRKDC/NONO/PLCG2/SPN/BANK1/SMARCD2/LGALS9/SFPQ/RC3H1/HLA-DOA/CD99/PLCL2/APP/PTK2…	146
BP	GO:0050684	regulation of mRNA processing	42/1485	139/18903	8.78580799303293e-15	5.51881636537152e-13	4.13216639530792e-13	DDX17/TIA1/KHDRBS3/CDK9/SNRNP70/HNRNPA2B1/HNRNPL/MBNL3/RBM15B/RBM38/QKI/KHDRBS1/CPSF6/REST/HSPA8/HNRNPU/DYRK1A/SAFB/U2AF2/AHCYL1/CPSF7/SRSF9/THRAP3/RBM42/SNRPA/IWS1/PTBP1/SF3B4/PAF1/HSF1/RBM5/DAZAP1/SMU1/SRSF6/ZBTB7A/SRSF4/CDC73/HNRNPK/DHX9/MBNL1/SRSF2/NCL	42
BP	GO:0006357	regulation of transcription by RNA polymerase II	306/1485	2581/18903	8.91058331327289e-15	5.55055085555957e-13	4.15592732251508e-13	SMAD1/TCFL5/CDK6/ZMIZ1/MDM2/TCF4/SSBP2/UHRF1/MEF2C/ZNF107/ERG/JUP/MYB/CIITA/NRIP1/RUNX1/YBX3/CD81/LMO2/AEBP1/BACH2/MLXIP/JUND/FOXO1/DDX17/ZEB2/CUX1/PAX5/USP22/ELK3/TRIM28/MED13L/TCF3/LEF1/TAF10/AUTS2/CHD7/ADNP/TCF12/ETV6/SMARCA4/EBF1/PRKCB/GTF2I/ENG/ETS2/CDK5RAP3/CDK9/INO80/RB1/MAZ/TLE5/PKD1/BCL7A/DNMT3A/NLRC5/MEF2A/ARID1B/BRD4/SOX4/RBBP4/ZNF217/HDAC7/NR3C1/PBX2/PTOV1/MAML2/MAML3/FLI1/ZNF91/YEATS…	306
BP	GO:0007275	multicellular organism development	514/1485	4922/18903	1.44694275206505e-14	8.9387579104845e-13	6.69281827988679e-13	SMAD1/MME/CDK6/ZMIZ1/MDM2/CCN2/TCF4/GNAS/RAG1/MEF2C/PCLO/GAB1/MDK/JUP/GRK2/MYB/FLT3/NRIP1/STK24/CBFA2T3/ALOX5/RUNX1/YBX3/CD81/SPTBN1/TTC7A/PRDX1/SEMA6A/SOCS2/TERF2/CD34/TAPT1/HAP1/FOXO1/ZEB2/CD19/CUX1/PAX5/IGF2BP1/MSH6/USP22/ELK3/TRIM28/DBN1/ARHGAP4/PTEN/MYO18B/AP1B1/WASF2/TCF3/ITPR1/FBXW7/VAV3/EGFL7/LEF1/TAF10/AUTS2/NREP/CD74/CHD7/GNB1/CIAO3/INSR/CD24/ADNP/TCF12/MAP4K4/ETV6/ITGA4/AFF3/MARCKSL1/T…	514
BP	GO:0006796	phosphate-containing compound metabolic process	326/1485	2806/18903	1.48383483073482e-14	9.09152898339574e-13	6.8072043097645e-13	SMAD1/CDK6/CCN2/MEF2C/ERG/GRK2/FLT3/STK32B/CIITA/STK24/CBFA2T3/PTPRK/CD81/SPTBN1/TTC7A/SOCS2/CD19/TRIM28/PAN3/PTEN/MPP1/PPP1R14B/FBXW7/VAV3/TAF10/SCARB1/CD74/INSR/CD24/ADNP/MAP4K4/PFKL/HSPB1/CDK2AP1/ATP5F1B/PRKCB/GNA12/ENG/GNAI2/CDK5RAP3/CDK9/DAPK1/RB1/ADAM10/MKNK2/BMP2K/SYK/PKD1/LDLRAD4/STK38/SERINC5/PTK2/GNAQ/BCR/NLRC5/RCAN1/BTK/EIF2AK3/PECAM1/CCNY/PIK3C3/TRIM24/NEIL1/SSH2/TCL1A/GNPTAB/NT5C2/RA…	326
BP	GO:0051247	positive regulation of protein metabolic process	202/1485	1516/18903	1.50533712891815e-14	9.14828864931963e-13	6.84970262255694e-13	MDM2/CCN2/UHRF1/MEF2C/MYB/FLT3/CBFA2T3/YBX3/CD81/FOXO1/IGF2BP1/PTEN/FBXW7/AUTS2/CD74/INSR/CD24/ADNP/ATP2A3/ARIH1/CDK2AP1/GNA12/ENG/LILRA2/P2RX1/CDK5RAP3/DAPK1/SYK/PKD1/PTK2/BRD4/SOX4/BIRC7/EIF2AK3/GABARAP/PECAM1/CCNY/TCL1A/BRD7/LAPTM5/RAPGEF2/KMT2A/PIK3CG/HNRNPD/SMAD4/MAP2K2/UBE2S/HNRNPL/ARHGEF2/KDM1A/RANBP9/CSK/PAXBP1/PARP14/SMARCB1/DIP2B/CTBP1/GSN/CSNK1E/VGLL4/PRKDC/CCDC88A/UPF3B/CCND3/PLCG2/LA…	202
BP	GO:0006793	phosphorus metabolic process	328/1485	2832/18903	1.83851304120858e-14	1.10829717605114e-12	8.29828000008998e-13	SMAD1/CDK6/CCN2/MEF2C/ERG/GRK2/FLT3/STK32B/CIITA/STK24/CBFA2T3/PTPRK/CD81/SPTBN1/TTC7A/SOCS2/CD19/TRIM28/PAN3/PTEN/MPP1/PPP1R14B/FBXW7/VAV3/TAF10/SCARB1/CD74/INSR/CD24/ADNP/MAP4K4/PFKL/HSPB1/CDK2AP1/ATP5F1B/PRKCB/GNA12/ENG/GNAI2/CDK5RAP3/CDK9/DAPK1/RB1/ADAM10/MKNK2/BMP2K/SYK/PKD1/LDLRAD4/STK38/SERINC5/PTK2/GNAQ/BCR/NLRC5/RCAN1/BTK/EIF2AK3/PECAM1/CCNY/PIK3C3/TRIM24/NEIL1/SSH2/TCL1A/GNPTAB/NT5C2/RA…	328
BP	GO:0044085	cellular component biogenesis	368/1485	3273/18903	2.15698326880711e-14	1.28987599474665e-12	9.65783582336626e-13	SMAD1/MDM2/CCN2/TP53INP1/TCF4/MEF2C/PCLO/SEPTIN6/JUP/PTPRK/FCHSD2/MZB1/SEPTIN9/SPTBN1/TERF2/CD34/TAPT1/HAP1/DDX17/HLA-DRB5/STAG3/TRIM28/DBN1/TIA1/PAN3/PTEN/AP1B1/WASF2/VAV3/TAF10/AUTS2/CD74/CHD7/CIAO3/HPS4/DDX39B/ADNP/MAP4K4/ARHGEF4/SPTAN1/HLA-DQA2/SMARCA4/TASOR/GLS/SHANK3/INO80/RB1/SEPTIN2/PXDN/ADAM10/MACF1/SYK/PKD1/LDLRAD4/CSRP2/MAT2A/PTK2/NUMA1/BCR/MEF2A/HDAC7/NIN/GABARAP/PECAM1/PREX1/PIK3C3/S…	368
BP	GO:0043933	protein-containing complex organization	234/1485	1845/18903	2.30519364178416e-14	1.36756527558227e-12	1.02395276469226e-12	SMAD1/MDM2/TCF4/FCHSD2/MZB1/SPTBN1/HLA-DRB5/DBN1/RUBCNL/TAF10/SCARB1/CD74/DDX39B/INSR/SPTAN1/HLA-DQA2/SMARCA4/GLS/RB1/PXDN/ADAM10/SYK/PKD1/LDLRAD4/MAT2A/PTK2/NUMA1/NIN/PREX1/PIK3C3/SSH2/TCL1A/LRRC8C/KMT2A/SMAD4/SMARCC1/UBE2S/PRPF8/ARHGEF2/RANBP9/GAK/FSCN1/LUC7L3/KAT6B/SMARCB1/BAZ2A/EIF3F/PARP1/HMGA1/EIF3B/GSN/IRAK3/NASP/PRKDC/ADD1/LUC7L/PLCG2/SPIDR/RAP1GDS1/WASF1/SMARCD2/HLA-DOA/PPP2R1A/HSPA4/SET…	234
BP	GO:1901575	organic substance catabolic process	260/1485	2120/18903	3.35399628667378e-14	1.97410411361311e-12	1.47809351481513e-12	MME/MDM2/UHRF1/CBFA2T3/YBX3/DPEP1/CD81/EDEM1/ZCCHC7/PSMA6/FOXO1/IGF2BP1/USP22/PAN3/PTEN/FBXW7/SCARB1/INSR/HERC2/PFKL/ARIH1/TRAF3IP2/GNA12/GLS/MIB1/CDK5RAP3/PKD1/ZNRF1/MAN1A1/RIC1/PTK2/UBE2R2/BTK/SNRNP70/UBA7/NPEPPS/ALDH5A1/SYVN1/GABARAP/TRIM24/NEIL1/PUM2/LAPTM5/ABHD17B/NT5C2/PIK3CG/HNRNPD/SMAD4/SMG1/GAPDH/SMARCC1/UBE2S/XBP1/STT3B/RMND5A/RNF130/ENTPD4/NUDT3/DAGLB/PAFAH1B1/XPO1/ERAP2/ZNRF2/RBM38/NG…	260
BP	GO:0006302	double-strand break repair	65/1485	300/18903	3.63404571708443e-14	2.12222591681298e-12	1.58899844389292e-12	INTS3/DNTT/SMARCA4/INO80/BCL7A/ARID1B/HMCES/BRD7/SMARCC1/NSD2/LIG4/KDM1A/SMARCB1/PARP1/PBRM1/MCM7/PRKDC/SPIDR/SMARCD2/SFPQ/SETD2/REV3L/SMARCC2/MCM5/VCP/MTA1/POGZ/NIPBL/TP53BP1/PPP4R2/MGMT/TRIP12/ARID2/ARID1A/MCM3/SETX/RUVBL2/PML/EP400/XRCC5/UIMC1/KMT5B/MARF1/ERCC5/OTUB1/SMARCE1/VPS72/ERCC1/WAS/HSF1/HMGB1/DMAP1/DPF2/ACTR2/PPP4R3B/UBR5/PNKP/NSMCE4A/SMARCA2/ZBTB7A/SMARCD1/RAD21/XRCC6/NUCKS1/RIF1	65
BP	GO:0040029	epigenetic regulation of gene expression	45/1485	163/18903	3.86448494659797e-14	2.23930426169146e-12	1.67665984994381e-12	XIST/TRIM28/TASOR/RB1/DNMT3A/ARID1B/SCMH1/TASOR2/SUZ12/SPI1/TRIM27/KDM1A/BAZ2A/RBM15B/CTBP1/RESF1/CREBZF/CDYL/OGT/ATF7IP/DNMT1/LMNB1/MTA1/HNRNPU/IFI16/ARID1A/HDAC5/CTCF/SETDB2/VPS72/EXOSC10/KAT8/HMGB1/HDAC1/SMARCA5/TDG/HAT1/CBX3/WBP2/SMARCD1/CGGBP1/UBR2/POLE3/EP300/RIF1	45
BP	GO:1903047	mitotic cell cycle process	124/1485	789/18903	4.12223999116377e-14	2.37028799491917e-12	1.77473279619577e-12	CDK6/MDM2/SEPTIN6/SPTBN1/PTEN/TAF10/INSR/INTS3/SMARCA4/TASOR/PRKCB/CDK5RAP3/INO80/RB1/PKD1/BCL7A/NUMA1/ARID1B/BRD4/PDS5A/CCNY/POLE/BRD7/SMARCC1/UBE2S/DNM2/PPP1R10/RCC2/PAFAH1B1/SMARCB1/PBRM1/SUN2/RHOB/NASP/PRKDC/CCND3/SMARCD2/CTDNEP1/ROCK2/PPP2R1A/SETD2/RNASEH2B/APP/TAOK1/KHDRBS1/EXOC4/SMARCC2/CKAP5/CLTC/VCP/POGZ/NIPBL/CUL3/HNRNPU/PHIP/PDCD6IP/ANKLE2/ANKRD17/EIF4G1/ANAPC5/RHOA/REEP3/ARID2/SMC1A/S…	124
BP	GO:2000779	regulation of double-strand break repair	40/1485	135/18903	7.85900687490434e-14	4.48443331220686e-12	3.35768096053567e-12	SMARCA4/BCL7A/ARID1B/BRD7/SMARCC1/NSD2/KDM1A/SMARCB1/PARP1/PBRM1/PRKDC/SPIDR/SMARCD2/SETD2/SMARCC2/POGZ/TP53BP1/PPP4R2/MGMT/TRIP12/ARID2/ARID1A/RUVBL2/PML/EP400/KMT5B/OTUB1/SMARCE1/VPS72/WAS/HSF1/DMAP1/DPF2/ACTR2/PPP4R3B/UBR5/PNKP/SMARCA2/SMARCD1/RIF1	40
BP	GO:0071310	cellular response to organic substance	291/1485	2464/18903	8.1884737776659e-14	4.63703344606459e-12	3.47193900126392e-12	SMAD1/MME/ZMIZ1/MDM2/CCN2/TP53INP1/GNAS/MEF2C/GAB1/JUP/FLT3/NRIP1/PTPRK/MZB1/YBX3/CASTOR2/LMO2/SEMA6A/SOCS2/HAP1/FOXO1/DDX17/ZEB2/PABPN1/LEF1/SCARB1/NREP/CD74/GNB1/INSR/CD24/ITGA4/TRAF3IP2/SMARCA4/HSPB1/AKAP12/ATP5F1B/PRKCB/ENG/LILRA2/GNAI2/CDK5RAP3/DOCK8/CDK9/DAPK1/RB1/PXDN/SYK/CRIM1/DNMT3A/CSF3R/LDLRAD4/TFPI/MAT2A/PTK2/NUMA1/KDM5B/BCR/NLRC5/BTK/ACAP2/SOX4/RBBP4/BIRC7/NR3C1/EIF2AK3/TRIM24/TCL1A/…	291
BP	GO:0006354	DNA-templated transcription elongation	56/1485	241/18903	1.00446964580599e-13	5.64542150556374e-12	4.2269609075983e-12	NRIP1/MED13L/DDX39B/INTS3/CDK9/BRD4/JMJD1C/EWSR1/ALYREF/KAT6B/SMARCB1/HMGA1/CDK13/SETD5/HDGF/SMARCD2/SETD2/POU2AF1/ATF7IP/KDM3B/ZBED1/HNRNPU/TP53BP1/MTA2/TAF15/GPS2/PIAS1/YY1AP1/EAF2/SND1/CTNNB1/HTATSF1/CALCOCO1/VHL/CNOT2/CCNT2/THRAP3/INTS11/TCERG1/KDM2B/KAT8/PAF1/DPF2/SUPT20H/RALY/TDG/KAT6A/SUPT16H/ZNF326/CREBBP/SMARCD1/CDC73/DHX9/NSD1/GON4L/EP300	56
BP	GO:0000377	RNA splicing, via transesterification reactions with bulged adenosine as nucleophile	68/1485	329/18903	1.04353099948439e-13	5.77806979344137e-12	4.32628017486045e-12	DDX17/TIA1/KHDRBS3/DDX39B/SNRNP70/ALYREF/HNRNPA2B1/HNRNPL/PRPF8/SRRM2/KDM1A/PAXBP1/MBNL3/LUC7L3/RBM15B/RBM38/CDK13/QKI/LUC7L/SFPQ/KHDRBS1/REST/HSPA8/LUC7L2/HNRNPU/RNPC3/RBM6/SF3B3/DYRK1A/SRSF1/U2AF2/SF3A2/SETX/HTATSF1/SF3B1/SRSF9/USP4/THRAP3/TXNL4A/RBM42/SF3A1/SNRPA/PTBP1/SF3B4/RBM5/DAZAP1/CASC3/RSRC1/RALY/PNN/SMU1/SNRNP200/SRSF6/RBM14/HNRNPF/ZBTB7A/HNRNPA3/SRSF4/PRPF6/SYNCRIP/HNRNPK/HNRNPR/LSM2/…	68
BP	GO:0000398	mRNA splicing, via spliceosome	68/1485	329/18903	1.04353099948439e-13	5.77806979344137e-12	4.32628017486045e-12	DDX17/TIA1/KHDRBS3/DDX39B/SNRNP70/ALYREF/HNRNPA2B1/HNRNPL/PRPF8/SRRM2/KDM1A/PAXBP1/MBNL3/LUC7L3/RBM15B/RBM38/CDK13/QKI/LUC7L/SFPQ/KHDRBS1/REST/HSPA8/LUC7L2/HNRNPU/RNPC3/RBM6/SF3B3/DYRK1A/SRSF1/U2AF2/SF3A2/SETX/HTATSF1/SF3B1/SRSF9/USP4/THRAP3/TXNL4A/RBM42/SF3A1/SNRPA/PTBP1/SF3B4/RBM5/DAZAP1/CASC3/RSRC1/RALY/PNN/SMU1/SNRNP200/SRSF6/RBM14/HNRNPF/ZBTB7A/HNRNPA3/SRSF4/PRPF6/SYNCRIP/HNRNPK/HNRNPR/LSM2/…	68
BP	GO:0000375	RNA splicing, via transesterification reactions	68/1485	333/18903	1.91632034652328e-13	1.05327166104864e-11	7.88628117837791e-12	DDX17/TIA1/KHDRBS3/DDX39B/SNRNP70/ALYREF/HNRNPA2B1/HNRNPL/PRPF8/SRRM2/KDM1A/PAXBP1/MBNL3/LUC7L3/RBM15B/RBM38/CDK13/QKI/LUC7L/SFPQ/KHDRBS1/REST/HSPA8/LUC7L2/HNRNPU/RNPC3/RBM6/SF3B3/DYRK1A/SRSF1/U2AF2/SF3A2/SETX/HTATSF1/SF3B1/SRSF9/USP4/THRAP3/TXNL4A/RBM42/SF3A1/SNRPA/PTBP1/SF3B4/RBM5/DAZAP1/CASC3/RSRC1/RALY/PNN/SMU1/SNRNP200/SRSF6/RBM14/HNRNPF/ZBTB7A/HNRNPA3/SRSF4/PRPF6/SYNCRIP/HNRNPK/HNRNPR/LSM2/…	68
BP	GO:1903039	positive regulation of leukocyte cell-cell adhesion	60/1485	275/18903	2.5561893686273e-13	1.39470916280942e-11	1.0442765173255e-11	ZMIZ1/RAG1/MDK/MYB/ALOX5/RUNX1/CD81/HLA-DRB5/LEF1/CD74/CD24/ITGA4/HLA-DQA2/SMARCA4/DOCK8/SYK/ARID1B/SOX4/BRD7/SASH3/SMARCC1/XBP1/CSK/SMARCB1/PBRM1/HLX/SMARCD2/LGALS9/HLA-DOA/SMARCC2/NCKAP1L/ADA/VAV1/NFAT5/PNP/IRAK1/RHOA/ARID2/HLA-DRA/NCK2/ARID1A/HLA-DPA1/HLA-DMA/HLA-DMB/AP3D1/PTPN11/SMARCE1/HMGB1/AIF1/CD46/HSPD1/HLA-DQA1/HSPH1/PPP3CA/SMARCA2/SMARCD1/PYCARD/TGFBR2/IL6ST/PTPN6	60
BP	GO:0035556	intracellular signal transduction	308/1485	2673/18903	2.98742622382785e-13	1.61818920457342e-11	1.21160528086138e-11	SMAD1/MDM2/CCN2/MEF2C/FLT3/STK32B/STK24/YBX3/CD81/CASTOR2/PSD3/DOK3/PRDX1/SEMA6A/SOCS2/FOXO1/MSH6/TRIM28/ARHGAP4/PABPN1/PTEN/WASF2/ITPR1/FBXW7/VAV3/AUTS2/CD74/GNB1/DDX39B/INSR/CD24/INTS3/ADNP/ATP2A3/MAP4K4/ARHGEF4/LAT2/TRAF3IP2/HSPB1/AKAP12/PRKCB/PAG1/GNA12/ENG/PIK3AP1/MAPK8IP3/SCHIP1/SHANK3/GRINA/GNAI2/CDK5RAP3/DOCK8/DAPK1/RB1/MAZ/MKNK2/SYK/STK38/PTK2/BCR/NLRC5/MEF2A/BRD4/RCAN1/BTK/GDI1/SOX4/BLN…	308
BP	GO:0015031	protein transport	202/1485	1564/18903	3.35722873049164e-13	1.80541616981475e-11	1.35178986444711e-11	PCLO/JUP/ALOX5/FCHSD2/CD81/SPTBN1/EDEM1/WASHC4/HAP1/FOXO1/TRIM28/AP1B1/MYO18A/FBXW7/CD74/HPS4/CD24/VPS13C/HERC2/PFKL/TRAF3IP2/HSPB1/PRKCB/MAPK8IP3/SNX2/MACF1/SYK/PKD1/MAN1A1/RIC1/BCR/GDI1/SOX4/NPEPPS/SYVN1/GABARAP/PIK3C3/LAPTM5/GNPTAB/WASHC1/DNM2/GDI2/CD38/XBP1/ARHGEF2/PPP1R10/TBC1D5/CSK/YWHAG/PIKFYVE/PAFAH1B1/XPO1/SLC12A2/RIPOR1/POM121/RFTN1/RNF31/RHOB/NASP/KPNA4/IPO7/RAP1GDS1/GLUL/TRAK1/ATG16L2…	202
BP	GO:0044093	positive regulation of molecular function	204/1485	1587/18903	3.99731817793738e-13	2.13428238429157e-11	1.59802562045813e-11	CCN2/UHRF1/MEF2C/JUP/FLT3/CD81/TERF2/HAP1/PSMA6/CD19/MSH6/TRIM28/PABPN1/PTEN/TCF3/FBXW7/VAV3/SCARB1/CD74/INSR/CD24/ADNP/ATP2A3/MAP4K4/SMARCA4/PRKCB/GNA12/SHANK3/GNAI2/P2RX1/DOCK8/CDK9/DAPK1/RB1/SYK/PKD1/SERINC5/RIC1/PTK2/GNAQ/BCR/BTK/EIF2AK3/PREX1/CCNY/TCL1A/LAPTM5/RAPGEF2/KMT2A/STK39/PIK3CG/HNRNPD/MAP2K2/UBE2S/DNM2/HNRNPA2B1/HNRNPL/ARHGEF2/TRIM27/RCC2/TBC1D5/TBC1D14/KDM1A/ARHGAP27/CSK/ARID5B/SMA…	204
BP	GO:0043484	regulation of RNA splicing	46/1485	180/18903	4.36301654092022e-13	2.31301763428217e-11	1.73185210511928e-11	DDX17/USP22/TIA1/KHDRBS3/TAF10/SNRNP70/HNRNPA2B1/HNRNPL/MBNL3/RBM15B/RBM38/QKI/SLC38A2/KHDRBS1/REST/HSPA8/POLR2A/HNRNPU/SF3B3/DYRK1A/SRSF1/U2AF2/CCNL2/SETX/FAM50A/SUPT3H/SRSF9/THRAP3/RBM42/PTBP3/PTBP1/SF3B4/SUPT20H/RBM5/DAZAP1/SMU1/GRSF1/ZNF326/SRSF6/HNRNPF/ZBTB7A/SRSF4/HNRNPK/MBNL1/SRSF2/NCL	46
BP	GO:0045621	positive regulation of lymphocyte differentiation	38/1485	130/18903	5.26512797735848e-13	2.77160786132075e-11	2.07521760234359e-11	ZMIZ1/RAG1/MDK/MYB/RUNX1/LEF1/CD74/SMARCA4/SYK/ARID1B/BTK/SOX4/BRD7/SASH3/SMARCC1/XBP1/INPP5D/SMARCB1/PBRM1/HLX/PRKDC/SMARCD2/LGALS9/SMARCC2/NCKAP1L/ADA/PNP/RHOA/ARID2/HLA-DRA/ARID1A/AP3D1/SMARCE1/CD46/SMARCA2/SMARCD1/XRCC6/TGFBR2	38
BP	GO:0010628	positive regulation of gene expression	162/1485	1177/18903	5.97730373169402e-13	3.12449967793097e-11	2.33944232178264e-11	SMAD1/CDK6/CCN2/TP53INP1/MEF2C/MDK/RUNX1/MZB1/YBX3/CD81/SPTBN1/TERF2/CD34/IGF2BP1/LEF1/CD74/TCF12/TRAF3IP2/HSPB1/AKAP12/ENG/LILRA2/MAZ/SYK/KDM5B/MEF2A/ARID1B/BTK/SNRNP70/SOX4/BLNK/EIF2AK3/HMCES/TRIM24/TLE1/LAPTM5/BCL11A/SASH3/PIK3CG/CD58/HNRNPD/C1QTNF4/GAPDH/MAP2K2/XBP1/HNRNPL/SPI1/ARHGEF2/NSD2/TRIM27/PIK3CD/RBM38/GSN/QKI/RFTN1/IRAK3/IGF2BP3/SLC38A2/PRKDC/UPF3B/PLCG2/LARP4B/SPN/LGALS9/ROCK2/MAPK1…	162
BP	GO:0050870	positive regulation of T cell activation	56/1485	251/18903	6.08049207645972e-13	3.15636654663447e-11	2.36330236626728e-11	ZMIZ1/RAG1/MDK/MYB/RUNX1/CD81/HLA-DRB5/LEF1/CD74/CD24/HLA-DQA2/SMARCA4/DOCK8/SYK/ARID1B/SOX4/BRD7/SASH3/SMARCC1/XBP1/CSK/SMARCB1/PBRM1/HLX/SMARCD2/LGALS9/HLA-DOA/SMARCC2/NCKAP1L/ADA/VAV1/PNP/RHOA/ARID2/HLA-DRA/NCK2/ARID1A/HLA-DPA1/HLA-DMA/HLA-DMB/AP3D1/PTPN11/SMARCE1/HMGB1/AIF1/CD46/HSPD1/HLA-DQA1/HSPH1/PPP3CA/SMARCA2/SMARCD1/PYCARD/TGFBR2/IL6ST/PTPN6	56
BP	GO:0031056	regulation of histone modification	45/1485	175/18903	6.1834084307037e-13	3.18765365651794e-11	2.38672832131046e-11	MYB/PAX5/AUTS2/CDK9/BRD4/YEATS2/BRD7/KMT2A/SMAD4/SPI1/KDM1A/PAXBP1/SMARCB1/SETD5/CTBP1/KANSL1/OGT/DNMT1/SET/NIPBL/HCFC1/TRIP12/EHMT1/RUVBL2/AKAP8L/MTF2/CTNNB1/SF3B1/CTCF/GLYR1/NFYC/BAZ1B/EHMT2/OTUB1/IWS1/KAT8/PAF1/ATRX/PIH1D1/SMARCA5/UBR5/WBP2/KDM5A/NSD1/RIF1	45
BP	GO:0048731	system development	465/1485	4454/18903	6.76272013165723e-13	3.4624200674067e-11	2.59245731362808e-11	SMAD1/MME/CDK6/ZMIZ1/MDM2/CCN2/TCF4/GNAS/RAG1/MEF2C/PCLO/GAB1/MDK/JUP/GRK2/MYB/FLT3/NRIP1/STK24/CBFA2T3/ALOX5/RUNX1/YBX3/CD81/SPTBN1/TTC7A/PRDX1/SEMA6A/SOCS2/CD34/TAPT1/HAP1/FOXO1/ZEB2/CD19/CUX1/PAX5/IGF2BP1/MSH6/ELK3/DBN1/ARHGAP4/PTEN/MYO18B/AP1B1/WASF2/TCF3/FBXW7/VAV3/EGFL7/LEF1/TAF10/AUTS2/NREP/CD74/CHD7/GNB1/CIAO3/INSR/CD24/ADNP/TCF12/MAP4K4/ETV6/ITGA4/MARCKSL1/TRAF3IP2/SMARCA4/HSPB1/ATP5F1B/…	465
BP	GO:0018394	peptidyl-lysine acetylation	48/1485	197/18903	9.16223723791045e-13	4.6590287995497e-11	3.48840783343859e-11	USP22/LEF1/TAF10/AUTS2/SOX4/YEATS2/BRD7/KMT2A/SMAD4/SPI1/KAT6B/SMARCB1/DIP2B/SETD5/CTBP1/KANSL1/OGT/BAG6/SET/HCFC1/SF3B3/HDAC2/RUVBL2/PML/EP400/SUPT3H/SF3B1/CTCF/GLYR1/NFYC/BAZ1B/ING4/VPS72/IWS1/KAT8/DMAP1/SUPT20H/NCOA3/PIH1D1/PBXIP1/SMARCA5/KAT6A/HAT1/WBP2/CREBBP/PHF20L1/POLE3/EP300	48
BP	GO:0009966	regulation of signal transduction	342/1485	3075/18903	1.16736149301821e-12	5.89596429750749e-11	4.41455267309943e-11	MTRNR2L12/ZMIZ1/MDM2/CCN2/MEF2C/MDK/JUP/GRK2/FLT3/MZB1/YBX3/CD81/SPTBN1/CASTOR2/PSD3/PRDX1/SEMA6A/SOCS2/HAP1/FOXO1/ZEB2/CD19/ARHGAP4/PTEN/ITPR1/FBXW7/VAV3/EGFL7/LEF1/AUTS2/NREP/CD74/DDX39B/INSR/CD24/MAP4K4/ARHGEF4/TRAF3IP2/SMARCA4/HSPB1/AKAP12/PRKCB/GNA12/ENG/LILRA2/PIK3AP1/MAPK8IP3/SCHIP1/SHANK3/GRINA/GNAI2/CDK5RAP3/DOCK8/DAPK1/RB1/MAZ/PXDN/ADAM10/TLE5/MACF1/BMP2K/SYK/NETO1/CRIM1/LDLRAD4/STK38/P…	342
BP	GO:1901565	organonitrogen compound catabolic process	180/1485	1371/18903	1.90354730232549e-12	9.54967522475373e-11	7.15023737652041e-11	MME/MDM2/UHRF1/CBFA2T3/DPEP1/CD81/EDEM1/PSMA6/FOXO1/USP22/PTEN/FBXW7/SCARB1/HERC2/ARIH1/GNA12/GLS/MIB1/CDK5RAP3/PKD1/ZNRF1/MAN1A1/RIC1/PTK2/UBE2R2/BTK/SNRNP70/UBA7/NPEPPS/ALDH5A1/SYVN1/GABARAP/TRIM24/NEIL1/LAPTM5/ABHD17B/NT5C2/SMAD4/SMARCC1/UBE2S/XBP1/STT3B/RMND5A/RNF130/ENTPD4/NUDT3/XPO1/ERAP2/ZNRF2/NGLY1/PDE7A/UBE2H/IRAK3/CSNK1E/VGLL4/USP34/ATP2B4/DENND3/GLUL/UBE3A/RC3H1/ABCC1/TRIM38/UBA1/DDAH2…	180
BP	GO:0044843	cell cycle G1/S phase transition	59/1485	280/18903	1.93181883749079e-12	9.6268972068291e-11	7.20805667293932e-11	CDK6/MDM2/PTEN/FBXW7/TAF10/SMARCA4/INO80/RB1/PKD1/BCL7A/ARID1B/BRD4/POLE/BRD7/SMARCC1/SMARCB1/PBRM1/NASP/PRKDC/CCND3/PLCG2/ATP2B4/SMARCD2/MAP3K11/KHDRBS1/SMARCC2/CUL3/ANKRD17/EIF4G1/ARID2/CACUL1/ARID1A/PML/APEX1/UBE2E2/FHL1/GIGYF2/PHB2/E2F4/SMARCE1/CTDSP2/CUL4A/PAF1/DPF2/PSME3/AIF1/CTDSP1/CDK4/PPP3CA/BCL2/BID/SMARCA2/SMARCD1/CDC73/MYC/CUL5/PSME2/FBXO7/PTPN6	59
BP	GO:0006810	transport	473/1485	4578/18903	2.14970627700672e-12	1.06417578944538e-10	7.96792490403957e-11	CCN2/ABCA13/MEF2C/PCLO/JUP/GRK2/ALOX5/FCHSD2/CD81/SPTBN1/SLC35E3/EDEM1/NKAIN4/KCNK12/SOCS2/BACH2/TERF2/WASHC4/HAP1/FOXO1/CD19/ERGIC1/IGF2BP1/TRIM28/RUBCNL/IGLL1/PABPN1/PTEN/AP1B1/WASF2/MYO18A/ITPR1/FBXW7/VAV3/SCARB1/KCNN1/CD74/CHD7/HPS4/DDX39B/INSR/CD24/VPS13C/ATP2A3/HERC2/PFKL/ITGA4/LAT2/TRAF3IP2/HSPB1/ATP5F1B/PRKCB/ENG/LILRA2/MIB1/MAPK8IP3/SHANK3/GNAI2/P2RX1/SYNE3/CLIC5/DAPK1/SNX2/SEPTIN2/ADAM1…	473
BP	GO:0042110	T cell activation	92/1485	548/18903	2.22729183205369e-12	1.09532937135535e-10	8.20118467522818e-11	CDK6/ZMIZ1/RAG1/MDK/MYB/RUNX1/CD81/HLA-DRB5/PTEN/LEF1/CD74/CHD7/CD24/HLA-DQA2/TRAF3IP2/SMARCA4/PAG1/APBB1IP/DOCK8/SYK/ARID1B/SOX4/PREX1/BRD7/LAPTM5/SASH3/PIK3CG/TNFRSF21/SMARCC1/XBP1/SPI1/TMEM131L/LIG4/PIK3CD/CSK/SMARCB1/PBRM1/HLX/GSN/PRKDC/CCND3/SPN/SMARCD2/LGALS9/RC3H1/HLA-DOA/SMARCC2/NCKAP1L/ADA/VAV1/MYH9/PNP/RHOA/ARID2/KDELR1/HLA-DRA/NCK2/ARID1A/HLA-DPA1/HLA-DMA/HLA-DMB/CTNNB1/CTPS1/RC3H2/AP3…	92
BP	GO:0051234	establishment of localization	486/1485	4734/18903	2.53538842697979e-12	1.23869467265842e-10	9.27462006622052e-11	MDM2/CCN2/ABCA13/MEF2C/PCLO/JUP/GRK2/ALOX5/FCHSD2/CD81/SPTBN1/SLC35E3/EDEM1/NKAIN4/KCNK12/SOCS2/BACH2/TERF2/WASHC4/HAP1/FOXO1/CD19/ERGIC1/IGF2BP1/TRIM28/RUBCNL/IGLL1/PABPN1/PTEN/AP1B1/WASF2/MYO18A/ITPR1/FBXW7/VAV3/SCARB1/KCNN1/CD74/CHD7/HPS4/DDX39B/INSR/CD24/VPS13C/ATP2A3/HERC2/PFKL/ITGA4/LAT2/TRAF3IP2/HSPB1/ATP5F1B/PRKCB/ENG/LILRA2/MIB1/MAPK8IP3/SHANK3/GNAI2/P2RX1/SYNE3/CLIC5/DAPK1/SNX2/SEPTIN2/…	486
BP	GO:2001252	positive regulation of chromosome organization	33/1485	106/18903	2.57028663644975e-12	1.24759042905597e-10	9.34122627888129e-11	TERF2/TRIM28/TASOR/INO80/NUMA1/HNRNPD/HNRNPA2B1/PPP1R10/LIG4/RESF1/SFPQ/ATF7IP/CCT6A/DNMT1/MAPK1/HMBOX1/RUVBL2/PML/XRCC5/CTNNB1/CCT7/CCT5/SETDB2/ERCC1/INO80E/ATRX/SMC4/TNKS2/CCT2/PNKP/RAD21/CCT3/CCT4	33
BP	GO:0072594	establishment of protein localization to organelle	80/1485	449/18903	2.88120249086751e-12	1.38948313672481e-10	1.04036357514041e-10	JUP/EDEM1/TRIM28/FBXW7/HPS4/VPS13C/TRAF3IP2/SYK/MAN1A1/NPEPPS/PIK3C3/LAPTM5/GNPTAB/PPP1R10/POM121/RNF31/KPNA4/SPIDR/IPO7/MAPK14/HSPA4/BAG6/CCT6A/TOMM6/HSPA8/NIPBL/DNAJA1/ROMO1/VPS13D/PPP3R1/HGS/RAB3GAP1/SCARB2/HUWE1/KPNB1/TNPO1/POM121C/RUVBL2/PML/TARDBP/SEC13/GET3/CCT7/CCT5/AP3D1/ATP5IF1/ELAVL1/PHB2/NUP214/VPS36/SRP9/LAMP2/NUTF2/SEC61A1/DMAP1/RAB11A/IPO5/SEC63/PIH1D1/NCOA4/NDUFA13/HSPD1/UBR5/CCT2…	80
BP	GO:0051251	positive regulation of lymphocyte activation	74/1485	400/18903	2.93651781842808e-12	1.40708145466345e-10	1.05354016468165e-10	ZMIZ1/RAG1/MEF2C/MDK/MYB/RUNX1/CD81/HLA-DRB5/IGLL1/VAV3/LEF1/CD74/CD24/HLA-DQA2/SMARCA4/DOCK8/SYK/ARID1B/BTK/SOX4/HMCES/BRD7/SASH3/SMARCC1/CD38/XBP1/NSD2/INPP5D/CSK/SMARCB1/PBRM1/HLX/PRKDC/SMARCD2/LGALS9/HLA-DOA/SMARCC2/NCKAP1L/ADA/VAV1/TP53BP1/PNP/RHOA/ARID2/HLA-DRA/NCK2/ARID1A/HLA-DPA1/HLA-DMA/HLA-DMB/KMT5B/AP3D1/PTPN11/SLC39A10/MYD88/SMARCE1/HMGB1/AIF1/CD46/HSPD1/STAT6/HLA-DQA1/HSPH1/PPP3CA/BC…	74
BP	GO:0022411	cellular component disassembly	84/1485	483/18903	3.09380917865371e-12	1.47300787327621e-10	1.10290200488782e-10	SPTBN1/RUBCNL/FBXW7/INSR/VPS13C/MAP4K4/SPTAN1/SMARCA4/PRKCB/CDK5RAP3/ADAM10/PLIN3/GABARAP/PIK3C3/WASHC1/SMARCC1/ARHGEF2/GAK/FSCN1/PAFAH1B1/SMARCB1/HMGA1/GSN/IRAK3/ADD1/SMARCD2/CTDNEP1/OGT/CALCOCO2/MICAL1/TAOK1/SMARCC2/CKAP5/VCP/ACIN1/HSPA8/SET/SHFL/VPS13D/ARID2/STMN1/HUWE1/CDC37/GSK3B/ARID1A/DICER1/SETX/AKAP8L/SCAF4/DENR/PNPLA2/RRP7A/ATP5IF1/MAPRE2/PHB2/NAPA/DCTN1/SMARCE1/SWAP70/LAMP2/FLII/BLCAP/…	84
BP	GO:0070647	protein modification by small protein conjugation or removal	145/1485	1039/18903	3.90326434205829e-12	1.84663930106871e-10	1.38265533022811e-10	ZMIZ1/MDM2/RAG1/UHRF1/SOCS2/USP22/TRIM28/PTEN/FBXW7/TAF10/HERC2/ARIH1/LONRF1/TRAF3IP2/MIB1/CDK5RAP3/ZNRF1/UBE2R2/UBA7/SOX4/NPEPPS/BIRC7/HDAC7/SYVN1/GABARAP/TRIM24/HECTD4/LAPTM5/BCL11A/WSB1/WASHC1/UBE2S/UHRF2/SUZ12/TRIM27/RMND5A/RNF130/KDM1A/EIF3F/ZNRF2/UBE2H/DCAF7/RNF31/USP34/RNF220/UBE2V1/TRIM44/UBE3A/RC3H1/ASXL1/TRIM38/UBA1/OGT/RNF38/CBX4/VCP/LNPEP/SENP6/RNF44/ZBED1/MTA1/RBBP6/UBE2A/CUL3/DNAJA1…	145
BP	GO:0016310	phosphorylation	226/1485	1853/18903	4.08051501738785e-12	1.91835533050152e-10	1.43635209185377e-10	SMAD1/CDK6/CCN2/MEF2C/ERG/GRK2/FLT3/STK32B/CIITA/STK24/CBFA2T3/CD81/SPTBN1/SOCS2/CD19/TRIM28/PAN3/PTEN/PPP1R14B/FBXW7/VAV3/TAF10/CD74/INSR/CD24/ADNP/MAP4K4/PFKL/HSPB1/CDK2AP1/PRKCB/ENG/CDK5RAP3/CDK9/DAPK1/RB1/ADAM10/MKNK2/BMP2K/SYK/PKD1/LDLRAD4/STK38/PTK2/GNAQ/BCR/NLRC5/BTK/EIF2AK3/PECAM1/CCNY/PIK3C3/TRIM24/TCL1A/GNPTAB/NT5C2/RAPGEF2/STK39/PIK3CG/SMAD4/SMG1/GAPDH/WASHC1/MAP2K2/ARHGEF2/TRIM27/UBAS…	226
BP	GO:0006914	autophagy	92/1485	554/18903	4.18326164976094e-12	1.94222862310329e-10	1.454227014827e-10	TP53INP1/HAP1/FOXO1/RUBCNL/ITPR1/FBXW7/VPS13C/HSPB1/DAPK1/SNRNP70/GABARAP/CCNY/PIK3C3/DRAM1/SMG1/GAPDH/WASHC1/XBP1/TRIM27/TBC1D5/TBC1D14/PIKFYVE/RNF31/ATG16L2/TRIM38/OGT/CALCOCO2/EXOC4/CLTC/VCP/TRAPPC8/HSPA8/MTMR3/CAPNS1/SPTLC2/VPS13D/EIF4G1/HGS/RAB3GAP1/HUWE1/IFI16/DCAF12/CDC37/GSK3B/VPS26B/PLEKHM1/WDR6/TRIM22/RAB1B/ATP6V0C/GRAMD1A/TRIM8/CAPN1/USP10/USP33/ATP5IF1/TAB2/DAP/SLC7A5/EHMT2/PHB2/VPS36…	92
BP	GO:0061919	process utilizing autophagic mechanism	92/1485	554/18903	4.18326164976094e-12	1.94222862310329e-10	1.454227014827e-10	TP53INP1/HAP1/FOXO1/RUBCNL/ITPR1/FBXW7/VPS13C/HSPB1/DAPK1/SNRNP70/GABARAP/CCNY/PIK3C3/DRAM1/SMG1/GAPDH/WASHC1/XBP1/TRIM27/TBC1D5/TBC1D14/PIKFYVE/RNF31/ATG16L2/TRIM38/OGT/CALCOCO2/EXOC4/CLTC/VCP/TRAPPC8/HSPA8/MTMR3/CAPNS1/SPTLC2/VPS13D/EIF4G1/HGS/RAB3GAP1/HUWE1/IFI16/DCAF12/CDC37/GSK3B/VPS26B/PLEKHM1/WDR6/TRIM22/RAB1B/ATP6V0C/GRAMD1A/TRIM8/CAPN1/USP10/USP33/ATP5IF1/TAB2/DAP/SLC7A5/EHMT2/PHB2/VPS36…	92
BP	GO:0032446	protein modification by small protein conjugation	130/1485	898/18903	4.33454693767271e-12	2.00004557772244e-10	1.49751696345717e-10	ZMIZ1/MDM2/RAG1/UHRF1/SOCS2/USP22/TRIM28/PTEN/FBXW7/HERC2/ARIH1/LONRF1/TRAF3IP2/MIB1/CDK5RAP3/ZNRF1/UBE2R2/UBA7/SOX4/NPEPPS/BIRC7/HDAC7/SYVN1/GABARAP/TRIM24/HECTD4/LAPTM5/BCL11A/WSB1/WASHC1/UBE2S/UHRF2/SUZ12/TRIM27/RMND5A/RNF130/KDM1A/ZNRF2/UBE2H/DCAF7/RNF31/RNF220/UBE2V1/TRIM44/UBE3A/RC3H1/TRIM38/UBA1/OGT/RNF38/CBX4/VCP/LNPEP/SENP6/RNF44/ZBED1/MTA1/RBBP6/UBE2A/CUL3/DNAJA1/MEX3C/DCAF8/TRPC4AP/ANA…	130
BP	GO:0051603	proteolysis involved in protein catabolic process	118/1485	788/18903	4.90369859156085e-12	2.24878202281702e-10	1.68375624225567e-10	MDM2/UHRF1/CBFA2T3/EDEM1/PSMA6/USP22/PTEN/FBXW7/HERC2/ARIH1/GNA12/MIB1/PKD1/ZNRF1/MAN1A1/PTK2/UBE2R2/UBA7/SYVN1/GABARAP/LAPTM5/SMARCC1/UBE2S/XBP1/STT3B/RMND5A/RNF130/XPO1/ZNRF2/NGLY1/UBE2H/CSNK1E/USP34/UBE3A/RC3H1/TRIM38/UBA1/OGT/PTK2B/BAG6/VCP/TMEM259/MTA1/RBBP6/UBE2A/CUL3/PDCD6IP/TRPC4AP/USP11/ANAPC5/TRIP12/HGS/PIAS1/HUWE1/COP1/CACUL1/DCAF12/GSK3B/HECTD1/FAF1/PSMB8/CANX/PML/CTNNB1/DNAJC10/UBE2Z…	118
BP	GO:0030183	B cell differentiation	40/1485	152/18903	5.35674257407544e-12	2.44156406958622e-10	1.82810014546593e-10	RAG1/FLT3/CD19/PAX5/TCF3/ITGA4/TRAF3IP2/TOP2B/SYK/BTK/CMTM7/BLNK/SYVN1/XBP1/SPI1/INPP5D/PIK3CD/PRKDC/PLCG2/LYL1/PLCL2/HHEX/PTK2B/POU2AF1/NCKAP1L/DOCK11/ADA/GPS2/PHF14/HDAC5/TCIRG1/CD79A/SP3/BCL2/ZBTB7A/SLC25A5/GON4L/EP300/PTPN6/BAX	40
BP	GO:0016192	vesicle-mediated transport	203/1485	1621/18903	5.55562340844181e-12	2.51686575624864e-10	1.88448163717289e-10	ABCA13/PCLO/GRK2/FCHSD2/CD81/SPTBN1/WASHC4/HAP1/ERGIC1/RUBCNL/IGLL1/PTEN/AP1B1/WASF2/MYO18A/VAV3/SCARB1/HPS4/INSR/VPS13C/ITGA4/LAT2/PRKCB/MIB1/MAPK8IP3/GNAI2/P2RX1/SNX2/SEPTIN2/MACF1/BMP2K/SYK/RIC1/PTK2/BCR/NCF4/BTK/GDI1/ACAP2/PLIN3/PECAM1/PIK3C3/ESYT2/LAPTM5/PIK3CG/WASHC1/MAP2K2/DNM2/GDI2/MILR1/SPI1/TRIM27/RNASEK/GAB2/TBC1D5/ANKRD13D/TBC1D14/PIK3CD/GAK/ARHGAP27/CSK/PIKFYVE/GSN/RHOB/CSNK1E/PLCG2/…	203
BP	GO:0010646	regulation of cell communication	373/1485	3464/18903	6.97227925763342e-12	3.13962575004878e-10	2.35076783848046e-10	MTRNR2L12/MME/ZMIZ1/MDM2/CCN2/MEF2C/MDK/JUP/GRK2/FLT3/ALOX5/MZB1/YBX3/CD81/SPTBN1/CASTOR2/PSD3/PRDX1/SEMA6A/SOCS2/HAP1/FOXO1/ZEB2/CD19/DBN1/ARHGAP4/PTEN/ITPR1/FBXW7/VAV3/EGFL7/LEF1/AUTS2/NREP/CD74/CHD7/DDX39B/INSR/CD24/ADNP/MAP4K4/ARHGEF4/PFKL/TRAF3IP2/SMARCA4/HSPB1/AKAP12/PRKCB/GNA12/ENG/LILRA2/PIK3AP1/MAPK8IP3/SCHIP1/SHANK3/GRINA/GNAI2/P2RX1/CDK5RAP3/DOCK8/DAPK1/RB1/MAZ/PXDN/ADAM10/TLE5/MACF1/B…	373
BP	GO:0023051	regulation of signaling	374/1485	3477/18903	7.46888882442042e-12	3.33081019061668e-10	2.49391554775693e-10	MTRNR2L12/MME/ZMIZ1/MDM2/CCN2/MEF2C/MDK/JUP/GRK2/FLT3/ALOX5/MZB1/YBX3/CD81/SPTBN1/CASTOR2/PSD3/PRDX1/SEMA6A/SOCS2/HAP1/FOXO1/ZEB2/CD19/DBN1/ARHGAP4/PTEN/ITPR1/FBXW7/VAV3/EGFL7/LEF1/AUTS2/NREP/CD74/CHD7/DDX39B/INSR/CD24/ADNP/ATP2A3/MAP4K4/ARHGEF4/PFKL/TRAF3IP2/SMARCA4/HSPB1/AKAP12/PRKCB/GNA12/ENG/LILRA2/PIK3AP1/MAPK8IP3/SCHIP1/SHANK3/GRINA/GNAI2/P2RX1/CDK5RAP3/DOCK8/DAPK1/RB1/MAZ/PXDN/ADAM10/TLE5/…	374
BP	GO:0051726	regulation of cell cycle	155/1485	1145/18903	7.49119245621079e-12	3.33081019061668e-10	2.49391554775693e-10	CDK6/MDM2/CCN2/TP53INP1/PTPRK/TERF2/JUND/USP22/PTEN/FBXW7/DDX39B/INSR/INTS3/SMARCA4/CDK5RAP3/CDK9/INO80/RB1/PKD1/BCL7A/NUMA1/BCR/ARID1B/BRD4/BIRC7/TTC28/CCNY/PIK3C3/YEATS2/BRD7/SMARCC1/UHRF2/PPP1R10/RCC2/PAFAH1B1/SMARCB1/PBRM1/XPO1/CDK13/CTBP1/RHOB/PRKDC/CCND3/PLCG2/IPO7/ATP2B4/SMARCD2/SFPQ/ROCK2/PPP2R1A/MAPK14/SETD2/RNASEH2B/APP/HHEX/BCL2L1/TAOK1/SMARCC2/PUM1/CLTC/SENP6/HSPA8/YWHAE/CUL3/HNRNPU/T…	155
BP	GO:0010638	positive regulation of organelle organization	86/1485	508/18903	7.53052738748118e-12	3.33081019061668e-10	2.49391554775693e-10	CCN2/FCHSD2/SEPTIN9/TERF2/TAPT1/HAP1/TRIM28/PAN3/WASF2/INSR/TASOR/INO80/RB1/NUMA1/HNRNPD/HNRNPA2B1/TRIM27/PPP1R10/LIG4/SORBS3/FSCN1/GSN/CCDC88A/WASF1/RESF1/SFPQ/ROCK2/CALCOCO2/PTK2B/NCKAP1L/CKAP5/ATF7IP/CCT6A/DNMT1/CUL3/PHIP/RALBP1/ASAP1/PDCD6IP/MAPK1/VPS13D/ANAPC5/RHOA/RAB3GAP1/PPP1R35/SEPTIN7/GSK3B/NCK2/HMBOX1/RUVBL2/PML/G3BP1/XRCC5/CTNNB1/CCT7/CNOT2/CCT5/DYNC1H1/SETDB2/KATNBL1/ATP5IF1/DCTN1/SW…	86
BP	GO:0002682	regulation of immune system process	193/1485	1525/18903	7.90683968001847e-12	3.47668391812577e-10	2.60313724945252e-10	CDK6/ZMIZ1/RAG1/MEF2C/MDK/MYB/RUNX1/MZB1/CD81/JUND/HLA-DRB5/CD19/IGLL1/PTEN/MPP1/MYO18A/FBXW7/VAV3/LEF1/CD74/CD24/ITGA4/LAT2/HLA-DQA2/SMARCA4/PRKCB/PAG1/LILRA2/PIK3AP1/DOCK8/RB1/ADAM10/SYK/CSF3R/PTK2/BCR/NLRC5/ARID1B/BTK/SOX4/BLNK/HMCES/BRD7/PUM2/LAPTM5/STK39/SASH3/TNFRSF21/SMARCC1/CD38/MILR1/XBP1/SPI1/NSD2/TMEM131L/TRIM27/UBASH3B/GAB2/KLHL6/INPP5D/PIK3CD/CSK/KAT6B/PARP14/SMARCB1/PARP1/PBRM1/HLX/…	193
BP	GO:0006473	protein acetylation	51/1485	230/18903	8.36908539634438e-12	3.65841598465931e-10	2.73920757478382e-10	FOXO1/USP22/LEF1/TAF10/AUTS2/SOX4/YEATS2/BRD7/KMT2A/SMAD4/SPI1/KAT6B/SMARCB1/DIP2B/SETD5/CTBP1/KANSL1/OGT/TAOK1/BAG6/SET/HCFC1/SF3B3/HDAC2/GSK3B/RUVBL2/PML/EP400/SUPT3H/SF3B1/CTCF/GLYR1/NFYC/BAZ1B/ING4/VPS72/IWS1/KAT8/DMAP1/SUPT20H/NCOA3/PIH1D1/PBXIP1/SMARCA5/KAT6A/HAT1/WBP2/CREBBP/PHF20L1/POLE3/EP300	51
BP	GO:0045595	regulation of cell differentiation	204/1485	1639/18903	8.64908324720388e-12	3.75883123679355e-10	2.81439263313238e-10	SMAD1/MME/TCFL5/CDK6/ZMIZ1/MDM2/CCN2/TP53INP1/TCF4/RAG1/MEF2C/MDK/MYB/ALOX5/RUNX1/SEMA6A/SOCS2/CD34/HAP1/JUND/FOXO1/DDX17/ZEB2/CUX1/DBN1/ARHGAP4/PTEN/TCF3/FBXW7/LEF1/NREP/CD74/CHD7/CD24/ADNP/TCF12/SMARCA4/ENG/MIB1/SHANK3/CAPRIN1/CDK5RAP3/CDK9/RB1/MACF1/SYK/CRIM1/BCL7A/PROM1/CSF3R/LDLRAD4/PTK2/NUMA1/ARID1B/BTK/GDI1/SOX4/RBBP4/HDAC7/NIN/PREX1/BRD7/BCL11A/RAPGEF2/SASH3/SMAD4/TNFRSF21/MAP2K2/SPEN/SMA…	204
BP	GO:0045582	positive regulation of T cell differentiation	34/1485	117/18903	1.04945341685698e-11	4.53448802948319e-10	3.39515900056499e-10	ZMIZ1/RAG1/MDK/MYB/RUNX1/LEF1/CD74/SMARCA4/SYK/ARID1B/SOX4/BRD7/SASH3/SMARCC1/XBP1/SMARCB1/PBRM1/HLX/SMARCD2/LGALS9/SMARCC2/NCKAP1L/ADA/PNP/RHOA/ARID2/HLA-DRA/ARID1A/AP3D1/SMARCE1/CD46/SMARCA2/SMARCD1/TGFBR2	34
BP	GO:2000781	positive regulation of double-strand break repair	29/1485	88/18903	1.1151953102371e-11	4.79085341610478e-10	3.58711038386609e-10	SMARCA4/BCL7A/ARID1B/BRD7/SMARCC1/SMARCB1/PARP1/PBRM1/PRKDC/SPIDR/SMARCD2/SMARCC2/POGZ/MGMT/ARID2/ARID1A/RUVBL2/EP400/KMT5B/SMARCE1/VPS72/WAS/DMAP1/DPF2/ACTR2/PNKP/SMARCA2/SMARCD1/RIF1	29
BP	GO:0050657	nucleic acid transport	41/1485	163/18903	1.40622376375514e-11	5.97245604208505e-10	4.47182521045819e-10	IGF2BP1/PABPN1/DDX39B/SMG1/ALYREF/HNRNPA2B1/XPO1/RBM15B/AGFG1/POM121/QKI/RFTN1/IGF2BP3/UPF2/UPF3B/THOC2/SETD2/HHEX/KHDRBS1/CPSF6/SMG7/THOC3/CKAP5/SRSF1/KPNB1/POM121C/AKAP8L/ATXN2/SEC13/SARNP/NUP214/NUTF2/IWS1/HSF1/LRPPRC/POLDIP3/CASC3/NCBP3/NUP58/DHX9/TGFBR2	41
BP	GO:0050658	RNA transport	41/1485	163/18903	1.40622376375514e-11	5.97245604208505e-10	4.47182521045819e-10	IGF2BP1/PABPN1/DDX39B/SMG1/ALYREF/HNRNPA2B1/XPO1/RBM15B/AGFG1/POM121/QKI/RFTN1/IGF2BP3/UPF2/UPF3B/THOC2/SETD2/HHEX/KHDRBS1/CPSF6/SMG7/THOC3/CKAP5/SRSF1/KPNB1/POM121C/AKAP8L/ATXN2/SEC13/SARNP/NUP214/NUTF2/IWS1/HSF1/LRPPRC/POLDIP3/CASC3/NCBP3/NUP58/DHX9/TGFBR2	41
BP	GO:0050793	regulation of developmental process	292/1485	2584/18903	1.51656221501394e-11	6.40469071029897e-10	4.7954572091758e-10	SMAD1/MME/TCFL5/CDK6/ZMIZ1/MDM2/CCN2/TP53INP1/TCF4/RAG1/MEF2C/GAB1/MDK/JUP/MYB/STK24/ALOX5/RUNX1/YBX3/SEMA6A/SOCS2/CD34/TAPT1/HAP1/JUND/FOXO1/DDX17/ZEB2/CUX1/DBN1/ARHGAP4/PTEN/TCF3/FBXW7/LEF1/NREP/CD74/CHD7/INSR/CD24/ADNP/TCF12/SMARCA4/HSPB1/PRKCB/GTF2I/GNA12/ENG/MIB1/SHANK3/CAPRIN1/CDK5RAP3/SYNE3/CDK9/INO80/RB1/ADAM10/MACF1/BMP2K/SYK/CRIM1/BCL7A/PROM1/CSF3R/LDLRAD4/PTK2/NUMA1/KDM5B/BCR/ARID1B/BT…	292
BP	GO:1902107	positive regulation of leukocyte differentiation	44/1485	184/18903	1.59476663688649e-11	6.65970983839471e-10	4.98640059295823e-10	ZMIZ1/RAG1/MDK/MYB/RUNX1/LEF1/CD74/SMARCA4/RB1/SYK/ARID1B/BTK/SOX4/BRD7/SASH3/SMARCC1/XBP1/INPP5D/SMARCB1/PBRM1/HLX/PRKDC/SMARCD2/LGALS9/SMARCC2/NCKAP1L/ADA/ACIN1/PNP/RHOA/ARID2/HLA-DRA/ARID1A/CREB1/AP3D1/SMARCE1/HSF1/HMGB1/CD46/PPP3CA/SMARCA2/SMARCD1/XRCC6/TGFBR2	44
BP	GO:1903708	positive regulation of hemopoiesis	44/1485	184/18903	1.59476663688649e-11	6.65970983839471e-10	4.98640059295823e-10	ZMIZ1/RAG1/MDK/MYB/RUNX1/LEF1/CD74/SMARCA4/RB1/SYK/ARID1B/BTK/SOX4/BRD7/SASH3/SMARCC1/XBP1/INPP5D/SMARCB1/PBRM1/HLX/PRKDC/SMARCD2/LGALS9/SMARCC2/NCKAP1L/ADA/ACIN1/PNP/RHOA/ARID2/HLA-DRA/ARID1A/CREB1/AP3D1/SMARCE1/HSF1/HMGB1/CD46/PPP3CA/SMARCA2/SMARCD1/XRCC6/TGFBR2	44
BP	GO:0007159	leukocyte cell-cell adhesion	74/1485	414/18903	1.63848807646367e-11	6.80427687309219e-10	5.09464391962417e-10	ZMIZ1/RAG1/MDK/MYB/ALOX5/RUNX1/CD81/HLA-DRB5/PTEN/LEF1/CD74/CD24/ITGA4/HLA-DQA2/SMARCA4/PAG1/DOCK8/SYK/ARID1B/SOX4/PECAM1/BRD7/LAPTM5/SASH3/TNFRSF21/SMARCC1/XBP1/TMEM131L/CSK/SMARCB1/PBRM1/HLX/SPN/SMARCD2/LGALS9/RC3H1/HLA-DOA/SMARCC2/NCKAP1L/ITGA5/ADA/VAV1/NFAT5/PNP/IRAK1/RHOA/ARID2/HLA-DRA/NCK2/ARID1A/HLA-DPA1/HLA-DMA/HLA-DMB/RC3H2/AP3D1/PTPN11/FERMT3/SMARCE1/GOLPH3/HMGB1/AIF1/CD46/HSPD1/HLA-DQA…	74
BP	GO:0051130	positive regulation of cellular component organization	144/1485	1050/18903	1.72284326292836e-11	7.11505712176214e-10	5.32733796393724e-10	CCN2/ABCA13/MDK/STK24/FCHSD2/RUNX1/SEPTIN9/TERF2/TAPT1/HAP1/CUX1/TRIM28/DBN1/PAN3/WASF2/AUTS2/INSR/ADNP/MAP4K4/TASOR/MIB1/SHANK3/CAPRIN1/INO80/RB1/MACF1/SYK/NUMA1/GDI1/NIN/TCL1A/RAPGEF2/HNRNPD/WASHC1/MAP2K2/DNM2/HNRNPA2B1/TRIM27/PPP1R10/LIG4/TBC1D5/KDM1A/SORBS3/FSCN1/PAFAH1B1/GSN/CCDC88A/ADD1/PLCG2/SPIDR/WASF1/RESF1/SFPQ/ROCK2/MAPK14/CALCOCO2/APP/PTK2B/NCKAP1L/CKAP5/DOCK11/ATF7IP/CCT6A/VCP/DNMT1/…	144
BP	GO:0032204	regulation of telomere maintenance	31/1485	101/18903	1.78116611141328e-11	7.31550367187598e-10	5.47742059825589e-10	TERF2/INO80/HNRNPD/SMG1/HNRNPA2B1/PPP1R10/PARP1/YLPM1/DCP2/CCT6A/HNRNPU/MAPK1/HMBOX1/RUVBL2/PML/XRCC5/CTNNB1/CCT7/CCT5/EXOSC10/ERCC1/INO80E/ATRX/TNKS2/CCT2/PNKP/NSMCE4A/XRN1/CCT3/MYC/CCT4	31
BP	GO:0043543	protein acylation	56/1485	272/18903	1.86178278415908e-11	7.60482312108696e-10	5.69404605313422e-10	FOXO1/USP22/LEF1/TAF10/AUTS2/SOX4/YEATS2/BRD7/KMT2A/SMAD4/SPI1/KAT6B/SMARCB1/DIP2B/SETD5/CTBP1/GLUL/CDYL/KANSL1/OGT/TAOK1/BAG6/SET/HCFC1/ZDHHC2/SF3B3/HDAC2/GSK3B/RUVBL2/PML/EP400/SUPT3H/SF3B1/CTCF/GLYR1/NFYC/BAZ1B/ING4/VPS72/IWS1/ZDHHC3/KAT8/DMAP1/SUPT20H/NCOA3/PIH1D1/PBXIP1/SMARCA5/KAT6A/HAT1/WBP2/CREBBP/PPM1B/PHF20L1/POLE3/EP300	56
BP	GO:0000082	G1/S transition of mitotic cell cycle	53/1485	250/18903	2.02364733345934e-11	8.22106729217859e-10	6.1554535881026e-10	CDK6/MDM2/PTEN/TAF10/SMARCA4/INO80/RB1/PKD1/BCL7A/ARID1B/BRD4/POLE/BRD7/SMARCC1/SMARCB1/PBRM1/NASP/PRKDC/CCND3/SMARCD2/KHDRBS1/SMARCC2/CUL3/ANKRD17/EIF4G1/ARID2/CACUL1/ARID1A/PML/APEX1/UBE2E2/FHL1/GIGYF2/E2F4/SMARCE1/CTDSP2/CUL4A/DPF2/PSME3/AIF1/CTDSP1/CDK4/PPP3CA/BCL2/BID/SMARCA2/SMARCD1/CDC73/MYC/CUL5/PSME2/FBXO7/PTPN6	53
BP	GO:0048869	cellular developmental process	446/1485	4329/18903	2.16719594347871e-11	8.75664306892073e-10	6.5564613550363e-10	SMAD1/MME/TCFL5/CDK6/ZMIZ1/MDM2/CCN2/TP53INP1/TCF4/RAG1/MEF2C/ERG/SEPTIN6/MDK/MYB/FLT3/STK24/CBFA2T3/ALOX5/RUNX1/YBX3/CD81/SEMA6A/SOCS2/CD34/TAPT1/HAP1/JUND/FOXO1/DDX17/ZEB2/CD19/CUX1/PAX5/IGF2BP1/ELK3/TRIM28/DBN1/ARHGAP4/PTEN/MYO18B/WASF2/TCF3/FBXW7/EGFL7/LEF1/TAF10/AUTS2/NREP/CD74/CHD7/CIAO3/TPM4/HPS4/CD24/ADNP/TCF12/MAP4K4/ETV6/ITGA4/TRAF3IP2/SMARCA4/TASOR/ATP5F1B/GNA12/ENG/ETS2/MIB1/PRRC2A/MA…	446
BP	GO:0032986	protein-DNA complex disassembly	14/1485	21/18903	2.21031346782046e-11	8.88284579137524e-10	6.65095456049881e-10	SMARCA4/SMARCC1/SMARCB1/HMGA1/SMARCD2/SMARCC2/SET/ARID2/ARID1A/SMARCE1/SUPT16H/SMARCD1/SSRP1/MYC	14
BP	GO:0050867	positive regulation of cell activation	80/1485	467/18903	2.25028154233893e-11	8.99510937378795e-10	6.73501095447006e-10	ZMIZ1/CCN2/RAG1/MEF2C/MDK/MYB/RUNX1/CD81/JUND/HLA-DRB5/IGLL1/VAV3/LEF1/CD74/CD24/HLA-DQA2/SMARCA4/LILRA2/DOCK8/SYK/ARID1B/BTK/SOX4/HMCES/BRD7/SASH3/SMARCC1/CD38/XBP1/NSD2/GAB2/INPP5D/CSK/SMARCB1/PBRM1/HLX/PRKDC/SMARCD2/LGALS9/HLA-DOA/SMARCC2/NCKAP1L/ADA/VAV1/TP53BP1/PNP/RPS6KA1/RHOA/ARID2/HLA-DRA/NCK2/ARID1A/HLA-DPA1/HLA-DMA/HLA-DMB/KMT5B/AP3D1/PTPN11/SLC39A10/MYD88/SMARCE1/HMGB1/AIF1/CD46/HSPD1/…	80
BP	GO:0018393	internal peptidyl-lysine acetylation	44/1485	186/18903	2.34659566131551e-11	9.33021413209225e-10	6.98591776663749e-10	USP22/LEF1/TAF10/AUTS2/YEATS2/BRD7/KMT2A/SMAD4/SPI1/KAT6B/SMARCB1/SETD5/CTBP1/KANSL1/OGT/BAG6/SET/HCFC1/SF3B3/RUVBL2/EP400/SUPT3H/SF3B1/CTCF/GLYR1/NFYC/BAZ1B/ING4/VPS72/IWS1/KAT8/DMAP1/SUPT20H/NCOA3/PIH1D1/PBXIP1/SMARCA5/KAT6A/HAT1/WBP2/CREBBP/PHF20L1/POLE3/EP300	44
BP	GO:2000819	regulation of nucleotide-excision repair	16/1485	28/18903	2.3888890766987e-11	9.4481194964671e-10	7.07419839643944e-10	SMARCA4/BCL7A/ARID1B/BRD7/SMARCC1/SMARCB1/PBRM1/SMARCD2/SMARCC2/ARID2/ARID1A/SMARCE1/CUL4A/DPF2/SMARCA2/SMARCD1	16
BP	GO:0051236	establishment of RNA localization	41/1485	166/18903	2.62513896489101e-11	1.03278493487159e-09	7.73288857414154e-10	IGF2BP1/PABPN1/DDX39B/SMG1/ALYREF/HNRNPA2B1/XPO1/RBM15B/AGFG1/POM121/QKI/RFTN1/IGF2BP3/UPF2/UPF3B/THOC2/SETD2/HHEX/KHDRBS1/CPSF6/SMG7/THOC3/CKAP5/SRSF1/KPNB1/POM121C/AKAP8L/ATXN2/SEC13/SARNP/NUP214/NUTF2/IWS1/HSF1/LRPPRC/POLDIP3/CASC3/NCBP3/NUP58/DHX9/TGFBR2	41
BP	GO:1903037	regulation of leukocyte cell-cell adhesion	69/1485	377/18903	2.67042474111774e-11	1.04510078219137e-09	7.82510242409646e-10	ZMIZ1/RAG1/MDK/MYB/ALOX5/RUNX1/CD81/HLA-DRB5/PTEN/LEF1/CD74/CD24/ITGA4/HLA-DQA2/SMARCA4/PAG1/DOCK8/SYK/ARID1B/SOX4/BRD7/LAPTM5/SASH3/TNFRSF21/SMARCC1/XBP1/TMEM131L/CSK/SMARCB1/PBRM1/HLX/SPN/SMARCD2/LGALS9/RC3H1/HLA-DOA/SMARCC2/NCKAP1L/ADA/VAV1/NFAT5/PNP/IRAK1/RHOA/ARID2/HLA-DRA/NCK2/ARID1A/HLA-DPA1/HLA-DMA/HLA-DMB/RC3H2/AP3D1/PTPN11/SMARCE1/HMGB1/AIF1/CD46/HSPD1/HLA-DQA1/HSPH1/PPP3CA/SMARCA2/SMAR…	69
BP	GO:0006913	nucleocytoplasmic transport	63/1485	329/18903	2.74418276280175e-11	1.06283762445301e-09	7.95790550849027e-10	JUP/BACH2/WASHC4/TRIM28/PABPN1/DDX39B/TRAF3IP2/SYK/PKD1/SMG1/ALYREF/HNRNPA2B1/PPP1R10/XPO1/RBM15B/AGFG1/POM121/UPF2/UPF3B/KPNA4/IPO7/THOC2/MAPK14/SETD2/HHEX/KHDRBS1/CPSF6/SMG7/THOC3/ANP32A/YWHAE/PPP1R12A/PPP3R1/KPNB1/TNPO1/GSK3B/POM121C/AKAP8L/PML/AHCYL1/TARDBP/SEC13/PTPN11/ELAVL1/SARNP/PHB2/NUP214/NUTF2/IWS1/DMAP1/POLDIP3/IPO5/CASC3/RSRC1/CALR/NCBP3/UBR5/NUP58/PPP3CA/NOLC1/RPAIN/UBE2I/DHX9	63
BP	GO:0051169	nuclear transport	63/1485	329/18903	2.74418276280175e-11	1.06283762445301e-09	7.95790550849027e-10	JUP/BACH2/WASHC4/TRIM28/PABPN1/DDX39B/TRAF3IP2/SYK/PKD1/SMG1/ALYREF/HNRNPA2B1/PPP1R10/XPO1/RBM15B/AGFG1/POM121/UPF2/UPF3B/KPNA4/IPO7/THOC2/MAPK14/SETD2/HHEX/KHDRBS1/CPSF6/SMG7/THOC3/ANP32A/YWHAE/PPP1R12A/PPP3R1/KPNB1/TNPO1/GSK3B/POM121C/AKAP8L/PML/AHCYL1/TARDBP/SEC13/PTPN11/ELAVL1/SARNP/PHB2/NUP214/NUTF2/IWS1/DMAP1/POLDIP3/IPO5/CASC3/RSRC1/CALR/NCBP3/UBR5/NUP58/PPP3CA/NOLC1/RPAIN/UBE2I/DHX9	63
BP	GO:0016573	histone acetylation	43/1485	180/18903	2.80598498128519e-11	1.08117204820138e-09	8.09518293298609e-10	USP22/LEF1/TAF10/AUTS2/YEATS2/BRD7/KMT2A/SMAD4/SPI1/KAT6B/SMARCB1/SETD5/CTBP1/KANSL1/OGT/SET/HCFC1/SF3B3/RUVBL2/EP400/SUPT3H/SF3B1/CTCF/GLYR1/NFYC/BAZ1B/ING4/VPS72/IWS1/KAT8/DMAP1/SUPT20H/NCOA3/PIH1D1/PBXIP1/SMARCA5/KAT6A/HAT1/WBP2/CREBBP/PHF20L1/POLE3/EP300	43
BP	GO:0065003	protein-containing complex assembly	203/1485	1650/18903	2.84265666077535e-11	1.08968505329722e-09	8.15892332812013e-10	SMAD1/MDM2/TCF4/FCHSD2/MZB1/SPTBN1/HLA-DRB5/DBN1/TAF10/CD74/DDX39B/SPTAN1/HLA-DQA2/SMARCA4/GLS/RB1/PXDN/ADAM10/SYK/PKD1/LDLRAD4/MAT2A/PTK2/NUMA1/NIN/PREX1/SSH2/TCL1A/LRRC8C/KMT2A/SMAD4/UBE2S/PRPF8/RANBP9/FSCN1/LUC7L3/KAT6B/SMARCB1/BAZ2A/EIF3F/PARP1/EIF3B/GSN/NASP/PRKDC/ADD1/LUC7L/PLCG2/SPIDR/RAP1GDS1/WASF1/HLA-DOA/PPP2R1A/HSPA4/PTK2B/CPSF6/NCKAP1L/CKAP5/CLTC/BRD2/ATF7IP/VCP/TRAPPC8/CHCHD7/SENP6/H…	203
BP	GO:0006475	internal protein amino acid acetylation	44/1485	188/18903	3.43009083432955e-11	1.30815964217415e-09	9.79473306451677e-10	USP22/LEF1/TAF10/AUTS2/YEATS2/BRD7/KMT2A/SMAD4/SPI1/KAT6B/SMARCB1/SETD5/CTBP1/KANSL1/OGT/BAG6/SET/HCFC1/SF3B3/RUVBL2/EP400/SUPT3H/SF3B1/CTCF/GLYR1/NFYC/BAZ1B/ING4/VPS72/IWS1/KAT8/DMAP1/SUPT20H/NCOA3/PIH1D1/PBXIP1/SMARCA5/KAT6A/HAT1/WBP2/CREBBP/PHF20L1/POLE3/EP300	44
BP	GO:0045739	positive regulation of DNA repair	35/1485	128/18903	3.51175787223452e-11	1.33250711141894e-09	9.97703265117336e-10	TRIM28/SMARCA4/INO80/BCL7A/ARID1B/BRD7/SMARCC1/SMARCB1/PARP1/PBRM1/PRKDC/SPIDR/SMARCD2/SMARCC2/POGZ/MGMT/ARID2/ARID1A/RUVBL2/EP400/UIMC1/KMT5B/SMARCE1/VPS72/WAS/HMGB1/DMAP1/DPF2/ACTR2/INO80E/PNKP/SMARCA2/SMARCD1/DHX9/RIF1	35
BP	GO:0043632	modification-dependent macromolecule catabolic process	106/1485	702/18903	3.8221534353035e-11	1.44295944085322e-09	1.08040349896378e-09	MDM2/UHRF1/CBFA2T3/EDEM1/ZCCHC7/PSMA6/USP22/PTEN/FBXW7/HERC2/ARIH1/GNA12/MIB1/ZNRF1/MAN1A1/PTK2/UBE2R2/UBA7/SYVN1/GABARAP/LAPTM5/SMARCC1/UBE2S/XBP1/STT3B/RMND5A/RNF130/XPO1/ZNRF2/UBE2H/CSNK1E/USP34/UBE3A/RC3H1/TRIM38/UBA1/OGT/PTK2B/BAG6/VCP/MTA1/RBBP6/UBE2A/CUL3/TRPC4AP/USP11/ANAPC5/TRIP12/HGS/PIAS1/HUWE1/COP1/CACUL1/DCAF12/GSK3B/HECTD1/FAF1/CANX/PML/CTNNB1/TUT4/DNAJC10/UBE2Z/RC3H2/USP10/USP4/DDB…	106
BP	GO:0000122	negative regulation of transcription by RNA polymerase II	133/1485	956/18903	4.07443009361058e-11	1.5304706004894e-09	1.14592672878749e-09	TCFL5/CDK6/MDM2/UHRF1/MEF2C/MYB/CIITA/NRIP1/RUNX1/YBX3/AEBP1/BACH2/JUND/FOXO1/ZEB2/CUX1/PAX5/ELK3/TRIM28/TCF3/LEF1/ETV6/SMARCA4/ETS2/RB1/MAZ/TLE5/DNMT3A/MEF2A/RBBP4/ZNF217/HDAC7/NR3C1/YEATS2/BCL11A/SMAD4/SPEN/HNRNPA2B1/SUZ12/SPI1/NSD2/TRIM27/KDM1A/SORBS3/ZNF439/ARID5B/PARP1/CBX5/CTBP1/HDGF/CCND3/SFPQ/OGT/HHEX/KHDRBS1/BPTF/CBX4/REST/ATF7IP/DNMT1/PARP15/RFX5/MTA1/URI1/GATAD2B/NIPBL/CUL3/HNRNPU/HCFC…	133
BP	GO:0071702	organic substance transport	279/1485	2466/18903	4.35107874895543e-11	1.62621568242209e-09	1.21761503727348e-09	ABCA13/PCLO/JUP/GRK2/ALOX5/FCHSD2/CD81/SPTBN1/SLC35E3/EDEM1/WASHC4/HAP1/FOXO1/IGF2BP1/TRIM28/PABPN1/AP1B1/MYO18A/FBXW7/SCARB1/CD74/CHD7/HPS4/DDX39B/INSR/CD24/VPS13C/HERC2/PFKL/TRAF3IP2/HSPB1/PRKCB/MAPK8IP3/P2RX1/SNX2/MACF1/SYK/PKD1/MAN1A1/SERINC5/RIC1/KDM5B/BCR/MEF2A/BTK/GDI1/SOX4/NPEPPS/SYVN1/GABARAP/PIK3C3/ESYT2/LAPTM5/LRRC8C/GNPTAB/SMG1/WASHC1/DNM2/GDI2/CD38/ALYREF/HNRNPA2B1/XBP1/ARHGEF2/PPP1R…	279
BP	GO:0002696	positive regulation of leukocyte activation	77/1485	450/18903	5.68597830436174e-11	2.11456158333851e-09	1.58325983997336e-09	ZMIZ1/RAG1/MEF2C/MDK/MYB/RUNX1/CD81/JUND/HLA-DRB5/IGLL1/VAV3/LEF1/CD74/CD24/HLA-DQA2/SMARCA4/DOCK8/SYK/ARID1B/BTK/SOX4/HMCES/BRD7/SASH3/SMARCC1/CD38/XBP1/NSD2/GAB2/INPP5D/CSK/SMARCB1/PBRM1/HLX/PRKDC/SMARCD2/LGALS9/HLA-DOA/SMARCC2/NCKAP1L/ADA/VAV1/TP53BP1/PNP/RHOA/ARID2/HLA-DRA/NCK2/ARID1A/HLA-DPA1/HLA-DMA/HLA-DMB/KMT5B/AP3D1/PTPN11/SLC39A10/MYD88/SMARCE1/HMGB1/AIF1/CD46/HSPD1/STAT6/VAMP8/HLA-DQA1…	77
BP	GO:0019827	stem cell population maintenance	42/1485	177/18903	5.98888006826057e-11	2.21618210446771e-09	1.65934733313921e-09	FOXO1/IGF2BP1/SMARCA4/BCL7A/SOX4/RBBP4/SMARCC1/SPI1/LIG4/SMARCB1/OGT/REST/NIPBL/HDAC2/SMC1A/ARID1A/MTF2/CTNNB1/TUT4/HOOK3/TRIM8/CNOT2/SUDS3/KDM2B/ELAVL1/SINHCAF/SMARCE1/VPS72/CUL4A/PAF1/SRRT/DPF2/RAF1/HDAC1/NCOA3/SMARCA2/SMARCD1/ZNF706/CDC73/MYC/RIF1/PCM1	42
BP	GO:0051249	regulation of lymphocyte activation	91/1485	573/18903	6.62720812575218e-11	2.44031432216737e-09	1.82716440781044e-09	ZMIZ1/RAG1/MEF2C/MDK/MYB/RUNX1/MZB1/CD81/HLA-DRB5/CD19/IGLL1/PTEN/VAV3/LEF1/CD74/CD24/HLA-DQA2/SMARCA4/PAG1/DOCK8/SYK/ARID1B/BTK/SOX4/HMCES/BRD7/LAPTM5/SASH3/TNFRSF21/SMARCC1/CD38/XBP1/NSD2/TMEM131L/INPP5D/CSK/SMARCB1/PBRM1/HLX/PRKDC/SPN/BANK1/SMARCD2/LGALS9/RC3H1/HLA-DOA/SMARCC2/NCKAP1L/ADA/VAV1/TP53BP1/PNP/CD22/RHOA/ARID2/HLA-DRA/NCK2/ARID1A/HLA-DPA1/HLA-DMA/HLA-DMB/PKN1/CTNNB1/THEMIS2/KMT5B/RC…	91
BP	GO:1903312	negative regulation of mRNA metabolic process	29/1485	94/18903	6.91636271028811e-11	2.53430447350018e-09	1.89753872706924e-09	YBX3/IGF2BP1/TRAF3IP2/HNRNPD/HNRNPA2B1/HNRNPL/RBM38/IGF2BP3/LARP4B/MAPK14/HNRNPAB/HNRNPU/DYRK1A/TAF15/U2AF2/TARDBP/SRSF9/MAPKAPK2/THRAP3/RBM42/ELAVL1/MYD88/PTBP1/SRSF6/SRSF4/SYNCRIP/HNRNPK/DHX9/SECISBP2	29
BP	GO:0006337	nucleosome disassembly	13/1485	19/18903	7.15161248513508e-11	2.60772211348218e-09	1.95250955499169e-09	SMARCA4/SMARCC1/SMARCB1/HMGA1/SMARCD2/SMARCC2/SET/ARID2/ARID1A/SMARCE1/SUPT16H/SMARCD1/SSRP1	13
BP	GO:0022409	positive regulation of cell-cell adhesion	61/1485	322/18903	8.97506024992375e-11	3.25672695962039e-09	2.43844636427412e-09	ZMIZ1/RAG1/MDK/MYB/ALOX5/RUNX1/CD81/HLA-DRB5/LEF1/CD74/CD24/ITGA4/HLA-DQA2/SMARCA4/DOCK8/SYK/ARID1B/SOX4/BRD7/SASH3/SMARCC1/XBP1/CSK/SMARCB1/PBRM1/HLX/SMARCD2/LGALS9/HLA-DOA/SMARCC2/NCKAP1L/ADA/VAV1/NFAT5/PNP/IRAK1/RHOA/ARID2/HLA-DRA/NCK2/ARID1A/HLA-DPA1/HLA-DMA/HLA-DMB/CITED2/AP3D1/PTPN11/SMARCE1/HMGB1/AIF1/CD46/HSPD1/HLA-DQA1/HSPH1/PPP3CA/SMARCA2/SMARCD1/PYCARD/TGFBR2/IL6ST/PTPN6	61
BP	GO:1902531	regulation of intracellular signal transduction	212/1485	1766/18903	9.35496122328911e-11	3.37818044174329e-09	2.52938361679269e-09	MDM2/CCN2/MEF2C/FLT3/YBX3/CD81/CASTOR2/PSD3/PRDX1/SEMA6A/FOXO1/ARHGAP4/PTEN/ITPR1/FBXW7/VAV3/AUTS2/CD74/DDX39B/INSR/CD24/MAP4K4/ARHGEF4/TRAF3IP2/HSPB1/AKAP12/PRKCB/GNA12/ENG/PIK3AP1/MAPK8IP3/SCHIP1/GRINA/GNAI2/CDK5RAP3/DOCK8/MAZ/SYK/STK38/PTK2/BCR/BRD4/RCAN1/SOX4/BIRC7/HDAC7/EIF2AK3/SYVN1/GABARAP/PREX1/TRIM24/TLE1/PUM2/LAPTM5/RAPGEF2/STK39/PIK3CG/PTP4A3/SMAD4/C1QTNF4/GAPDH/MAP2K2/DNM2/XBP1/SPI1/A…	212
BP	GO:0016571	histone methylation	40/1485	167/18903	1.25736578421465e-10	4.51865828702138e-09	3.38330661673546e-09	MYB/PAX5/AUTS2/BRD4/KMT2A/SMAD4/BOD1L1/SUZ12/NSD2/KDM1A/PAXBP1/SMARCB1/SETD5/KANSL1/SETD2/OGT/KDM6A/DNMT1/HCFC1/KMT2C/EHMT1/MTF2/CTNNB1/CTCF/KMT5B/SETDB2/NFYC/PRMT1/EHMT2/IWS1/KAT8/PAF1/CXXC1/ASH1L/ATRX/PIH1D1/SMARCA5/CREBBP/NSD1/RIF1	40
BP	GO:0098727	maintenance of cell number	42/1485	181/18903	1.27530554992363e-10	4.5612004716168e-09	3.41515971238677e-09	FOXO1/IGF2BP1/SMARCA4/BCL7A/SOX4/RBBP4/SMARCC1/SPI1/LIG4/SMARCB1/OGT/REST/NIPBL/HDAC2/SMC1A/ARID1A/MTF2/CTNNB1/TUT4/HOOK3/TRIM8/CNOT2/SUDS3/KDM2B/ELAVL1/SINHCAF/SMARCE1/VPS72/CUL4A/PAF1/SRRT/DPF2/RAF1/HDAC1/NCOA3/SMARCA2/SMARCD1/ZNF706/CDC73/MYC/RIF1/PCM1	42
BP	GO:0007059	chromosome segregation	68/1485	382/18903	1.32215835178147e-10	4.7062541331269e-09	3.52376739670279e-09	STAG3/FBXW7/SMARCA4/INO80/RB1/TOP2B/BCL7A/NUMA1/ARID1B/PDS5A/NR3C1/BRD7/PUM2/SMARCC1/RCC2/SMARCB1/PBRM1/CIAO2A/TOP1/SMARCD2/SFPQ/PPP2R1A/SMARCC2/BAG6/PUM1/POGZ/NIPBL/CUL3/HNRNPU/ANAPC5/CIAO2B/ARID2/SMC1A/KPNB1/ARID1A/AKAP8L/CTNNB1/CTCF/TRAPPC12/DYNC1H1/PDS5B/SETDB2/CIAO1/BAZ1B/EHMT2/PHB2/SMARCE1/NDE1/DPF2/ARL8B/RAB11A/ACTR2/ATRX/SMC4/SMARCA5/STAG1/ZNF207/BANF1/STAG2/SMARCA2/CCNB1IP1/SMARCD1/RAD21…	68
BP	GO:0006511	ubiquitin-dependent protein catabolic process	102/1485	680/18903	1.33407261302668e-10	4.72615771676512e-09	3.53867003415457e-09	MDM2/UHRF1/CBFA2T3/EDEM1/PSMA6/USP22/PTEN/FBXW7/HERC2/ARIH1/GNA12/MIB1/ZNRF1/MAN1A1/PTK2/UBE2R2/SYVN1/GABARAP/LAPTM5/SMARCC1/UBE2S/XBP1/STT3B/RMND5A/RNF130/XPO1/ZNRF2/UBE2H/CSNK1E/USP34/UBE3A/RC3H1/TRIM38/UBA1/OGT/PTK2B/BAG6/VCP/MTA1/RBBP6/UBE2A/CUL3/TRPC4AP/USP11/ANAPC5/TRIP12/HGS/PIAS1/HUWE1/COP1/CACUL1/DCAF12/GSK3B/HECTD1/FAF1/CANX/PML/CTNNB1/DNAJC10/UBE2Z/RC3H2/USP10/USP4/DDB1/USP33/OS9/UBE2L…	102
BP	GO:0019941	modification-dependent protein catabolic process	103/1485	690/18903	1.42986914183858e-10	5.04163765813369e-09	3.77488293304655e-09	MDM2/UHRF1/CBFA2T3/EDEM1/PSMA6/USP22/PTEN/FBXW7/HERC2/ARIH1/GNA12/MIB1/ZNRF1/MAN1A1/PTK2/UBE2R2/UBA7/SYVN1/GABARAP/LAPTM5/SMARCC1/UBE2S/XBP1/STT3B/RMND5A/RNF130/XPO1/ZNRF2/UBE2H/CSNK1E/USP34/UBE3A/RC3H1/TRIM38/UBA1/OGT/PTK2B/BAG6/VCP/MTA1/RBBP6/UBE2A/CUL3/TRPC4AP/USP11/ANAPC5/TRIP12/HGS/PIAS1/HUWE1/COP1/CACUL1/DCAF12/GSK3B/HECTD1/FAF1/CANX/PML/CTNNB1/DNAJC10/UBE2Z/RC3H2/USP10/USP4/DDB1/USP33/OS9/…	103
BP	GO:0051248	negative regulation of protein metabolic process	150/1485	1141/18903	1.49720282414177e-10	5.25426812697639e-09	3.93408817196035e-09	RAG1/DPEP1/HAP1/PAX5/IGF2BP1/TIA1/PAN3/PTEN/HSPB1/ENG/GNAI2/CAPRIN1/CDK5RAP3/DAPK1/RB1/CRIM1/LDLRAD4/STK38/TFPI/SIMC1/RIC1/GNAQ/SNRNP70/SOX4/BIRC7/EIF2AK3/HNRNPD/SMAD4/GAPDH/SMARCC1/BOD1L1/SPI1/TRIM27/UBASH3B/KDM1A/YWHAG/PARP14/SMARCB1/HIPK3/CTBP1/IRAK3/IGF2BP3/PRKDC/GLG1/IPO7/BANK1/ATP2B4/TRIM44/RC3H1/ROCK2/PPP2R1A/CDYL/OGT/MICAL1/APP/HHEX/BAG6/NCKAP1L/PUM1/DCP2/DNMT1/RECK/SET/YWHAE/HNRNPU/CARD8…	150
BP	GO:0008283	cell population proliferation	239/1485	2062/18903	1.54086176208584e-10	5.38221573438862e-09	4.02988784506169e-09	SMAD1/TCFL5/CDK6/ZMIZ1/MDM2/CCN2/TP53INP1/UHRF1/MEF2C/MDK/JUP/FLT3/CBFA2T3/ALOX5/PTPRK/RUNX1/MZB1/CD81/PRDX1/CD34/CDCA7/JUND/FOXO1/CD19/IGF2BP1/DBN1/PTEN/FBXW7/VAV3/EGFL7/LEF1/SCARB1/CD74/GNB1/INSR/CD24/ETV6/ITGA4/MARCKSL1/SMARCA4/GNA12/GNAI2/CDK5RAP3/DOCK8/CDK9/RB1/MAZ/ADAM10/SYK/BCL7A/PTK2/KDM5B/CLEC11A/BTK/SOX4/RBBP4/BIRC7/TRIM24/TCL1A/BRD7/RAPGEF2/KMT2A/SASH3/PIK3CG/SMAD4/TNFRSF21/MAP2K2/TXNR…	239
BP	GO:0048024	regulation of mRNA splicing, via spliceosome	31/1485	109/18903	1.55488687744191e-10	5.40594391110616e-09	4.04765411376187e-09	DDX17/TIA1/KHDRBS3/SNRNP70/HNRNPA2B1/HNRNPL/MBNL3/RBM15B/RBM38/QKI/KHDRBS1/REST/HSPA8/HNRNPU/DYRK1A/U2AF2/SRSF9/THRAP3/RBM42/PTBP1/SF3B4/RBM5/DAZAP1/SMU1/SRSF6/ZBTB7A/SRSF4/HNRNPK/MBNL1/SRSF2/NCL	31
BP	GO:0016567	protein ubiquitination	117/1485	824/18903	1.86386148770016e-10	6.45016880581422e-09	4.82950854293458e-09	MDM2/RAG1/UHRF1/SOCS2/USP22/TRIM28/PTEN/FBXW7/HERC2/ARIH1/LONRF1/TRAF3IP2/MIB1/CDK5RAP3/ZNRF1/UBE2R2/UBA7/SOX4/NPEPPS/BIRC7/SYVN1/GABARAP/TRIM24/HECTD4/LAPTM5/WSB1/WASHC1/UBE2S/UHRF2/SUZ12/TRIM27/RMND5A/RNF130/KDM1A/ZNRF2/UBE2H/DCAF7/RNF31/RNF220/UBE2V1/TRIM44/UBE3A/RC3H1/TRIM38/UBA1/OGT/RNF38/VCP/LNPEP/RNF44/MTA1/RBBP6/UBE2A/CUL3/DNAJA1/MEX3C/DCAF8/TRPC4AP/ANAPC5/TRIP12/U2AF2/GPS2/RNF10/HUWE1/CO…	117
BP	GO:0030217	T cell differentiation	57/1485	296/18903	1.93139387636273e-10	6.65307337594997e-09	4.98143159865178e-09	CDK6/ZMIZ1/RAG1/MDK/MYB/RUNX1/LEF1/CD74/CHD7/TRAF3IP2/SMARCA4/SYK/ARID1B/SOX4/PREX1/BRD7/SASH3/SMARCC1/XBP1/SPI1/TMEM131L/LIG4/PIK3CD/SMARCB1/PBRM1/HLX/PRKDC/SPN/SMARCD2/LGALS9/RC3H1/HLA-DOA/SMARCC2/NCKAP1L/ADA/VAV1/PNP/RHOA/ARID2/KDELR1/HLA-DRA/ARID1A/CTNNB1/RC3H2/AP3D1/SMARCE1/HMGB1/TCIRG1/CD46/STAT6/SP3/BCL2/SMARCA2/SMARCD1/DOCK2/FOXP1/TGFBR2	57
BP	GO:0030154	cell differentiation	438/1485	4302/18903	2.10757115620518e-10	7.22664880396044e-09	5.41089127838868e-09	SMAD1/MME/TCFL5/CDK6/ZMIZ1/MDM2/CCN2/TP53INP1/TCF4/RAG1/MEF2C/ERG/SEPTIN6/MDK/MYB/FLT3/STK24/CBFA2T3/ALOX5/RUNX1/YBX3/CD81/SEMA6A/SOCS2/CD34/TAPT1/HAP1/JUND/FOXO1/DDX17/ZEB2/CD19/CUX1/PAX5/IGF2BP1/ELK3/TRIM28/DBN1/ARHGAP4/PTEN/MYO18B/WASF2/TCF3/FBXW7/EGFL7/LEF1/TAF10/AUTS2/NREP/CD74/CHD7/CIAO3/TPM4/HPS4/CD24/ADNP/TCF12/MAP4K4/ETV6/ITGA4/TRAF3IP2/SMARCA4/TASOR/ATP5F1B/GNA12/ENG/ETS2/MIB1/PRRC2A/MA…	438
BP	GO:0051028	mRNA transport	34/1485	130/18903	2.48600190735719e-10	8.47925885077056e-09	6.34877230199571e-09	IGF2BP1/PABPN1/DDX39B/SMG1/ALYREF/HNRNPA2B1/XPO1/RBM15B/AGFG1/POM121/QKI/IGF2BP3/UPF2/UPF3B/THOC2/SETD2/HHEX/SMG7/THOC3/SRSF1/POM121C/AKAP8L/SEC13/SARNP/NUP214/NUTF2/IWS1/HSF1/LRPPRC/POLDIP3/CASC3/NCBP3/NUP58/DHX9	34
BP	GO:0031060	regulation of histone methylation	26/1485	81/18903	2.49556782230036e-10	8.47925885077056e-09	6.34877230199571e-09	MYB/PAX5/AUTS2/BRD4/KMT2A/SMAD4/KDM1A/PAXBP1/SMARCB1/KANSL1/OGT/DNMT1/HCFC1/EHMT1/MTF2/CTNNB1/CTCF/EHMT2/IWS1/KAT8/PAF1/ATRX/PIH1D1/SMARCA5/NSD1/RIF1	26
BP	GO:0022407	regulation of cell-cell adhesion	80/1485	490/18903	2.52752085314953e-10	8.54896759153516e-09	6.40096612345608e-09	ZMIZ1/RAG1/MDK/MYB/ALOX5/RUNX1/CD81/HLA-DRB5/PTEN/LEF1/CD74/CD24/ITGA4/HLA-DQA2/SMARCA4/PAG1/DOCK8/SYK/PTK2/ARID1B/SOX4/BRD7/LAPTM5/SASH3/TNFRSF21/SMARCC1/XBP1/SPI1/TMEM131L/UBASH3B/CSK/SMARCB1/PBRM1/HLX/SPN/SMARCD2/LGALS9/RC3H1/HLA-DOA/MAPK14/SMARCC2/NCKAP1L/ADA/VAV1/NFAT5/PNP/SPINT2/ZDHHC2/IRAK1/RHOA/ARID2/HLA-DRA/NCK2/ARID1A/HLA-DPA1/HLA-DMA/HLA-DMB/CITED2/RC3H2/AP3D1/PTPN11/FERMT3/CD9/SMARCE1…	80
BP	GO:0034504	protein localization to nucleus	58/1485	306/18903	2.54882721731549e-10	8.58219975199697e-09	6.42584841842885e-09	MDM2/JUP/TRIM28/TRAF3IP2/CDK5RAP3/SYK/EIF2AK3/PPP1R10/PIKFYVE/PARP1/XPO1/SUN2/POM121/HDGF/KPNA4/IPO7/RAP1GDS1/GLUL/CTDNEP1/MAPK14/HHEX/CCT6A/LMNB1/YWHAE/HNRNPU/CTNNA1/PPP3R1/KPNB1/TNPO1/GSK3B/POM121C/PML/TARDBP/SEC13/CCT7/TRIM8/CCT5/RRP7A/ELAVL1/PHB2/NUP214/NUTF2/PAF1/DMAP1/IPO5/CALR/UBR5/CCT2/NUP58/CD2AP/PPP3CA/TOR1AIP1/NOL8/ZBTB7A/NOLC1/RPAIN/CCT3/CCT4	58
BP	GO:0050865	regulation of cell activation	106/1485	727/18903	3.05022912519948e-10	1.02244227402987e-08	7.65544878861726e-09	ZMIZ1/CCN2/RAG1/MEF2C/MDK/MYB/RUNX1/MZB1/CD81/JUND/HLA-DRB5/CD19/IGLL1/PTEN/MYO18A/VAV3/LEF1/CD74/CD24/HLA-DQA2/SMARCA4/PAG1/LILRA2/DOCK8/SYK/GNAQ/BCR/ARID1B/BTK/SOX4/HMCES/BRD7/LAPTM5/SASH3/TNFRSF21/SMARCC1/CD38/MILR1/XBP1/SPI1/NSD2/TMEM131L/UBASH3B/GAB2/INPP5D/CSK/SMARCB1/PBRM1/HLX/PRKDC/SPN/BANK1/SMARCD2/LGALS9/RC3H1/HLA-DOA/CD200/SMARCC2/NCKAP1L/CYGB/ADA/VAV1/TP53BP1/PNP/RPS6KA1/CD22/RHOA/ARI…	106
BP	GO:0031400	negative regulation of protein modification process	83/1485	519/18903	3.29633959715307e-10	1.10000618253211e-08	8.23620189758594e-09	PAX5/PTEN/HSPB1/ENG/GNAI2/CDK5RAP3/RB1/LDLRAD4/STK38/GNAQ/SOX4/BOD1L1/SPI1/TRIM27/UBASH3B/KDM1A/YWHAG/PARP14/SMARCB1/HIPK3/CTBP1/IRAK3/PRKDC/IPO7/ATP2B4/TRIM44/ROCK2/PPP2R1A/CDYL/OGT/MICAL1/HHEX/NCKAP1L/DNMT1/SET/YWHAE/DNAJA1/EIF4G1/TRIP12/U2AF2/GPS2/HDAC2/PARP10/DTNBP1/GSK3B/G6PD/NCK2/MTF2/HMG20B/PKN1/PRKRIP1/PAK2/TARDBP/CTNNB1/DNAJC10/USP4/CHORDC1/OTUB1/SWAP70/CTDSP2/FKBP1A/IPO5/CTDSP1/MYADM/PI…	83
BP	GO:0050863	regulation of T cell activation	66/1485	376/18903	4.55720955616389e-10	1.51400628588111e-08	1.1335992145087e-08	ZMIZ1/RAG1/MDK/MYB/RUNX1/CD81/HLA-DRB5/PTEN/LEF1/CD74/CD24/HLA-DQA2/SMARCA4/PAG1/DOCK8/SYK/ARID1B/SOX4/BRD7/LAPTM5/SASH3/TNFRSF21/SMARCC1/XBP1/TMEM131L/CSK/SMARCB1/PBRM1/HLX/SPN/SMARCD2/LGALS9/RC3H1/HLA-DOA/SMARCC2/NCKAP1L/ADA/VAV1/PNP/RHOA/ARID2/HLA-DRA/NCK2/ARID1A/HLA-DPA1/HLA-DMA/HLA-DMB/CTNNB1/RC3H2/AP3D1/PTPN11/SMARCE1/HMGB1/AIF1/CD46/HSPD1/HLA-DQA1/HSPH1/PPP3CA/BID/SMARCA2/SMARCD1/PYCARD/TG…	66
BP	GO:0045619	regulation of lymphocyte differentiation	45/1485	210/18903	4.58125850037526e-10	1.51526138452677e-08	1.13453895884934e-08	ZMIZ1/RAG1/MDK/MYB/RUNX1/LEF1/CD74/SMARCA4/SYK/ARID1B/BTK/SOX4/BRD7/SASH3/SMARCC1/XBP1/TMEM131L/INPP5D/SMARCB1/PBRM1/HLX/PRKDC/SMARCD2/LGALS9/RC3H1/HLA-DOA/SMARCC2/NCKAP1L/ADA/PNP/RHOA/ARID2/HLA-DRA/ARID1A/RC3H2/AP3D1/SMARCE1/HMGB1/CD46/SMARCA2/SMARCD1/XRCC6/TGFBR2/FBXO7/PTPN6	45
BP	GO:0032879	regulation of localization	243/1485	2129/18903	4.67623566081152e-10	1.53986174293243e-08	1.1529582661041e-08	ABCA13/MEF2C/PCLO/JUP/GRK2/ALOX5/CD81/SPTBN1/EDEM1/NKAIN4/KCNK12/HAP1/FOXO1/CD19/TRIM28/DBN1/PTEN/MYO18A/ITPR1/FBXW7/SCARB1/CD74/CHD7/HPS4/INSR/PFKL/PRKCB/LILRA2/MIB1/SHANK3/GNAI2/P2RX1/CDK5RAP3/CLIC5/CDK9/DAPK1/RB1/SEPTIN2/ADAM10/BMP2K/SYK/NETO1/RIC1/NUMA1/KDM5B/BCR/MEF2A/BTK/GDI1/SOX4/NPEPPS/EIF2AK3/PLIN3/PECAM1/PIK3C3/UTRN/ABHD17B/KMT2A/STK39/PIK3CG/PTP4A3/SMAD4/MAP2K2/DNM2/GDI2/CD38/XBP1/SPI1…	243
BP	GO:0060341	regulation of cellular localization	129/1485	955/18903	5.73695206884627e-10	1.88086476818534e-08	1.40828135503488e-08	JUP/ALOX5/CD81/SPTBN1/EDEM1/HAP1/FOXO1/TRIM28/PTEN/MYO18A/FBXW7/HPS4/PFKL/CDK5RAP3/CDK9/RB1/ADAM10/NUMA1/GDI1/SOX4/NPEPPS/EIF2AK3/PECAM1/PIK3C3/ABHD17B/PTP4A3/MAP2K2/GDI2/CD38/SPI1/NSD2/TRIM27/KDM1A/CSK/PARP1/XPO1/SLC12A2/GSN/RIPOR1/RNF31/CSNK1E/CCDC88A/SPIDR/RAP1GDS1/ATP2B4/GLUL/THOC2/ROCK2/TRIM38/MAPK14/SETD2/BCL2L1/CD200/KHDRBS1/CPSF6/HNRNPAB/CLTC/REST/CCT6A/VCP/HSPA8/NUMB/YWHAE/PPP1R12A/DNAJA…	129
BP	GO:0002694	regulation of leukocyte activation	99/1485	670/18903	5.81383280699514e-10	1.89774673503444e-08	1.42092158284501e-08	ZMIZ1/RAG1/MEF2C/MDK/MYB/RUNX1/MZB1/CD81/JUND/HLA-DRB5/CD19/IGLL1/PTEN/MYO18A/VAV3/LEF1/CD74/CD24/HLA-DQA2/SMARCA4/PAG1/DOCK8/SYK/BCR/ARID1B/BTK/SOX4/HMCES/BRD7/LAPTM5/SASH3/TNFRSF21/SMARCC1/CD38/MILR1/XBP1/SPI1/NSD2/TMEM131L/GAB2/INPP5D/CSK/SMARCB1/PBRM1/HLX/PRKDC/SPN/BANK1/SMARCD2/LGALS9/RC3H1/HLA-DOA/CD200/SMARCC2/NCKAP1L/ADA/VAV1/TP53BP1/PNP/CD22/RHOA/ARID2/HLA-DRA/NCK2/ARID1A/HLA-DPA1/HLA-DM…	99
BP	GO:1903706	regulation of hemopoiesis	70/1485	413/18903	6.56273608767816e-10	2.1328892284954e-08	1.59698250701075e-08	CDK6/ZMIZ1/RAG1/MEF2C/MDK/MYB/RUNX1/FBXW7/LEF1/CD74/SMARCA4/RB1/SYK/CSF3R/ARID1B/BTK/SOX4/BRD7/SASH3/SMARCC1/XBP1/SPI1/TMEM131L/UBASH3B/INPP5D/KAT6B/SMARCB1/PBRM1/HLX/PRKDC/SMARCD2/LGALS9/RC3H1/HLA-DOA/MAPK14/RCOR1/PTK2B/SMARCC2/NCKAP1L/ADA/ACIN1/PNP/RHOA/ARID2/IRF7/HLA-DRA/ARID1A/CREB1/CTNNB1/RC3H2/AP3D1/PRMT1/SMARCE1/CUL4A/PAF1/HSF1/HMGB1/CD46/KAT6A/PPP3CA/SMARCA2/SMARCD1/XRCC6/CDC73/HIF1A/MYC/…	70
BP	GO:0030155	regulation of cell adhesion	113/1485	803/18903	6.64041760934396e-10	2.14879314414918e-08	1.60889042738126e-08	CDK6/ZMIZ1/RAG1/MDK/JUP/MYB/ALOX5/RUNX1/CD81/SEMA6A/HLA-DRB5/PTEN/VAV3/LEF1/CD74/CD24/MAP4K4/ITGA4/HLA-DQA2/SMARCA4/ATP5F1B/PAG1/APBB1IP/DOCK8/ADAM10/MACF1/SYK/PKD1/PTK2/ARID1B/SOX4/PREX1/BRD7/UTRN/LAPTM5/SASH3/PIK3CG/TNFRSF21/SMARCC1/DNM2/XBP1/SPI1/TMEM131L/UBASH3B/RCC2/CSK/SMARCB1/PBRM1/HLX/SPN/SMARCD2/LGALS9/PRKX/RC3H1/HLA-DOA/ROCK2/PPP2R1A/MAPK14/PTK2B/SMARCC2/NCKAP1L/ITGA5/ADA/VAV1/NFAT5/PPP…	113
BP	GO:1902806	regulation of cell cycle G1/S phase transition	45/1485	213/18903	7.42538404526701e-10	2.39244593699875e-08	1.79132336518533e-08	MDM2/PTEN/FBXW7/SMARCA4/INO80/RB1/PKD1/BCL7A/ARID1B/BRD7/SMARCC1/SMARCB1/PBRM1/PRKDC/CCND3/PLCG2/ATP2B4/SMARCD2/SMARCC2/ANKRD17/EIF4G1/ARID2/ARID1A/PML/APEX1/UBE2E2/FHL1/GIGYF2/PHB2/SMARCE1/CTDSP2/CUL4A/PAF1/DPF2/PSME3/AIF1/CTDSP1/BCL2/BID/SMARCA2/SMARCD1/CDC73/PSME2/FBXO7/PTPN6	45
BP	GO:0009967	positive regulation of signal transduction	188/1485	1559/18903	8.97047730984634e-10	2.87786772064813e-08	2.15477876017407e-08	ZMIZ1/CCN2/MEF2C/JUP/FLT3/CD81/HAP1/ZEB2/PTEN/FBXW7/LEF1/AUTS2/CD74/INSR/CD24/MAP4K4/TRAF3IP2/SMARCA4/AKAP12/PRKCB/ENG/PIK3AP1/MAPK8IP3/SCHIP1/SHANK3/GNAI2/CDK5RAP3/MAZ/MACF1/BMP2K/SYK/NETO1/PTK2/NUMA1/NLRC5/BRD4/SOX4/SPIN1/BIRC7/PUM2/LAPTM5/RAPGEF2/TSPAN14/STK39/PIK3CG/PTP4A3/SMAD4/C1QTNF4/GAPDH/MAP2K2/XBP1/SPI1/TRIM27/PIK3CD/SORBS3/CSK/PARP14/PAFAH1B1/SMARCB1/PARP1/RNF31/CSNK1E/USP34/RNF220/CCD…	188
BP	GO:1902105	regulation of leukocyte differentiation	58/1485	317/18903	1.04178532132576e-09	3.32792533201283e-08	2.49175553463295e-08	CDK6/ZMIZ1/RAG1/MDK/MYB/RUNX1/FBXW7/LEF1/CD74/SMARCA4/RB1/SYK/ARID1B/BTK/SOX4/BRD7/SASH3/SMARCC1/XBP1/TMEM131L/UBASH3B/INPP5D/SMARCB1/PBRM1/HLX/PRKDC/SMARCD2/LGALS9/RC3H1/HLA-DOA/SMARCC2/NCKAP1L/ADA/ACIN1/PNP/RHOA/ARID2/IRF7/HLA-DRA/ARID1A/CREB1/CTNNB1/RC3H2/AP3D1/SMARCE1/CUL4A/HSF1/HMGB1/CD46/PPP3CA/SMARCA2/SMARCD1/XRCC6/MYC/FOXP1/TGFBR2/FBXO7/PTPN6	58
BP	GO:0034968	histone lysine methylation	33/1485	130/18903	1.05194390811894e-09	3.34607689922941e-08	2.50534636482348e-08	MYB/PAX5/AUTS2/BRD4/KMT2A/SMAD4/BOD1L1/NSD2/KDM1A/SMARCB1/SETD5/KANSL1/SETD2/OGT/KDM6A/DNMT1/HCFC1/KMT2C/EHMT1/MTF2/CTNNB1/KMT5B/SETDB2/NFYC/EHMT2/IWS1/KAT8/CXXC1/ASH1L/ATRX/PIH1D1/NSD1/RIF1	33
BP	GO:0010564	regulation of cell cycle process	105/1485	735/18903	1.1881999181089e-09	3.76347219824748e-08	2.81786751319583e-08	MDM2/CCN2/TERF2/PTEN/FBXW7/DDX39B/INSR/INTS3/SMARCA4/CDK5RAP3/INO80/RB1/PKD1/BCL7A/NUMA1/ARID1B/BRD4/PIK3C3/BRD7/SMARCC1/PPP1R10/RCC2/SMARCB1/PBRM1/XPO1/PRKDC/CCND3/PLCG2/ATP2B4/SMARCD2/SFPQ/ROCK2/PPP2R1A/MAPK14/SETD2/RNASEH2B/APP/BCL2L1/TAOK1/SMARCC2/CLTC/SENP6/CUL3/HNRNPU/TP53BP1/PHIP/PDCD6IP/ANKRD17/EIF4G1/ANAPC5/RHOA/PPP1R35/PKN2/ARID2/CCNL2/ARID1A/PML/APEX1/SND1/CTNNB1/UIMC1/CTCF/UBE2E2/FHL1…	105
BP	GO:0000380	alternative mRNA splicing, via spliceosome	25/1485	81/18903	1.39416619107949e-09	4.39721193178023e-08	3.29237470040845e-08	DDX17/TIA1/KHDRBS3/HNRNPL/KDM1A/MBNL3/RBM15B/RBM38/CDK13/SFPQ/KHDRBS1/REST/HNRNPU/SRSF1/SRSF9/THRAP3/PTBP1/RBM5/RSRC1/SMU1/SRSF6/ZBTB7A/DHX9/MBNL1/SRSF2	25
BP	GO:0045814	negative regulation of gene expression, epigenetic	27/1485	93/18903	1.41825331936472e-09	4.4543880513661e-08	3.33518482930661e-08	TRIM28/TASOR/RB1/DNMT3A/SCMH1/TASOR2/SPI1/TRIM27/KDM1A/BAZ2A/CTBP1/RESF1/CREBZF/ATF7IP/DNMT1/LMNB1/HDAC5/CTCF/SETDB2/HMGB1/HDAC1/SMARCA5/HAT1/CBX3/UBR2/POLE3/RIF1	27
BP	GO:2001022	positive regulation of response to DNA damage stimulus	38/1485	166/18903	1.45066900022908e-09	4.53713421619763e-08	3.39714031015988e-08	TRIM28/SMARCA4/INO80/BCL7A/ARID1B/BRD7/SMARCC1/SMARCB1/PARP1/PBRM1/PRKDC/SPIDR/SMARCD2/SMARCC2/POGZ/MGMT/ARID2/ARID1A/RUVBL2/EP400/UIMC1/KMT5B/SMARCE1/ING4/VPS72/WAS/HMGB1/DMAP1/DPF2/ACTR2/INO80E/PNKP/NSMCE4A/SMARCA2/SMARCD1/DHX9/MYC/RIF1	38
BP	GO:0002263	cell activation involved in immune response	55/1485	297/18903	1.78902134917758e-09	5.57205607712601e-08	4.17202917262158e-08	MDK/MYB/CD81/CD19/MSH6/LEF1/CD74/LAT2/LILRA2/APBB1IP/SYK/BCR/BTK/HMCES/PIK3CG/MILR1/XBP1/SPI1/NSD2/LIG4/GAB2/PIK3CD/HLX/PLCG2/SPN/LGALS9/RC3H1/PLCL2/APP/PTK2B/POU2AF1/NCKAP1L/DOCK11/ADA/TP53BP1/PHF14/HLA-DRA/HLA-DMB/KMT5B/RC3H2/MYD88/SNAP23/SWAP70/ERCC1/HMGB1/CD46/HSPD1/STAT6/VAMP8/LAMP1/DOCK2/PYCARD/FOXP1/RIF1/PTPN6	55
BP	GO:0045785	positive regulation of cell adhesion	77/1485	484/18903	1.84924285303697e-09	5.73572212715824e-08	4.29457272312626e-08	CDK6/ZMIZ1/RAG1/MDK/JUP/MYB/ALOX5/RUNX1/CD81/HLA-DRB5/VAV3/LEF1/CD74/CD24/MAP4K4/ITGA4/HLA-DQA2/SMARCA4/APBB1IP/DOCK8/SYK/ARID1B/SOX4/PREX1/BRD7/UTRN/SASH3/SMARCC1/DNM2/XBP1/CSK/SMARCB1/PBRM1/HLX/SMARCD2/LGALS9/HLA-DOA/PTK2B/SMARCC2/NCKAP1L/ITGA5/ADA/VAV1/NFAT5/PNP/IRAK1/RHOA/ARID2/GSK3B/HLA-DRA/NCK2/ARHGEF7/ARID1A/HLA-DPA1/HLA-DMA/HLA-DMB/CITED2/AP3D1/PTPN11/SMARCE1/HMGB1/AIF1/MYADM/CD46/CALR/HS…	77
BP	GO:0044087	regulation of cellular component biogenesis	127/1485	959/18903	2.73552758679273e-09	8.44961516994862e-08	6.3265768503597e-08	CCN2/MEF2C/FCHSD2/SEPTIN9/SPTBN1/TERF2/TAPT1/HAP1/TRIM28/DBN1/PAN3/PTEN/WASF2/AUTS2/ADNP/MAP4K4/SPTAN1/TASOR/SHANK3/RB1/MACF1/SYK/LDLRAD4/PTK2/NUMA1/SSH2/TCL1A/RAPGEF2/SMAD4/WASHC1/DNM2/GDI2/RCC2/TBC1D14/SORBS3/FSCN1/PIKFYVE/PARP1/SETD5/GSN/CCDC88A/ADD1/PLCG2/SPIDR/RESF1/ROCK2/APP/PTK2B/NCKAP1L/CKAP5/DOCK11/REST/ATF7IP/VCP/DNMT1/SENP6/HSPA8/SDCCAG8/HNRNPU/ASAP1/CARD8/MTMR3/HCFC1/PDCD6IP/EIF4G1/DY…	127
BP	GO:0031058	positive regulation of histone modification	28/1485	102/18903	2.87415631418677e-09	8.8412833121589e-08	6.619835010843e-08	MYB/AUTS2/BRD4/BRD7/KMT2A/SMAD4/KDM1A/PAXBP1/SMARCB1/CTBP1/KANSL1/OGT/DNMT1/NIPBL/HCFC1/RUVBL2/AKAP8L/MTF2/CTNNB1/SF3B1/GLYR1/BAZ1B/KAT8/PAF1/PIH1D1/SMARCA5/WBP2/RIF1	28
BP	GO:0002366	leukocyte activation involved in immune response	54/1485	293/18903	2.99558619688202e-09	9.17705197610374e-08	6.87123891666166e-08	MDK/MYB/CD81/CD19/MSH6/LEF1/CD74/LAT2/LILRA2/APBB1IP/SYK/BCR/BTK/HMCES/PIK3CG/MILR1/XBP1/SPI1/NSD2/LIG4/GAB2/PIK3CD/HLX/PLCG2/SPN/LGALS9/RC3H1/PLCL2/PTK2B/POU2AF1/NCKAP1L/DOCK11/ADA/TP53BP1/PHF14/HLA-DRA/HLA-DMB/KMT5B/RC3H2/MYD88/SNAP23/SWAP70/ERCC1/HMGB1/CD46/HSPD1/STAT6/VAMP8/LAMP1/DOCK2/PYCARD/FOXP1/RIF1/PTPN6	54
BP	GO:2000045	regulation of G1/S transition of mitotic cell cycle	40/1485	185/18903	3.19620425617914e-09	9.75168441426084e-08	7.3014900236754e-08	MDM2/PTEN/SMARCA4/INO80/RB1/PKD1/BCL7A/ARID1B/BRD7/SMARCC1/SMARCB1/PBRM1/PRKDC/CCND3/SMARCD2/SMARCC2/ANKRD17/EIF4G1/ARID2/ARID1A/PML/APEX1/UBE2E2/FHL1/GIGYF2/SMARCE1/CTDSP2/CUL4A/DPF2/PSME3/AIF1/CTDSP1/BCL2/BID/SMARCA2/SMARCD1/CDC73/PSME2/FBXO7/PTPN6	40
BP	GO:0000209	protein polyubiquitination	48/1485	246/18903	3.31901628559212e-09	1.00852222499192e-07	7.55122361595777e-08	MDM2/ARIH1/TRAF3IP2/ZNRF1/UBE2R2/NPEPPS/SYVN1/GABARAP/WSB1/UBE2S/TRIM27/RMND5A/ZNRF2/UBE2H/RNF31/UBE2V1/TRIM44/UBE3A/RC3H1/TRIM38/LNPEP/UBE2A/CUL3/ANAPC5/TRIP12/GPS2/HUWE1/PARP10/HECTD1/CTNNB1/UBE2E2/TRIM22/RC3H2/UBE2L6/OTUB1/UBE2E1/ZFP91/RNF5/TPP2/RNF187/TNKS2/UBR5/PPIA/BCL2/RNF213/UBE2E3/RNF216/TRIM56	48
BP	GO:0015931	nucleobase-containing compound transport	45/1485	223/18903	3.43092394001419e-09	1.03830592921482e-07	7.77422654551693e-08	SLC35E3/IGF2BP1/PABPN1/DDX39B/LRRC8C/SMG1/ALYREF/HNRNPA2B1/XPO1/RBM15B/AGFG1/POM121/QKI/RFTN1/IGF2BP3/UPF2/UPF3B/THOC2/SETD2/HHEX/KHDRBS1/CPSF6/SMG7/THOC3/CKAP5/SRSF1/KPNB1/POM121C/AKAP8L/ATXN2/SEC13/SLC25A32/SARNP/NUP214/NUTF2/IWS1/HSF1/LRPPRC/POLDIP3/CASC3/NCBP3/NUP58/DHX9/SLC25A5/TGFBR2	45
BP	GO:0006479	protein methylation	43/1485	208/18903	3.54414682365639e-09	1.06395572316592e-07	7.96627717665652e-08	MYB/PAX5/AUTS2/DNMT3A/BRD4/KMT2A/SMAD4/BOD1L1/SUZ12/NSD2/KDM1A/PAXBP1/SMARCB1/SETD5/KANSL1/SETD2/OGT/KDM6A/PCMTD1/DNMT1/HCFC1/KMT2C/EHMT1/MTF2/CTNNB1/CTCF/KMT5B/SETDB2/NFYC/PRMT1/EHMT2/IWS1/KAT8/PAF1/CXXC1/ASH1L/ATRX/PIH1D1/SMARCA5/RAB6A/CREBBP/NSD1/RIF1	43
BP	GO:0008213	protein alkylation	43/1485	208/18903	3.54414682365639e-09	1.06395572316592e-07	7.96627717665652e-08	MYB/PAX5/AUTS2/DNMT3A/BRD4/KMT2A/SMAD4/BOD1L1/SUZ12/NSD2/KDM1A/PAXBP1/SMARCB1/SETD5/KANSL1/SETD2/OGT/KDM6A/PCMTD1/DNMT1/HCFC1/KMT2C/EHMT1/MTF2/CTNNB1/CTCF/KMT5B/SETDB2/NFYC/PRMT1/EHMT2/IWS1/KAT8/PAF1/CXXC1/ASH1L/ATRX/PIH1D1/SMARCA5/RAB6A/CREBBP/NSD1/RIF1	43
BP	GO:0010506	regulation of autophagy	60/1485	344/18903	3.62142091589712e-09	1.08280485385324e-07	8.10740842518947e-08	TP53INP1/FOXO1/ITPR1/FBXW7/VPS13C/HSPB1/DAPK1/SNRNP70/CCNY/PIK3C3/DRAM1/SMG1/GAPDH/WASHC1/TRIM27/TBC1D14/RNF31/TRIM38/CALCOCO2/EXOC4/MTMR3/CAPNS1/SPTLC2/VPS13D/EIF4G1/RAB3GAP1/IFI16/DCAF12/GSK3B/VPS26B/WDR6/TRIM22/ATP6V0C/TRIM8/CAPN1/USP10/USP33/TAB2/DAP/SLC7A5/EHMT2/EXOC7/RNF5/KAT8/HMGB1/VPS35/ATP6V0D1/SNX5/EIF4G2/BCL2/UBQLN1/SLC25A5/HIF1A/PYCARD/ATP6V0B/EP300/DNM1L/BNIP3L/FBXO7/ROCK1	60
BP	GO:0032206	positive regulation of telomere maintenance	22/1485	67/18903	3.66553405240441e-09	1.09162816899295e-07	8.17347224014856e-08	TERF2/INO80/HNRNPD/HNRNPA2B1/PPP1R10/CCT6A/MAPK1/HMBOX1/RUVBL2/PML/XRCC5/CTNNB1/CCT7/CCT5/ERCC1/INO80E/ATRX/TNKS2/CCT2/PNKP/CCT3/CCT4	22
BP	GO:0045580	regulation of T cell differentiation	39/1485	179/18903	3.98713168618929e-09	1.18269084739147e-07	8.8552962303544e-08	ZMIZ1/RAG1/MDK/MYB/RUNX1/LEF1/CD74/SMARCA4/SYK/ARID1B/SOX4/BRD7/SASH3/SMARCC1/XBP1/TMEM131L/SMARCB1/PBRM1/HLX/SMARCD2/LGALS9/RC3H1/HLA-DOA/SMARCC2/NCKAP1L/ADA/PNP/RHOA/ARID2/HLA-DRA/ARID1A/RC3H2/AP3D1/SMARCE1/HMGB1/CD46/SMARCA2/SMARCD1/TGFBR2	39
BP	GO:0006508	proteolysis	207/1485	1791/18903	4.21230656435053e-09	1.24454512128539e-07	9.3184247982741e-08	MME/MDM2/CCN2/RAG1/UHRF1/CBFA2T3/RUNX1/DPEP1/EDEM1/OVCH2/PSMA6/USP22/PTEN/FBXW7/TAF10/ATP2A3/HERC2/ARIH1/GNA12/MIB1/P2RX1/DAPK1/ADAM10/SYK/PKD1/CRIM1/ZNRF1/TFPI/MAN1A1/SIMC1/PTK2/UBE2R2/UBA7/NPEPPS/BIRC7/EIF2AK3/SYVN1/GABARAP/HMCES/PIK3C3/LAPTM5/ABHD17B/GAPDH/SMARCC1/UBE2S/XBP1/STT3B/RMND5A/RNF130/EIF3F/PARP1/XPO1/ERAP2/ZNRF2/NGLY1/UBE2H/GSN/CSNK1E/USP34/GLG1/LGALS9/UBE3A/RC3H1/ROCK2/ASXL1/TRIM38…	207
BP	GO:0030099	myeloid cell differentiation	67/1485	407/18903	5.21036029707893e-09	1.5333639063254e-07	1.14809306670405e-07	CDK6/MEF2C/MYB/CBFA2T3/RUNX1/CD81/WASF2/FBXW7/LEF1/CD74/CDK5RAP3/RB1/CSF3R/FLI1/SPI1/UBASH3B/GAB2/INPP5D/PIK3CD/PAFAH1B1/PARP1/PRKDC/PRKX/MAPK14/RCOR1/APP/PTK2B/NCKAP1L/IKZF1/ACIN1/ATP6AP1/MYH9/SFXN1/IRF7/IFI16/G6PD/CREB1/PML/CTNNB1/CITED2/ABI1/PTPN11/ATP5IF1/PTBP3/PRMT1/CUL4A/KAT8/PAF1/HSF1/PRDX3/TCIRG1/TMOD3/KAT6A/SP3/PPP3CA/ZBTB7A/ADAR/CDC73/IREB2/SLC25A5/HIF1A/MYC/FOXP1/EP300/LBR/TGFBR2/PTPN6	67
BP	GO:0031401	positive regulation of protein modification process	132/1485	1019/18903	5.28990031961969e-09	1.55066685839832e-07	1.16104850358794e-07	CCN2/MEF2C/MYB/FLT3/CD81/PTEN/FBXW7/AUTS2/CD74/INSR/CD24/ADNP/CDK2AP1/GNA12/ENG/CDK5RAP3/SYK/PKD1/PTK2/BRD4/SOX4/BIRC7/GABARAP/PECAM1/CCNY/TCL1A/BRD7/LAPTM5/RAPGEF2/KMT2A/PIK3CG/SMAD4/MAP2K2/UBE2S/ARHGEF2/KDM1A/CSK/PAXBP1/PARP14/SMARCB1/DIP2B/CTBP1/CCDC88A/CCND3/PLCG2/UBE2V1/BANK1/ATP2B4/UBE3A/ROCK2/WDFY2/KANSL1/OGT/APP/PTK2B/MAP3K11/TAOK1/NCKAP1L/VCP/MAP4K2/CAB39/DNMT1/ITGA5/MTA1/TNFRSF1A/PPP1R1…	132
BP	GO:2000756	regulation of peptidyl-lysine acetylation	23/1485	74/18903	5.42157537194852e-09	1.58305765255137e-07	1.185300832757e-07	AUTS2/SOX4/BRD7/KMT2A/SMAD4/SPI1/SMARCB1/DIP2B/SETD5/CTBP1/SET/HDAC2/RUVBL2/PML/SF3B1/CTCF/GLYR1/NFYC/BAZ1B/IWS1/PIH1D1/SMARCA5/WBP2	23
BP	GO:0070661	leukocyte proliferation	60/1485	348/18903	5.67813715069534e-09	1.65152043585399e-07	1.23656175425956e-07	MEF2C/FLT3/MZB1/CD81/CD19/PTEN/VAV3/LEF1/CD74/CD24/DOCK8/SYK/PTK2/BTK/SASH3/PIK3CG/TNFRSF21/CD38/TMEM131L/INPP5D/CCND3/SPN/LGALS9/RC3H1/PLCL2/HHEX/BCL2L1/NCKAP1L/IMPDH2/ADA/PNP/MAPK1/CD22/NCK2/HLA-DPA1/HLA-DMB/PKN1/CTNNB1/CTPS1/RC3H2/SLC39A10/PSMB10/MYD88/HMGB1/TCIRG1/CD79A/AIF1/CD46/HSPD1/STAT6/PPP3CA/BCL2/BID/DOCK2/BST2/PYCARD/TGFBR2/IL6ST/PTPN6/BAX	60
BP	GO:1902459	positive regulation of stem cell population maintenance	18/1485	47/18903	5.91256605840586e-09	1.71303997234821e-07	1.28262397929596e-07	SMARCA4/BCL7A/RBBP4/SMARCC1/SMARCB1/OGT/REST/HDAC2/ARID1A/SUDS3/KDM2B/SINHCAF/SMARCE1/DPF2/HDAC1/NCOA3/SMARCA2/SMARCD1	18
BP	GO:0031647	regulation of protein stability	57/1485	325/18903	7.23452997604405e-09	2.08795797571155e-07	1.56334061705451e-07	MDM2/CD81/PTEN/FBXW7/HPS4/MAPK8IP3/GNAQ/SOX4/SYVN1/TRIM24/GAPDH/GSN/PRKDC/TRIM44/BAG6/ATF7IP/CCT6A/HSPA8/URI1/CUL3/HCFC1/MAPK1/ATP1B3/CDC37/CREB1/RUVBL2/TARDBP/CCT7/VHL/SUGT1/CCT5/USP4/USP33/PHB2/LAMP2/RNF5/VPS35/PIH1D1/CALR/HSPD1/MDM4/DDOST/CCT2/CRTAP/ZNF207/BCL2/CREBBP/LAMP1/CDC73/DAD1/USP9X/CCT3/PYCARD/CCT4/EP300/RAD23A/FBXO7	57
BP	GO:0051336	regulation of hydrolase activity	132/1485	1025/18903	7.62388421717515e-09	2.19186671243786e-07	1.64114139201297e-07	CCN2/RAG1/MEF2C/DPEP1/TERF2/VAV3/ATP2A3/MAP4K4/GNA12/GNAI2/P2RX1/CDK5RAP3/DOCK8/DAPK1/SYK/CRIM1/TFPI/SIMC1/RIC1/PTK2/GNAQ/BCR/RCAN1/BIRC7/EIF2AK3/PREX1/NEIL1/LAPTM5/RAPGEF2/GAPDH/BOD1L1/RCC2/TBC1D5/TBC1D14/ARHGAP27/PAFAH1B1/TBC1D1/GSN/RAP1GDS1/LGALS9/ROCK2/MICAL1/APP/PTK2B/CD200/NCKAP1L/DOCK11/REST/VCP/EGLN1/ARHGAP45/RASA4/VAV1/RECK/URI1/PPP1R12A/RALBP1/ASAP1/CARD8/SPINT2/PPP6R1/RAPGEF6/RPS6KA1/S…	132
BP	GO:0000723	telomere maintenance	35/1485	154/18903	7.803147678451e-09	2.23480953626135e-07	1.67329446284832e-07	TERF2/INO80/HNRNPD/SMG1/HNRNPA2B1/PPP1R10/PARP1/YLPM1/PRKDC/DCP2/CCT6A/HNRNPU/MAPK1/HMBOX1/RUVBL2/PML/APEX1/XRCC5/CTNNB1/CCT7/CCT5/EXOSC10/ERCC1/INO80E/ATRX/TNKS2/CCT2/PNKP/NSMCE4A/XRN1/XRCC6/CCT3/MYC/CCT4/RIF1	35
BP	GO:0019080	viral gene expression	27/1485	100/18903	8.12854905371294e-09	2.31911848001924e-07	1.73642006101212e-07	LEF1/SMARCA4/CDK9/TRIM27/SMARCB1/EIF3F/EIF3B/REST/MGAT1/CHD1/SHFL/PARP10/ST6GALNAC4/GSK3B/CANX/DENR/TARDBP/TRIM8/CCNT2/GALNT1/PRMT1/PTBP1/HDAC1/DHX9/MCTS1/EP300/NUCKS1	27
BP	GO:0010647	positive regulation of cell communication	202/1485	1753/18903	8.53705027777536e-09	2.41971611381783e-07	1.81174167606681e-07	MME/ZMIZ1/CCN2/MEF2C/JUP/FLT3/CD81/HAP1/ZEB2/PTEN/FBXW7/LEF1/AUTS2/CD74/INSR/CD24/MAP4K4/TRAF3IP2/SMARCA4/AKAP12/PRKCB/ENG/PIK3AP1/MAPK8IP3/SCHIP1/SHANK3/GNAI2/CDK5RAP3/MAZ/MACF1/BMP2K/SYK/NETO1/PTK2/NUMA1/NLRC5/BRD4/SOX4/SPIN1/BIRC7/PUM2/LAPTM5/RAPGEF2/TSPAN14/STK39/PIK3CG/PTP4A3/SMAD4/C1QTNF4/GAPDH/MAP2K2/CD38/XBP1/SPI1/TRIM27/PIK3CD/SORBS3/CSK/PARP14/PAFAH1B1/SMARCB1/PARP1/RNF31/CSNK1E/USP34/R…	202
BP	GO:0043067	regulation of programmed cell death	182/1485	1541/18903	8.54588701067435e-09	2.41971611381783e-07	1.81174167606681e-07	MTRNR2L12/MDM2/TP53INP1/RAG1/MEF2C/MDK/FLT3/YBX3/DPEP1/SOCS2/FOXO1/PTEN/MYO18A/FBXW7/LEF1/CD74/ADNP/MAP4K4/ITGA4/HSPB1/AKAP12/MAPK8IP3/GRINA/GNAI2/DOCK8/DAPK1/RB1/MAZ/TLE5/SYK/PTK2/BTK/SOX4/BIRC7/NR3C1/EIF2AK3/SYVN1/TRIM24/TCL1A/TLE1/LAPTM5/RAPGEF2/PIK3CG/SMAD4/DNM2/CD38/XBP1/ARHGEF2/PPP1R10/LIG4/KDM1A/INPP5D/PIK3CD/PARP1/HIPK3/GSN/HDGF/RNF31/RHOB/PRKDC/NONO/PLCG2/IGF2R/LGALS9/SFPQ/PPP2R1A/DDAH2/…	182
BP	GO:0009628	response to abiotic stimulus	144/1485	1148/18903	8.61256032771082e-09	2.42939201696749e-07	1.81898642551891e-07	MME/MDM2/CCN2/TP53INP1/RAG1/MDK/JUP/CBFA2T3/PTPRK/YBX3/RCSD1/CD34/JUND/FOXO1/MSH6/PTEN/ITPR1/CIAO3/CD24/INTS3/HSPB1/AKAP12/ENG/SHANK3/INO80/NETO1/PKD1/DNMT3A/PTK2/GNAQ/NPEPPS/CLCN7/EIF2AK3/LRRC8C/KMT2A/STK39/HNRNPD/SMAD4/DNM2/CD38/ARHGEF2/LIG4/KDM1A/PARP1/SLC12A2/STRBP/GSN/RHOB/SLC38A2/PRKDC/SPIDR/ATP2B4/ROCK2/MAPK14/APP/CAT/ACADVL/BCL2L1/PTK2B/SLC12A6/REST/VCP/EGLN1/CAB39/CYGB/ADA/ATP6AP1/MTA1/T…	144
BP	GO:1901983	regulation of protein acetylation	25/1485	88/18903	9.34191090897152e-09	2.62521744528429e-07	1.96560903454696e-07	AUTS2/SOX4/BRD7/KMT2A/SMAD4/SPI1/SMARCB1/DIP2B/SETD5/CTBP1/TAOK1/SET/HDAC2/GSK3B/RUVBL2/PML/SF3B1/CTCF/GLYR1/NFYC/BAZ1B/IWS1/PIH1D1/SMARCA5/WBP2	25
BP	GO:0019058	viral life cycle	56/1485	319/18903	9.461276810113e-09	2.64880315189493e-07	1.98326862997717e-07	GRK2/CIITA/CD81/TRIM28/SCARB1/CD74/INSR/TASOR/TOP2B/PIK3C3/TRIM27/RNASEK/PCBP1/PIKFYVE/SMARCB1/CTBP1/GSN/RESF1/LGALS9/ATG16L2/TRIM38/VCP/ITGA5/HSPA8/ZBED1/PDCD6IP/ILF3/SHFL/PKN2/SCARB2/PARP10/SLC1A5/IFI16/FAM111A/HTATSF1/TRIM22/RAB1B/TRIM8/DDB1/EPS15/HMGB1/ARL8B/CD46/HACD3/VAMP8/BANF1/PPIA/BCL2/ADAR/MX1/LAMP1/CTSB/BST2/NUCKS1/BSG/RAD23A	56
BP	GO:0023056	positive regulation of signaling	202/1485	1757/18903	1.02441265527982e-08	2.85727037246891e-07	2.13935667247557e-07	MME/ZMIZ1/CCN2/MEF2C/JUP/FLT3/CD81/HAP1/ZEB2/PTEN/FBXW7/LEF1/AUTS2/CD74/INSR/CD24/MAP4K4/TRAF3IP2/SMARCA4/AKAP12/PRKCB/ENG/PIK3AP1/MAPK8IP3/SCHIP1/SHANK3/GNAI2/CDK5RAP3/MAZ/MACF1/BMP2K/SYK/NETO1/PTK2/NUMA1/NLRC5/BRD4/SOX4/SPIN1/BIRC7/PUM2/LAPTM5/RAPGEF2/TSPAN14/STK39/PIK3CG/PTP4A3/SMAD4/C1QTNF4/GAPDH/MAP2K2/CD38/XBP1/SPI1/TRIM27/PIK3CD/SORBS3/CSK/PARP14/PAFAH1B1/SMARCB1/PARP1/RNF31/CSNK1E/USP34/R…	202
BP	GO:0010498	proteasomal protein catabolic process	79/1485	521/18903	1.04682806807905e-08	2.9089367319297e-07	2.17804141576063e-07	MDM2/CBFA2T3/EDEM1/PSMA6/FBXW7/HERC2/ARIH1/GNA12/PKD1/ZNRF1/MAN1A1/SYVN1/GABARAP/SMARCC1/UBE2S/XBP1/STT3B/RMND5A/XPO1/ZNRF2/NGLY1/UBE2H/CSNK1E/TRIM38/OGT/BAG6/VCP/TMEM259/MTA1/UBE2A/CUL3/TRPC4AP/ANAPC5/TRIP12/PIAS1/HUWE1/COP1/DCAF12/GSK3B/HECTD1/FAF1/PSMB8/CANX/PML/CTNNB1/DNAJC10/UBAC2/DDB1/OS9/PSME4/PSMB10/SPSB3/CUL4A/RNF5/UBXN7/RNF187/PSME3/PSMD2/CALR/PSMB5/TBL1XR1/PSMA5/PSMD3/CD2AP/ARRB2/DCAF1…	79
BP	GO:0044770	cell cycle phase transition	85/1485	576/18903	1.0512304446387e-08	2.91035095321268e-07	2.1791003018105e-07	CDK6/MDM2/PTEN/FBXW7/TAF10/DDX39B/INTS3/SMARCA4/CDK5RAP3/INO80/RB1/PKD1/BCL7A/ARID1B/BRD4/CCNY/POLE/BRD7/SMARCC1/UBE2S/DNM2/PPP1R10/RCC2/SMARCB1/PBRM1/NASP/PRKDC/CCND3/PLCG2/ATP2B4/SMARCD2/MAPK14/RNASEH2B/APP/MAP3K11/TAOK1/KHDRBS1/SMARCC2/CUL3/TP53BP1/ANKRD17/EIF4G1/ANAPC5/ARID2/CACUL1/ARID1A/AKAP8L/PML/APEX1/UIMC1/UBE2E2/FHL1/DDB1/PTPN11/GIGYF2/PHB2/E2F4/SMARCE1/CTDSP2/ING4/CUL4A/PAF1/DPF2/PSME3…	85
BP	GO:0000819	sister chromatid segregation	46/1485	239/18903	1.09703429102994e-08	3.02595251861578e-07	2.2656559819018e-07	STAG3/FBXW7/SMARCA4/INO80/RB1/TOP2B/BCL7A/NUMA1/ARID1B/PDS5A/BRD7/SMARCC1/SMARCB1/PBRM1/SMARCD2/SFPQ/PPP2R1A/SMARCC2/POGZ/NIPBL/CUL3/HNRNPU/ANAPC5/ARID2/SMC1A/KPNB1/ARID1A/AKAP8L/CTNNB1/CTCF/PDS5B/BAZ1B/PHB2/SMARCE1/DPF2/RAB11A/ATRX/SMC4/SMARCA5/STAG1/ZNF207/STAG2/SMARCA2/SMARCD1/RAD21/BUB3	46
BP	GO:0006468	protein phosphorylation	185/1485	1578/18903	1.10769675832195e-08	3.04412987810905e-07	2.27926612383817e-07	SMAD1/CDK6/CCN2/MEF2C/ERG/GRK2/FLT3/STK32B/STK24/CD81/SPTBN1/TRIM28/PAN3/PTEN/FBXW7/TAF10/CD74/INSR/CD24/ADNP/MAP4K4/HSPB1/CDK2AP1/PRKCB/ENG/CDK5RAP3/CDK9/DAPK1/RB1/ADAM10/MKNK2/BMP2K/SYK/PKD1/LDLRAD4/STK38/PTK2/GNAQ/BCR/BTK/EIF2AK3/PECAM1/CCNY/PIK3C3/TRIM24/TCL1A/RAPGEF2/STK39/PIK3CG/SMAD4/SMG1/MAP2K2/ARHGEF2/TRIM27/UBASH3B/PIK3CD/GAK/CSK/YWHAG/PARP14/PIKFYVE/HIPK3/CDK13/CTBP1/IRAK3/CSNK1E/PRKDC…	185
BP	GO:0034097	response to cytokine	122/1485	933/18903	1.21077718461688e-08	3.31522324359384e-07	2.48224495492884e-07	MME/FLT3/CIITA/YBX3/LEF1/CD74/CD24/ITGA4/AFF3/TRAF3IP2/AKAP12/ATP5F1B/LILRA2/DOCK8/CDK9/DAPK1/PXDN/ADAM10/TLE5/SYK/CSF3R/MAT2A/KDM5B/NLRC5/BTK/BIRC7/TCL1A/LAPTM5/STK39/GBP4/CD58/PTP4A3/SMAD4/TNFRSF21/C1QTNF4/GAPDH/CD38/XBP1/SPI1/PRPF8/ARHGEF2/ARID5B/PARP14/PAFAH1B1/SLC12A2/GSN/HDGF/IRAK3/TRIM44/LGALS9/RC3H1/MAPK14/SETD2/CALCOCO2/APP/BCL2L1/PTK2B/SYNGR1/IMPDH2/SPPL2B/TNFRSF1A/NFAT5/HNRNPU/B3GNT2/C…	122
BP	GO:2000036	regulation of stem cell population maintenance	22/1485	71/18903	1.23765462679281e-08	3.37644829754607e-07	2.52808668868896e-07	SMARCA4/BCL7A/RBBP4/SMARCC1/SMARCB1/OGT/REST/HDAC2/ARID1A/CNOT2/SUDS3/KDM2B/ELAVL1/SINHCAF/SMARCE1/DPF2/HDAC1/NCOA3/SMARCA2/SMARCD1/ZNF706/MYC	22
BP	GO:0070316	regulation of G0 to G1 transition	16/1485	39/18903	1.28788334095681e-08	3.50070108132806e-07	2.6211198943033e-07	CCN2/SMARCA4/BCL7A/ARID1B/BRD7/SMARCC1/SMARCB1/PBRM1/SMARCD2/SMARCC2/ARID2/ARID1A/SMARCE1/DPF2/SMARCA2/SMARCD1	16
BP	GO:0042221	response to chemical	443/1485	4494/18903	1.41389586396119e-08	3.82930129822821e-07	2.86715648691138e-07	SMAD1/MME/ZMIZ1/MDM2/CCN2/TP53INP1/GNAS/MEF2C/GAB1/MDK/JUP/GRK2/FLT3/CIITA/NRIP1/STK24/ALOX5/PTPRK/MZB1/YBX3/DPEP1/CD81/CASTOR2/EDEM1/LMO2/PRDX1/RCSD1/SEMA6A/SOCS2/CD34/HAP1/JUND/FOXO1/DDX17/ZEB2/PABPN1/PTEN/MPP1/FBXW7/VAV3/LEF1/SCARB1/NREP/CD74/CHD7/GNB1/INSR/CD24/VPS13C/ADNP/PFKL/ITGA4/AFF3/TRAF3IP2/SMARCA4/HSPB1/AKAP12/ATP5F1B/PRKCB/GNA12/ENG/LILRA2/CPNE2/GNAI2/P2RX1/CDK5RAP3/DOCK8/CDK9/DAPK1/…	443
BP	GO:0006405	RNA export from nucleus	25/1485	90/18903	1.54265827862374e-08	4.1629496868998e-07	3.11697285481377e-07	PABPN1/DDX39B/SMG1/ALYREF/HNRNPA2B1/RBM15B/AGFG1/POM121/UPF2/THOC2/SETD2/HHEX/KHDRBS1/CPSF6/SMG7/THOC3/POM121C/AKAP8L/SARNP/NUP214/IWS1/POLDIP3/CASC3/NCBP3/DHX9	25
BP	GO:0032984	protein-containing complex disassembly	46/1485	242/18903	1.64088490258193e-08	4.41209159956833e-07	3.30351572397885e-07	SPTBN1/RUBCNL/INSR/SPTAN1/SMARCA4/PIK3C3/SMARCC1/ARHGEF2/GAK/SMARCB1/HMGA1/GSN/IRAK3/ADD1/SMARCD2/CALCOCO2/MICAL1/TAOK1/SMARCC2/CKAP5/VCP/HSPA8/SET/SHFL/ARID2/STMN1/GSK3B/ARID1A/SETX/SCAF4/NAPA/SMARCE1/SWAP70/LAMP2/FLII/MID1IP1/TMOD3/CAPG/SUPT16H/VAMP8/SMARCD1/KIF2A/KIF5B/SSRP1/UBQLN1/MYC	46
BP	GO:0019079	viral genome replication	31/1485	130/18903	1.66930747193653e-08	4.45684384340972e-07	3.33702358252554e-07	GRK2/TRIM28/TASOR/TOP2B/PIK3C3/PCBP1/SMARCB1/CTBP1/RESF1/ATG16L2/TRIM38/VCP/HSPA8/ZBED1/ILF3/SHFL/PKN2/PARP10/IFI16/FAM111A/HTATSF1/DDB1/HACD3/BANF1/PPIA/BCL2/ADAR/MX1/BST2/NUCKS1/RAD23A	31
BP	GO:0018022	peptidyl-lysine methylation	33/1485	144/18903	1.66945321224712e-08	4.45684384340972e-07	3.33702358252554e-07	MYB/PAX5/AUTS2/BRD4/KMT2A/SMAD4/BOD1L1/NSD2/KDM1A/SMARCB1/SETD5/KANSL1/SETD2/OGT/KDM6A/DNMT1/HCFC1/KMT2C/EHMT1/MTF2/CTNNB1/KMT5B/SETDB2/NFYC/EHMT2/IWS1/KAT8/CXXC1/ASH1L/ATRX/PIH1D1/NSD1/RIF1	33
BP	GO:0044772	mitotic cell cycle phase transition	73/1485	473/18903	1.81128837772759e-08	4.81828491939991e-07	3.60764948656213e-07	CDK6/MDM2/PTEN/TAF10/INTS3/SMARCA4/CDK5RAP3/INO80/RB1/PKD1/BCL7A/ARID1B/BRD4/CCNY/POLE/BRD7/SMARCC1/UBE2S/DNM2/RCC2/SMARCB1/PBRM1/NASP/PRKDC/CCND3/SMARCD2/RNASEH2B/APP/TAOK1/KHDRBS1/SMARCC2/CUL3/ANKRD17/EIF4G1/ANAPC5/ARID2/CACUL1/ARID1A/PML/APEX1/UIMC1/UBE2E2/FHL1/DDB1/GIGYF2/PHB2/E2F4/SMARCE1/CTDSP2/CUL4A/DPF2/PSME3/AIF1/RAB11A/CTDSP1/TMOD3/CDK4/ZNF207/PPP3CA/BCL2/BID/SMARCA2/SMARCD1/RAD21/CDC73…	73
BP	GO:0032880	regulation of protein localization	112/1485	842/18903	1.95969447236822e-08	5.19458020601152e-07	3.88939735333402e-07	JUP/ALOX5/CD81/SPTBN1/EDEM1/FOXO1/TRIM28/MYO18A/FBXW7/HPS4/PFKL/CDK5RAP3/CDK9/RB1/ADAM10/NUMA1/GDI1/SOX4/NPEPPS/EIF2AK3/PECAM1/PIK3C3/ABHD17B/PTP4A3/GDI2/CD38/SPI1/NSD2/TRIM27/KDM1A/CSK/PARP1/XPO1/SLC12A2/GSN/RIPOR1/RNF31/CSNK1E/CCDC88A/SPIDR/RAP1GDS1/ATP2B4/GLUL/ROCK2/TRIM38/MAPK14/SETD2/BCL2L1/CD200/CLTC/REST/CCT6A/VCP/HSPA8/NUMB/YWHAE/DNAJA1/ZDHHC2/CTNNA1/HUWE1/GSK3B/HECTD1/GOPC/TARDBP/CTNNB1/…	112
BP	GO:0070828	heterochromatin organization	25/1485	91/18903	1.9697954829536e-08	5.20290503006295e-07	3.89563049390526e-07	TRIM28/TASOR/RB1/DNMT3A/SCMH1/KDM1A/BAZ2A/CTBP1/RESF1/ATF7IP/DNMT1/LMNB1/HDAC2/HDAC5/CTCF/SETDB2/HMGB1/HDAC1/SMARCA5/HAT1/CBX3/HP1BP3/UBR2/POLE3/RIF1	25
BP	GO:0045597	positive regulation of cell differentiation	119/1485	915/18903	2.5148595007018e-08	6.61921646751618e-07	4.95608152899609e-07	SMAD1/MME/ZMIZ1/MDM2/CCN2/TCF4/RAG1/MEF2C/MDK/MYB/RUNX1/SOCS2/CD34/HAP1/JUND/ZEB2/CUX1/DBN1/TCF3/LEF1/CD74/CD24/ADNP/TCF12/SMARCA4/ENG/SHANK3/CAPRIN1/RB1/MACF1/SYK/PROM1/PTK2/NUMA1/ARID1B/BTK/GDI1/SOX4/NIN/PREX1/BRD7/RAPGEF2/SASH3/SMAD4/MAP2K2/SPEN/SMARCC1/DNM2/XBP1/ARHGEF2/LIG4/KDM1A/INPP5D/PAFAH1B1/SMARCB1/PARP1/PBRM1/HLX/CSNK1E/PRKDC/ADD1/SMARCD2/LGALS9/WDFY2/MAPK14/MAML1/RCOR1/SMARCC2/NCKAP1L…	119
BP	GO:0048513	animal organ development	364/1485	3591/18903	2.53706434333281e-08	6.65423016365359e-07	4.9822977335182e-07	SMAD1/MME/CDK6/ZMIZ1/MDM2/CCN2/GNAS/RAG1/MEF2C/MDK/JUP/GRK2/MYB/FLT3/NRIP1/CBFA2T3/ALOX5/RUNX1/YBX3/CD81/TTC7A/SEMA6A/SOCS2/CD34/TAPT1/HAP1/DDX17/CD19/PAX5/IGF2BP1/TRIM28/PTEN/MYO18B/AP1B1/WASF2/TCF3/FBXW7/LEF1/TAF10/CD74/CHD7/GNB1/CIAO3/INSR/CD24/TCF12/ETV6/ITGA4/TRAF3IP2/SMARCA4/TASOR/ENG/MIB1/SHANK3/FPGS/CDK5RAP3/RB1/PXDN/ADAM10/TOP2B/MKNK2/BMP2K/SYK/PKD1/PROM1/CSF3R/LDLRAD4/PTK2/NUMA1/KDM5B/B…	364
BP	GO:0006417	regulation of translation	74/1485	486/18903	2.57533144958955e-08	6.73097992506359e-07	5.03976345876615e-07	YBX3/IGF2BP1/TIA1/PAN3/HSPB1/CAPRIN1/DAPK1/MKNK2/SOX4/EIF2AK3/PUM2/HNRNPD/GAPDH/HNRNPL/MSI2/EIF3B/EIF4G3/QKI/IGF2BP3/PRKDC/UPF3B/LARP4B/BANK1/RC3H1/ROCK2/APP/PTK2B/KHDRBS1/PUM1/DCP2/EEF2/HNRNPU/ILF3/RPS6KA1/SHFL/EIF4G1/RHOA/MTG1/AGO2/NCK2/TARDBP/ATXN2/TUT4/SECISBP2L/RC3H2/CNOT2/GIGYF2/CNOT8/ELAVL1/SARNP/NGRN/SRP9/LRPPRC/AKT2/EIF4EBP2/POLDIP3/CASC3/ELP5/CALR/BZW2/EIF4H/EIF4G2/XRN1/ZNF706/NOLC1/SYN…	74
BP	GO:1901990	regulation of mitotic cell cycle phase transition	59/1485	354/18903	2.71075841705404e-08	7.06025058100311e-07	5.28630203685176e-07	MDM2/PTEN/INTS3/SMARCA4/CDK5RAP3/INO80/RB1/PKD1/BCL7A/ARID1B/BRD4/BRD7/SMARCC1/RCC2/SMARCB1/PBRM1/PRKDC/CCND3/SMARCD2/RNASEH2B/APP/TAOK1/SMARCC2/CUL3/ANKRD17/EIF4G1/ANAPC5/ARID2/ARID1A/PML/APEX1/UIMC1/UBE2E2/FHL1/DDB1/GIGYF2/PHB2/SMARCE1/CTDSP2/CUL4A/DPF2/PSME3/AIF1/RAB11A/CTDSP1/TMOD3/CDK4/ZNF207/BCL2/BID/SMARCA2/SMARCD1/RAD21/CDC73/BUB3/FOXN3/PSME2/FBXO7/PTPN6	59
BP	GO:0032943	mononuclear cell proliferation	54/1485	312/18903	2.85619219829843e-08	7.41320718134748e-07	5.55057526255583e-07	MEF2C/FLT3/MZB1/CD81/CD19/PTEN/VAV3/LEF1/CD74/CD24/DOCK8/SYK/BTK/SASH3/PIK3CG/TNFRSF21/CD38/TMEM131L/INPP5D/CCND3/SPN/LGALS9/RC3H1/PLCL2/BCL2L1/NCKAP1L/IMPDH2/ADA/PNP/CD22/NCK2/HLA-DPA1/HLA-DMB/PKN1/CTNNB1/CTPS1/RC3H2/SLC39A10/PSMB10/MYD88/HMGB1/CD79A/AIF1/CD46/HSPD1/PPP3CA/BCL2/BID/DOCK2/PYCARD/TGFBR2/IL6ST/PTPN6/BAX	54
BP	GO:0043085	positive regulation of catalytic activity	146/1485	1191/18903	2.98591267605353e-08	7.72307863442911e-07	5.78258885397072e-07	CCN2/UHRF1/MEF2C/FLT3/CD81/TERF2/CD19/MSH6/PABPN1/PTEN/FBXW7/VAV3/SCARB1/CD74/INSR/CD24/ADNP/ATP2A3/MAP4K4/GNA12/GNAI2/P2RX1/DOCK8/DAPK1/SYK/PKD1/SERINC5/RIC1/PTK2/GNAQ/BCR/EIF2AK3/PREX1/CCNY/TCL1A/LAPTM5/RAPGEF2/PIK3CG/HNRNPD/MAP2K2/UBE2S/HNRNPA2B1/RCC2/TBC1D5/TBC1D14/ARHGAP27/CSK/TBC1D1/GSN/CCDC88A/CCND3/RAP1GDS1/ATP2B4/LGALS9/ROCK2/MAPK14/APP/PTK2B/MAP3K11/TAOK1/CD200/NCKAP1L/DOCK11/REST/VCP/A…	146
BP	GO:0045023	G0 to G1 transition	16/1485	41/18903	3.02651732925283e-08	7.80110932281547e-07	5.84101366230028e-07	CCN2/SMARCA4/BCL7A/ARID1B/BRD7/SMARCC1/SMARCB1/PBRM1/SMARCD2/SMARCC2/ARID2/ARID1A/SMARCE1/DPF2/SMARCA2/SMARCD1	16
BP	GO:0048872	homeostasis of number of cells	52/1485	296/18903	3.10186189552867e-08	7.9678411233941e-07	5.96585266721865e-07	CDK6/RAG1/MEF2C/MYB/FLT3/PRDX1/CD74/TRAF3IP2/CDK5RAP3/RB1/BCR/BTK/SOX4/KMT2A/SASH3/SPI1/INPP5D/PIK3CD/PRKDC/LGALS9/RC3H1/ASXL1/MAPK14/RCOR1/NCKAP1L/DOCK11/IKZF1/ADA/ACIN1/SFXN1/G6PD/PKN1/CITED2/RC3H2/PTPN11/GIGYF2/ATP5IF1/PTBP3/PRMT1/HMGB1/GPI/TCIRG1/TMOD3/SP3/BCL2/ZBTB7A/ADAR/OCIAD1/IREB2/SLC25A5/HIF1A/BAX	52
BP	GO:0042981	regulation of apoptotic process	176/1485	1506/18903	3.32038025613529e-08	8.49994603240114e-07	6.36426165172003e-07	MTRNR2L12/MDM2/TP53INP1/RAG1/MEF2C/MDK/FLT3/YBX3/DPEP1/SOCS2/FOXO1/PTEN/MYO18A/FBXW7/LEF1/CD74/ADNP/MAP4K4/ITGA4/HSPB1/AKAP12/MAPK8IP3/GRINA/GNAI2/DOCK8/DAPK1/RB1/MAZ/TLE5/PTK2/BTK/SOX4/BIRC7/NR3C1/EIF2AK3/SYVN1/TRIM24/TCL1A/TLE1/RAPGEF2/PIK3CG/SMAD4/DNM2/CD38/XBP1/ARHGEF2/PPP1R10/LIG4/KDM1A/INPP5D/PIK3CD/PARP1/HIPK3/GSN/HDGF/RHOB/PRKDC/NONO/IGF2R/LGALS9/SFPQ/PPP2R1A/DDAH2/MICAL1/CAT/BCL2L1/PTK2B…	176
BP	GO:0046651	lymphocyte proliferation	53/1485	305/18903	3.33939302502444e-08	8.51944124984903e-07	6.37885852849108e-07	MEF2C/FLT3/MZB1/CD81/CD19/PTEN/VAV3/LEF1/CD74/CD24/DOCK8/SYK/BTK/SASH3/PIK3CG/TNFRSF21/CD38/TMEM131L/INPP5D/CCND3/SPN/LGALS9/RC3H1/PLCL2/NCKAP1L/IMPDH2/ADA/PNP/CD22/NCK2/HLA-DPA1/HLA-DMB/PKN1/CTNNB1/CTPS1/RC3H2/SLC39A10/PSMB10/MYD88/HMGB1/CD79A/AIF1/CD46/HSPD1/PPP3CA/BCL2/BID/DOCK2/PYCARD/TGFBR2/IL6ST/PTPN6/BAX	53
BP	GO:0010941	regulation of cell death	194/1485	1698/18903	3.38628086416168e-08	8.60967668694168e-07	6.44642153768265e-07	MTRNR2L12/MDM2/CCN2/TP53INP1/RAG1/MEF2C/MDK/FLT3/YBX3/DPEP1/SOCS2/CD34/FOXO1/PTEN/MYO18A/FBXW7/LEF1/CD74/ADNP/MAP4K4/ITGA4/HSPB1/AKAP12/MAPK8IP3/GRINA/GNAI2/DOCK8/DAPK1/RB1/MAZ/TLE5/SYK/DNMT3A/PTK2/BTK/SOX4/BIRC7/NR3C1/EIF2AK3/SYVN1/TRIM24/TCL1A/TLE1/LAPTM5/RAPGEF2/PIK3CG/SMAD4/DNM2/CD38/XBP1/ARHGEF2/PPP1R10/LIG4/KDM1A/INPP5D/PIK3CD/PARP1/HIPK3/GSN/HDGF/RNF31/RHOB/PRKDC/NONO/PLCG2/IGF2R/LGALS9/SF…	194
BP	GO:2000026	regulation of multicellular organismal development	172/1485	1467/18903	3.87077107589444e-08	9.80814026857998e-07	7.34376086013585e-07	SMAD1/MME/CDK6/ZMIZ1/CCN2/RAG1/MEF2C/GAB1/MDK/JUP/MYB/ALOX5/RUNX1/SEMA6A/CD34/TAPT1/HAP1/CUX1/DBN1/ARHGAP4/PTEN/FBXW7/LEF1/CD74/CHD7/INSR/CD24/ADNP/SMARCA4/HSPB1/PRKCB/GTF2I/ENG/SHANK3/CAPRIN1/INO80/RB1/ADAM10/MACF1/BMP2K/SYK/PROM1/CSF3R/NUMA1/ARID1B/BTK/GDI1/SOX4/EIF2AK3/NIN/YEATS2/BRD7/RAPGEF2/SASH3/SMAD4/TNFRSF21/MAP2K2/SPEN/SMARCC1/XBP1/SPI1/TMEM131L/UBASH3B/LIG4/KDM1A/INPP5D/PIK3CD/KAT6B/PAF…	172
BP	GO:0060548	negative regulation of cell death	131/1485	1043/18903	3.94778907676928e-08	9.96844140610614e-07	7.46378496127672e-07	MTRNR2L12/MDM2/CCN2/RAG1/MEF2C/MDK/YBX3/DPEP1/SOCS2/CD34/FOXO1/PTEN/MYO18A/LEF1/CD74/ADNP/MAP4K4/HSPB1/MAPK8IP3/GRINA/GNAI2/DOCK8/DAPK1/RB1/MAZ/PTK2/SOX4/BIRC7/SYVN1/TCL1A/TLE1/LAPTM5/PIK3CG/SMAD4/CD38/XBP1/ARHGEF2/PPP1R10/LIG4/KDM1A/HIPK3/HDGF/RNF31/PRKDC/NONO/PLCG2/DDAH2/MICAL1/CAT/BCL2L1/PTK2B/CD200/BAG6/CBX4/NCKAP1L/REST/CHST11/TMEM259/DNMT1/ITGA5/ADA/SET/URI1/PHIP/DNAJA1/ANKLE2/RPS6KA1/CTNNA…	131
BP	GO:2000112	regulation of cellular macromolecule biosynthetic process	83/1485	574/18903	3.96070514730906e-08	9.96844140610614e-07	7.46378496127672e-07	YBX3/IGF2BP1/TIA1/PAN3/INSR/HSPB1/CAPRIN1/DAPK1/MKNK2/SOX4/EIF2AK3/PUM2/HNRNPD/GAPDH/HNRNPL/MSI2/EIF3B/EIF4G3/QKI/IGF2BP3/PRKDC/UPF3B/TM9SF2/LARP4B/BANK1/RC3H1/ROCK2/APP/PTK2B/KHDRBS1/PUM1/DCP2/EEF2/HNRNPU/ILF3/RPS6KA1/SHFL/EIF4G1/RHOA/RAB3GAP1/MTG1/AGO2/GSK3B/NCK2/TARDBP/CTNNB1/ATXN2/TUT4/SECISBP2L/RC3H2/CNOT2/GIGYF2/CNOT8/ELAVL1/PRMT1/SARNP/NGRN/SRP9/LRPPRC/AKT2/EIF4EBP2/POLDIP3/CASC3/ELP5/CALR…	83
BP	GO:0044403	biological process involved in symbiotic interaction	53/1485	307/18903	4.17946719270202e-08	1.04837306259891e-06	7.84960334284585e-07	GRK2/CIITA/CD81/LEF1/SCARB1/CD74/DDX39B/INSR/SMARCA4/CDK9/PIK3C3/GAPDH/ALYREF/TRIM27/RNASEK/PIKFYVE/SMARCB1/GSN/IGF2R/LGALS9/THOC2/ROCK2/TRIM38/BCL2L1/PI4KA/THOC3/REST/ITGA5/HSPA8/ZBED1/ROMO1/CHD1/SCARB2/SLC1A5/TARDBP/TRIM22/TRIM8/DDB1/MYD88/EPS15/EXOC7/HMGB1/ARL8B/HDAC1/CD46/HSPD1/VAMP8/PPIA/LAMP1/CTSB/EP300/NUCKS1/BSG	53
BP	GO:0051168	nuclear export	35/1485	165/18903	5.04407969838427e-08	1.26101992459607e-06	9.44177847432113e-07	WASHC4/PABPN1/DDX39B/PKD1/SMG1/ALYREF/HNRNPA2B1/XPO1/RBM15B/AGFG1/POM121/UPF2/THOC2/SETD2/HHEX/KHDRBS1/CPSF6/SMG7/THOC3/YWHAE/GSK3B/POM121C/AKAP8L/AHCYL1/PTPN11/SARNP/NUP214/NUTF2/IWS1/POLDIP3/CASC3/CALR/NCBP3/UBE2I/DHX9	35
BP	GO:0031507	heterochromatin formation	23/1485	83/18903	6.05003413236181e-08	1.50746683798015e-06	1.12870285900939e-06	TRIM28/TASOR/RB1/DNMT3A/SCMH1/KDM1A/BAZ2A/CTBP1/RESF1/ATF7IP/DNMT1/LMNB1/HDAC5/CTCF/SETDB2/HMGB1/HDAC1/SMARCA5/HAT1/CBX3/UBR2/POLE3/RIF1	23
BP	GO:1901987	regulation of cell cycle phase transition	69/1485	453/18903	7.51871830100322e-08	1.86719000996675e-06	1.39804249716503e-06	MDM2/PTEN/FBXW7/DDX39B/INTS3/SMARCA4/CDK5RAP3/INO80/RB1/PKD1/BCL7A/ARID1B/BRD4/BRD7/SMARCC1/PPP1R10/RCC2/SMARCB1/PBRM1/PRKDC/CCND3/PLCG2/ATP2B4/SMARCD2/MAPK14/RNASEH2B/APP/TAOK1/SMARCC2/CUL3/TP53BP1/ANKRD17/EIF4G1/ANAPC5/ARID2/ARID1A/PML/APEX1/UIMC1/UBE2E2/FHL1/DDB1/PTPN11/GIGYF2/PHB2/SMARCE1/CTDSP2/ING4/CUL4A/PAF1/DPF2/PSME3/AIF1/RAB11A/CTDSP1/TMOD3/CDK4/ZNF207/BCL2/BID/SMARCA2/SMARCD1/RAD21/CDC…	69
BP	GO:0006289	nucleotide-excision repair	23/1485	84/18903	7.71734016680486e-08	1.91016946181677e-06	1.43022299292093e-06	SMARCA4/BCL7A/ARID1B/POLE/BRD7/SMARCC1/LIG4/SMARCB1/PBRM1/SMARCD2/SMARCC2/ARID2/ARID1A/DDB1/ERCC5/SMARCE1/ERCC1/CUL4A/DPF2/PNKP/SMARCA2/SMARCD1/RAD23A	23
BP	GO:0031330	negative regulation of cellular catabolic process	45/1485	247/18903	8.7011152866333e-08	2.14656226955723e-06	1.6072200791742e-06	YBX3/IGF2BP1/TRAF3IP2/SNRNP70/PIK3CG/HNRNPD/SMG1/WASHC1/SMARCC1/TBC1D14/RBM38/IGF2BP3/LARP4B/ATP2B4/MAPK14/OGT/BAG6/HNRNPAB/HNRNPU/EIF4G1/TAF15/PML/TARDBP/WDR6/MAPKAPK2/THRAP3/TAB2/DAP/SLC7A5/ELAVL1/MYD88/EHMT2/RNF5/LRPPRC/TENT2/EIF4G2/BCL2/FHIT/SYNCRIP/DHX9/USP9X/SORL1/CSNK2A1/SECISBP2/ROCK1	45
BP	GO:0002252	immune effector process	95/1485	700/18903	9.42015921768648e-08	2.31630559711205e-06	1.73431393907337e-06	MDK/MYB/MZB1/CD81/PRDX1/HLA-DRB5/CD19/MSH6/IGLL1/MYO18A/VAV3/LEF1/CD74/LAT2/HLA-DQA2/TRAF3IP2/LILRA2/APBB1IP/CYBC1/SYK/PTK2/BCR/BTK/HMCES/LAPTM5/SASH3/PIK3CG/MILR1/XBP1/SPI1/NSD2/LIG4/GAB2/INPP5D/PIK3CD/HLX/RFTN1/IRAK3/PLCG2/SPN/LGALS9/RC3H1/HLA-DOA/PLCL2/APP/PTK2B/POU2AF1/NCKAP1L/DOCK11/TUBB/ADA/VAV1/TP53BP1/ANKRD17/CD22/PHF14/IRF7/HLA-DRA/HLA-DPA1/HLA-DMA/HLA-DMB/PKN1/KMT5B/RC3H2/STX7/MAPKAPK2/…	95
BP	GO:0019220	regulation of phosphate metabolic process	166/1485	1423/18903	9.64933510923108e-08	2.36487803086893e-06	1.77068213203733e-06	CCN2/MEF2C/FLT3/CBFA2T3/CD81/SOCS2/CD19/PTEN/PPP1R14B/FBXW7/VAV3/SCARB1/CD74/INSR/CD24/ADNP/HSPB1/CDK2AP1/GNA12/ENG/GNAI2/CDK5RAP3/RB1/SYK/PKD1/LDLRAD4/STK38/PTK2/GNAQ/NLRC5/RCAN1/EIF2AK3/PECAM1/CCNY/TCL1A/RAPGEF2/PIK3CG/SMAD4/WASHC1/MAP2K2/BOD1L1/ARHGEF2/TRIM27/UBASH3B/CSK/YWHAG/PARP14/PARP1/HIPK3/MCM7/IRAK3/PRKDC/CCDC88A/CCND3/PLCG2/IPO7/BANK1/ATP2B4/ROCK2/PPP2R1A/WDFY2/OGT/MICAL1/APP/HHEX/PTK2…	166
BP	GO:0045663	positive regulation of myoblast differentiation	16/1485	44/18903	9.75557415612739e-08	2.38310185676641e-06	1.78432706529513e-06	MEF2C/SMARCA4/ARID1B/SOX4/BRD7/SMARCC1/SMARCB1/PBRM1/SMARCD2/MAPK14/SMARCC2/ARID2/ARID1A/SMARCE1/SMARCA2/SMARCD1	16
BP	GO:0009895	negative regulation of catabolic process	55/1485	332/18903	9.82470599194212e-08	2.38735276337592e-06	1.78750989514096e-06	CBFA2T3/YBX3/IGF2BP1/TRAF3IP2/CDK5RAP3/RIC1/SNRNP70/PIK3CG/HNRNPD/SMAD4/SMG1/WASHC1/SMARCC1/TBC1D14/RBM38/IRAK3/IGF2BP3/LARP4B/ATP2B4/MAPK14/OGT/BAG6/HNRNPAB/HNRNPU/EIF4G1/SF3B3/TAF15/PML/TARDBP/WDR6/FMC1/MAPKAPK2/THRAP3/TAB2/DAP/SLC7A5/ELAVL1/MYD88/EHMT2/RNF5/LRPPRC/VPS35/TENT2/MDM4/MYCBP2/EIF4G2/BCL2/FHIT/SYNCRIP/DHX9/USP9X/SORL1/CSNK2A1/SECISBP2/ROCK1	55
BP	GO:0006402	mRNA catabolic process	45/1485	248/18903	9.8368515199971e-08	2.38735276337592e-06	1.78750989514096e-06	YBX3/ZCCHC7/IGF2BP1/PAN3/TRAF3IP2/PUM2/HNRNPD/SMG1/RBM38/IGF2BP3/UPF2/UPF3B/LARP4B/RC3H1/ROCK2/MAPK14/SMG7/HNRNPAB/PUM1/DCP2/HNRNPU/TAF15/AGO2/APEX1/SND1/TARDBP/TUT4/RC3H2/CNOT2/MAPKAPK2/THRAP3/GIGYF2/CNOT8/ELAVL1/MYD88/EXOSC10/NBDY/CASC3/TENT2/XRN1/SYNCRIP/LSM2/DHX9/SECISBP2/ROCK1	45
BP	GO:0043069	negative regulation of programmed cell death	119/1485	938/18903	9.97381279008838e-08	2.41275891928513e-06	1.80653253636177e-06	MTRNR2L12/MDM2/RAG1/MEF2C/MDK/YBX3/DPEP1/SOCS2/FOXO1/PTEN/MYO18A/LEF1/CD74/ADNP/MAP4K4/HSPB1/MAPK8IP3/GRINA/GNAI2/DOCK8/DAPK1/RB1/MAZ/PTK2/BIRC7/SYVN1/TCL1A/TLE1/LAPTM5/PIK3CG/CD38/XBP1/ARHGEF2/PPP1R10/LIG4/KDM1A/HIPK3/HDGF/RNF31/PRKDC/NONO/PLCG2/DDAH2/MICAL1/CAT/BCL2L1/PTK2B/BAG6/CBX4/NCKAP1L/CHST11/DNMT1/ITGA5/ADA/SET/URI1/PHIP/DNAJA1/ANKLE2/RPS6KA1/CTNNA1/NME2/MGMT/RHOA/HDAC2/IRF7/GSK3B/SETX/P…	119
BP	GO:1901698	response to nitrogen compound	139/1485	1142/18903	1.01038235431932e-07	2.43033510758018e-06	1.81969255652228e-06	MDM2/CCN2/GNAS/MEF2C/GAB1/JUP/GRK2/FLT3/MZB1/DPEP1/CD81/CASTOR2/EDEM1/SOCS2/JUND/FOXO1/GNB1/INSR/VPS13C/ITGA4/PRKCB/GNAI2/P2RX1/RB1/SYK/DNMT3A/MAN1A1/PTK2/GNAQ/SYVN1/PIK3C3/BCL11A/RAPGEF2/PIK3CG/HNRNPD/SMARCC1/DNM2/XBP1/HNRNPL/ARHGEF2/STT3B/KDM1A/CSK/YWHAG/PARP1/NGLY1/PTPRE/RFTN1/IRAK3/PRKDC/CCND3/SPIDR/RAP1GDS1/ATP2B4/UBE3A/ABCC1/ROCK2/MAPK14/OGT/APP/CAT/BCL2L1/PTK2B/BAG6/HNRNPAB/VCP/TMEM259/EGL…	139
BP	GO:0051174	regulation of phosphorus metabolic process	166/1485	1424/18903	1.01114945613035e-07	2.43033510758018e-06	1.81969255652228e-06	CCN2/MEF2C/FLT3/CBFA2T3/CD81/SOCS2/CD19/PTEN/PPP1R14B/FBXW7/VAV3/SCARB1/CD74/INSR/CD24/ADNP/HSPB1/CDK2AP1/GNA12/ENG/GNAI2/CDK5RAP3/RB1/SYK/PKD1/LDLRAD4/STK38/PTK2/GNAQ/NLRC5/RCAN1/EIF2AK3/PECAM1/CCNY/TCL1A/RAPGEF2/PIK3CG/SMAD4/WASHC1/MAP2K2/BOD1L1/ARHGEF2/TRIM27/UBASH3B/CSK/YWHAG/PARP14/PARP1/HIPK3/MCM7/IRAK3/PRKDC/CCDC88A/CCND3/PLCG2/IPO7/BANK1/ATP2B4/ROCK2/PPP2R1A/WDFY2/OGT/MICAL1/APP/HHEX/PTK2…	166
BP	GO:0016477	cell migration	182/1485	1595/18903	1.04722521641934e-07	2.50897708100466e-06	1.87857505927855e-06	ZMIZ1/CCN2/TP53INP1/MEF2C/GAB1/MDK/JUP/STK24/ALOX5/PTPRK/DPEP1/CD81/SEMA6A/CD34/ZEB2/ARHGAP4/PTEN/MPP1/WASF2/MYO18A/FBXW7/VAV3/LEF1/AUTS2/SCARB1/CD74/INSR/CD24/MAP4K4/ITGA4/HSPB1/AKAP12/ATP5F1B/GNA12/ENG/GNAI2/DOCK8/MAZ/ADAM10/TOP2B/MACF1/SYK/CSF3R/LDLRAD4/PTK2/BCR/RBBP4/HDAC7/PECAM1/PREX1/RAPGEF2/STK39/PIK3CG/PTP4A3/WASHC1/XBP1/SPI1/ARHGEF2/RCC2/PIK3CD/ARID5B/FSCN1/PIKFYVE/PAFAH1B1/SLC12A2/SUN2/…	182
BP	GO:1904356	regulation of telomere maintenance via telomere lengthening	19/1485	61/18903	1.10358441762091e-07	2.63555703569212e-06	1.97335071413835e-06	TERF2/HNRNPA2B1/PARP1/DCP2/CCT6A/HNRNPU/MAPK1/HMBOX1/XRCC5/CTNNB1/CCT7/CCT5/EXOSC10/TNKS2/CCT2/PNKP/XRN1/CCT3/CCT4	19
BP	GO:0042127	regulation of cell population proliferation	198/1485	1769/18903	1.12754056482006e-07	2.68419290510507e-06	2.00976640400544e-06	SMAD1/TCFL5/CDK6/ZMIZ1/MDM2/CCN2/TP53INP1/UHRF1/MEF2C/MDK/JUP/FLT3/CBFA2T3/ALOX5/PTPRK/RUNX1/MZB1/CD81/CDCA7/JUND/FOXO1/PTEN/FBXW7/VAV3/EGFL7/LEF1/CD74/INSR/CD24/ITGA4/MARCKSL1/SMARCA4/GNA12/GNAI2/RB1/MAZ/ADAM10/SYK/BCL7A/PTK2/KDM5B/CLEC11A/BTK/SOX4/RBBP4/BIRC7/TRIM24/TCL1A/BRD7/RAPGEF2/KMT2A/SASH3/SMAD4/TNFRSF21/SMARCC1/POLD4/CD38/SUZ12/XBP1/ARHGEF2/TMEM131L/LIG4/GAB2/KDM1A/INPP5D/PIK3CD/CSK/PAX…	198
BP	GO:0006406	mRNA export from nucleus	20/1485	67/18903	1.1336440343001e-07	2.69015528774388e-06	2.01423068684164e-06	PABPN1/DDX39B/SMG1/ALYREF/HNRNPA2B1/RBM15B/AGFG1/UPF2/THOC2/SETD2/HHEX/SMG7/THOC3/AKAP8L/SARNP/NUP214/IWS1/POLDIP3/CASC3/NCBP3	20
BP	GO:0051239	regulation of multicellular organismal process	300/1485	2907/18903	1.26501137860165e-07	2.99239242248333e-06	2.24052814790972e-06	SMAD1/MME/CDK6/ZMIZ1/MDM2/CCN2/GNAS/RAG1/MEF2C/GAB1/MDK/JUP/GRK2/MYB/ALOX5/RUNX1/YBX3/CD81/SPTBN1/SEMA6A/SOCS2/CD34/TAPT1/HAP1/FOXO1/CUX1/IGF2BP1/DBN1/ARHGAP4/TIA1/PTEN/FBXW7/LEF1/SCARB1/CD74/CHD7/INSR/CD24/ADNP/ATP2A3/MAP4K4/SMARCA4/HSPB1/AKAP12/ATP5F1B/PRKCB/GTF2I/GLS/ENG/LILRA2/SHANK3/GNAI2/CAPRIN1/P2RX1/CDK9/INO80/RB1/ADAM10/MACF1/BMP2K/SYK/NETO1/BCL7A/PROM1/CSF3R/LDLRAD4/TFPI/PTK2/NUMA1/KDM5…	300
BP	GO:0043161	proteasome-mediated ubiquitin-dependent protein catabolic process	68/1485	450/18903	1.27207842402436e-07	2.99961710396912e-06	2.24593756617551e-06	MDM2/CBFA2T3/EDEM1/PSMA6/FBXW7/HERC2/ARIH1/GNA12/ZNRF1/MAN1A1/SYVN1/GABARAP/SMARCC1/UBE2S/STT3B/RMND5A/XPO1/ZNRF2/UBE2H/CSNK1E/TRIM38/OGT/BAG6/VCP/MTA1/UBE2A/CUL3/TRPC4AP/ANAPC5/TRIP12/PIAS1/HUWE1/COP1/DCAF12/GSK3B/HECTD1/FAF1/CANX/PML/CTNNB1/DNAJC10/DDB1/OS9/SPSB3/CUL4A/RNF5/UBXN7/RNF187/PSMD2/CALR/PSMB5/TBL1XR1/PSMA5/PSMD3/CD2AP/ARRB2/DCAF11/UBXN4/FHIT/AUP1/NUB1/UBQLN1/USP9X/UBR2/RNF216/CUL5/RA…	68
BP	GO:0010243	response to organonitrogen compound	130/1485	1054/18903	1.27673111725442e-07	3.00112110109334e-06	2.24706367111611e-06	MDM2/CCN2/GNAS/MEF2C/GAB1/JUP/FLT3/MZB1/CD81/CASTOR2/EDEM1/SOCS2/JUND/FOXO1/GNB1/INSR/VPS13C/ITGA4/PRKCB/GNAI2/P2RX1/RB1/SYK/DNMT3A/MAN1A1/PTK2/SYVN1/PIK3C3/BCL11A/RAPGEF2/PIK3CG/HNRNPD/SMARCC1/DNM2/XBP1/HNRNPL/ARHGEF2/STT3B/KDM1A/CSK/YWHAG/PARP1/NGLY1/PTPRE/IRAK3/PRKDC/CCND3/SPIDR/RAP1GDS1/ATP2B4/UBE3A/ABCC1/ROCK2/MAPK14/OGT/APP/CAT/BCL2L1/PTK2B/BAG6/HNRNPAB/VCP/TMEM259/DNMT1/ADA/PHIP/MAPK1/DHX1…	130
BP	GO:0002381	immunoglobulin production involved in immunoglobulin-mediated immune response	21/1485	74/18903	1.44261520745637e-07	3.36985896116762e-06	2.52315297962024e-06	HLA-DRB5/MSH6/HLA-DQA2/TRAF3IP2/BTK/HMCES/NSD2/LIG4/HLA-DOA/TP53BP1/HLA-DRA/HLA-DPA1/HLA-DMA/HLA-DMB/KMT5B/SWAP70/ERCC1/HSPD1/STAT6/HLA-DQA1/RIF1	21
BP	GO:0043967	histone H4 acetylation	21/1485	74/18903	1.44261520745637e-07	3.36985896116762e-06	2.52315297962024e-06	USP22/LEF1/AUTS2/KMT2A/SPI1/SMARCB1/CTBP1/KANSL1/OGT/HCFC1/RUVBL2/EP400/ING4/VPS72/IWS1/KAT8/DMAP1/PIH1D1/KAT6A/HAT1/EP300	21
BP	GO:0062197	cellular response to chemical stress	56/1485	345/18903	1.52272378988112e-07	3.54590664466087e-06	2.65496717192914e-06	TP53INP1/STK24/ALOX5/PTPRK/YBX3/PRDX1/RCSD1/FOXO1/FBXW7/HSPB1/DAPK1/BTK/EIF2AK3/LRRC8C/STK39/ARHGEF2/PARP1/RHOB/NONO/SFPQ/ABCC1/CAT/SLC12A6/REST/CAB39/CCS/PYCR2/STK26/NFAT5/DNAJA1/ROMO1/MAPK1/MGMT/HDAC2/G6PD/SETX/PML/APEX1/XRCC5/CTNNB1/STK25/MSRA/HSF1/PRDX3/AIF1/STAT6/PPIA/BCL2/ZNF580/UBQLN1/HIF1A/PYCARD/FOXP1/CHD6/NCF1/FBXO7	56
BP	GO:0006470	protein dephosphorylation	46/1485	261/18903	1.7343563224708e-07	4.0261843200215e-06	3.01457095997949e-06	PTPRK/PTEN/GNA12/GNAI2/RCAN1/SSH2/PTP4A3/BOD1L1/UBASH3B/PTPRE/CTDNEP1/ROCK2/PPP2R1A/NCKAP1L/PPP3CC/YWHAE/PPP1R12A/MTMR3/PPP4R2/ANKLE2/PPP6R1/PPP3R1/CSNK2B/PPP6R3/GSK3B/PTPN18/PTPN11/SLC39A10/RPRD1A/RPAP2/SWAP70/CTDSP2/PTBP1/FKBP1A/PPP2R5A/CTDSP1/PPP4R3B/PPIA/PPP3CA/BCL2/PPP6R2/PPM1B/CALM3/PPP2R2A/PTPN6/ROCK1	46
BP	GO:0009896	positive regulation of catabolic process	76/1485	528/18903	1.79403271972302e-07	4.15182494734663e-06	3.10864330153734e-06	MDM2/TP53INP1/CBFA2T3/CD81/FOXO1/IGF2BP1/PAN3/PTEN/FBXW7/INSR/ARIH1/DAPK1/PTK2/GABARAP/CCNY/LAPTM5/HNRNPD/TRIM27/DAGLB/RNF31/CSNK1E/VGLL4/RC3H1/ROCK2/TRIM38/CALCOCO2/APP/PTK2B/BAG6/PUM1/DCP2/VCP/TMEM259/HNRNPU/SPTLC2/VPS13D/SGSM3/RAB3GAP1/PIAS1/COP1/AGO2/GSK3B/HECTD1/FAF1/TARDBP/TUT4/PNPLA2/TRIM22/TRIM8/RC3H2/CNOT2/DDB1/GIGYF2/CNOT8/SNX1/EGLN2/HSF1/HMGB1/AKT2/VPS35/NDUFA13/GRSF1/NRDC/SYNCRIP/NUB1…	76
BP	GO:0098813	nuclear chromosome segregation	53/1485	321/18903	1.86781681028455e-07	4.3092378570608e-06	3.22650486688855e-06	STAG3/FBXW7/SMARCA4/INO80/RB1/TOP2B/BCL7A/NUMA1/ARID1B/PDS5A/BRD7/SMARCC1/RCC2/SMARCB1/PBRM1/SMARCD2/SFPQ/PPP2R1A/SMARCC2/BAG6/POGZ/NIPBL/CUL3/HNRNPU/ANAPC5/ARID2/SMC1A/KPNB1/ARID1A/AKAP8L/CTNNB1/CTCF/TRAPPC12/DYNC1H1/PDS5B/BAZ1B/EHMT2/PHB2/SMARCE1/DPF2/RAB11A/ACTR2/ATRX/SMC4/SMARCA5/STAG1/ZNF207/STAG2/SMARCA2/CCNB1IP1/SMARCD1/RAD21/BUB3	53
BP	GO:0043281	regulation of cysteine-type endopeptidase activity involved in apoptotic process	39/1485	205/18903	1.93917020416249e-07	4.46009146957373e-06	3.33945521474719e-06	CCN2/RAG1/DPEP1/ATP2A3/P2RX1/DAPK1/SYK/BIRC7/EIF2AK3/LAPTM5/GSN/LGALS9/MICAL1/REST/VCP/CARD8/RPS6KA1/MGMT/RHOA/DELE1/PML/PAK2/MTCH1/DAP/HSF1/HMGB1/PRDX3/GPI/RAF1/PIH1D1/NDUFA13/HSPD1/ARRB2/BID/PYCARD/CSNK2A1/MYC/SIAH2/BAX	39
BP	GO:0034655	nucleobase-containing compound catabolic process	65/1485	428/18903	1.99808610045222e-07	4.58150110456453e-06	3.43035963710186e-06	YBX3/ZCCHC7/IGF2BP1/PAN3/TRAF3IP2/NEIL1/PUM2/NT5C2/HNRNPD/SMG1/ENTPD4/NUDT3/RBM38/PDE7A/IGF2BP3/UPF2/UPF3B/LARP4B/RC3H1/ROCK2/MAPK14/RNASEH2B/SMG7/HNRNPAB/PUM1/DCP2/VCP/ADA/MGAT1/HNRNPU/PNP/TAF15/AGO2/DICER1/NUDT5/APEX1/SND1/TARDBP/TUT4/RC3H2/CNOT2/MAPKAPK2/THRAP3/GIGYF2/CNOT8/ELAVL1/MYD88/AHCY/EXOSC10/NBDY/HSF1/LRPPRC/CASC3/TENT2/TDG/GRSF1/XRN1/NUDT1/FHIT/SYNCRIP/LSM2/DHX9/SECISBP2/ROCK1/BAX	65
BP	GO:0043414	macromolecule methylation	56/1485	348/18903	2.04524955948057e-07	4.67530289208478e-06	3.50059292057241e-06	MYB/PAX5/TRIM28/AUTS2/DNMT3A/BRD4/KMT2A/SMAD4/BOD1L1/SUZ12/SPI1/NSD2/KDM1A/PAXBP1/SMARCB1/BAZ2A/PARP1/RBM15B/SETD5/KANSL1/SETD2/OGT/KDM6A/TARBP1/PCMTD1/ATF7IP/DNMT1/HCFC1/KMT2C/MGMT/MTA2/EHMT1/MTF2/WDR6/CTNNB1/CTCF/KMT5B/SETDB2/NFYC/PRMT1/EHMT2/TRMT1/IWS1/KAT8/PAF1/DMAP1/CXXC1/ASH1L/ATRX/PIH1D1/SMARCA5/RAB6A/CREBBP/NSD1/MYC/RIF1	56
BP	GO:0044270	cellular nitrogen compound catabolic process	70/1485	474/18903	2.05151188653653e-07	4.67532053410382e-06	3.50060612988277e-06	YBX3/DPEP1/ZCCHC7/IGF2BP1/PAN3/TRAF3IP2/NEIL1/PUM2/NT5C2/HNRNPD/SMG1/ENTPD4/NUDT3/RBM38/PDE7A/IGF2BP3/UPF2/UPF3B/LARP4B/RC3H1/ABCC1/ROCK2/MAPK14/RNASEH2B/SMG7/HNRNPAB/PUM1/DCP2/VCP/ADA/MGAT1/HNRNPU/PNP/TAF15/AGO2/DICER1/NUDT5/APEX1/SND1/TARDBP/TUT4/RC3H2/CNOT2/MAPKAPK2/THRAP3/GIGYF2/MPST/CNOT8/ELAVL1/MYD88/AHCY/EXOSC10/NBDY/HSF1/LRPPRC/AASDHPPT/CASC3/TENT2/TDG/GRSF1/XRN1/NUDT1/FHIT/SYNCRIP/LSM2/D…	70
BP	GO:0050778	positive regulation of immune response	84/1485	607/18903	2.29818845298544e-07	5.22156798968576e-06	3.90960422477158e-06	MEF2C/MYB/CD81/CD19/IGLL1/VAV3/CD74/LAT2/PRKCB/LILRA2/SYK/PTK2/NLRC5/BTK/BLNK/HMCES/LAPTM5/SASH3/TNFRSF21/CD38/XBP1/SPI1/NSD2/GAB2/KLHL6/INPP5D/PIK3CD/CSK/HLX/RFTN1/RNF31/PRKDC/NONO/PLCG2/BANK1/LGALS9/SFPQ/RC3H1/PLCL2/KHDRBS1/BAG6/NCKAP1L/ADA/VAV1/TP53BP1/MAPK1/CMTM3/CD22/GPS2/IRF7/IFI16/HLA-DRA/HLA-DMB/PAK2/XRCC5/THEMIS2/KMT5B/RC3H2/STX7/SLC39A10/TAP2/HMGB1/CD79A/EIF2B1/CD46/HSPD1/STAT6/VAMP8/DG…	84
BP	GO:0034248	regulation of cellular amide metabolic process	78/1485	551/18903	2.47258236833701e-07	5.6007736979755e-06	4.19353124479996e-06	YBX3/HAP1/IGF2BP1/TIA1/PAN3/HSPB1/CAPRIN1/DAPK1/MKNK2/SOX4/EIF2AK3/PUM2/HNRNPD/GAPDH/HNRNPL/MSI2/EIF3B/EIF4G3/QKI/CSNK1E/IGF2BP3/PRKDC/UPF3B/LARP4B/BANK1/RC3H1/ROCK2/APP/PTK2B/KHDRBS1/PUM1/DCP2/EEF2/HNRNPU/ILF3/RPS6KA1/SHFL/EIF4G1/RHOA/MTG1/AGO2/NCK2/TARDBP/ATXN2/TUT4/SECISBP2L/RC3H2/CNOT2/GIGYF2/CNOT8/ELAVL1/SARNP/NGRN/SRP9/LRPPRC/AKT2/EIF4EBP2/POLDIP3/CASC3/ELP5/CALR/BZW2/PICALM/EIF4H/EIF4G2/XR…	78
BP	GO:0002285	lymphocyte activation involved in immune response	39/1485	207/18903	2.52476048182389e-07	5.70168719082586e-06	4.2690893566092e-06	MDK/MYB/CD81/CD19/MSH6/LEF1/CD74/APBB1IP/HMCES/XBP1/SPI1/NSD2/LIG4/HLX/PLCG2/SPN/LGALS9/RC3H1/PLCL2/PTK2B/POU2AF1/NCKAP1L/DOCK11/ADA/TP53BP1/PHF14/HLA-DRA/HLA-DMB/KMT5B/RC3H2/SWAP70/ERCC1/HMGB1/CD46/HSPD1/STAT6/LAMP1/FOXP1/RIF1	39
BP	GO:0043066	negative regulation of apoptotic process	115/1485	914/18903	2.54718568763055e-07	5.73500392019227e-06	4.2940349718236e-06	MTRNR2L12/MDM2/RAG1/MEF2C/MDK/YBX3/DPEP1/SOCS2/FOXO1/PTEN/MYO18A/LEF1/CD74/ADNP/MAP4K4/HSPB1/MAPK8IP3/GRINA/GNAI2/DOCK8/DAPK1/RB1/MAZ/PTK2/BIRC7/SYVN1/TCL1A/TLE1/PIK3CG/CD38/XBP1/ARHGEF2/PPP1R10/LIG4/KDM1A/HIPK3/HDGF/PRKDC/NONO/DDAH2/MICAL1/CAT/BCL2L1/PTK2B/BAG6/CBX4/NCKAP1L/CHST11/DNMT1/ITGA5/ADA/SET/URI1/PHIP/DNAJA1/ANKLE2/RPS6KA1/CTNNA1/NME2/MGMT/RHOA/HDAC2/IRF7/GSK3B/SETX/PAK2/CTNNB1/UBE2Z/VH…	115
BP	GO:0045936	negative regulation of phosphate metabolic process	66/1485	440/18903	2.56302998547066e-07	5.75334809050846e-06	4.30777001193219e-06	CBFA2T3/PTEN/HSPB1/ENG/GNAI2/CDK5RAP3/RB1/LDLRAD4/STK38/GNAQ/WASHC1/BOD1L1/TRIM27/UBASH3B/CSK/YWHAG/PARP14/PARP1/HIPK3/IRAK3/PRKDC/IPO7/ROCK2/PPP2R1A/MICAL1/HHEX/NCKAP1L/URI1/YWHAE/HNRNPU/DNAJA1/ANKLE2/EIF4G1/DYNLL1/PPP1R35/DTNBP1/GSK3B/NCK2/PKN1/PRKRIP1/PAK2/TARDBP/DNAJC10/CHORDC1/SWAP70/CTDSP2/FKBP1A/PRDX3/PPP2R5A/IPO5/CTDSP1/MYADM/MIDN/PPIA/ARRB2/SPAG9/ADAR/IQGAP1/CALM3/PYCARD/SORL1/FBXO7/PTPN…	66
BP	GO:0046700	heterocycle catabolic process	69/1485	468/18903	2.66790505196603e-07	5.9708354082174e-06	4.47061177475682e-06	YBX3/DPEP1/ZCCHC7/IGF2BP1/PAN3/TRAF3IP2/NEIL1/PUM2/NT5C2/HNRNPD/SMG1/ENTPD4/NUDT3/RBM38/PDE7A/IGF2BP3/UPF2/UPF3B/LARP4B/RC3H1/ABCC1/ROCK2/MAPK14/RNASEH2B/SMG7/HNRNPAB/PUM1/DCP2/VCP/ADA/MGAT1/HNRNPU/PNP/TAF15/AGO2/DICER1/NUDT5/APEX1/SND1/TARDBP/TUT4/RC3H2/CNOT2/MAPKAPK2/THRAP3/GIGYF2/CNOT8/ELAVL1/MYD88/AHCY/EXOSC10/NBDY/HSF1/LRPPRC/AASDHPPT/CASC3/TENT2/TDG/GRSF1/XRN1/NUDT1/FHIT/SYNCRIP/LSM2/DHX9/S…	69
BP	GO:0010563	negative regulation of phosphorus metabolic process	66/1485	441/18903	2.78875687704208e-07	6.22267392713121e-06	4.65917370470785e-06	CBFA2T3/PTEN/HSPB1/ENG/GNAI2/CDK5RAP3/RB1/LDLRAD4/STK38/GNAQ/WASHC1/BOD1L1/TRIM27/UBASH3B/CSK/YWHAG/PARP14/PARP1/HIPK3/IRAK3/PRKDC/IPO7/ROCK2/PPP2R1A/MICAL1/HHEX/NCKAP1L/URI1/YWHAE/HNRNPU/DNAJA1/ANKLE2/EIF4G1/DYNLL1/PPP1R35/DTNBP1/GSK3B/NCK2/PKN1/PRKRIP1/PAK2/TARDBP/DNAJC10/CHORDC1/SWAP70/CTDSP2/FKBP1A/PRDX3/PPP2R5A/IPO5/CTDSP1/MYADM/MIDN/PPIA/ARRB2/SPAG9/ADAR/IQGAP1/CALM3/PYCARD/SORL1/FBXO7/PTPN…	66
BP	GO:0016236	macroautophagy	52/1485	317/18903	2.99880818925159e-07	6.6714557186475e-06	4.99519522000335e-06	TP53INP1/RUBCNL/VPS13C/GABARAP/PIK3C3/SMG1/GAPDH/TBC1D5/TBC1D14/PIKFYVE/RNF31/ATG16L2/OGT/CALCOCO2/EXOC4/VCP/TRAPPC8/MTMR3/CAPNS1/SPTLC2/VPS13D/HGS/RAB3GAP1/HUWE1/CDC37/VPS26B/PLEKHM1/RAB1B/ATP6V0C/CAPN1/EHMT2/PHB2/VPS36/LAMP2/EXOC7/RNF5/RETREG2/VTI1A/ATG4B/TCIRG1/ARL8B/VPS35/VAMP8/ATP6V0D1/SNX5/RNF213/AUP1/UBQLN1/SLC25A5/HIF1A/ATP6V0B/BNIP3L	52
BP	GO:0032200	telomere organization	36/1485	185/18903	3.18381983391322e-07	7.0504671450723e-06	5.27897677315254e-06	TERF2/INO80/HNRNPD/SMG1/HNRNPA2B1/PPP1R10/PARP1/YLPM1/PRKDC/DCP2/CCT6A/HNRNPU/MAPK1/HMBOX1/RUVBL2/PML/APEX1/XRCC5/CTNNB1/CCT7/CCT5/EXOSC10/ERCC1/INO80E/ATRX/TNKS2/CCT2/HAT1/PNKP/NSMCE4A/XRN1/XRCC6/CCT3/MYC/CCT4/RIF1	36
BP	GO:0032210	regulation of telomere maintenance via telomerase	17/1485	53/18903	3.18803731777182e-07	7.0504671450723e-06	5.27897677315254e-06	TERF2/DCP2/CCT6A/HNRNPU/MAPK1/HMBOX1/XRCC5/CTNNB1/CCT7/CCT5/EXOSC10/TNKS2/CCT2/PNKP/XRN1/CCT3/CCT4	17
BP	GO:0042100	B cell proliferation	25/1485	104/18903	3.36816811847591e-07	7.42686037923522e-06	5.56079797731296e-06	MEF2C/MZB1/CD81/CD19/PTEN/VAV3/LEF1/CD74/BTK/SASH3/TNFRSF21/CD38/INPP5D/RC3H1/PLCL2/NCKAP1L/ADA/CD22/PKN1/CTPS1/SLC39A10/CD79A/HSPD1/BCL2/BAX	25
BP	GO:0035065	regulation of histone acetylation	19/1485	65/18903	3.378764190269e-07	7.42831244772375e-06	5.5618852011332e-06	AUTS2/BRD7/KMT2A/SMAD4/SPI1/SMARCB1/SETD5/CTBP1/SET/RUVBL2/SF3B1/CTCF/GLYR1/NFYC/BAZ1B/IWS1/PIH1D1/SMARCA5/WBP2	19
BP	GO:0071826	ribonucleoprotein complex subunit organization	43/1485	242/18903	3.43811008656749e-07	7.53661961791554e-06	5.64297926540495e-06	DDX39B/PRPF8/LUC7L3/EIF3F/EIF3B/PRKDC/LUC7L/CPSF6/VCP/LUC7L2/SF3B3/SRSF1/SF3A2/AGO2/DICER1/SETX/RUVBL2/DENR/XRCC5/HTATSF1/DHX30/SF3B1/CPSF7/SRSF9/USP4/RRP7A/TXNL4A/SF3A1/SF3B4/RBM5/PIH1D1/SNRNP200/EIF4H/SRSF6/ADAR/KIF5B/PRPF6/CDC73/LSM2/DHX9/MCTS1/EIF2S3/EIF5	43
BP	GO:0035303	regulation of dephosphorylation	29/1485	133/18903	3.74937681739952e-07	8.19490985674311e-06	6.1358684327834e-06	MEF2C/GNA12/GNAI2/CDK5RAP3/RCAN1/BOD1L1/ROCK2/SMG7/NCKAP1L/URI1/YWHAE/PPP1R12A/MTMR3/ANKLE2/PPP6R1/PPP1R35/CSNK2B/PPP6R3/GSK3B/SLC39A10/SWAP70/PTBP1/FKBP1A/PPP2R5A/PPIA/PPP6R2/IQGAP1/CALM3/ROCK1	29
BP	GO:0009719	response to endogenous stimulus	183/1485	1637/18903	3.97826751077607e-07	8.6555014888687e-06	6.48073246489208e-06	SMAD1/MME/ZMIZ1/MDM2/CCN2/GNAS/MEF2C/GAB1/MDK/JUP/FLT3/PTPRK/MZB1/CD81/CASTOR2/LMO2/SOCS2/JUND/FOXO1/DDX17/ZEB2/LEF1/NREP/GNB1/INSR/CD24/VPS13C/ITGA4/SMARCA4/PRKCB/ENG/GNAI2/RB1/SYK/CRIM1/DNMT3A/LDLRAD4/TFPI/PTK2/NUMA1/KDM5B/ACAP2/RBBP4/NR3C1/TRIM24/BCL11A/RAPGEF2/STK39/PIK3CG/HNRNPD/SMAD4/SMARCC1/DNM2/CD38/XBP1/SPI1/ARHGEF2/KDM1A/CSK/YWHAG/PARP1/MCM7/PTPRE/CSNK1E/PRKDC/GLG1/CCND3/SPIDR/RAP1GDS1/…	183
BP	GO:0050776	regulation of immune response	115/1485	922/18903	3.99241589832552e-07	8.6555014888687e-06	6.48073246489208e-06	MEF2C/MYB/CD81/CD19/IGLL1/VAV3/CD74/CD24/LAT2/PRKCB/LILRA2/PIK3AP1/SYK/PTK2/BCR/NLRC5/BTK/BLNK/HMCES/PUM2/LAPTM5/SASH3/TNFRSF21/CD38/XBP1/SPI1/NSD2/TRIM27/GAB2/KLHL6/INPP5D/PIK3CD/CSK/PARP14/PARP1/HLX/RFTN1/IRAK3/RNF31/PRKDC/NONO/PLCG2/SPN/BANK1/LGALS9/SFPQ/RC3H1/MAPK14/PLCL2/CD200/KHDRBS1/BAG6/NCKAP1L/PUM1/SPPL2B/ADA/VAV1/TP53BP1/ANKRD17/MAPK1/CMTM3/CD22/IRAK1/GPS2/IRF7/IFI16/CDC37/HLA-DRA/HLA-D…	115
BP	GO:2000145	regulation of cell motility	131/1485	1086/18903	3.99484684101632e-07	8.6555014888687e-06	6.48073246489208e-06	CDK6/TP53INP1/MEF2C/GAB1/MDK/JUP/STK24/PTPRK/DPEP1/CD81/SEMA6A/ARHGAP4/PTEN/MPP1/FBXW7/LEF1/SCARB1/CD74/INSR/MAP4K4/ITGA4/HSPB1/AKAP12/ATP5F1B/GNA12/ENG/GNAI2/DOCK8/MAZ/ADAM10/MACF1/LDLRAD4/PTK2/BCR/RBBP4/HDAC7/PECAM1/RAPGEF2/STK39/PIK3CG/WASHC1/MAP2K2/XBP1/SPI1/ARHGEF2/RCC2/PIK3CD/SUN2/RIPOR1/RHOB/PLCG2/SPN/ATP2B4/MAP3K3/GLUL/LGALS9/PRKX/ZMYND8/ROCK2/CD99/OGT/APP/PTK2B/CD200/CCAR1/NCKAP1L/CYGB/I…	131
BP	GO:0051301	cell division	86/1485	638/18903	5.16424355793784e-07	1.1156855663464e-05	8.35359993841055e-06	CDK6/SEPTIN6/MDK/SEPTIN9/SPTBN1/LEF1/GNAI2/INO80/MIS18BP1/RB1/SEPTIN2/NUMA1/PDS5A/NR3C1/TTC28/CCNY/PIK3C3/YEATS2/UBE2S/ARHGEF2/RCC2/LIG4/PAFAH1B1/RHOB/TOP1/CCND3/THOC2/ROCK2/SETD2/CAT/BCL2L1/EXOC4/CKAP5/CLTC/NEK9/TUBB/NUMB/POGZ/MYH9/CUL3/HNRNPU/TIAL1/PDCD6IP/ANKLE2/CNTRL/ANAPC5/RHOA/REEP3/PKN2/SMC1A/STMN1/SEPTIN7/TUBA1B/MAP4/DYNC1H1/CCNT2/PDS5B/CLTA/SETDB2/MAPRE2/TXNL4A/DCTN1/NDE1/EXOC7/UNC119/AR…	86
BP	GO:0001782	B cell homeostasis	13/1485	33/18903	5.30579447854113e-07	1.14296293161657e-05	8.55783687013595e-06	MEF2C/CD74/TRAF3IP2/SASH3/RC3H1/NCKAP1L/DOCK11/ADA/PKN1/RC3H2/BCL2/HIF1A/BAX	13
BP	GO:0097190	apoptotic signaling pathway	82/1485	600/18903	5.40007332174444e-07	1.15992954252988e-05	8.68487291340448e-06	MDM2/STK24/YBX3/MSH6/PTEN/ITPR1/FBXW7/CD74/CD24/ATP2A3/HSPB1/GRINA/GNAI2/DAPK1/RB1/MAZ/MKNK2/BTK/EIF2AK3/SYVN1/GABARAP/CD38/XBP1/SPI1/ARHGEF2/KDM1A/PARP1/PRKDC/NONO/SFPQ/PPP2R1A/BCL2L1/BAG6/URI1/TNFRSF1A/CUL3/PHIP/DNAJA1/CTNNA1/IFI16/GSK3B/NCK2/FAF1/DELE1/PML/PAK2/DIDO1/CTNNB1/DNAJC10/STK25/ATP5IF1/DAP/ZDHHC3/CUL4A/SERINC3/DPF2/PSME3/RAF1/HDAC1/PIH1D1/NDUFA13/BIRC6/RHOT2/PPIA/ARRB2/BCL2/BID/FHIT/…	82
BP	GO:0071407	cellular response to organic cyclic compound	80/1485	581/18903	5.4794879621519e-07	1.17361525836921e-05	8.78734353634795e-06	SMAD1/ZMIZ1/GNAS/MEF2C/JUP/FLT3/NRIP1/DDX17/GNB1/SMARCA4/DNMT3A/TFPI/NR3C1/TRIM24/RAPGEF2/PIK3CG/HNRNPD/DNM2/KDM1A/PARP1/SPIDR/ATP2B4/UBE3A/ROCK2/APP/REST/YWHAH/DNMT1/HSPA8/URI1/HNRNPU/DNAJA1/MAPK1/CTNNA1/MGMT/RHOA/SAFB/ATP5F1A/HDAC2/DTNBP1/GSK3B/ARID1A/CREB1/RUVBL2/APEX1/PKN1/PAK2/CTNNB1/CALCOCO1/GRAMD1A/CNOT2/EHMT2/EGLN2/PHB2/DIAPH1/GOLPH3/GNA15/HSF1/AIF1/ACTR2/VPS35/HDAC1/NCOA3/NCOA4/CALR/CDK4…	80
BP	GO:0006310	DNA recombination	53/1485	332/18903	5.56373088697704e-07	1.18825395371867e-05	8.89694951159607e-06	RAG1/TERF2/MSH6/TCF3/LEF1/INTS3/INO80/TOP2B/HMCES/ALYREF/NSD2/LIG4/KDM1A/PARP1/MCM7/PRKDC/NONO/SPIDR/SFPQ/SETD2/REV3L/MCM5/POGZ/NIPBL/TP53BP1/PPP4R2/ARID2/MCM3/SETX/RUVBL2/APEX1/EP400/XRCC5/KMT5B/ERCC5/SWAP70/VPS72/ERCC1/WAS/HMGB1/DMAP1/ACTR2/INO80E/HSPD1/STAT6/NSMCE4A/CCNB1IP1/RAD21/XRCC6/RPAIN/UBR2/NUCKS1/RIF1	53
BP	GO:0007264	small GTPase mediated signal transduction	72/1485	506/18903	5.88067993495464e-07	1.25236702318479e-05	9.37699061753002e-06	PSD3/DOK3/TRIM28/ARHGAP4/WASF2/VAV3/AUTS2/GNB1/MAP4K4/ARHGEF4/GNA12/DOCK8/RB1/BCR/GDI1/GABARAP/PREX1/RAPGEF2/PIK3CG/DNM2/GDI2/ARHGEF2/ARHGAP27/RIPOR1/RHOB/CCDC88A/P2RY8/DENND3/WASF1/ROCK2/OGT/ARHGAP17/DOCK11/FAM13B/ARHGAP45/DNMT1/RASA4/VAV1/CUL3/RALBP1/SH2D3C/RAPGEF6/SGSM3/RHOA/SIPA1/ELMO1/GIT2/MYO9B/STMN1/KPNB1/SCAI/CYTH4/G3BP1/PHACTR4/MAPRE2/FGD3/SWAP70/WAS/ARHGAP25/AIF1/RAF1/RGS19/SHOC2/HACD3/…	72
BP	GO:0071345	cellular response to cytokine stimulus	106/1485	838/18903	5.91187162845265e-07	1.25543296655351e-05	9.39994660540752e-06	MME/FLT3/YBX3/LEF1/CD74/CD24/ITGA4/TRAF3IP2/AKAP12/ATP5F1B/LILRA2/DOCK8/CDK9/DAPK1/PXDN/SYK/CSF3R/MAT2A/KDM5B/NLRC5/BTK/BIRC7/TCL1A/LAPTM5/STK39/GBP4/CD58/PTP4A3/SMAD4/TNFRSF21/C1QTNF4/GAPDH/XBP1/SPI1/PRPF8/ARHGEF2/ARID5B/PARP14/PAFAH1B1/SLC12A2/GSN/HDGF/IRAK3/TRIM44/LGALS9/RC3H1/MAPK14/PTK2B/SYNGR1/IMPDH2/SPPL2B/TNFRSF1A/NFAT5/HNRNPU/B3GNT2/CARD8/ACTN4/MAPK1/IRAK1/RHOA/GPS2/CSNK2B/IRF7/IFI16/CDC…	106
BP	GO:0097193	intrinsic apoptotic signaling pathway	49/1485	298/18903	6.08269704203489e-07	1.28804986938274e-05	9.64416286640808e-06	MDM2/STK24/YBX3/MSH6/ITPR1/FBXW7/CD74/CD24/ATP2A3/HSPB1/GRINA/EIF2AK3/SYVN1/XBP1/ARHGEF2/KDM1A/PARP1/PRKDC/NONO/SFPQ/BCL2L1/BAG6/URI1/TNFRSF1A/CUL3/DNAJA1/IFI16/NCK2/PML/DNAJC10/STK25/CUL4A/SERINC3/HDAC1/NDUFA13/PPIA/BCL2/BID/FHIT/HNRNPK/UBQLN1/HIF1A/PYCARD/SLC9A3R1/MYC/CUL5/EP300/DNM1L/BAX	49
BP	GO:1901701	cellular response to oxygen-containing compound	143/1485	1220/18903	6.15624920165514e-07	1.29994245147944e-05	9.73320755432661e-06	MDM2/TP53INP1/GNAS/MEF2C/GAB1/JUP/GRK2/NRIP1/PTPRK/MZB1/DPEP1/CASTOR2/PRDX1/SOCS2/FOXO1/PABPN1/SCARB1/GNB1/INSR/ITGA4/SMARCA4/PRKCB/LILRA2/GNAI2/DAPK1/RB1/DNMT3A/PTK2/GNAQ/BCR/BTK/SOX4/NR3C1/TRIM24/BCL11A/RAPGEF2/PIK3CG/HNRNPD/SMAD4/SMARCC1/DNM2/XBP1/SPI1/PRPF8/ARHGEF2/KDM1A/CSK/YWHAG/SMARCB1/PARP1/PTPRE/RHOB/SLC38A2/PRKDC/CCND3/PLCG2/SPIDR/RAP1GDS1/ATP2B4/ABCC1/ROCK2/MAPK14/OGT/APP/CAT/BCL2L1/PT…	143
BP	GO:0007346	regulation of mitotic cell cycle	73/1485	517/18903	6.61772562072762e-07	1.39345067647715e-05	1.04333423648358e-05	MDM2/USP22/PTEN/INSR/INTS3/SMARCA4/CDK5RAP3/INO80/RB1/PKD1/BCL7A/ARID1B/BRD4/TTC28/BRD7/SMARCC1/PPP1R10/RCC2/PAFAH1B1/SMARCB1/PBRM1/PRKDC/CCND3/SMARCD2/RNASEH2B/APP/TAOK1/SMARCC2/YWHAE/CUL3/HNRNPU/PHIP/ANKRD17/EIF4G1/ANAPC5/PKN2/ARID2/ARID1A/PML/APEX1/CTNNB1/UIMC1/UBE2E2/FHL1/DDB1/PTPN11/GIGYF2/PHB2/SMARCE1/CTDSP2/CUL4A/HSF1/DPF2/PSME3/AIF1/RAB11A/CTDSP1/TMOD3/CDK4/ZNF207/BCL2/BID/SMARCA2/SMARCD1…	73
BP	GO:0006401	RNA catabolic process	49/1485	299/18903	6.73200960958445e-07	1.41353291661921e-05	1.05837064145951e-05	YBX3/ZCCHC7/IGF2BP1/PAN3/TRAF3IP2/PUM2/HNRNPD/SMG1/RBM38/IGF2BP3/UPF2/UPF3B/LARP4B/RC3H1/ROCK2/MAPK14/RNASEH2B/SMG7/HNRNPAB/PUM1/DCP2/HNRNPU/TAF15/AGO2/DICER1/APEX1/SND1/TARDBP/TUT4/RC3H2/CNOT2/MAPKAPK2/THRAP3/GIGYF2/CNOT8/ELAVL1/MYD88/EXOSC10/NBDY/LRPPRC/CASC3/TENT2/GRSF1/XRN1/SYNCRIP/LSM2/DHX9/SECISBP2/ROCK1	49
BP	GO:0034502	protein localization to chromosome	26/1485	115/18903	7.10205284680433e-07	1.4870544826292e-05	1.1134192831036e-05	TERF2/TASOR/CDK9/RB1/SPI1/RCC2/SPIDR/SETD2/CCT6A/VCP/NIPBL/RUVBL2/XRCC5/CTCF/TRAPPC12/CCT7/CCT5/ATRX/PIH1D1/TNKS2/CCT2/WBP2/RAD21/BUB3/CCT3/CCT4	26
BP	GO:0070936	protein K48-linked ubiquitination	19/1485	68/18903	7.31891498653238e-07	1.52818127162932e-05	1.14421261344877e-05	ZNRF1/UBE2R2/SYVN1/GABARAP/ZNRF2/UBE2H/TRIM44/UBE3A/TRIM38/UBE2A/CUL3/UBE2E2/UBE2E1/RNF5/RNF187/UBR5/PPIA/UBE2E3/RNF216	19
BP	GO:0040012	regulation of locomotion	134/1485	1130/18903	7.56468716727468e-07	1.57509851184898e-05	1.17934149445534e-05	CDK6/TP53INP1/MEF2C/GAB1/MDK/JUP/STK24/PTPRK/DPEP1/CD81/SEMA6A/ARHGAP4/PTEN/MPP1/FBXW7/LEF1/SCARB1/CD74/INSR/MAP4K4/ITGA4/HSPB1/AKAP12/ATP5F1B/GNA12/ENG/GNAI2/DOCK8/MAZ/ADAM10/MACF1/LDLRAD4/PTK2/BCR/RBBP4/HDAC7/PECAM1/RAPGEF2/STK39/PIK3CG/WASHC1/MAP2K2/XBP1/SPI1/ARHGEF2/RCC2/PIK3CD/SUN2/RIPOR1/RHOB/PLCG2/SPN/ATP2B4/MAP3K3/GLUL/LGALS9/PRKX/ZMYND8/ROCK2/CD99/OGT/APP/PTK2B/CD200/CCAR1/NCKAP1L/CYGB/I…	134
BP	GO:0000381	regulation of alternative mRNA splicing, via spliceosome	18/1485	62/18903	7.66938262388919e-07	1.5924620864881e-05	1.19234232196546e-05	DDX17/TIA1/KHDRBS3/HNRNPL/MBNL3/RBM15B/RBM38/KHDRBS1/REST/HNRNPU/THRAP3/PTBP1/RBM5/SMU1/SRSF6/ZBTB7A/MBNL1/SRSF2	18
BP	GO:0050853	B cell receptor signaling pathway	28/1485	130/18903	7.71343944452838e-07	1.59717340298753e-05	1.19586987976549e-05	MEF2C/CD81/CD19/IGLL1/VAV3/LAT2/PRKCB/SYK/BTK/BLNK/CD38/KLHL6/PIK3CD/RFTN1/PLCG2/BANK1/PLCL2/NCKAP1L/MAPK1/CMTM3/CD22/GPS2/SLC39A10/CD79A/BCL2/FOXP1/PTPN6/BAX	28
BP	GO:0030518	intracellular steroid hormone receptor signaling pathway	26/1485	116/18903	8.478169201713e-07	1.750671679083e-05	1.31080039678709e-05	ZMIZ1/DDX17/SMARCA4/NR3C1/KDM1A/PARP1/UBE3A/YWHAH/DNAJA1/RHOA/SAFB/ARID1A/PKN1/CALCOCO1/CNOT2/EGLN2/PHB2/HDAC1/NCOA4/CALR/UBR5/WBP2/DDX54/ZBTB7A/FOXP1/EP300	26
BP	GO:0051094	positive regulation of developmental process	158/1485	1387/18903	8.8344814156803e-07	1.81922172402783e-05	1.36212665469544e-05	SMAD1/MME/ZMIZ1/MDM2/CCN2/TCF4/RAG1/MEF2C/GAB1/MDK/JUP/MYB/STK24/ALOX5/RUNX1/YBX3/SOCS2/CD34/TAPT1/HAP1/JUND/ZEB2/CUX1/DBN1/TCF3/LEF1/CD74/CHD7/INSR/CD24/ADNP/TCF12/SMARCA4/HSPB1/PRKCB/ENG/SHANK3/CAPRIN1/RB1/MACF1/SYK/BCL7A/PROM1/PTK2/NUMA1/KDM5B/ARID1B/BTK/GDI1/SOX4/RBBP4/NIN/PREX1/HMCES/BRD7/RAPGEF2/SASH3/SMAD4/MAP2K2/SPEN/SMARCC1/DNM2/XBP1/ARHGEF2/NSD2/LIG4/KDM1A/INPP5D/PIK3CD/PAFAH1B1/SMARCB1…	158
BP	GO:0097435	supramolecular fiber organization	103/1485	815/18903	8.93244423344915e-07	1.83434122651188e-05	1.37344725243635e-05	MDM2/CCN2/FCHSD2/SPTBN1/AEBP1/WASHC4/DBN1/WASF2/TPM4/SPTAN1/MARCKSL1/SHANK3/RB1/PXDN/CSRP2/NUMA1/MEF2A/MPRIP/NIN/PREX1/SSH2/SMAD4/WASHC1/ARHGEF2/TRIM27/CLIP2/RANBP9/SORBS3/FSCN1/PAFAH1B1/AGFG1/GSN/RHOB/CCDC88A/ADD1/RAP1GDS1/WASF1/ROCK2/RFLNB/MICAL1/APP/ARHGAP17/PTK2B/TAOK1/NCKAP1L/CKAP5/HSPA8/TTC17/CUL3/CTNNA1/MAP7D3/DYRK1A/RHOA/ELMO1/STMN1/TBCD/KPNB1/NCK2/ARHGEF7/PAK2/TARDBP/VHL/HOOK3/ABI1/DYNC1…	103
BP	GO:0022618	ribonucleoprotein complex assembly	41/1485	234/18903	9.34172397471655e-07	1.91313388249332e-05	1.43244257746411e-05	DDX39B/PRPF8/LUC7L3/EIF3F/EIF3B/PRKDC/LUC7L/CPSF6/LUC7L2/SF3B3/SRSF1/SF3A2/AGO2/DICER1/SETX/RUVBL2/DENR/XRCC5/HTATSF1/DHX30/SF3B1/CPSF7/SRSF9/USP4/RRP7A/TXNL4A/SF3A1/SF3B4/RBM5/PIH1D1/SNRNP200/EIF4H/SRSF6/ADAR/PRPF6/CDC73/LSM2/DHX9/MCTS1/EIF2S3/EIF5	41
BP	GO:1901700	response to oxygen-containing compound	186/1485	1691/18903	9.43946184089271e-07	1.9276481807434e-05	1.44331003372824e-05	MDM2/CCN2/TP53INP1/GNAS/MEF2C/GAB1/JUP/GRK2/NRIP1/STK24/PTPRK/MZB1/DPEP1/CASTOR2/EDEM1/PRDX1/SOCS2/JUND/FOXO1/PABPN1/SCARB1/GNB1/INSR/VPS13C/ADNP/PFKL/ITGA4/SMARCA4/AKAP12/PRKCB/LILRA2/GNAI2/P2RX1/DAPK1/RB1/DNMT3A/MAN1A1/PTK2/GNAQ/BCR/BTK/SOX4/NR3C1/PIK3C3/TRIM24/BCL11A/RAPGEF2/STK39/PIK3CG/HNRNPD/SMAD4/SMARCC1/DNM2/CD38/XBP1/HNRNPL/SPI1/PRPF8/ARHGEF2/KDM1A/CSK/YWHAG/SMARCB1/PARP1/PTPRE/IRAK3/RHO…	186
BP	GO:0006897	endocytosis	87/1485	657/18903	9.47106027645818e-07	1.9276481807434e-05	1.44331003372824e-05	ABCA13/GRK2/FCHSD2/CD81/IGLL1/WASF2/MYO18A/SCARB1/INSR/ITGA4/MIB1/SNX2/BMP2K/SYK/PIK3C3/ESYT2/PIK3CG/DNM2/RNASEK/TBC1D5/ANKRD13D/GAK/ARHGAP27/PIKFYVE/GSN/CSNK1E/PLCG2/IGF2R/WASF1/UBE3A/CSNK1G2/CLINT1/APP/AP1G2/BCL2L1/RAB5B/NCKAP1L/CLTC/PPP3CC/MKLN1/NUMB/MYH9/PACSIN2/RALBP1/REPS1/MAPK1/CD22/PPP3R1/ELMO1/HGS/SCARB2/DTNBP1/CANX/DGKD/ATXN2/RABEP2/CLTA/AP3D1/MAPKAPK2/USP33/EPN1/SNX1/CD9/EPS15/ARHGAP25…	87
BP	GO:1902369	negative regulation of RNA catabolic process	21/1485	82/18903	9.48996027442904e-07	1.9276481807434e-05	1.44331003372824e-05	YBX3/IGF2BP1/TRAF3IP2/HNRNPD/RBM38/IGF2BP3/LARP4B/MAPK14/HNRNPAB/HNRNPU/TAF15/TARDBP/MAPKAPK2/THRAP3/ELAVL1/MYD88/LRPPRC/TENT2/SYNCRIP/DHX9/SECISBP2	21
BP	GO:0031062	positive regulation of histone methylation	16/1485	51/18903	9.90930108250696e-07	2.00737196725581e-05	1.50300253475081e-05	MYB/AUTS2/BRD4/KMT2A/SMAD4/PAXBP1/KANSL1/OGT/DNMT1/HCFC1/MTF2/CTNNB1/KAT8/PAF1/SMARCA5/RIF1	16
BP	GO:0031331	positive regulation of cellular catabolic process	63/1485	429/18903	1.00741467636686e-06	2.03524992049791e-05	1.52387591301354e-05	MDM2/TP53INP1/CBFA2T3/FOXO1/IGF2BP1/PAN3/PTEN/FBXW7/INSR/ARIH1/DAPK1/PTK2/GABARAP/CCNY/LAPTM5/HNRNPD/TRIM27/DAGLB/RNF31/CSNK1E/RC3H1/ROCK2/TRIM38/CALCOCO2/APP/PTK2B/PUM1/DCP2/VCP/HNRNPU/SPTLC2/VPS13D/RAB3GAP1/PIAS1/COP1/AGO2/GSK3B/HECTD1/TARDBP/TUT4/PNPLA2/TRIM22/TRIM8/RC3H2/CNOT2/GIGYF2/CNOT8/HSF1/HMGB1/AKT2/GRSF1/NRDC/SYNCRIP/NUB1/UBQLN1/DHX9/SLC25A5/HIF1A/BNIP3L/RAD23A/FBXO7/ROCK1/BAX	63
BP	GO:0044419	biological process involved in interspecies interaction between organisms	189/1485	1726/18903	1.03020506310774e-06	2.07568270801357e-05	1.55414961570261e-05	CDK6/MEF2C/GRK2/CIITA/CD81/PRDX1/JUND/DDX17/TRIM28/IGLL1/PABPN1/PPP1R14B/LEF1/SCARB1/CD74/CHD7/DDX39B/INSR/CD24/TRAF3IP2/SMARCA4/HSPB1/AKAP12/LILRA2/EEF1G/CDK9/DAPK1/CYBC1/SYK/SERINC5/PTK2/BCR/NLRC5/BTK/PIK3C3/PUM2/PIK3CG/GBP4/CD58/GAPDH/ALYREF/XBP1/SPI1/PRPF8/ARHGEF2/TRIM27/RNASEK/KLHL6/PIK3CD/PARP14/PIKFYVE/SMARCB1/PARP1/GSN/IRAK3/RNF31/PRKDC/NONO/PLCG2/SPN/IPO7/BANK1/IGF2R/TRIM44/CREBZF/LGALS9…	189
BP	GO:2000116	regulation of cysteine-type endopeptidase activity	41/1485	235/18903	1.04734327393981e-06	2.10454058405917e-05	1.57575670275552e-05	CCN2/RAG1/DPEP1/ATP2A3/P2RX1/DAPK1/SYK/BIRC7/EIF2AK3/LAPTM5/GSN/LGALS9/MICAL1/REST/VCP/CARD8/RPS6KA1/MGMT/RHOA/IFI16/DELE1/PML/PAK2/MTCH1/DAP/HSF1/HMGB1/PRDX3/GPI/RAF1/PIH1D1/NDUFA13/HSPD1/ARRB2/BID/PYCARD/CSNK2A1/MYC/CYFIP2/SIAH2/BAX	41
BP	GO:2000758	positive regulation of peptidyl-lysine acetylation	14/1485	40/18903	1.05995547988078e-06	2.12417351531069e-05	1.59045669155528e-05	AUTS2/SOX4/BRD7/SMAD4/SMARCB1/DIP2B/RUVBL2/PML/SF3B1/GLYR1/BAZ1B/PIH1D1/SMARCA5/WBP2	14
BP	GO:0051983	regulation of chromosome segregation	28/1485	132/18903	1.06784329095578e-06	2.134258983929e-05	1.59800809963746e-05	SMARCA4/RB1/BCL7A/NUMA1/ARID1B/BRD7/PUM2/SMARCC1/RCC2/SMARCB1/PBRM1/SMARCD2/SMARCC2/PUM1/CUL3/HNRNPU/ANAPC5/ARID2/ARID1A/SMARCE1/DPF2/SMC4/ZNF207/SMARCA2/SMARCD1/RAD21/BUB3/CSNK2A1	28
BP	GO:1902373	negative regulation of mRNA catabolic process	19/1485	70/18903	1.19112786346773e-06	2.37431487451235e-05	1.77774788773556e-05	YBX3/IGF2BP1/TRAF3IP2/HNRNPD/RBM38/IGF2BP3/LARP4B/MAPK14/HNRNPAB/HNRNPU/TAF15/TARDBP/MAPKAPK2/THRAP3/ELAVL1/MYD88/SYNCRIP/DHX9/SECISBP2	19
BP	GO:0030334	regulation of cell migration	123/1485	1025/18903	1.20554898077078e-06	2.39666984873979e-05	1.79448598285506e-05	TP53INP1/MEF2C/GAB1/MDK/JUP/STK24/PTPRK/DPEP1/CD81/SEMA6A/ARHGAP4/PTEN/MPP1/FBXW7/LEF1/SCARB1/CD74/INSR/MAP4K4/ITGA4/HSPB1/AKAP12/ATP5F1B/GNA12/ENG/GNAI2/DOCK8/MAZ/ADAM10/MACF1/LDLRAD4/PTK2/BCR/RBBP4/HDAC7/PECAM1/RAPGEF2/STK39/PIK3CG/WASHC1/XBP1/SPI1/ARHGEF2/RCC2/PIK3CD/SUN2/RIPOR1/RHOB/PLCG2/SPN/ATP2B4/MAP3K3/GLUL/LGALS9/PRKX/ZMYND8/ROCK2/CD99/OGT/APP/PTK2B/CD200/CCAR1/NCKAP1L/CYGB/ITGA5/ADA/NUM…	123
BP	GO:1901361	organic cyclic compound catabolic process	72/1485	517/18903	1.32477317661237e-06	2.62523262221483e-05	1.96562039814346e-05	YBX3/ZCCHC7/IGF2BP1/PAN3/SCARB1/TRAF3IP2/NEIL1/PUM2/NT5C2/HNRNPD/SMG1/ENTPD4/NUDT3/RBM38/PDE7A/IGF2BP3/UPF2/UPF3B/LARP4B/RC3H1/ABCC1/ROCK2/MAPK14/RNASEH2B/SMG7/COMT/HNRNPAB/PUM1/DCP2/VCP/YWHAH/ADA/MGAT1/HNRNPU/PNP/TAF15/AGO2/DICER1/NUDT5/APEX1/SND1/TARDBP/TUT4/RC3H2/CNOT2/MAPKAPK2/THRAP3/GIGYF2/CNOT8/ELAVL1/MYD88/AHCY/EXOSC10/NBDY/HSF1/LRPPRC/AASDHPPT/SNX17/CASC3/TENT2/TDG/GRSF1/XRN1/NUDT1/FHIT/S…	72
BP	GO:0016574	histone ubiquitination	16/1485	52/18903	1.32754238287251e-06	2.62523262221483e-05	1.96562039814346e-05	RAG1/UHRF1/USP22/SUZ12/KDM1A/UBE2A/TRIP12/HUWE1/DDB1/KDM2B/OTUB1/UBE2E1/PAF1/UBR5/CDC73/UBR2	16
BP	GO:0000070	mitotic sister chromatid segregation	37/1485	204/18903	1.33298825940265e-06	2.62904676491684e-05	1.96847620476153e-05	SMARCA4/INO80/RB1/BCL7A/NUMA1/ARID1B/PDS5A/BRD7/SMARCC1/SMARCB1/PBRM1/SMARCD2/PPP2R1A/SMARCC2/POGZ/NIPBL/CUL3/HNRNPU/ANAPC5/ARID2/SMC1A/KPNB1/ARID1A/AKAP8L/PDS5B/BAZ1B/SMARCE1/DPF2/RAB11A/ATRX/SMC4/SMARCA5/ZNF207/SMARCA2/SMARCD1/RAD21/BUB3	37
BP	GO:0019439	aromatic compound catabolic process	69/1485	489/18903	1.3684141575786e-06	2.69181469155265e-05	2.01547315120372e-05	YBX3/ZCCHC7/IGF2BP1/PAN3/TRAF3IP2/NEIL1/PUM2/NT5C2/HNRNPD/SMG1/ENTPD4/NUDT3/RBM38/PDE7A/IGF2BP3/UPF2/UPF3B/LARP4B/RC3H1/ABCC1/ROCK2/MAPK14/RNASEH2B/SMG7/COMT/HNRNPAB/PUM1/DCP2/VCP/ADA/MGAT1/HNRNPU/PNP/TAF15/AGO2/DICER1/NUDT5/APEX1/SND1/TARDBP/TUT4/RC3H2/CNOT2/MAPKAPK2/THRAP3/GIGYF2/CNOT8/ELAVL1/MYD88/AHCY/EXOSC10/NBDY/HSF1/LRPPRC/AASDHPPT/CASC3/TENT2/TDG/GRSF1/XRN1/NUDT1/FHIT/SYNCRIP/LSM2/DHX9/SE…	69
BP	GO:0071495	cellular response to endogenous stimulus	157/1485	1387/18903	1.40136613986286e-06	2.7493994476312e-05	2.05858924316917e-05	SMAD1/ZMIZ1/MDM2/CCN2/GNAS/MEF2C/GAB1/JUP/FLT3/PTPRK/MZB1/CASTOR2/LMO2/SOCS2/FOXO1/DDX17/ZEB2/LEF1/NREP/GNB1/INSR/ITGA4/SMARCA4/PRKCB/ENG/GNAI2/RB1/CRIM1/DNMT3A/LDLRAD4/TFPI/PTK2/NUMA1/KDM5B/ACAP2/RBBP4/NR3C1/TRIM24/BCL11A/RAPGEF2/PIK3CG/HNRNPD/SMAD4/SMARCC1/DNM2/XBP1/SPI1/ARHGEF2/KDM1A/CSK/YWHAG/PARP1/MCM7/PTPRE/CSNK1E/PRKDC/GLG1/CCND3/SPIDR/RAP1GDS1/ATP2B4/WASF1/UBE3A/ABCC1/ROCK2/OGT/APP/BCL2L1…	157
BP	GO:0140014	mitotic nuclear division	51/1485	325/18903	1.52592085524208e-06	2.98593151647502e-05	2.23569059997855e-05	INSR/SMARCA4/TASOR/INO80/RB1/BCL7A/NUMA1/ARID1B/PDS5A/BRD7/SMARCC1/UBE2S/SMARCB1/PBRM1/SMARCD2/PPP2R1A/SMARCC2/POGZ/NIPBL/CUL3/HNRNPU/PHIP/ANKLE2/ANAPC5/RHOA/REEP3/ARID2/SMC1A/KPNB1/ARID1A/AKAP8L/PDS5B/BAZ1B/PHB2/SMARCE1/NDE1/DPF2/RAB11A/ATRX/SMC4/SMARCA5/STAG1/ZNF207/BANF1/STAG2/SMARCA2/SMARCD1/RAD21/KIF2A/UBE2I/BUB3	51
BP	GO:0043966	histone H3 acetylation	20/1485	78/18903	1.67750349235587e-06	3.2739787481358e-05	2.45136349288337e-05	USP22/LEF1/TAF10/YEATS2/KMT2A/SMAD4/SPI1/KAT6B/SMARCB1/SF3B3/SUPT3H/ING4/KAT8/SUPT20H/PIH1D1/PBXIP1/KAT6A/WBP2/POLE3/EP300	20
BP	GO:0002504	antigen processing and presentation of peptide or polysaccharide antigen via MHC class II	13/1485	36/18903	1.71081763640403e-06	3.33030256044796e-05	2.49353546402419e-05	HLA-DRB5/CD74/HLA-DQA2/DNM2/PIKFYVE/HLA-DOA/HLA-DRA/HLA-DPA1/HLA-DMA/HLA-DMB/ARL8B/HLA-DQA1/PYCARD	13
BP	GO:0032259	methylation	58/1485	390/18903	1.78752711565851e-06	3.47058836092139e-05	2.59857325330316e-05	MYB/PAX5/TRIM28/AUTS2/DNMT3A/BRD4/KMT2A/SMAD4/BOD1L1/SUZ12/SPI1/NSD2/KDM1A/PAXBP1/SMARCB1/BAZ2A/PARP1/RBM15B/SETD5/KANSL1/SETD2/OGT/KDM6A/TARBP1/COMT/PCMTD1/ATF7IP/DNMT1/HCFC1/KMT2C/MGMT/MTA2/EHMT1/MTF2/WDR6/CTNNB1/CTCF/KMT5B/SETDB2/NFYC/PRMT1/EHMT2/TRMT1/ASMTL/IWS1/KAT8/PAF1/DMAP1/CXXC1/ASH1L/ATRX/PIH1D1/SMARCA5/RAB6A/CREBBP/NSD1/MYC/RIF1	58
BP	GO:0010212	response to ionizing radiation	29/1485	143/18903	1.8238871781219e-06	3.53200949649254e-05	2.64456180149281e-05	MDM2/INTS3/INO80/DNMT3A/DNM2/LIG4/KDM1A/PARP1/RHOB/PRKDC/SPIDR/MAPK14/BCL2L1/MTA1/NIPBL/TP53BP1/MGMT/COP1/IFI16/PML/XRCC5/UIMC1/ERCC1/HSF1/BCL2/XRCC6/MYC/NUCKS1/BAX	29
BP	GO:0009615	response to virus	60/1485	409/18903	1.8777518608682e-06	3.62692381395084e-05	2.71562808220759e-05	CDK6/DDX17/TRIM28/TRAF3IP2/HSPB1/EEF1G/SERINC5/NLRC5/PUM2/TRIM27/IRAK3/TRIM44/CREBZF/LGALS9/TRIM38/MAPK14/SETD2/BCL2L1/POU2AF1/PUM1/URI1/CARD8/ANKRD17/ILF3/DHX15/SHFL/STMN1/IRF7/IFI16/PML/G3BP1/UNC93B1/TRIM22/TRIM8/CCT5/SENP7/MYD88/IRF2/PHB2/SERINC3/CALR/NCBP3/VAMP8/BANF1/BCL2/ADAR/MX1/HNRNPUL1/PPM1B/AUP1/DHX9/HIF1A/NFKB1/BST2/PYCARD/RNF216/BNIP3L/USP15/TRIM56/BAX	60
BP	GO:1902115	regulation of organelle assembly	37/1485	207/18903	1.91492700432903e-06	3.68919571065967e-05	2.7622536304985e-05	SEPTIN9/TAPT1/HAP1/PAN3/NUMA1/SMAD4/DNM2/GDI2/TBC1D14/FSCN1/PIKFYVE/GSN/CCDC88A/SENP6/SDCCAG8/HNRNPU/ASAP1/MTMR3/PDCD6IP/RHOA/RAB3GAP1/PPP1R35/SEPTIN7/GSK3B/G3BP1/MAP4/RABEP2/TRAPPC12/RAB1B/CNOT2/ODF2/DYNC1H1/EHMT2/NBDY/RNF5/CEP135/RBM14	37
BP	GO:0009199	ribonucleoside triphosphate metabolic process	42/1485	249/18903	1.93526323294722e-06	3.71878988850397e-05	2.78441201720481e-05	CBFA2T3/INSR/PFKL/ATP5F1B/GAPDH/ENTPD4/PARP1/OGT/APP/IMPDH2/VCP/DHTKD1/HSPA8/SDHA/ATP5F1C/AK2/NME2/RHOA/ATP5F1A/ATP5MF/NDUFA7/AK3/NUDT5/ATP5MC2/ATP6V0C/CTPS1/NDUFV1/ATP5IF1/ATP5MC3/GPI/ATP5PB/NDUFA13/ZBTB7A/NME4/ALDOA/ATP5PF/NDUFS7/HIF1A/EP300/DNM1L/NDUFB4/TPI1	42
BP	GO:0043254	regulation of protein-containing complex assembly	60/1485	410/18903	2.03529521775812e-06	3.90098250070307e-05	2.92082717215113e-05	FCHSD2/SPTBN1/DBN1/SPTAN1/RB1/SYK/LDLRAD4/NUMA1/SSH2/TCL1A/FSCN1/PARP1/GSN/ADD1/PLCG2/SPIDR/PTK2B/NCKAP1L/CKAP5/ATF7IP/VCP/SENP6/HSPA8/ASAP1/CARD8/HCFC1/EIF4G1/DYRK1A/RHOA/STMN1/TBCD/GSK3B/NCK2/ARHGEF7/FAF1/TRAPPC12/PTPN11/MYD88/NAPA/DCTN1/FLII/STMP1/HSF1/HMGB1/VPS35/MYADM/RAF1/PIH1D1/TMOD3/CAPG/ARFGEF1/BID/ICE1/RAC1/PYCARD/SORL1/AKAP9/EP300/CYFIP2/BAX	60
BP	GO:0061024	membrane organization	108/1485	881/18903	2.071280891217e-06	3.95980170379721e-05	2.96486754572643e-05	FCHSD2/SPTBN1/RUBCNL/IGLL1/PTEN/MYO18A/VAV3/SH3GLB2/CD24/PRKCB/SHANK3/LAPTM5/DNM2/GAK/PIKFYVE/PAFAH1B1/SUN2/GSN/RFTN1/CCDC88A/PLCG2/CTDNEP1/ABCC1/HSPA4/BCL2L1/EXOC4/BAG6/SYNGR1/NCKAP1L/TRAPPC8/TOMM6/HSPA8/LMNB1/MYH9/CUL3/PACSIN2/ASAP1/PDCD6IP/ANKLE2/ROMO1/ZDHHC2/RHOA/REEP3/ELMO1/HGS/STARD3/TRAPPC5/HUWE1/GSK3B/CLPTM1L/AKAP8L/PLEKHM1/TARDBP/STX16/TRAPPC12/SEC13/MTCH1/GET3/GRAMD1A/LEMD3/STX7/AP3D1/C…	108
BP	GO:0048511	rhythmic process	48/1485	302/18903	2.13176259648665e-06	4.06503199202493e-05	3.04365782103103e-05	MDK/NRIP1/JUND/PTEN/FBXW7/ADNP/KDM5B/GNAQ/KMT2A/HNRNPD/HNRNPL/PARP1/CSNK1E/PRKDC/NONO/TOP1/UBE3A/SFPQ/ROCK2/OGT/IMPDH2/MTA1/HNRNPU/DYRK1A/HDAC2/KDM5C/HUWE1/GSK3B/CREB1/SETX/PML/TARDBP/DDB1/THRAP3/AHCY/CUL4A/HDAC1/MYCBP2/CBX3/ARRB2/CREBBP/KDM5A/DHX9/USP9X/CSNK2A1/EP300/DNM1L/SIAH2	48
BP	GO:0030162	regulation of proteolysis	95/1485	750/18903	2.16758483709496e-06	4.12282357691727e-05	3.08692877429595e-05	MDM2/CCN2/RAG1/CBFA2T3/RUNX1/DPEP1/PTEN/FBXW7/ATP2A3/ARIH1/GNA12/P2RX1/DAPK1/SYK/PKD1/CRIM1/TFPI/SIMC1/PTK2/BIRC7/EIF2AK3/GABARAP/LAPTM5/GAPDH/SMARCC1/XPO1/GSN/CSNK1E/GLG1/LGALS9/UBE3A/ROCK2/OGT/MICAL1/APP/PTK2B/BAG6/REST/VCP/TMEM259/RECK/MYH9/CARD8/SPINT2/RPS6KA1/MGMT/RHOA/HDAC2/PIAS1/COP1/IFI16/GSK3B/HECTD1/PSMB8/DELE1/PML/PAK2/MTCH1/UBE2Z/ATP5IF1/PSME4/DAP/OTUD4/HSF1/HMGB1/PRDX3/UBL7/GPI/PSME3…	95
BP	GO:0051049	regulation of transport	193/1485	1791/18903	2.28495558205592e-06	4.33503628829137e-05	3.24582122089002e-05	ABCA13/MEF2C/PCLO/JUP/GRK2/ALOX5/CD81/EDEM1/NKAIN4/KCNK12/HAP1/FOXO1/CD19/TRIM28/PTEN/MYO18A/FBXW7/SCARB1/CD74/CHD7/HPS4/INSR/PFKL/PRKCB/LILRA2/MIB1/SHANK3/GNAI2/P2RX1/CLIC5/DAPK1/SEPTIN2/BMP2K/SYK/NETO1/RIC1/NUMA1/KDM5B/BCR/MEF2A/BTK/GDI1/SOX4/NPEPPS/PIK3C3/UTRN/KMT2A/STK39/PIK3CG/SMAD4/MAP2K2/DNM2/CD38/XBP1/SPI1/TRIM27/UBASH3B/GAB2/TBC1D5/ANKRD13D/CSK/XPO1/SLC12A2/RIPOR1/RNF31/SLC38A2/PLCG2/RAP…	193
BP	GO:0006476	protein deacetylation	26/1485	122/18903	2.33414592165668e-06	4.41714956060346e-05	3.30730282890035e-05	RBBP4/HDAC7/YEATS2/BAZ2A/CTBP1/SFPQ/RCOR1/REST/MTA1/GATAD2B/NIPBL/DYRK1A/MTA2/HDAC2/CHD4/RCOR3/AKAP8L/HDAC5/SUDS3/FNTA/HDAC1/SMARCA5/TBL1XR1/RBM14/KDM5A/EP300	26
BP	GO:0007163	establishment or maintenance of cell polarity	40/1485	234/18903	2.3963087938621e-06	4.52333541265636e-05	3.38680857441913e-05	MYO18A/TRAF3IP2/DOCK8/FRMD4B/PKD1/PTK2/NUMA1/FSCN1/PAFAH1B1/GSN/RHOB/SPN/ROCK2/PARVG/PTK2B/NCKAP1L/CKAP5/SDCCAG8/MYH9/CLIC4/PDCD6IP/SPINT2/CTNNA1/RHOA/GSK3B/MAP4/STK25/DCTN1/NDE1/ARF4/GOLPH3/TCIRG1/ACTR2/RAB10/ARFGEF1/DOCK2/PDLIM1/RAC1/SLC9A3R1/ROCK1	40
BP	GO:1904358	positive regulation of telomere maintenance via telomere lengthening	13/1485	37/18903	2.44839700613617e-06	4.6100170329642e-05	3.45171069378922e-05	HNRNPA2B1/CCT6A/MAPK1/HMBOX1/XRCC5/CTNNB1/CCT7/CCT5/TNKS2/CCT2/PNKP/CCT3/CCT4	13
BP	GO:0070663	regulation of leukocyte proliferation	44/1485	269/18903	2.58994977875821e-06	4.86429009955217e-05	3.64209547041984e-05	MEF2C/MZB1/CD81/PTEN/VAV3/CD74/CD24/SYK/PTK2/BTK/SASH3/TNFRSF21/CD38/TMEM131L/INPP5D/SPN/LGALS9/RC3H1/HHEX/BCL2L1/NCKAP1L/ADA/PNP/MAPK1/CD22/NCK2/HLA-DPA1/HLA-DMB/PKN1/CTNNB1/SLC39A10/MYD88/HMGB1/AIF1/CD46/STAT6/PPP3CA/BCL2/BID/BST2/PYCARD/TGFBR2/IL6ST/PTPN6	44
BP	GO:0019882	antigen processing and presentation	24/1485	108/18903	2.60135215935921e-06	4.87116183935256e-05	3.64724062662736e-05	HLA-DRB5/CD74/HLA-DQA2/DNM2/PIKFYVE/ERAP2/RFTN1/HLA-DOA/RAB5B/LNPEP/HLA-DRA/PSMB8/HLA-DPA1/HLA-DMA/HLA-DMB/AP3D1/TAP2/WAS/ARL8B/CALR/RAB6A/HLA-DQA1/RAB10/PYCARD	24
BP	GO:0018105	peptidyl-serine phosphorylation	49/1485	313/18903	2.60664178694451e-06	4.87116183935256e-05	3.64724062662736e-05	GRK2/STK32B/PTEN/PRKCB/MKNK2/SYK/PKD1/STK38/EIF2AK3/TCL1A/STK39/SMG1/MAP2K2/PIKFYVE/HIPK3/CSNK1E/PRKDC/TOP1/ATP2B4/PRKX/ROCK2/CSNK1G2/MAPK14/APP/CAB39/SH2D3C/MAPK1/RPS6KA1/EIF4G1/DYRK1A/TCL1B/PKN2/GSK3B/NCK2/PKN1/PAK2/MAPKAPK2/AKT2/RAF1/ARRB2/BCL2/NSD1/MARK3/CSNK2A1/WNK1/AKAP9/TGFBR2/ROCK1/BAX	49
BP	GO:0002262	myeloid cell homeostasis	32/1485	169/18903	2.62249924070652e-06	4.88857402101776e-05	3.66027784823115e-05	CDK6/MYB/PRDX1/TRAF3IP2/CDK5RAP3/RB1/BTK/SPI1/INPP5D/PIK3CD/PRKDC/MAPK14/RCOR1/NCKAP1L/IKZF1/ACIN1/SFXN1/G6PD/CITED2/ATP5IF1/PTBP3/PRMT1/HMGB1/GPI/TMOD3/SP3/ZBTB7A/ADAR/IREB2/SLC25A5/HIF1A/BAX	32
BP	GO:0030888	regulation of B cell proliferation	18/1485	67/18903	2.66078326141182e-06	4.94760071618243e-05	3.70447357971371e-05	MEF2C/MZB1/CD81/PTEN/VAV3/CD74/BTK/SASH3/TNFRSF21/CD38/INPP5D/RC3H1/NCKAP1L/ADA/CD22/PKN1/SLC39A10/BCL2	18
BP	GO:0007010	cytoskeleton organization	166/1485	1500/18903	2.70324206340385e-06	5.00054462262554e-05	3.74411487533885e-05	CCN2/PCLO/GAB1/MDK/FCHSD2/SPTBN1/SEMA6A/WASHC4/DBN1/ARHGAP4/MYO18B/WASF2/MYO18A/AUTS2/TPM4/SPTAN1/MARCKSL1/TASOR/SHANK3/SYNE3/INO80/MACF1/PKD1/CSRP2/PTK2/NUMA1/BCR/MEF2A/MPRIP/NIN/GABARAP/PREX1/SSH2/UTRN/SMAD4/GAPDH/WASHC1/ARHGEF2/TRIM27/CLIP2/RANBP9/SORBS3/FSCN1/PAFAH1B1/XPO1/SUN2/AGFG1/GSN/RHOB/CCDC88A/ADD1/RAP1GDS1/WASF1/ZMYM4/ROCK2/RFLNB/PPP2R1A/PARVG/SETD2/MICAL1/ARHGAP17/PTK2B/TAOK1/CEP68/N…	166
BP	GO:0035304	regulation of protein dephosphorylation	22/1485	94/18903	2.71467661758854e-06	5.00054462262554e-05	3.74411487533885e-05	GNA12/GNAI2/RCAN1/BOD1L1/ROCK2/NCKAP1L/YWHAE/PPP1R12A/ANKLE2/PPP6R1/CSNK2B/PPP6R3/GSK3B/SLC39A10/SWAP70/PTBP1/FKBP1A/PPP2R5A/PPIA/PPP6R2/CALM3/ROCK1	22
BP	GO:0001783	B cell apoptotic process	11/1485	27/18903	2.71601487195447e-06	5.00054462262554e-05	3.74411487533885e-05	PTEN/CD74/TRAF3IP2/BTK/TNFRSF21/ADA/PKN1/SLC39A10/BCL2/FOXP1/BAX	11
BP	GO:0070199	establishment of protein localization to chromosome	11/1485	27/18903	2.71601487195447e-06	5.00054462262554e-05	3.74411487533885e-05	SPIDR/CCT6A/NIPBL/RUVBL2/CCT7/CCT5/PIH1D1/CCT2/WBP2/CCT3/CCT4	11
BP	GO:0007623	circadian rhythm	37/1485	210/18903	2.725294018485e-06	5.00530043935512e-05	3.74767575230434e-05	NRIP1/JUND/PTEN/FBXW7/GNAQ/KMT2A/HNRNPD/HNRNPL/PARP1/CSNK1E/PRKDC/NONO/TOP1/UBE3A/SFPQ/ROCK2/OGT/IMPDH2/MTA1/HNRNPU/DYRK1A/HDAC2/HUWE1/GSK3B/CREB1/SETX/PML/TARDBP/DDB1/THRAP3/AHCY/HDAC1/MYCBP2/KDM5A/USP9X/EP300/SIAH2	37
BP	GO:1904872	regulation of telomerase RNA localization to Cajal body	9/1485	18/18903	2.81694200210764e-06	5.16094153572417e-05	3.86421068761773e-05	DCP2/CCT6A/RUVBL2/CCT7/CCT5/EXOSC10/CCT2/CCT3/CCT4	9
BP	GO:0018209	peptidyl-serine modification	51/1485	332/18903	2.88298734018444e-06	5.26902942979919e-05	3.94514057077871e-05	GRK2/STK32B/PTEN/PRKCB/MKNK2/SYK/PKD1/STK38/EIF2AK3/TCL1A/STK39/SMG1/MAP2K2/PIKFYVE/HIPK3/CSNK1E/PRKDC/TOP1/ATP2B4/PRKX/ROCK2/CSNK1G2/MAPK14/APP/CAB39/SH2D3C/MAPK1/RPS6KA1/EIF4G1/DYRK1A/TCL1B/PKN2/GSK3B/NCK2/PKN1/PAK2/GALNT2/MAPKAPK2/GALNT1/AKT2/RAF1/ARRB2/BCL2/NSD1/MARK3/CSNK2A1/WNK1/AKAP9/TGFBR2/ROCK1/BAX	51
BP	GO:0048255	mRNA stabilization	17/1485	61/18903	2.89541708238897e-06	5.27883968069696e-05	3.95248591195434e-05	YBX3/IGF2BP1/TRAF3IP2/HNRNPD/RBM38/IGF2BP3/LARP4B/MAPK14/HNRNPU/TAF15/TARDBP/MAPKAPK2/THRAP3/ELAVL1/MYD88/SYNCRIP/DHX9	17
BP	GO:0002253	activation of immune response	58/1485	397/18903	3.16480062089852e-06	5.75593300272907e-05	4.30970544277563e-05	MEF2C/CD81/CD19/IGLL1/VAV3/LAT2/PRKCB/LILRA2/SYK/PTK2/BTK/BLNK/LAPTM5/TNFRSF21/CD38/KLHL6/INPP5D/PIK3CD/CSK/RFTN1/RNF31/PRKDC/NONO/PLCG2/BANK1/SFPQ/RC3H1/PLCL2/KHDRBS1/BAG6/NCKAP1L/ADA/VAV1/MAPK1/CMTM3/CD22/GPS2/IFI16/PAK2/XRCC5/THEMIS2/RC3H2/SLC39A10/HMGB1/CD79A/EIF2B1/CD46/DGKZ/BCL2/CREBBP/RBM14/XRCC6/PYCARD/FOXP1/WNK1/EP300/PTPN6/BAX	58
BP	GO:0016575	histone deacetylation	23/1485	102/18903	3.21024016606879e-06	5.82440418479714e-05	4.36097265278175e-05	RBBP4/HDAC7/YEATS2/BAZ2A/CTBP1/SFPQ/RCOR1/REST/MTA1/GATAD2B/NIPBL/MTA2/HDAC2/CHD4/RCOR3/AKAP8L/HDAC5/SUDS3/HDAC1/SMARCA5/TBL1XR1/RBM14/KDM5A	23
BP	GO:0002312	B cell activation involved in immune response	21/1485	88/18903	3.26439017246677e-06	5.90830908939204e-05	4.42379573008942e-05	CD19/MSH6/HMCES/XBP1/SPI1/NSD2/LIG4/PLCG2/PLCL2/PTK2B/POU2AF1/DOCK11/ADA/TP53BP1/PHF14/KMT5B/SWAP70/ERCC1/HSPD1/STAT6/RIF1	21
BP	GO:0048193	Golgi vesicle transport	47/1485	298/18903	3.36829581602593e-06	6.08164522338015e-05	4.55357967297479e-05	SPTBN1/ERGIC1/MYO18A/VPS13C/SNX2/MACF1/LAPTM5/DNM2/TBC1D14/GAK/CSK/AP1G2/EXOC4/VCP/TRAPPC8/CUL3/TRAPPC5/KDELR1/GOPC/TRAPPC12/SEC13/RAB1B/TRIP11/COPB2/AP3D1/SNX1/SNAP23/NAPA/EPS15/ARF3/ARF4/GOLPH3/VTI1A/COPB1/COPZ1/SCAMP2/RAB6A/RAB10/SEC31A/TRAPPC3/COPA/CNST/LAMP1/RABEP1/RAB14/SORL1/YIPF4	47
BP	GO:0051568	histone H3-K4 methylation	19/1485	75/18903	3.68425372473826e-06	6.63609556443819e-05	4.96871960797294e-05	MYB/AUTS2/KMT2A/SMAD4/BOD1L1/KDM1A/KANSL1/OGT/KDM6A/DNMT1/HCFC1/KMT2C/CTNNB1/NFYC/EHMT2/KAT8/CXXC1/ASH1L/PIH1D1	19
BP	GO:0071214	cellular response to abiotic stimulus	51/1485	335/18903	3.75576615380192e-06	6.7203968342708e-05	5.03183946035105e-05	MME/MDM2/TP53INP1/PTPRK/YBX3/RCSD1/PTEN/ENG/INO80/LRRC8C/STK39/DNM2/ARHGEF2/LIG4/KDM1A/PARP1/RHOB/SLC38A2/SPIDR/MAPK14/BCL2L1/SLC12A6/REST/CAB39/TNFRSF1A/NFAT5/NIPBL/TP53BP1/MGMT/SIPA1/IFI16/RUVBL2/XRCC5/DDB1/MYD88/ERCC1/CUL4A/HSF1/AKT2/TENT2/CALR/CREBBP/RAB11B/MAP3K2/XRCC6/NFKB1/PYCARD/MYC/EP300/NUCKS1/BAX	51
BP	GO:0104004	cellular response to environmental stimulus	51/1485	335/18903	3.75576615380192e-06	6.7203968342708e-05	5.03183946035105e-05	MME/MDM2/TP53INP1/PTPRK/YBX3/RCSD1/PTEN/ENG/INO80/LRRC8C/STK39/DNM2/ARHGEF2/LIG4/KDM1A/PARP1/RHOB/SLC38A2/SPIDR/MAPK14/BCL2L1/SLC12A6/REST/CAB39/TNFRSF1A/NFAT5/NIPBL/TP53BP1/MGMT/SIPA1/IFI16/RUVBL2/XRCC5/DDB1/MYD88/ERCC1/CUL4A/HSF1/AKT2/TENT2/CALR/CREBBP/RAB11B/MAP3K2/XRCC6/NFKB1/PYCARD/MYC/EP300/NUCKS1/BAX	51
BP	GO:0000956	nuclear-transcribed mRNA catabolic process	26/1485	125/18903	3.75802792872936e-06	6.7203968342708e-05	5.03183946035105e-05	ZCCHC7/IGF2BP1/PAN3/HNRNPD/SMG1/UPF2/UPF3B/RC3H1/SMG7/HNRNPAB/DCP2/HNRNPU/AGO2/TUT4/RC3H2/CNOT2/THRAP3/CNOT8/EXOSC10/NBDY/CASC3/TENT2/XRN1/SYNCRIP/DHX9/SECISBP2	26
BP	GO:0048025	negative regulation of mRNA splicing, via spliceosome	10/1485	23/18903	3.83889794252839e-06	6.84863057766104e-05	5.12785337531051e-05	HNRNPA2B1/HNRNPL/DYRK1A/U2AF2/SRSF9/RBM42/PTBP1/SRSF6/SRSF4/HNRNPK	10
BP	GO:0009144	purine nucleoside triphosphate metabolic process	41/1485	247/18903	3.86253871826139e-06	6.87439926642949e-05	5.14714745989869e-05	CBFA2T3/INSR/PFKL/ATP5F1B/GAPDH/PARP1/OGT/APP/IMPDH2/VCP/DHTKD1/ADA/HSPA8/SDHA/ATP5F1C/AK2/NME2/RHOA/ATP5F1A/ATP5MF/NDUFA7/AK3/NUDT5/ATP5MC2/ATP6V0C/NDUFV1/ATP5IF1/ATP5MC3/GPI/ATP5PB/NDUFA13/ZBTB7A/NME4/ALDOA/ATP5PF/NDUFS7/HIF1A/EP300/DNM1L/NDUFB4/TPI1	41
BP	GO:2001242	regulation of intrinsic apoptotic signaling pathway	32/1485	172/18903	3.87599236559539e-06	6.88195794128873e-05	5.15280695283678e-05	MDM2/YBX3/FBXW7/CD74/HSPB1/GRINA/EIF2AK3/SYVN1/XBP1/ARHGEF2/KDM1A/PARP1/NONO/SFPQ/BCL2L1/URI1/DNAJA1/NCK2/SERINC3/HDAC1/NDUFA13/PPIA/BCL2/BID/HNRNPK/UBQLN1/HIF1A/PYCARD/SLC9A3R1/MYC/DNM1L/BAX	32
BP	GO:0051240	positive regulation of multicellular organismal process	170/1485	1553/18903	3.9175540553663e-06	6.93926932792964e-05	5.19571836178165e-05	SMAD1/MME/ZMIZ1/CCN2/GNAS/RAG1/MEF2C/GAB1/MDK/JUP/MYB/ALOX5/RUNX1/YBX3/CD81/SPTBN1/CD34/TAPT1/HAP1/CUX1/DBN1/LEF1/CD74/CHD7/ADNP/SMARCA4/HSPB1/AKAP12/PRKCB/ENG/LILRA2/SHANK3/GNAI2/CAPRIN1/CDK9/RB1/MACF1/SYK/BCL7A/PTK2/NUMA1/KDM5B/MEF2A/ARID1B/BTK/GDI1/SOX4/RBBP4/EIF2AK3/NIN/HMCES/BRD7/LAPTM5/SASH3/PIK3CG/CD58/SMAD4/C1QTNF4/GAPDH/MAP2K2/SPEN/SMARCC1/CD38/XBP1/ARHGEF2/NSD2/TRIM27/LIG4/KDM1A/INPP5D/…	170
BP	GO:0045862	positive regulation of proteolysis	55/1485	372/18903	3.93009546616653e-06	6.94502685806024e-05	5.20002926306021e-05	MDM2/CCN2/CBFA2T3/PTEN/FBXW7/ATP2A3/ARIH1/P2RX1/DAPK1/SYK/PTK2/EIF2AK3/GABARAP/LAPTM5/GSN/CSNK1E/LGALS9/ROCK2/OGT/APP/PTK2B/BAG6/REST/VCP/TMEM259/MYH9/CARD8/RHOA/HDAC2/PIAS1/COP1/IFI16/GSK3B/HECTD1/PML/MTCH1/ATP5IF1/PSME4/DAP/HSF1/HMGB1/PSME3/NDUFA13/HSPD1/PICALM/BID/NRDC/NUB1/UBQLN1/PYCARD/MYC/CYFIP2/PSME2/RAD23A/BAX	55
BP	GO:0035601	protein deacylation	27/1485	133/18903	4.00560023574293e-06	7.06175984957037e-05	5.2874320887401e-05	RBBP4/HDAC7/YEATS2/ABHD17B/BAZ2A/CTBP1/SFPQ/RCOR1/REST/MTA1/GATAD2B/NIPBL/DYRK1A/MTA2/HDAC2/CHD4/RCOR3/AKAP8L/HDAC5/SUDS3/FNTA/HDAC1/SMARCA5/TBL1XR1/RBM14/KDM5A/EP300	27
BP	GO:0033119	negative regulation of RNA splicing	11/1485	28/18903	4.15622608610996e-06	7.31006823380517e-05	5.47335086064314e-05	HNRNPA2B1/HNRNPL/DYRK1A/U2AF2/SRSF9/RBM42/PTBP3/PTBP1/SRSF6/SRSF4/HNRNPK	11
BP	GO:0050821	protein stabilization	37/1485	214/18903	4.3018974734407e-06	7.54851728027446e-05	5.65188753799955e-05	PTEN/FBXW7/HPS4/MAPK8IP3/GNAQ/SOX4/SYVN1/GAPDH/TRIM44/BAG6/ATF7IP/CCT6A/URI1/HCFC1/ATP1B3/CDC37/CREB1/RUVBL2/CCT7/VHL/SUGT1/CCT5/USP33/PHB2/LAMP2/PIH1D1/CALR/HSPD1/MDM4/CCT2/CRTAP/ZNF207/LAMP1/USP9X/CCT3/CCT4/EP300	37
BP	GO:1905818	regulation of chromosome separation	24/1485	111/18903	4.32894365455127e-06	7.57818590580112e-05	5.67410166676917e-05	SMARCA4/RB1/BCL7A/NUMA1/ARID1B/BRD7/SMARCC1/SMARCB1/PBRM1/SMARCD2/SMARCC2/CUL3/ANAPC5/ARID2/ARID1A/SMARCE1/DPF2/SMC4/ZNF207/SMARCA2/SMARCD1/RAD21/BUB3/CSNK2A1	24
BP	GO:0042325	regulation of phosphorylation	143/1485	1264/18903	4.41770565847904e-06	7.71550228904927e-05	5.77691613038197e-05	CCN2/MEF2C/FLT3/CBFA2T3/CD81/SOCS2/CD19/PTEN/PPP1R14B/FBXW7/VAV3/CD74/INSR/CD24/ADNP/HSPB1/CDK2AP1/ENG/CDK5RAP3/RB1/SYK/PKD1/LDLRAD4/STK38/PTK2/GNAQ/NLRC5/EIF2AK3/PECAM1/CCNY/TCL1A/RAPGEF2/PIK3CG/SMAD4/WASHC1/MAP2K2/ARHGEF2/TRIM27/UBASH3B/CSK/YWHAG/PARP14/HIPK3/MCM7/IRAK3/PRKDC/CCDC88A/CCND3/PLCG2/IPO7/BANK1/ATP2B4/ROCK2/PPP2R1A/WDFY2/OGT/MICAL1/APP/HHEX/PTK2B/MAP3K11/TAOK1/NCKAP1L/MAP4K2/CAB39/I…	143
BP	GO:0006898	receptor-mediated endocytosis	42/1485	257/18903	4.43994278500718e-06	7.73626394357312e-05	5.79246124104606e-05	GRK2/FCHSD2/CD81/INSR/ITGA4/BMP2K/SYK/DNM2/RNASEK/TBC1D5/ANKRD13D/GAK/ARHGAP27/PIKFYVE/PLCG2/IGF2R/WASF1/AP1G2/CLTC/MKLN1/NUMB/REPS1/PPP3R1/HGS/SCARB2/DTNBP1/CANX/DGKD/ATXN2/CLTA/SNX1/CD9/EPS15/UNC119/SNX17/PICALM/CD2AP/ARRB2/HNRNPK/RAC1/SORL1/TGFBR2	42
BP	GO:1902915	negative regulation of protein polyubiquitination	7/1485	11/18903	4.53184203170518e-06	7.8780277179061e-05	5.89860565056951e-05	TRIM44/TRIP12/GPS2/PARP10/OTUB1/UBR5/PPIA	7
BP	GO:0007062	sister chromatid cohesion	17/1485	63/18903	4.69884263225626e-06	8.14938484364629e-05	6.10178196988802e-05	STAG3/FBXW7/RB1/PDS5A/SFPQ/PPP2R1A/POGZ/NIPBL/SMC1A/CTNNB1/CTCF/PDS5B/PHB2/ATRX/STAG1/STAG2/RAD21	17
BP	GO:0061013	regulation of mRNA catabolic process	34/1485	190/18903	4.79847002728168e-06	8.28884732129939e-05	6.20620330327039e-05	YBX3/IGF2BP1/PAN3/TRAF3IP2/PUM2/HNRNPD/RBM38/IGF2BP3/LARP4B/RC3H1/ROCK2/MAPK14/HNRNPAB/PUM1/DCP2/HNRNPU/TAF15/AGO2/APEX1/TARDBP/TUT4/RC3H2/CNOT2/MAPKAPK2/THRAP3/GIGYF2/CNOT8/ELAVL1/MYD88/CASC3/SYNCRIP/DHX9/SECISBP2/ROCK1	34
BP	GO:0051569	regulation of histone H3-K4 methylation	13/1485	39/18903	4.81102438263183e-06	8.28884732129939e-05	6.20620330327039e-05	MYB/AUTS2/KMT2A/SMAD4/KDM1A/KANSL1/OGT/DNMT1/HCFC1/CTNNB1/EHMT2/KAT8/PIH1D1	13
BP	GO:0001701	in utero embryonic development	57/1485	393/18903	4.81252138788486e-06	8.28884732129939e-05	6.20620330327039e-05	ZMIZ1/YBX3/TERF2/TRIM28/DBN1/MYO18B/LEF1/TAF10/CHD7/TASOR/GNA12/MIB1/ADAM10/PKD1/SMAD4/LIG4/SMARCB1/NASP/THOC2/SETD2/RNASEH2B/BCL2L1/BPTF/CHST11/EGLN1/ADA/MGAT1/RBBP6/MYH9/CUL3/SPINT2/MAPK1/CMTM3/HECTD1/SMAD2/CTNNB1/PTPN18/CITED2/CNOT2/RRP7A/C1orf43/EPN1/PRMT1/CCM2/CUL4A/GPI/WDR74/TBL1XR1/BIRC6/SP3/CCNB1IP1/HM13/CHD8/MBNL1/DAD1/HIF1A/TGFBR2	57
BP	GO:1903900	regulation of viral life cycle	28/1485	142/18903	4.83758616984634e-06	8.31286359071296e-05	6.22418527890453e-05	CIITA/TRIM28/CD74/TASOR/TOP2B/TRIM27/GSN/RESF1/LGALS9/TRIM38/ILF3/SHFL/PKN2/PARP10/IFI16/FAM111A/TRIM22/TRIM8/DDB1/HMGB1/HACD3/BANF1/PPIA/BCL2/ADAR/MX1/BST2/RAD23A	28
BP	GO:0090670	RNA localization to Cajal body	9/1485	19/18903	4.97843449375357e-06	8.47694711635715e-05	6.34704141069122e-05	DCP2/CCT6A/RUVBL2/CCT7/CCT5/EXOSC10/CCT2/CCT3/CCT4	9
BP	GO:0090671	telomerase RNA localization to Cajal body	9/1485	19/18903	4.97843449375357e-06	8.47694711635715e-05	6.34704141069122e-05	DCP2/CCT6A/RUVBL2/CCT7/CCT5/EXOSC10/CCT2/CCT3/CCT4	9
BP	GO:0090672	telomerase RNA localization	9/1485	19/18903	4.97843449375357e-06	8.47694711635715e-05	6.34704141069122e-05	DCP2/CCT6A/RUVBL2/CCT7/CCT5/EXOSC10/CCT2/CCT3/CCT4	9
BP	GO:0090685	RNA localization to nucleus	9/1485	19/18903	4.97843449375357e-06	8.47694711635715e-05	6.34704141069122e-05	DCP2/CCT6A/RUVBL2/CCT7/CCT5/EXOSC10/CCT2/CCT3/CCT4	9
BP	GO:0009141	nucleoside triphosphate metabolic process	43/1485	267/18903	5.04511207936027e-06	8.55271628755073e-05	6.40377292742929e-05	CBFA2T3/INSR/PFKL/ATP5F1B/GAPDH/ENTPD4/PARP1/OGT/APP/IMPDH2/VCP/DHTKD1/ADA/HSPA8/SDHA/ATP5F1C/AK2/NME2/RHOA/ATP5F1A/ATP5MF/NDUFA7/AK3/NUDT5/ATP5MC2/ATP6V0C/CTPS1/NDUFV1/ATP5IF1/ATP5MC3/GPI/ATP5PB/NDUFA13/ZBTB7A/NME4/ALDOA/ATP5PF/NDUFS7/HIF1A/EP300/DNM1L/NDUFB4/TPI1	43
BP	GO:0032870	cellular response to hormone stimulus	78/1485	595/18903	5.04581656563194e-06	8.55271628755073e-05	6.40377292742929e-05	ZMIZ1/MEF2C/GAB1/FLT3/MZB1/LMO2/SOCS2/FOXO1/DDX17/GNB1/INSR/SMARCA4/PRKCB/GNAI2/RB1/TFPI/PTK2/NR3C1/TRIM24/SMARCC1/XBP1/KDM1A/CSK/YWHAG/PARP1/PTPRE/PRKDC/CCND3/RAP1GDS1/UBE3A/ROCK2/OGT/REST/YWHAH/HSPA8/URI1/HNRNPU/PHIP/DNAJA1/RHOA/SAFB/ATP5F1A/CSNK2B/GSK3B/ARID1A/HDAC5/APEX1/PKN1/AHCYL1/CALCOCO1/CNOT2/PTPN11/EGLN2/PHB2/HSF1/AKT2/EIF4EBP2/AIF1/HDAC1/NCOA3/NCOA4/CALR/STAT6/CDK4/UBR5/SNX5/WBP2/RAB10…	78
BP	GO:0070534	protein K63-linked ubiquitination	16/1485	57/18903	5.09257758767923e-06	8.61244739092811e-05	6.44849607851642e-05	TRAF3IP2/UBE2S/TRIM27/UBE2V1/TRIP12/GPS2/PARP10/HECTD1/UBE2E2/OTUB1/ZFP91/RNF5/UBR5/RNF213/UBE2E3/TRIM56	16
BP	GO:0016311	dephosphorylation	53/1485	357/18903	5.18594894584802e-06	8.75055719417922e-05	6.55190460854792e-05	MEF2C/PTPRK/PTEN/GNA12/GNAI2/CDK5RAP3/RCAN1/SSH2/PTP4A3/BOD1L1/UBASH3B/INPP5D/PTPRE/CTDNEP1/ROCK2/PPP2R1A/SMG7/NCKAP1L/PPP3CC/URI1/YWHAE/PPP1R12A/MTMR3/PPP4R2/ANKLE2/PPP6R1/PPP3R1/PPP1R35/CSNK2B/PPP6R3/GSK3B/PTPN18/PTPN11/SLC39A10/RPRD1A/RPAP2/SWAP70/CTDSP2/PTBP1/FKBP1A/PPP2R5A/CTDSP1/PPP4R3B/PPIA/PPP3CA/BCL2/PPP6R2/PPM1B/IQGAP1/CALM3/PPP2R2A/PTPN6/ROCK1	53
BP	GO:0043489	RNA stabilization	18/1485	70/18903	5.25356638752737e-06	8.84468665467727e-05	6.62238323434875e-05	YBX3/IGF2BP1/TRAF3IP2/HNRNPD/RBM38/IGF2BP3/LARP4B/MAPK14/HNRNPU/TAF15/TARDBP/MAPKAPK2/THRAP3/ELAVL1/MYD88/TENT2/SYNCRIP/DHX9	18
BP	GO:1901985	positive regulation of protein acetylation	15/1485	51/18903	5.30781078931902e-06	8.91592935958644e-05	6.67572559829905e-05	AUTS2/SOX4/BRD7/SMAD4/SMARCB1/DIP2B/TAOK1/RUVBL2/PML/SF3B1/GLYR1/BAZ1B/PIH1D1/SMARCA5/WBP2	15
BP	GO:0002429	immune response-activating cell surface receptor signaling pathway	48/1485	312/18903	5.36254175665605e-06	8.96756143870334e-05	6.71438467447079e-05	MEF2C/CD81/CD19/IGLL1/VAV3/LAT2/PRKCB/LILRA2/SYK/PTK2/BTK/BLNK/LAPTM5/TNFRSF21/CD38/KLHL6/INPP5D/PIK3CD/CSK/RFTN1/RNF31/PLCG2/BANK1/RC3H1/PLCL2/KHDRBS1/BAG6/NCKAP1L/ADA/VAV1/MAPK1/CMTM3/CD22/GPS2/PAK2/THEMIS2/RC3H2/SLC39A10/CD79A/EIF2B1/DGKZ/BCL2/CREBBP/FOXP1/WNK1/EP300/PTPN6/BAX	48
BP	GO:0002757	immune response-activating signal transduction	48/1485	312/18903	5.36254175665605e-06	8.96756143870334e-05	6.71438467447079e-05	MEF2C/CD81/CD19/IGLL1/VAV3/LAT2/PRKCB/LILRA2/SYK/PTK2/BTK/BLNK/LAPTM5/TNFRSF21/CD38/KLHL6/INPP5D/PIK3CD/CSK/RFTN1/RNF31/PLCG2/BANK1/RC3H1/PLCL2/KHDRBS1/BAG6/NCKAP1L/ADA/VAV1/MAPK1/CMTM3/CD22/GPS2/PAK2/THEMIS2/RC3H2/SLC39A10/CD79A/EIF2B1/DGKZ/BCL2/CREBBP/FOXP1/WNK1/EP300/PTPN6/BAX	48
BP	GO:0008088	axo-dendritic transport	19/1485	77/18903	5.60498532473264e-06	9.33846660373874e-05	6.9920967339664e-05	TERF2/HAP1/HSPB1/MAPK8IP3/PAFAH1B1/WASF1/TRAK1/SFPQ/APP/HSPA8/HNRNPU/DTNBP1/DYNC1H1/AP3D1/ARL8B/KIF5B/ARMCX3/HIF1A/SPG7	19
BP	GO:0009205	purine ribonucleoside triphosphate metabolic process	40/1485	242/18903	5.60932642819892e-06	9.33846660373874e-05	6.9920967339664e-05	CBFA2T3/INSR/PFKL/ATP5F1B/GAPDH/PARP1/OGT/APP/IMPDH2/VCP/DHTKD1/HSPA8/SDHA/ATP5F1C/AK2/NME2/RHOA/ATP5F1A/ATP5MF/NDUFA7/AK3/NUDT5/ATP5MC2/ATP6V0C/NDUFV1/ATP5IF1/ATP5MC3/GPI/ATP5PB/NDUFA13/ZBTB7A/NME4/ALDOA/ATP5PF/NDUFS7/HIF1A/EP300/DNM1L/NDUFB4/TPI1	40
BP	GO:0002495	antigen processing and presentation of peptide antigen via MHC class II	12/1485	34/18903	5.66678984429292e-06	9.39229580622829e-05	7.03240088740937e-05	HLA-DRB5/CD74/HLA-DQA2/DNM2/PIKFYVE/HLA-DOA/HLA-DRA/HLA-DPA1/HLA-DMA/HLA-DMB/HLA-DQA1/PYCARD	12
BP	GO:0032212	positive regulation of telomere maintenance via telomerase	12/1485	34/18903	5.66678984429292e-06	9.39229580622829e-05	7.03240088740937e-05	CCT6A/MAPK1/HMBOX1/XRCC5/CTNNB1/CCT7/CCT5/TNKS2/CCT2/PNKP/CCT3/CCT4	12
BP	GO:0010921	regulation of phosphatase activity	20/1485	84/18903	5.76737398449655e-06	9.53785852524596e-05	7.14138972416585e-05	MEF2C/GNA12/GNAI2/CDK5RAP3/RCAN1/BOD1L1/ROCK2/NCKAP1L/URI1/PPP1R12A/PPP6R1/PPP1R35/CSNK2B/PPP6R3/GSK3B/SLC39A10/FKBP1A/PPP6R2/CALM3/ROCK1	20
BP	GO:0016925	protein sumoylation	17/1485	64/18903	5.93399939970648e-06	9.79175397633685e-05	7.33149176443345e-05	ZMIZ1/MDM2/TRIM28/HDAC7/BCL11A/UHRF2/TRIM27/TRIM38/CBX4/SENP6/ZBED1/PIAS1/HMG20B/PML/CTNNB1/NSMCE4A/UBE2I	17
BP	GO:0009725	response to hormone	104/1485	861/18903	6.1954397090634e-06	0.000102006413712002	7.63764269257828e-05	MME/ZMIZ1/CCN2/MEF2C/GAB1/MDK/FLT3/MZB1/LMO2/SOCS2/JUND/FOXO1/DDX17/GNB1/INSR/CD24/VPS13C/SMARCA4/PRKCB/ENG/GNAI2/RB1/TFPI/PTK2/NR3C1/TRIM24/STK39/SMARCC1/CD38/XBP1/KDM1A/CSK/YWHAG/PARP1/PTPRE/PRKDC/CCND3/RAP1GDS1/UBE3A/ROCK2/MAPK14/OGT/CAT/PTK2B/REST/YWHAH/CAB39/HSPA8/URI1/HNRNPU/PHIP/DNAJA1/CTNNA1/RHOA/SAFB/ATP5F1A/CSNK2B/GSK3B/ARID1A/CREB1/HDAC5/APEX1/PKN1/AHCYL1/CALCOCO1/CITED2/CNOT2/PTPN11/E…	104
BP	GO:0061061	muscle structure development	87/1485	688/18903	6.2210193671081e-06	0.000102202461031062	7.65232156736005e-05	SMAD1/MDM2/MEF2C/YBX3/CD81/DDX17/PAX5/MYO18B/LEF1/CHD7/TCF12/SMARCA4/ENG/CDK9/RB1/CSRP2/MEF2A/ARID1B/RCAN1/SOX4/BRD7/UTRN/SMAD4/SMARCC1/XBP1/KDM1A/ARID5B/PAXBP1/MBNL3/SMARCB1/PBRM1/HLX/RBM38/QKI/LUC7L/SMARCD2/PLEKHO1/MAPK14/MAML1/CHKB/SMARCC2/REST/EGLN1/DNMT1/MYL6B/MYH9/HNRNPU/ACTN4/ANKRD17/MEF2D/RHOA/ARID2/G6PD/ARID1A/CREB1/UNC45A/HDAC5/HMG20B/CTNNB1/CITED2/FHL1/KMT5B/CCNT2/CD9/SMARCE1/FLII/PTBP…	87
BP	GO:0008284	positive regulation of cell population proliferation	116/1485	986/18903	6.30197148156927e-06	0.000103305343913882	7.73489897680143e-05	CDK6/ZMIZ1/MDM2/CCN2/MEF2C/MDK/FLT3/MZB1/CD81/PTEN/VAV3/EGFL7/LEF1/CD74/INSR/CD24/ITGA4/MARCKSL1/SMARCA4/GNAI2/MAZ/ADAM10/SYK/BCL7A/PTK2/KDM5B/CLEC11A/BTK/SOX4/TCL1A/SASH3/SMAD4/SMARCC1/POLD4/CD38/SUZ12/XBP1/LIG4/GAB2/KDM1A/PIK3CD/PAXBP1/HLX/MAP3K3/GLUL/LGALS9/CDCA7L/MAPK14/RNASEH2B/BCL2L1/PTK2B/CCAR1/NCKAP1L/DNMT1/ADA/UBE2A/CUL3/HNRNPU/PNP/PHIP/TIAL1/CAPNS1/ROMO1/MAPK1/MEF2D/NME2/IRAK1/HDAC2/CAC…	116
BP	GO:0071103	DNA conformation change	23/1485	106/18903	6.39681282542991e-06	0.000104630581772623	7.83412502425678e-05	CHD7/TOP2B/CHD9/HNRNPA2B1/HMGA1/MCM7/TOP1/HHEX/MCM5/CHD1/CHD4/MCM3/SETX/RUVBL2/G3BP1/XRCC5/HMGB1/ATRX/XRCC6/CHD8/DHX9/CHD2/CHD6	23
BP	GO:0050851	antigen receptor-mediated signaling pathway	41/1485	252/18903	6.42680232049737e-06	0.000104663066112675	7.83655726134263e-05	MEF2C/CD81/CD19/IGLL1/VAV3/LAT2/PRKCB/SYK/BTK/BLNK/LAPTM5/TNFRSF21/CD38/KLHL6/INPP5D/PIK3CD/CSK/RFTN1/RNF31/PLCG2/BANK1/RC3H1/PLCL2/KHDRBS1/NCKAP1L/ADA/MAPK1/CMTM3/CD22/GPS2/THEMIS2/RC3H2/SLC39A10/CD79A/EIF2B1/DGKZ/BCL2/FOXP1/WNK1/PTPN6/BAX	41
BP	GO:1903320	regulation of protein modification by small protein conjugation or removal	41/1485	252/18903	6.42680232049737e-06	0.000104663066112675	7.83655726134263e-05	ZMIZ1/PTEN/FBXW7/CDK5RAP3/SOX4/BIRC7/GABARAP/LAPTM5/WASHC1/UBE2S/KDM1A/UBE2V1/TRIM44/UBE3A/OGT/VCP/MTA1/CUL3/DNAJA1/TRIP12/U2AF2/GPS2/PIAS1/HUWE1/PARP10/HMG20B/CTNNB1/USP4/OTUB1/OTUD4/FKBP1A/GPS1/MYCBP2/UBR5/PPIA/ARRB2/UBQLN1/UBE2I/BUB3/HIF1A/SIAH2	41
BP	GO:0051668	localization within membrane	86/1485	679/18903	6.60348836009727e-06	0.000107294538173817	8.03358647379242e-05	JUP/CD81/SPTBN1/TTC7A/CD24/ITGA4/SHANK3/SYNE3/ADAM10/MACF1/GDI1/ACAP2/RAPGEF2/TSPAN14/WASHC1/DNM2/GAK/CSK/PIKFYVE/GSN/RFTN1/CCDC88A/TM9SF2/ATP2B4/ROCK2/HSPA4/BCL2L1/EXOC4/BAG6/CLTC/TOMM6/LMNB1/ATP6AP1/NUMB/TNFRSF1A/ROMO1/RAPGEF6/ZDHHC2/HGS/RAB3GAP1/TM9SF3/ATP1B3/HECTD1/GOPC/STX16/GET3/STX7/AP3D1/MMGT1/SRP9/EPS15/FNTA/ZDHHC3/GOLPH3/VTI1A/SEC61A1/AKT2/PPP2R5A/NAXE/RAB11A/SNX17/SEC63/CLSTN1/VPS35/MY…	86
BP	GO:0002478	antigen processing and presentation of exogenous peptide antigen	13/1485	40/18903	6.6170945950675e-06	0.000107294538173817	8.03358647379242e-05	HLA-DRB5/CD74/HLA-DQA2/DNM2/PIKFYVE/HLA-DOA/LNPEP/HLA-DRA/HLA-DPA1/HLA-DMA/HLA-DMB/TAP2/HLA-DQA1	13
BP	GO:0030071	regulation of mitotic metaphase/anaphase transition	21/1485	92/18903	6.92627549282788e-06	0.000112064738763828	8.39075114954792e-05	SMARCA4/RB1/BCL7A/ARID1B/BRD7/SMARCC1/SMARCB1/PBRM1/SMARCD2/SMARCC2/CUL3/ANAPC5/ARID2/ARID1A/SMARCE1/DPF2/ZNF207/SMARCA2/SMARCD1/RAD21/BUB3	21
BP	GO:0034101	erythrocyte homeostasis	27/1485	137/18903	7.17216155460438e-06	0.000115542904354887	8.65117581348265e-05	CDK6/MYB/PRDX1/CDK5RAP3/RB1/SPI1/INPP5D/PRKDC/MAPK14/RCOR1/NCKAP1L/IKZF1/ACIN1/SFXN1/G6PD/CITED2/ATP5IF1/PTBP3/PRMT1/GPI/TMOD3/SP3/ZBTB7A/ADAR/IREB2/SLC25A5/HIF1A	27
BP	GO:0098732	macromolecule deacylation	27/1485	137/18903	7.17216155460438e-06	0.000115542904354887	8.65117581348265e-05	RBBP4/HDAC7/YEATS2/ABHD17B/BAZ2A/CTBP1/SFPQ/RCOR1/REST/MTA1/GATAD2B/NIPBL/DYRK1A/MTA2/HDAC2/CHD4/RCOR3/AKAP8L/HDAC5/SUDS3/FNTA/HDAC1/SMARCA5/TBL1XR1/RBM14/KDM5A/EP300	27
BP	GO:0048870	cell motility	190/1485	1791/18903	7.50017290210161e-06	0.000120567295576795	9.02737279467442e-05	CDK6/ZMIZ1/CCN2/TP53INP1/MEF2C/GAB1/MDK/JUP/STK24/ALOX5/PTPRK/DPEP1/CD81/SEMA6A/CD34/ZEB2/ARHGAP4/PTEN/MPP1/WASF2/MYO18A/FBXW7/VAV3/LEF1/AUTS2/SCARB1/CD74/INSR/CD24/MAP4K4/ITGA4/HSPB1/AKAP12/ATP5F1B/GNA12/ENG/GNAI2/DOCK8/MAZ/ADAM10/TOP2B/MACF1/SYK/CSF3R/LDLRAD4/PTK2/BCR/RBBP4/HDAC7/PECAM1/PREX1/RAPGEF2/STK39/PIK3CG/PTP4A3/WASHC1/MAP2K2/XBP1/SPI1/ARHGEF2/RCC2/PIK3CD/ARID5B/FSCN1/PIKFYVE/PAFAH1B1/S…	190
BP	GO:0033045	regulation of sister chromatid segregation	23/1485	107/18903	7.55033743446354e-06	0.0001211132453275	9.06825031376613e-05	SMARCA4/RB1/BCL7A/NUMA1/ARID1B/BRD7/SMARCC1/SMARCB1/PBRM1/SMARCD2/SMARCC2/CUL3/HNRNPU/ANAPC5/ARID2/ARID1A/SMARCE1/DPF2/ZNF207/SMARCA2/SMARCD1/RAD21/BUB3	23
BP	GO:0043666	regulation of phosphoprotein phosphatase activity	16/1485	59/18903	8.30336661492108e-06	0.000132777795388601	9.94162348996572e-05	GNA12/GNAI2/RCAN1/BOD1L1/ROCK2/NCKAP1L/PPP1R12A/PPP6R1/CSNK2B/PPP6R3/GSK3B/SLC39A10/FKBP1A/PPP6R2/CALM3/ROCK1	16
BP	GO:0010629	negative regulation of gene expression	168/1485	1551/18903	8.31304458085153e-06	0.000132777795388601	9.94162348996572e-05	SMAD1/CCN2/TP53INP1/MEF2C/YBX3/ZCCHC7/TERF2/CD34/DDX17/IGF2BP1/TRIM28/TIA1/PAN3/FBXW7/LEF1/CD24/ADNP/TRAF3IP2/TASOR/ENG/CAPRIN1/DAPK1/RB1/ADAM10/TLE5/DNMT3A/BTK/SCMH1/HDAC7/EIF2AK3/PUM2/LAPTM5/TASOR2/HNRNPD/TNFRSF21/SMG1/GAPDH/MAP2K2/HNRNPA2B1/HNRNPL/SPI1/TRIM27/KDM1A/INPP5D/CSK/PARP14/SFMBT2/BAZ2A/RBM38/CTBP1/IRAK3/IGF2BP3/UPF2/UPF3B/GLG1/LARP4B/BANK1/ATP2B4/RESF1/CREBZF/LGALS9/RC3H1/ROCK2/MAPK1…	168
BP	GO:0002396	MHC protein complex assembly	9/1485	20/18903	8.42010692735232e-06	0.000133915530387146	0.000100268104216646	HLA-DRB5/HLA-DQA2/HLA-DOA/HLA-DRA/HLA-DPA1/HLA-DMA/HLA-DMB/CALR/HLA-DQA1	9
BP	GO:0002501	peptide antigen assembly with MHC protein complex	9/1485	20/18903	8.42010692735232e-06	0.000133915530387146	0.000100268104216646	HLA-DRB5/HLA-DQA2/HLA-DOA/HLA-DRA/HLA-DPA1/HLA-DMA/HLA-DMB/CALR/HLA-DQA1	9
BP	GO:0010256	endomembrane system organization	77/1485	594/18903	8.73167426761833e-06	0.000138575934502011	0.000103757541805625	SPTBN1/WASHC4/PTEN/AP1B1/MYO18A/HPS4/PRKCB/EIF2AK3/PIK3C3/ESYT2/MAP2K2/DNM2/RNASEK/GAK/PAFAH1B1/PI4K2B/SUN2/AGFG1/GSN/CTDNEP1/RAB5B/BAG6/SYNGR1/TRAPPC8/LMNB1/ATP6AP1/MYH9/PACSIN2/ASAP1/PDCD6IP/ANKLE2/MAPK1/REEP3/HGS/RAB3GAP1/SCARB2/HUWE1/DTNBP1/CLPTM1L/ARHGEF7/CREB1/AKAP8L/TARDBP/TRAPPC12/GET3/STK25/HOOK3/RAB1B/ATP6V0C/LEMD3/TRIP11/AP3D1/DYM/SNAP23/CD9/DCTN1/MMGT1/VPS36/GOLPH3/RETREG2/VTI1A/SEC61…	77
BP	GO:0043631	RNA polyadenylation	13/1485	41/18903	8.99585324309868e-06	0.000142466108034243	0.000106670275855387	ZCCHC7/CPSF1/APP/CPSF6/FIP1L1/AHCYL1/CPSF7/SNRPA/PAF1/HSF1/TENT2/GRSF1/CDC73	13
BP	GO:0019886	antigen processing and presentation of exogenous peptide antigen via MHC class II	11/1485	30/18903	9.12782242925901e-06	0.000144250470737233	0.000108006302117214	HLA-DRB5/CD74/HLA-DQA2/DNM2/PIKFYVE/HLA-DOA/HLA-DRA/HLA-DPA1/HLA-DMA/HLA-DMB/HLA-DQA1	11
BP	GO:0070201	regulation of establishment of protein localization	70/1485	526/18903	9.18327998072673e-06	0.000144820712776229	0.000108433265950531	JUP/ALOX5/CD81/EDEM1/FOXO1/TRIM28/MYO18A/FBXW7/HPS4/PFKL/GDI1/SOX4/NPEPPS/PIK3C3/PTP4A3/CD38/NSD2/CSK/XPO1/SLC12A2/RIPOR1/RNF31/SPIDR/RAP1GDS1/GLUL/MAPK14/CD200/REST/CCT6A/HSPA8/YWHAE/DNAJA1/ZDHHC2/HUWE1/GSK3B/GOPC/TARDBP/CCT7/CCT5/UBAC2/PTPN11/ATP5IF1/OS9/TM7SF3/TMEM30A/GOLPH3/AKT2/DMAP1/TCIRG1/IPO5/VPS35/MIDN/UBR5/CCT2/NUP58/CEP135/PPIA/CD2AP/PPP3CA/CNST/NOLC1/ICE1/HMGN3/HIF1A/CCT3/SORL1/CCT4/D…	70
BP	GO:0040011	locomotion	158/1485	1445/18903	9.4449279750453e-06	0.000148139853853722	0.000110918444349972	CDK6/TP53INP1/MEF2C/GAB1/MDK/JUP/STK24/ALOX5/PTPRK/DPEP1/CD81/SEMA6A/ARHGAP4/PTEN/MPP1/FBXW7/VAV3/LEF1/SCARB1/CD74/INSR/MAP4K4/ITGA4/HSPB1/AKAP12/ATP5F1B/GNA12/ENG/GNAI2/DOCK8/MAZ/ADAM10/MACF1/SYK/CSF3R/LDLRAD4/PTK2/BCR/RCAN1/CMTM7/RBBP4/HDAC7/PECAM1/PREX1/RAPGEF2/STK39/PIK3CG/SMAD4/WASHC1/MAP2K2/XBP1/SPI1/ARHGEF2/RCC2/PIK3CD/PIKFYVE/SLC12A2/SUN2/RIPOR1/RHOB/PLCG2/SPN/ATP2B4/MAP3K3/GLUL/LGALS9/PR…	158
BP	GO:0016482	cytosolic transport	31/1485	171/18903	9.44582621369054e-06	0.000148139853853722	0.000110918444349972	VPS13C/SNX2/RIC1/PIK3C3/LAPTM5/WASHC1/MAP2K2/TRIM27/TBC1D5/TBC1D14/GAK/PIKFYVE/CLTC/MAPK1/VPS26B/STX16/HOOK3/SNX1/DCTN1/EPS15/VTI1A/ARL8B/ACTR2/VPS35/RAB6A/SNX5/SPAG9/KIF5B/LAMP1/RAB14/SORL1	31
BP	GO:0051306	mitotic sister chromatid separation	22/1485	101/18903	9.45320538972914e-06	0.000148139853853722	0.000110918444349972	SMARCA4/RB1/BCL7A/ARID1B/BRD7/SMARCC1/SMARCB1/PBRM1/SMARCD2/PPP2R1A/SMARCC2/CUL3/ANAPC5/ARID2/ARID1A/SMARCE1/DPF2/ZNF207/SMARCA2/SMARCD1/RAD21/BUB3	22
BP	GO:0050686	negative regulation of mRNA processing	10/1485	25/18903	9.47898183030814e-06	0.000148233031760572	0.000110988210508144	HNRNPA2B1/HNRNPL/DYRK1A/U2AF2/SRSF9/RBM42/PTBP1/SRSF6/SRSF4/HNRNPK	10
BP	GO:0030335	positive regulation of cell migration	74/1485	566/18903	9.65368124414796e-06	0.000150649827348656	0.00011279776546563	GAB1/MDK/SEMA6A/LEF1/SCARB1/CD74/INSR/MAP4K4/ITGA4/HSPB1/AKAP12/ATP5F1B/GNAI2/DOCK8/MAZ/ADAM10/PTK2/HDAC7/PECAM1/RAPGEF2/STK39/PIK3CG/WASHC1/XBP1/SPI1/ARHGEF2/PIK3CD/SUN2/RIPOR1/RHOB/PLCG2/SPN/MAP3K3/LGALS9/ROCK2/CD99/APP/PTK2B/CCAR1/NCKAP1L/ITGA5/NUMB/NIPBL/ACTN4/MAPK1/RHOA/ATP5F1A/AGO2/ARHGEF7/MAPRE2/FERMT3/SWAP70/DIAPH1/HMGB1/AKT2/GPI/AIF1/RAB11A/MYADM/ELP5/CALR/AAMP/PPP3CA/BCL2/SPAG9/ZNF580/R…	74
BP	GO:0070202	regulation of establishment of protein localization to chromosome	7/1485	12/18903	1.01354345212495e-05	0.000157838277179875	0.000118180055590973	SPIDR/CCT6A/CCT7/CCT5/CCT2/CCT3/CCT4	7
BP	GO:0045069	regulation of viral genome replication	20/1485	87/18903	1.01644890426629e-05	0.000157961654041383	0.000118272432957301	TRIM28/TASOR/TOP2B/RESF1/TRIM38/ILF3/SHFL/PKN2/PARP10/IFI16/FAM111A/DDB1/HACD3/BANF1/PPIA/BCL2/ADAR/MX1/BST2/RAD23A	20
BP	GO:0002399	MHC class II protein complex assembly	8/1485	16/18903	1.03324517789308e-05	0.000159906991816786	0.000119728987923232	HLA-DRB5/HLA-DQA2/HLA-DOA/HLA-DRA/HLA-DPA1/HLA-DMA/HLA-DMB/HLA-DQA1	8
BP	GO:0002503	peptide antigen assembly with MHC class II protein complex	8/1485	16/18903	1.03324517789308e-05	0.000159906991816786	0.000119728987923232	HLA-DRB5/HLA-DQA2/HLA-DOA/HLA-DRA/HLA-DPA1/HLA-DMA/HLA-DMB/HLA-DQA1	8
BP	GO:1903313	positive regulation of mRNA metabolic process	27/1485	140/18903	1.08965645759999e-05	0.000168288884722312	0.000126004858309246	IGF2BP1/PAN3/SNRNP70/HNRNPD/RC3H1/ROCK2/PUM1/DCP2/HSPA8/HNRNPU/AGO2/TARDBP/TUT4/RC3H2/CNOT2/THRAP3/GIGYF2/CNOT8/SF3B4/PAF1/HSF1/DAZAP1/CDC73/SYNCRIP/DHX9/NCL/ROCK1	27
BP	GO:0006457	protein folding	37/1485	223/18903	1.13656807847919e-05	0.00017517209044602	0.000131158599528461	CD74/HSPB1/SNRNP70/GAK/ERO1B/NGLY1/HSPA4/CCT6A/PDIA6/HSPA8/DNAJA1/DNAJC21/TBCD/CDC37/UNC45A/RUVBL2/CANX/DNAJC10/STIP1/CCT7/SELENOF/CCT5/NFYC/CHORDC1/FKBP1A/CALR/HSPD1/ERP44/CCT2/CRTAP/PPIA/HSPH1/CCT3/CSNK2A1/CCT4/NKTR/FKBP8	37
BP	GO:0098609	cell-cell adhesion	112/1485	957/18903	1.15641718135015e-05	0.000177864576761159	0.000133174575552063	ZMIZ1/GNAS/RAG1/MDK/JUP/MYB/ALOX5/PCDH9/RUNX1/CD81/CD34/HLA-DRB5/PTEN/LEF1/CD74/CD24/ITGA4/HLA-DQA2/SMARCA4/HSPB1/PAG1/DOCK8/SYK/PKD1/PTK2/ARID1B/SOX4/PECAM1/BRD7/LAPTM5/SASH3/PIK3CG/CD58/TNFRSF21/SMARCC1/MILR1/XBP1/SPI1/TMEM131L/UBASH3B/CSK/SMARCB1/PBRM1/HLX/SPN/SMARCD2/LGALS9/RC3H1/HLA-DOA/CD99/MAPK14/CD200/SMARCC2/NCKAP1L/ITGA5/ADA/VAV1/MYH9/NFAT5/PNP/SPINT2/ZDHHC2/CTNNA1/IRAK1/RHOA/VEZT/ARID2…	112
BP	GO:0007091	metaphase/anaphase transition of mitotic cell cycle	21/1485	95/18903	1.17757914718548e-05	0.00018037713371335	0.000135055831009172	SMARCA4/RB1/BCL7A/ARID1B/BRD7/SMARCC1/SMARCB1/PBRM1/SMARCD2/SMARCC2/CUL3/ANAPC5/ARID2/ARID1A/SMARCE1/DPF2/ZNF207/SMARCA2/SMARCD1/RAD21/BUB3	21
BP	GO:1902099	regulation of metaphase/anaphase transition of cell cycle	21/1485	95/18903	1.17757914718548e-05	0.00018037713371335	0.000135055831009172	SMARCA4/RB1/BCL7A/ARID1B/BRD7/SMARCC1/SMARCB1/PBRM1/SMARCD2/SMARCC2/CUL3/ANAPC5/ARID2/ARID1A/SMARCE1/DPF2/ZNF207/SMARCA2/SMARCD1/RAD21/BUB3	21
BP	GO:0071897	DNA biosynthetic process	34/1485	198/18903	1.20559988139868e-05	0.000184291597412171	0.000137986752112728	CCN2/TERF2/DNTT/POLE/HNRNPD/POLD4/HNRNPA2B1/LIG4/PTK2B/REV3L/DCP2/CCT6A/VCP/HNRNPU/MAPK1/PARP10/HMBOX1/XRCC5/CTNNB1/CCT7/CCT5/USP10/ING4/EXOSC10/TNKS2/CCT2/PNKP/POLD2/XRN1/ARRB2/CCT3/POLE3/MYC/CCT4	34
BP	GO:0010833	telomere maintenance via telomere lengthening	19/1485	81/18903	1.23509468244489e-05	0.000188137118209989	0.000140866052810775	TERF2/HNRNPA2B1/PARP1/DCP2/CCT6A/HNRNPU/MAPK1/HMBOX1/XRCC5/CTNNB1/CCT7/CCT5/EXOSC10/TNKS2/CCT2/PNKP/XRN1/CCT3/CCT4	19
BP	GO:0051640	organelle localization	74/1485	570/18903	1.23579030155324e-05	0.000188137118209989	0.000140866052810775	PCLO/HAP1/PTEN/ITGA4/LAT2/SYNE3/SYK/NUMA1/MEF2A/BTK/ESYT2/PIK3CG/DNM2/MILR1/GAB2/PIK3CD/PAFAH1B1/XPO1/SUN2/RIPOR1/WASF1/TRAK1/LGALS9/EXOC4/TRAPPC8/MAP4K2/LMNB1/MYH9/CUL3/HNRNPU/PDCD6IP/ACTN4/HGS/STARD3/TRAPPC5/KPNB1/DTNBP1/PLEKHM1/AHCYL1/CTNNB1/MAP4/STX16/TRAPPC12/STK25/HOOK3/TRIP11/DYNC1H1/STX7/AP3D1/SNAP23/DCTN1/NDE1/EXOC7/LRPPRC/TCIRG1/ARL8B/RAB11A/ACTR2/PICALM/VAMP8/RAB6A/RHOT2/RAB10/TRAPPC3/…	74
BP	GO:1901566	organonitrogen compound biosynthetic process	191/1485	1817/18903	1.24808458406875e-05	0.00018962260703077	0.000141978299818004	YBX3/IGF2BP1/TIA1/PAN3/HSPB1/ATP5F1B/GLS/EEF1G/GALNT7/FPGS/CAPRIN1/P2RX1/DAPK1/MKNK2/MAN1A1/SERINC5/SOX4/EIF2AK3/PIK3C3/PUM2/TMLHE/CHST15/HNRNPD/GAPDH/HNRNPL/MSI2/STT3B/EIF4A1/ACSS1/EIF3F/PARP1/EIF3B/EIF4G3/QKI/IGF2BP3/PRKDC/UPF3B/TM9SF2/LARP4B/ABHD3/BANK1/ATP2B4/GLUL/TRAK1/ATG16L2/RC3H1/ROCK2/CSNK1G2/OGT/APP/CHKB/CERS6/PTK2B/KHDRBS1/PUM1/DCP2/CLTC/IMPDH2/VCP/CHST11/EEF2/ADA/PYCR2/SDHA/ST8SIA4/MG…	191
BP	GO:0051093	negative regulation of developmental process	116/1485	1002/18903	1.32256449328668e-05	0.000200530823272169	0.000150145733122777	SMAD1/CDK6/TP53INP1/MDK/MYB/ALOX5/RUNX1/YBX3/SEMA6A/SOCS2/FOXO1/ARHGAP4/PTEN/FBXW7/LEF1/CD74/SMARCA4/GTF2I/MIB1/RB1/CRIM1/BCL7A/LDLRAD4/BCR/GDI1/RBBP4/HDAC7/BCL11A/RAPGEF2/SMAD4/SMARCC1/SUZ12/XBP1/SPI1/TMEM131L/UBASH3B/RCC2/INPP5D/MBNL3/DIP2B/HLX/SLC12A2/CDK13/VGLL4/LUC7L/ATP2B4/UBE3A/RC3H1/ROCK2/ASXL1/RFLNB/OGT/APP/HHEX/BCL2L1/PTK2B/REST/YWHAH/DNMT1/HNRNPU/ASAP1/ACTN4/ANKRD17/MAPK1/CTNNA1/RHOA/H…	116
BP	GO:0002764	immune response-regulating signaling pathway	67/1485	503/18903	1.37899309634447e-05	0.000208663429052123	0.000156234951912711	MEF2C/CD81/CD19/IGLL1/VAV3/CD24/LAT2/PRKCB/LILRA2/PIK3AP1/SYK/PTK2/BTK/BLNK/PUM2/LAPTM5/TNFRSF21/CD38/KLHL6/INPP5D/PIK3CD/CSK/RFTN1/IRAK3/RNF31/PLCG2/BANK1/RC3H1/PLCL2/KHDRBS1/BAG6/NCKAP1L/PUM1/ADA/VAV1/ANKRD17/MAPK1/CMTM3/CD22/IRAK1/GPS2/IRF7/PAK2/UNC93B1/THEMIS2/RC3H2/MAPKAPK2/SLC39A10/MYD88/PHB2/OTUD4/HMGB1/CD79A/EIF2B1/HSPD1/DGKZ/ARRB2/BCL2/CREBBP/UBQLN1/PYCARD/FOXP1/WNK1/EP300/USP15/PTPN6/BAX	67
BP	GO:0006955	immune response	203/1485	1955/18903	1.40769131117455e-05	0.00021257560709151	0.00015916416164838	RAG1/MEF2C/MDK/MYB/CIITA/ALOX5/CD81/VPREB1/PRDX1/BACH2/HLA-DRB5/CD19/MSH6/TRIM28/IGLL1/PPP1R14B/VAV3/LEF1/CD74/LAIR1/CD24/TCF12/LAT2/HLA-DQA2/TRAF3IP2/PRKCB/PAG1/VPREB3/LILRA2/PIK3AP1/APBB1IP/DAPK1/PXDN/CYBC1/SYK/SERINC5/PTK2/BCR/NLRC5/BTK/BLNK/HMCES/PUM2/LAPTM5/SASH3/PIK3CG/GBP4/CD58/TNFRSF21/GAPDH/CD38/MILR1/XBP1/SPI1/ARHGEF2/NSD2/TRIM27/LIG4/GAB2/KLHL6/INPP5D/PIK3CD/CSK/PARP14/PARP1/HLX/ERAP2/…	203
BP	GO:0051570	regulation of histone H3-K9 methylation	10/1485	26/18903	1.4320591317222e-05	0.000215819395355312	0.00016159292027519	MYB/PAX5/KDM1A/SMARCB1/DNMT1/EHMT1/EHMT2/ATRX/PIH1D1/RIF1	10
BP	GO:0065008	regulation of biological quality	360/1485	3773/18903	1.46612545536566e-05	0.000220508808427733	0.000165104078072206	SMAD1/MME/CDK6/MDM2/CCN2/GNAS/RAG1/MEF2C/PCLO/JUP/GRK2/MYB/FLT3/ALOX5/FCHSD2/YBX3/CD81/SPTBN1/TTC7A/KCNK12/PRDX1/SEMA6A/SOCS2/CD34/HAP1/FOXO1/CD19/IGF2BP1/DBN1/ARHGAP4/PAN3/PTEN/ITPR1/FBXW7/VAV3/SCARB1/CD74/CHD7/CIAO3/HPS4/INSR/CD24/ADNP/ATP2A3/SPTAN1/PFKL/TRAF3IP2/SMARCA4/HSPB1/AKAP12/ATP5F1B/PRKCB/GNA12/GLS/MAPK8IP3/SHANK3/GRINA/GNAI2/CAPRIN1/P2RX1/CDK5RAP3/RB1/ADAM10/MACF1/SYK/NETO1/PKD1/PROM1…	360
BP	GO:0032944	regulation of mononuclear cell proliferation	39/1485	243/18903	1.48095878878731e-05	0.000222292508959541	0.000166439608539043	MEF2C/MZB1/CD81/PTEN/VAV3/CD74/CD24/SYK/BTK/SASH3/TNFRSF21/CD38/TMEM131L/INPP5D/SPN/LGALS9/RC3H1/BCL2L1/NCKAP1L/ADA/PNP/CD22/NCK2/HLA-DPA1/HLA-DMB/PKN1/CTNNB1/SLC39A10/MYD88/HMGB1/AIF1/CD46/PPP3CA/BCL2/BID/PYCARD/TGFBR2/IL6ST/PTPN6	39
BP	GO:0042176	regulation of protein catabolic process	52/1485	361/18903	1.50309921040011e-05	0.000225163659273363	0.0001685893576985	MDM2/CBFA2T3/CD81/FOXO1/FBXW7/ARIH1/GNA12/CDK5RAP3/PKD1/RIC1/SNRNP70/GABARAP/SMAD4/SMARCC1/XPO1/IRAK3/CSNK1E/VGLL4/OGT/BAG6/VCP/TMEM259/EGLN1/ZDHHC2/SGSM3/SF3B3/HGS/PIAS1/COP1/GSK3B/HECTD1/FAF1/DDB1/SNX1/EGLN2/PSME3/PSMD2/VPS35/NDUFA13/MDM4/MYCBP2/PSMD3/NRDC/FHIT/NUB1/UBQLN1/USP9X/SORL1/CSNK2A1/PSME2/RAD23A/ROCK1	52
BP	GO:0043488	regulation of mRNA stability	31/1485	175/18903	1.5266747980203e-05	0.000228237882304035	0.000170891155812083	YBX3/IGF2BP1/PAN3/TRAF3IP2/PUM2/HNRNPD/RBM38/IGF2BP3/LARP4B/RC3H1/ROCK2/MAPK14/PUM1/DCP2/HNRNPU/TAF15/AGO2/APEX1/TARDBP/TUT4/RC3H2/CNOT2/MAPKAPK2/THRAP3/GIGYF2/CNOT8/ELAVL1/MYD88/SYNCRIP/DHX9/ROCK1	31
BP	GO:0051656	establishment of organelle localization	60/1485	437/18903	1.54218229101171e-05	0.00023009606038548	0.000172282450705101	HAP1/ITGA4/LAT2/SYNE3/SYK/NUMA1/BTK/PIK3CG/DNM2/MILR1/GAB2/PIK3CD/PAFAH1B1/XPO1/SUN2/RIPOR1/WASF1/TRAK1/LGALS9/EXOC4/TRAPPC8/MAP4K2/LMNB1/MYH9/CUL3/HNRNPU/PDCD6IP/ACTN4/HGS/STARD3/TRAPPC5/KPNB1/DTNBP1/CTNNB1/MAP4/TRAPPC12/STK25/HOOK3/TRIP11/DYNC1H1/AP3D1/SNAP23/DCTN1/NDE1/EXOC7/LRPPRC/TCIRG1/RAB11A/PICALM/VAMP8/RAB6A/RHOT2/TRAPPC3/RAB11B/KIF5B/ARMCX3/LAMP1/HIF1A/SLC9A3R1/PCM1	60
BP	GO:0006892	post-Golgi vesicle-mediated transport	22/1485	104/18903	1.54730917649745e-05	0.000230401117416702	0.000172510859539462	SPTBN1/VPS13C/MACF1/LAPTM5/DNM2/GAK/CSK/AP1G2/EXOC4/GOPC/AP3D1/SNAP23/EPS15/GOLPH3/VTI1A/SCAMP2/RAB10/CNST/LAMP1/RABEP1/RAB14/SORL1	22
BP	GO:0034599	cellular response to oxidative stress	44/1485	288/18903	1.55488936061392e-05	0.000231069542158827	0.000173011336829218	TP53INP1/STK24/ALOX5/PTPRK/PRDX1/FOXO1/FBXW7/HSPB1/DAPK1/BTK/PARP1/RHOB/NONO/SFPQ/ABCC1/CAT/REST/CCS/PYCR2/STK26/ROMO1/MAPK1/MGMT/HDAC2/G6PD/SETX/PML/APEX1/CTNNB1/STK25/MSRA/HSF1/PRDX3/AIF1/STAT6/PPIA/BCL2/ZNF580/UBQLN1/HIF1A/FOXP1/CHD6/NCF1/FBXO7	44
BP	GO:0070665	positive regulation of leukocyte proliferation	30/1485	167/18903	1.57203100503056e-05	0.000233153407988164	0.00017457161348679	MEF2C/CD81/VAV3/CD74/CD24/SYK/PTK2/BTK/SASH3/CD38/LGALS9/BCL2L1/NCKAP1L/ADA/PNP/MAPK1/NCK2/HLA-DPA1/HLA-DMB/SLC39A10/MYD88/HMGB1/AIF1/CD46/PPP3CA/BCL2/BST2/PYCARD/TGFBR2/IL6ST	30
BP	GO:0019884	antigen processing and presentation of exogenous antigen	14/1485	49/18903	1.57544652428477e-05	0.000233197282555023	0.000174604464192228	HLA-DRB5/CD74/HLA-DQA2/DNM2/PIKFYVE/HLA-DOA/LNPEP/HLA-DRA/HLA-DPA1/HLA-DMA/HLA-DMB/AP3D1/TAP2/HLA-DQA1	14
BP	GO:0052548	regulation of endopeptidase activity	59/1485	428/18903	1.60510427195544e-05	0.000237117676538872	0.00017753982554581	CCN2/RAG1/DPEP1/ATP2A3/P2RX1/DAPK1/SYK/CRIM1/TFPI/BIRC7/EIF2AK3/LAPTM5/GAPDH/GSN/LGALS9/ROCK2/MICAL1/APP/REST/VCP/RECK/CARD8/SPINT2/RPS6KA1/MGMT/RHOA/IFI16/PSMB8/DELE1/PML/PAK2/MTCH1/UBE2Z/DAP/HSF1/HMGB1/PRDX3/GPI/PSME3/RAF1/HDAC1/PIH1D1/NDUFA13/HSPD1/BIRC6/PICALM/ARRB2/BID/NRDC/BST2/PYCARD/SORL1/CSNK2A1/MYC/CYFIP2/PSME2/SIAH2/ROCK1/BAX	59
BP	GO:0051304	chromosome separation	26/1485	135/18903	1.61535395357344e-05	0.000238161159821726	0.000178321124699471	SMARCA4/RB1/TOP2B/BCL7A/NUMA1/ARID1B/BRD7/SMARCC1/SMARCB1/PBRM1/SMARCD2/PPP2R1A/SMARCC2/CUL3/ANAPC5/ARID2/ARID1A/SMARCE1/DPF2/SMC4/ZNF207/SMARCA2/SMARCD1/RAD21/BUB3/CSNK2A1	26
BP	GO:0006605	protein targeting	48/1485	325/18903	1.63289601949241e-05	0.000240273577671373	0.000179902779437239	EDEM1/HAP1/FBXW7/HPS4/VPS13C/MAN1A1/GDI1/NPEPPS/GABARAP/PIK3C3/LAPTM5/GNPTAB/YWHAG/PIKFYVE/RNF31/TRAK1/HSPA4/BAG6/SYNGR1/TOMM6/HSPA8/YWHAE/ROMO1/ZDHHC2/VPS13D/HGS/SCARB2/HUWE1/CDC37/GET3/AP3D1/ATP5IF1/OS9/SRP9/LAMP2/ZDHHC3/SEC61A1/AKT2/SEC63/NCOA4/NDUFA13/HSPD1/BID/LONP2/SORL1/NCF1/BNIP3L/FBXO7	48
BP	GO:0042326	negative regulation of phosphorylation	54/1485	381/18903	1.6558136163903e-05	0.000243167127357907	0.000182069299934799	CBFA2T3/PTEN/HSPB1/ENG/CDK5RAP3/RB1/LDLRAD4/STK38/GNAQ/WASHC1/TRIM27/UBASH3B/CSK/YWHAG/PARP14/HIPK3/IRAK3/PRKDC/IPO7/PPP2R1A/MICAL1/HHEX/HNRNPU/DNAJA1/ANKLE2/EIF4G1/DYNLL1/DTNBP1/NCK2/PKN1/PRKRIP1/PAK2/TARDBP/DNAJC10/CHORDC1/CTDSP2/PRDX3/PPP2R5A/IPO5/CTDSP1/MYADM/MIDN/PPIA/ARRB2/SPAG9/ADAR/CALM3/PYCARD/SORL1/FBXO7/PTPN6/ROCK1/FKBP8/BAX	54
BP	GO:0007265	Ras protein signal transduction	51/1485	353/18903	1.66569311651948e-05	0.000243479808642066	0.000182303417363121	PSD3/DOK3/TRIM28/ARHGAP4/WASF2/AUTS2/GNB1/MAP4K4/GNA12/RB1/BCR/GDI1/GABARAP/RAPGEF2/PIK3CG/DNM2/ARHGEF2/RIPOR1/RHOB/P2RY8/DENND3/WASF1/ROCK2/OGT/ARHGAP17/DNMT1/RASA4/CUL3/RALBP1/RAPGEF6/SGSM3/RHOA/ELMO1/GIT2/MYO9B/STMN1/KPNB1/SCAI/CYTH4/G3BP1/PHACTR4/MAPRE2/WAS/AIF1/RAF1/SHOC2/HACD3/ARFGEF1/RASGRP2/RAC1/ROCK1	51
BP	GO:0016050	vesicle organization	51/1485	353/18903	1.66569311651948e-05	0.000243479808642066	0.000182303417363121	CD34/WASHC4/ZEB2/RUBCNL/AP1B1/MYO18A/VAV3/HPS4/PIK3C3/RNASEK/PIKFYVE/PAFAH1B1/PI4K2B/AGFG1/RAB5B/TRAPPC8/ATP6AP1/CUL3/PDCD6IP/ZDHHC2/HGS/TRAPPC5/SCARB2/DTNBP1/CREB1/PLEKHM1/STX16/TRAPPC12/SEC13/HOOK3/ATP6V0C/STX7/AP3D1/SNAP23/VPS36/EPS15/GOLPH3/VTI1A/AKT2/ARL8B/AP1M1/RAB11A/PICALM/VAMP8/CD2AP/SEC31A/BCL2/TRAPPC3/RAB14/ATP6V0B/YIPF4	51
BP	GO:0034089	establishment of meiotic sister chromatid cohesion	5/1485	6/18903	1.66771454213696e-05	0.000243479808642066	0.000182303417363121	STAG3/SMC1A/STAG1/STAG2/RAD21	5
BP	GO:0007399	nervous system development	250/1485	2495/18903	1.69331574752868e-05	0.00024673557919643	0.000184741147627167	SMAD1/MME/CDK6/ZMIZ1/TCF4/MEF2C/PCLO/MDK/STK24/RUNX1/SPTBN1/SEMA6A/SOCS2/HAP1/ZEB2/CUX1/PAX5/IGF2BP1/DBN1/ARHGAP4/PTEN/TCF3/LEF1/AUTS2/NREP/CHD7/ADNP/TCF12/MAP4K4/ETV6/ITGA4/MARCKSL1/SMARCA4/MIB1/MAPK8IP3/SHANK3/FPGS/CAPRIN1/CDK5RAP3/RB1/TOP2B/MACF1/PKD1/CRIM1/PROM1/DNMT3A/SERINC5/PTK2/BCR/MEF2A/ARID1B/GDI1/SOX4/RBBP4/EIF2AK3/PBX2/ALDH5A1/NIN/BCL11A/RAPGEF2/HNRNPD/SMAD4/TNFRSF21/MAP2K2/SPEN/SMARC…	250
BP	GO:0051098	regulation of binding	53/1485	372/18903	1.70602286047623e-05	0.000248103519106222	0.000185765380896009	TRIM28/FBXW7/LEF1/TAF10/ADNP/ATP2A3/ITGA4/CDK9/RB1/TLE5/PKD1/RAPGEF2/SMAD4/HNRNPL/UBASH3B/KDM1A/PARP1/CSNK1E/RNF220/ADD1/PLCL2/APP/EIF4G1/HDAC2/CSNK2B/STMN1/IFI16/DTNBP1/GSK3B/ARHGEF7/HMBOX1/SMAD2/HDAC5/CTNNB1/USP33/FKBP1A/HSF1/HMGB1/PBXIP1/TDG/ARRB2/PPP3CA/ZBTB7A/CALM3/DHX9/NSD1/USP9X/MARK3/SORL1/EP300/NUCKS1/ROCK1/BAX	53
BP	GO:0009968	negative regulation of signal transduction	145/1485	1319/18903	1.71699266731815e-05	0.000249213984236955	0.000186596832133482	MDM2/MDK/GRK2/YBX3/CASTOR2/SEMA6A/SOCS2/FOXO1/PTEN/ITPR1/FBXW7/EGFL7/CD74/DDX39B/SMARCA4/HSPB1/PRKCB/LILRA2/GRINA/GNAI2/CDK5RAP3/RB1/MAZ/PXDN/TLE5/CRIM1/LDLRAD4/STK38/NLRC5/RCAN1/RBBP4/BIRC7/HDAC7/SYVN1/TLE1/LAPTM5/SMAD4/DNM2/XBP1/SPI1/ARHGEF2/TMEM131L/UBASH3B/PPP1R10/KDM1A/INPP5D/RANBP9/CSK/PARP14/PAFAH1B1/HIPK3/PTPRE/IRAK3/CSNK1E/VGLL4/NONO/GLG1/BANK1/ATP2B4/ASXL1/PPP2R1A/MAPK14/OGT/PLCL2/HHEX/…	145
BP	GO:0007004	telomere maintenance via telomerase	17/1485	69/18903	1.76111912742416e-05	0.000254941560273359	0.00019088530554106	TERF2/DCP2/CCT6A/HNRNPU/MAPK1/HMBOX1/XRCC5/CTNNB1/CCT7/CCT5/EXOSC10/TNKS2/CCT2/PNKP/XRN1/CCT3/CCT4	17
BP	GO:0051129	negative regulation of cellular component organization	88/1485	717/18903	1.76327473794417e-05	0.000254941560273359	0.00019088530554106	SPTBN1/SEMA6A/TERF2/ARHGAP4/PTEN/WASF2/SPTAN1/SHANK3/LDLRAD4/GDI1/SSH2/BCL11A/RAPGEF2/SMAD4/DNM2/GDI2/CD38/ARHGEF2/RCC2/ANKRD13D/GAK/PAFAH1B1/DIP2B/PARP1/GSN/IRAK3/ADD1/UBE3A/THOC2/ROCK2/BCL2L1/TAOK1/DCP2/YWHAH/HSPA8/TNFRSF1A/HNRNPU/PACSIN2/CARD8/DYRK1A/RHOA/HDAC2/STMN1/HUWE1/TBCD/DTNBP1/GSK3B/ARHGEF7/SCAF4/PAK2/XRCC5/ATXN2/MAP4/CERS2/BAZ1B/EHMT2/SWAP70/EXOSC10/NBDY/FLII/ERCC1/WAS/HSF1/HMGB1/UNC1…	88
BP	GO:0044728	DNA methylation or demethylation	22/1485	105/18903	1.81415823890329e-05	0.000261712334171171	0.00019595486439544	TRIM28/DNMT3A/KMT2A/SPI1/BAZ2A/PARP1/HNRNPAB/ATF7IP/DNMT1/MGMT/MTA2/EHMT1/APEX1/CTCF/EHMT2/OTUD4/DMAP1/ATRX/SMARCA5/TDG/USP9X/MYC	22
BP	GO:0006304	DNA modification	25/1485	128/18903	1.8171063737102e-05	0.000261712334171171	0.00019595486439544	TRIM28/DNTT/DNMT3A/NEIL1/KMT2A/SPI1/BAZ2A/PARP1/HNRNPAB/ATF7IP/DNMT1/MPG/MGMT/MTA2/EHMT1/APEX1/CTCF/EHMT2/OTUD4/DMAP1/ATRX/SMARCA5/TDG/USP9X/MYC	25
BP	GO:0043401	steroid hormone mediated signaling pathway	26/1485	136/18903	1.85021560202782e-05	0.000265968492791499	0.00019914162663931	ZMIZ1/DDX17/SMARCA4/NR3C1/KDM1A/PARP1/UBE3A/YWHAH/DNAJA1/RHOA/SAFB/ARID1A/PKN1/CALCOCO1/CNOT2/EGLN2/PHB2/HDAC1/NCOA4/CALR/UBR5/WBP2/DDX54/ZBTB7A/FOXP1/EP300	26
BP	GO:0140718	facultative heterochromatin formation	11/1485	32/18903	1.86159269946539e-05	0.000266696795291533	0.000199686936886475	TRIM28/TASOR/DNMT3A/KDM1A/BAZ2A/RESF1/ATF7IP/DNMT1/SETDB2/HDAC1/SMARCA5	11
BP	GO:0052547	regulation of peptidase activity	62/1485	459/18903	1.86241775441044e-05	0.000266696795291533	0.000199686936886475	CCN2/RAG1/DPEP1/ATP2A3/P2RX1/DAPK1/SYK/CRIM1/TFPI/SIMC1/BIRC7/EIF2AK3/LAPTM5/GAPDH/GSN/LGALS9/ROCK2/MICAL1/APP/REST/VCP/RECK/CARD8/SPINT2/RPS6KA1/MGMT/RHOA/IFI16/PSMB8/DELE1/PML/PAK2/MTCH1/UBE2Z/PSME4/DAP/HSF1/HMGB1/PRDX3/GPI/PSME3/RAF1/HDAC1/PIH1D1/NDUFA13/HSPD1/BIRC6/PICALM/ARRB2/BID/NRDC/CTSB/BST2/PYCARD/SORL1/CSNK2A1/MYC/CYFIP2/PSME2/SIAH2/ROCK1/BAX	62
BP	GO:0032386	regulation of intracellular transport	49/1485	336/18903	1.88542884668467e-05	0.000269475729043364	0.000201767639686473	JUP/CD81/EDEM1/HAP1/TRIM28/FBXW7/HPS4/NUMA1/GDI1/NPEPPS/MAP2K2/XPO1/RIPOR1/RNF31/THOC2/MAPK14/SETD2/KHDRBS1/CPSF6/YWHAE/PPP1R12A/MAPK1/ZDHHC2/HUWE1/GSK3B/AKAP8L/TARDBP/DYNC1H1/UBAC2/PTPN11/ATP5IF1/OS9/TMEM30A/NUP214/IWS1/AKT2/DMAP1/IPO5/VPS35/UBR5/NUP58/RAB11B/LAMP1/NOLC1/ICE1/DHX9/SORL1/BNIP3L/PCM1	49
BP	GO:0010965	regulation of mitotic sister chromatid separation	21/1485	98/18903	1.94987840923017e-05	0.000277625544933248	0.000207869744398532	SMARCA4/RB1/BCL7A/ARID1B/BRD7/SMARCC1/SMARCB1/PBRM1/SMARCD2/SMARCC2/CUL3/ANAPC5/ARID2/ARID1A/SMARCE1/DPF2/ZNF207/SMARCA2/SMARCD1/RAD21/BUB3	21
BP	GO:0044784	metaphase/anaphase transition of cell cycle	21/1485	98/18903	1.94987840923017e-05	0.000277625544933248	0.000207869744398532	SMARCA4/RB1/BCL7A/ARID1B/BRD7/SMARCC1/SMARCB1/PBRM1/SMARCD2/SMARCC2/CUL3/ANAPC5/ARID2/ARID1A/SMARCE1/DPF2/ZNF207/SMARCA2/SMARCD1/RAD21/BUB3	21
BP	GO:0031098	stress-activated protein kinase signaling cascade	39/1485	246/18903	1.97654258831297e-05	0.00028088699330113	0.000210311725876727	CCN2/PRDX1/FOXO1/MAP4K4/MAPK8IP3/BIRC7/STK39/MAP2K2/SPI1/PAFAH1B1/HIPK3/MAP3K3/LGALS9/MAPK14/APP/PTK2B/MAP3K11/TAOK1/ARHGEF6/MAP4K2/SH2D3C/DNAJA1/MAPK1/IRAK1/RHOA/GPS2/STK25/MAPKAPK2/PRMT1/MYD88/CCM2/HMGB1/GPS1/HACD3/PPIA/NFKB1/PYCARD/MYC/NCF1	39
BP	GO:0046831	regulation of RNA export from nucleus	7/1485	13/18903	2.04657882368214e-05	0.000290287983055483	0.00021735063628319	THOC2/SETD2/KHDRBS1/CPSF6/AKAP8L/IWS1/DHX9	7
BP	GO:0051493	regulation of cytoskeleton organization	70/1485	539/18903	2.08596073986934e-05	0.00029531357065385	0.000221113501871716	CCN2/MDK/FCHSD2/SPTBN1/WASHC4/DBN1/WASF2/SPTAN1/SHANK3/PKD1/PTK2/NUMA1/SSH2/SMAD4/WASHC1/ARHGEF2/TRIM27/SORBS3/FSCN1/PAFAH1B1/GSN/RHOB/CCDC88A/ADD1/WASF1/ROCK2/ARHGAP17/PTK2B/TAOK1/NCKAP1L/CKAP5/CLTC/SENP6/HNRNPU/CLIC4/CNTRL/MAPK1/DYRK1A/RHOA/PPP1R35/STMN1/TBCD/GSK3B/NCK2/ARHGEF7/PAK2/DYNC1H1/KATNBL1/MAPRE2/DCTN1/SWAP70/DIAPH1/FLII/WAS/MID1IP1/MYADM/TMOD3/CAPG/MYCBP2/ARFGEF1/CD2AP/RBM14/IQGAP1/RA…	70
BP	GO:0051571	positive regulation of histone H3-K4 methylation	10/1485	27/18903	2.11468127556148e-05	0.000298813658503252	0.000223734162613877	MYB/AUTS2/KMT2A/SMAD4/KANSL1/OGT/DNMT1/HCFC1/CTNNB1/KAT8	10
BP	GO:1902533	positive regulation of intracellular signal transduction	116/1485	1013/18903	2.15880867472965e-05	0.000304473487615172	0.000227971911093099	CCN2/MEF2C/FLT3/CD81/PTEN/FBXW7/AUTS2/CD74/INSR/CD24/MAP4K4/TRAF3IP2/AKAP12/PRKCB/ENG/PIK3AP1/MAPK8IP3/SCHIP1/GNAI2/CDK5RAP3/MAZ/SYK/PTK2/BRD4/BIRC7/PUM2/LAPTM5/RAPGEF2/STK39/PIK3CG/PTP4A3/C1QTNF4/GAPDH/MAP2K2/SPI1/TRIM27/PIK3CD/SORBS3/CSK/RNF31/PLCG2/UBE2V1/BANK1/P2RY8/MAP3K3/TRIM44/LGALS9/UBE3A/SFPQ/RC3H1/ROCK2/TRIM38/APP/CAT/PTK2B/MAP3K11/TAOK1/NCKAP1L/PUM1/MAP4K2/PPP3CC/ADA/TNFRSF1A/NFAT5/TIA…	116
BP	GO:0010648	negative regulation of cell communication	154/1485	1424/18903	2.21782971813798e-05	0.000312208609097578	0.00023376351692615	MDM2/MDK/GRK2/YBX3/CASTOR2/SEMA6A/SOCS2/FOXO1/PTEN/ITPR1/FBXW7/EGFL7/CD74/DDX39B/ADNP/PFKL/SMARCA4/HSPB1/PRKCB/LILRA2/SHANK3/GRINA/GNAI2/CDK5RAP3/RB1/MAZ/PXDN/TLE5/CRIM1/LDLRAD4/STK38/NLRC5/RCAN1/RBBP4/BIRC7/HDAC7/SYVN1/TLE1/LAPTM5/SMAD4/DNM2/CD38/XBP1/SPI1/ARHGEF2/TMEM131L/UBASH3B/PPP1R10/KDM1A/INPP5D/RANBP9/CSK/PARP14/PAFAH1B1/HIPK3/PTPRE/IRAK3/CSNK1E/VGLL4/NONO/GLG1/BANK1/ATP2B4/ASXL1/PPP2R1A/…	154
BP	GO:0043487	regulation of RNA stability	32/1485	187/18903	2.30960166805966e-05	0.000324516399788458	0.000242978869589894	YBX3/IGF2BP1/PAN3/TRAF3IP2/PUM2/HNRNPD/RBM38/IGF2BP3/LARP4B/RC3H1/ROCK2/MAPK14/PUM1/DCP2/HNRNPU/TAF15/AGO2/APEX1/TARDBP/TUT4/RC3H2/CNOT2/MAPKAPK2/THRAP3/GIGYF2/CNOT8/ELAVL1/MYD88/TENT2/SYNCRIP/DHX9/ROCK1	32
BP	GO:0050792	regulation of viral process	29/1485	162/18903	2.31582122784591e-05	0.000324779806344244	0.000243176092988185	CIITA/TRIM28/CD74/TASOR/TOP2B/TRIM27/GSN/RESF1/LGALS9/TRIM38/ILF3/SHFL/PKN2/PARP10/IFI16/FAM111A/TRIM22/TRIM8/DDB1/HMGB1/HACD3/BANF1/PPIA/BCL2/ADAR/MX1/DHX9/BST2/RAD23A	29
BP	GO:0050670	regulation of lymphocyte proliferation	38/1485	239/18903	2.35120154831736e-05	0.000328509001377051	0.000245968295767898	MEF2C/MZB1/CD81/PTEN/VAV3/CD74/CD24/SYK/BTK/SASH3/TNFRSF21/CD38/TMEM131L/INPP5D/SPN/LGALS9/RC3H1/NCKAP1L/ADA/PNP/CD22/NCK2/HLA-DPA1/HLA-DMB/PKN1/CTNNB1/SLC39A10/MYD88/HMGB1/AIF1/CD46/PPP3CA/BCL2/BID/PYCARD/TGFBR2/IL6ST/PTPN6	38
BP	GO:0051403	stress-activated MAPK cascade	38/1485	239/18903	2.35120154831736e-05	0.000328509001377051	0.000245968295767898	CCN2/PRDX1/FOXO1/MAP4K4/MAPK8IP3/BIRC7/STK39/MAP2K2/SPI1/PAFAH1B1/HIPK3/MAP3K3/LGALS9/MAPK14/APP/PTK2B/MAP3K11/TAOK1/ARHGEF6/MAP4K2/SH2D3C/DNAJA1/MAPK1/IRAK1/GPS2/STK25/MAPKAPK2/PRMT1/MYD88/CCM2/HMGB1/GPS1/HACD3/PPIA/NFKB1/PYCARD/MYC/NCF1	38
BP	GO:0006979	response to oxidative stress	59/1485	434/18903	2.43478088119e-05	0.000339551997889837	0.00025423664464429	TP53INP1/STK24/ALOX5/PTPRK/PRDX1/FOXO1/FBXW7/HSPB1/DAPK1/PXDN/RCAN1/BTK/NEIL1/CD38/PARP1/RHOB/NONO/UBE3A/SFPQ/ABCC1/APP/CAT/PTK2B/REST/CCS/CYGB/PYCR2/STK26/ROMO1/MAPK1/MGMT/HDAC2/G6PD/SETX/PML/APEX1/CTNNB1/STK25/MSRA/ERCC1/HSF1/PRDX3/AIF1/PSMB5/STAT6/PNKP/BANF1/PPIA/BCL2/NUDT1/ZNF580/PDLIM1/UBQLN1/HIF1A/FOXP1/CHD6/NDUFB4/NCF1/FBXO7	59
BP	GO:0097581	lamellipodium organization	20/1485	92/18903	2.44619373854845e-05	0.000340508346287703	0.000254952702300541	WASF2/VAV3/AUTS2/ARHGEF4/SNX2/DNM2/FSCN1/CCDC88A/WASF1/PLEKHO1/ARHGEF6/MYO9B/NCK2/ARHGEF7/ABI1/SNX1/GOLPH3/WAS/ACTR2/RAC1	20
BP	GO:2000147	positive regulation of cell motility	75/1485	592/18903	2.52732708756919e-05	0.000351148140884381	0.000262919157202219	GAB1/MDK/SEMA6A/LEF1/SCARB1/CD74/INSR/MAP4K4/ITGA4/HSPB1/AKAP12/ATP5F1B/GNAI2/DOCK8/MAZ/ADAM10/PTK2/HDAC7/PECAM1/RAPGEF2/STK39/PIK3CG/WASHC1/MAP2K2/XBP1/SPI1/ARHGEF2/PIK3CD/SUN2/RIPOR1/RHOB/PLCG2/SPN/MAP3K3/LGALS9/ROCK2/CD99/APP/PTK2B/CCAR1/NCKAP1L/ITGA5/NUMB/NIPBL/ACTN4/MAPK1/RHOA/ATP5F1A/AGO2/ARHGEF7/MAPRE2/FERMT3/SWAP70/DIAPH1/HMGB1/AKT2/GPI/AIF1/RAB11A/MYADM/ELP5/CALR/AAMP/PPP3CA/BCL2/SPAG9/Z…	75
BP	GO:0051338	regulation of transferase activity	106/1485	911/18903	2.54031948740862e-05	0.000351717970642461	0.000263345812343737	MEF2C/FLT3/CD81/SOCS2/CD19/PABPN1/PTEN/FBXW7/VAV3/CD74/INSR/CD24/ADNP/HSPB1/CDK5RAP3/RB1/SYK/PKD1/STK38/SERINC5/PTK2/GNAQ/NLRC5/CCNY/TCL1A/RAPGEF2/PIK3CG/HNRNPD/WASHC1/MAP2K2/UBE2S/HNRNPA2B1/TRIM27/UBASH3B/CSK/YWHAG/HIPK3/IRAK3/CCDC88A/CCND3/IPO7/ATP2B4/APP/HHEX/PTK2B/MAP3K11/TAOK1/CD200/NCKAP1L/MAP4K2/CAB39/HNRNPU/DNAJA1/MAPK1/IRAK1/RHOA/HGS/TCL1B/CACUL1/CDC37/DTNBP1/GSK3B/NCK2/HMBOX1/PKN1/PRKRI…	106
BP	GO:0048002	antigen processing and presentation of peptide antigen	16/1485	64/18903	2.54083885146393e-05	0.000351717970642461	0.000263345812343737	HLA-DRB5/CD74/HLA-DQA2/DNM2/PIKFYVE/ERAP2/HLA-DOA/LNPEP/HLA-DRA/HLA-DPA1/HLA-DMA/HLA-DMB/TAP2/CALR/HLA-DQA1/PYCARD	16
BP	GO:0019083	viral transcription	14/1485	51/18903	2.59876259541259e-05	0.000359071171916988	0.000268851458698487	LEF1/SMARCA4/CDK9/TRIM27/SMARCB1/REST/CHD1/TARDBP/TRIM8/CCNT2/HDAC1/DHX9/EP300/NUCKS1	14
BP	GO:0035966	response to topologically incorrect protein	29/1485	163/18903	2.60920953551801e-05	0.000359849470073748	0.0002694342027646	EDEM1/HSPB1/CDK5RAP3/EIF2AK3/XBP1/STT3B/NGLY1/CREBZF/HSPA4/BAG6/VCP/HSPA8/CUL3/DNAJA1/NCK2/DNAJC10/MBTPS1/OS9/ATF6B/TM7SF3/RNF5/HSF1/HSPD1/ERP44/HSPH1/UBXN4/AUP1/EP300/BAX	29
BP	GO:0048585	negative regulation of response to stimulus	179/1485	1706/18903	2.68525927450002e-05	0.00036965585776957	0.000276776651400923	MDM2/MDK/GRK2/ALOX5/YBX3/CASTOR2/SEMA6A/SOCS2/TERF2/CD34/FOXO1/PTEN/ITPR1/FBXW7/EGFL7/CD74/DDX39B/VPS13C/SMARCA4/HSPB1/PRKCB/LILRA2/GRINA/GNAI2/CDK5RAP3/RB1/MAZ/PXDN/TLE5/SYK/CRIM1/LDLRAD4/STK38/TFPI/BCR/NLRC5/RCAN1/RBBP4/BIRC7/HDAC7/SYVN1/TLE1/LAPTM5/SMAD4/DNM2/XBP1/SPI1/ARHGEF2/TMEM131L/TRIM27/UBASH3B/PPP1R10/KDM1A/INPP5D/RANBP9/CSK/PARP14/PAFAH1B1/PARP1/HIPK3/HLX/SLC12A2/PTPRE/IRAK3/CSNK1E/VGL…	179
BP	GO:0023057	negative regulation of signaling	154/1485	1430/18903	2.76198689364357e-05	0.000379519338786502	0.000284161848171496	MDM2/MDK/GRK2/YBX3/CASTOR2/SEMA6A/SOCS2/FOXO1/PTEN/ITPR1/FBXW7/EGFL7/CD74/DDX39B/ADNP/PFKL/SMARCA4/HSPB1/PRKCB/LILRA2/SHANK3/GRINA/GNAI2/CDK5RAP3/RB1/MAZ/PXDN/TLE5/CRIM1/LDLRAD4/STK38/NLRC5/RCAN1/RBBP4/BIRC7/HDAC7/SYVN1/TLE1/LAPTM5/SMAD4/DNM2/CD38/XBP1/SPI1/ARHGEF2/TMEM131L/UBASH3B/PPP1R10/KDM1A/INPP5D/RANBP9/CSK/PARP14/PAFAH1B1/HIPK3/PTPRE/IRAK3/CSNK1E/VGLL4/NONO/GLG1/BANK1/ATP2B4/ASXL1/PPP2R1A/…	154
BP	GO:0006378	mRNA polyadenylation	12/1485	39/18903	2.79404938241707e-05	0.000382581307560905	0.000286454471015854	CPSF1/APP/CPSF6/FIP1L1/AHCYL1/CPSF7/SNRPA/PAF1/HSF1/TENT2/GRSF1/CDC73	12
BP	GO:0002768	immune response-regulating cell surface receptor signaling pathway	49/1485	341/18903	2.794506942184e-05	0.000382581307560905	0.000286454471015854	MEF2C/CD81/CD19/IGLL1/VAV3/CD24/LAT2/PRKCB/LILRA2/SYK/PTK2/BTK/BLNK/LAPTM5/TNFRSF21/CD38/KLHL6/INPP5D/PIK3CD/CSK/RFTN1/RNF31/PLCG2/BANK1/RC3H1/PLCL2/KHDRBS1/BAG6/NCKAP1L/ADA/VAV1/MAPK1/CMTM3/CD22/GPS2/PAK2/THEMIS2/RC3H2/SLC39A10/CD79A/EIF2B1/DGKZ/BCL2/CREBBP/FOXP1/WNK1/EP300/PTPN6/BAX	49
BP	GO:0006260	DNA replication	43/1485	286/18903	2.86810831206688e-05	0.000391939847032906	0.000293461597137682	TERF2/CDK2AP1/CDK9/INO80/RBBP4/PDS5A/POLE/POLD4/BOD1L1/ALYREF/LIG4/PARP1/HMGA1/MCM7/NASP/CCDC88A/TOP1/PPP2R1A/REV3L/MCM5/SET/RBBP6/NFAT5/ANKRD17/FAF1/MCM3/REPIN1/RUVBL2/FAM111A/EHMT2/ING4/INO80E/ATRX/RTF2/SMARCA5/PNKP/POLD2/SUPT16H/RPAIN/SSRP1/DHX9/POLE3/NUCKS1	43
BP	GO:0007167	enzyme-linked receptor protein signaling pathway	115/1485	1010/18903	3.00704300503331e-05	0.000410176030339854	0.000307115782899772	SMAD1/ZMIZ1/CCN2/GAB1/FLT3/PTPRK/MZB1/SPTBN1/DOK3/SEMA6A/SOCS2/HAP1/FOXO1/ZEB2/FBXW7/LEF1/NREP/INSR/HSPB1/PRKCB/ENG/GNAI2/SYK/CRIM1/LDLRAD4/PTK2/NUMA1/RBBP4/BLNK/EIF2AK3/RAPGEF2/PTP4A3/SMAD4/SMARCC1/DNM2/SPI1/UBASH3B/GAB2/PIK3CD/ARID5B/PARP1/PTPRE/CCDC88A/GLG1/CCND3/IGF2R/WASF1/MAPK14/OGT/HHEX/PTK2B/CHST11/ITGA5/LNPEP/VAV1/HEXA/PHIP/MAPK1/HGS/HDAC2/CSNK2B/STMN1/PHF14/GSK3B/NCK2/SHKBP1/ARHGEF7/SET…	115
BP	GO:0034728	nucleosome organization	28/1485	156/18903	3.02579708562071e-05	0.00041198239007313	0.000308468279249264	SMARCA4/SMARCC1/KAT6B/SMARCB1/HMGA1/NASP/SMARCD2/SETD2/SMARCC2/BRD2/SET/CHD1/ARID2/ARID1A/RUVBL2/SMARCE1/VPS72/DMAP1/ATRX/NAP1L4/SMARCA5/KAT6A/SUPT16H/SMARCD1/SSRP1/HP1BP3/POLE3/CHD2	28
BP	GO:0072673	lamellipodium morphogenesis	8/1485	18/18903	3.04538991481693e-05	0.000413896174786483	0.000309901209130749	WASF2/SNX2/WASF1/PLEKHO1/MYO9B/ARHGEF7/ABI1/SNX1	8
BP	GO:0006412	translation	92/1485	770/18903	3.23951754840806e-05	0.000439480828935576	0.000329057499376935	YBX3/IGF2BP1/TIA1/PAN3/HSPB1/EEF1G/CAPRIN1/DAPK1/MKNK2/SOX4/EIF2AK3/PUM2/HNRNPD/GAPDH/HNRNPL/MSI2/EIF4A1/EIF3F/EIF3B/EIF4G3/QKI/IGF2BP3/PRKDC/UPF3B/LARP4B/BANK1/RC3H1/ROCK2/APP/PTK2B/KHDRBS1/PUM1/DCP2/EEF2/HNRNPU/ILF3/RPS6KA1/SHFL/MRPL38/EIF4G1/RHOA/MTG1/NDUFA7/AGO2/NCK2/MRPL37/DENR/TARDBP/ATXN2/TUT4/SECISBP2L/RC3H2/CNOT2/GIGYF2/CNOT8/ELAVL1/SARNP/FARSA/NGRN/SRP9/LRPPRC/AKT2/EIF4EBP2/EIF2B1/MRPS2…	92
BP	GO:0046822	regulation of nucleocytoplasmic transport	22/1485	109/18903	3.34597347428684e-05	0.000452392708304819	0.000338725158254776	JUP/TRIM28/XPO1/THOC2/MAPK14/SETD2/KHDRBS1/CPSF6/YWHAE/PPP1R12A/GSK3B/AKAP8L/TARDBP/PTPN11/NUP214/IWS1/DMAP1/IPO5/UBR5/NUP58/NOLC1/DHX9	22
BP	GO:0040017	positive regulation of locomotion	76/1485	607/18903	3.34679823000087e-05	0.000452392708304819	0.000338725158254776	GAB1/MDK/SEMA6A/LEF1/SCARB1/CD74/INSR/MAP4K4/ITGA4/HSPB1/AKAP12/ATP5F1B/GNAI2/DOCK8/MAZ/ADAM10/PTK2/HDAC7/PECAM1/RAPGEF2/STK39/PIK3CG/WASHC1/MAP2K2/XBP1/SPI1/ARHGEF2/PIK3CD/SUN2/RIPOR1/RHOB/PLCG2/SPN/MAP3K3/LGALS9/ROCK2/CD99/APP/PTK2B/CCAR1/NCKAP1L/ITGA5/NUMB/NIPBL/ACTN4/MAPK1/RHOA/ATP5F1A/AGO2/ARHGEF7/MAPRE2/FERMT3/SWAP70/DIAPH1/HMGB1/AKT2/GPI/AIF1/RAB11A/VPS35/MYADM/ELP5/CALR/AAMP/PPP3CA/BCL2/S…	76
BP	GO:0034976	response to endoplasmic reticulum stress	40/1485	261/18903	3.45812691957254e-05	0.000466597449888172	0.000349360836621075	ALOX5/EDEM1/ITPR1/ATP2A3/GRINA/CDK5RAP3/MAN1A1/EIF2AK3/SYVN1/XBP1/STT3B/NGLY1/CREBZF/BCL2L1/BAG6/VCP/TMEM259/PDIA6/EIF4G1/GSK3B/NCK2/FAF1/CANX/PML/DNAJC10/MBTPS1/UBAC2/OS9/ATF6B/RNF5/SERINC3/CALR/ERP44/BCL2/HM13/UBXN4/AUP1/UBQLN1/EP300/BAX	40
BP	GO:0032946	positive regulation of mononuclear cell proliferation	27/1485	149/18903	3.49929639674369e-05	0.000471301631813678	0.000352883052470104	MEF2C/CD81/VAV3/CD74/CD24/SYK/BTK/SASH3/CD38/LGALS9/BCL2L1/NCKAP1L/ADA/PNP/NCK2/HLA-DPA1/HLA-DMB/SLC39A10/MYD88/HMGB1/AIF1/CD46/PPP3CA/BCL2/PYCARD/TGFBR2/IL6ST	27
BP	GO:0010950	positive regulation of endopeptidase activity	30/1485	174/18903	3.54675178604909e-05	0.000476833985624406	0.000357025354911455	CCN2/ATP2A3/P2RX1/DAPK1/SYK/EIF2AK3/LAPTM5/GSN/LGALS9/ROCK2/REST/VCP/CARD8/RHOA/IFI16/PML/MTCH1/DAP/HSF1/HMGB1/PSME3/NDUFA13/HSPD1/PICALM/BID/PYCARD/MYC/CYFIP2/PSME2/BAX	30
BP	GO:0043280	positive regulation of cysteine-type endopeptidase activity involved in apoptotic process	24/1485	125/18903	3.55400211542343e-05	0.00047695091225835	0.000357112902725245	CCN2/ATP2A3/P2RX1/DAPK1/SYK/EIF2AK3/LAPTM5/GSN/LGALS9/REST/VCP/CARD8/RHOA/PML/MTCH1/DAP/HSF1/HMGB1/NDUFA13/HSPD1/BID/PYCARD/MYC/BAX	24
BP	GO:0035066	positive regulation of histone acetylation	11/1485	34/18903	3.56503806001754e-05	0.00047757454298622	0.000357579840881216	AUTS2/BRD7/SMAD4/SMARCB1/RUVBL2/SF3B1/GLYR1/BAZ1B/PIH1D1/SMARCA5/WBP2	11
BP	GO:0046034	ATP metabolic process	35/1485	217/18903	3.57995125793818e-05	0.00047871441239871	0.000358433308322329	CBFA2T3/INSR/PFKL/ATP5F1B/GAPDH/PARP1/OGT/APP/VCP/DHTKD1/HSPA8/SDHA/ATP5F1C/AK2/ATP5F1A/ATP5MF/NDUFA7/NUDT5/ATP5MC2/ATP6V0C/NDUFV1/ATP5IF1/ATP5MC3/GPI/ATP5PB/NDUFA13/ZBTB7A/ALDOA/ATP5PF/NDUFS7/HIF1A/EP300/DNM1L/NDUFB4/TPI1	35
BP	GO:1904851	positive regulation of establishment of protein localization to telomere	6/1485	10/18903	3.70670529581514e-05	0.000494778965825325	0.000370461504846788	CCT6A/CCT7/CCT5/CCT2/CCT3/CCT4	6
BP	GO:1901699	cellular response to nitrogen compound	86/1485	711/18903	3.75016334757432e-05	0.000499687540519038	0.000374136758027069	MDM2/GNAS/MEF2C/GAB1/JUP/GRK2/MZB1/DPEP1/CASTOR2/SOCS2/FOXO1/GNB1/INSR/ITGA4/PRKCB/GNAI2/RB1/DNMT3A/PTK2/GNAQ/BCL11A/RAPGEF2/PIK3CG/HNRNPD/SMARCC1/DNM2/XBP1/ARHGEF2/KDM1A/CSK/YWHAG/PARP1/PTPRE/PRKDC/CCND3/SPIDR/RAP1GDS1/ATP2B4/ABCC1/ROCK2/OGT/APP/BCL2L1/HNRNPAB/DNMT1/PHIP/MAPK1/CTNNA1/ATP5F1A/HDAC2/DTNBP1/GSK3B/HDAC5/APEX1/AHCYL1/CTNNB1/PTPN11/SLC7A5/EHMT2/DIAPH1/GOLPH3/GNA15/HSF1/AKT2/EIF4EBP2/A…	86
BP	GO:0051345	positive regulation of hydrolase activity	74/1485	589/18903	3.7768681921414e-05	0.00050235035117895	0.000376130514658472	CCN2/MEF2C/ATP2A3/MAP4K4/GNA12/P2RX1/DOCK8/DAPK1/SYK/RIC1/GNAQ/BCR/EIF2AK3/PREX1/LAPTM5/RAPGEF2/RCC2/TBC1D5/TBC1D14/ARHGAP27/TBC1D1/GSN/RAP1GDS1/LGALS9/ROCK2/APP/PTK2B/CD200/DOCK11/REST/VCP/ARHGAP45/VAV1/PPP1R12A/RALBP1/ASAP1/CARD8/RAPGEF6/SGSM3/RHOA/SIPA1/RAB3GAP1/IFI16/GSK3B/ARHGEF7/PML/MTCH1/MAPRE2/PSME4/SLC39A10/DAP/S1PR4/PHB2/FNTA/ARF4/GNA15/HSF1/HMGB1/ARHGAP25/AKT2/PSME3/NDUFA13/HSPD1/ARAP2…	74
BP	GO:0010452	histone H3-K36 methylation	7/1485	14/18903	3.81496538168109e-05	0.000506516274033146	0.000379249713646786	BRD4/NSD2/SETD5/SETD2/IWS1/ASH1L/NSD1	7
BP	GO:0002573	myeloid leukocyte differentiation	35/1485	218/18903	3.94883640273134e-05	0.000523360853021574	0.000391861947617069	CDK6/CBFA2T3/RUNX1/CD81/FBXW7/LEF1/CD74/RB1/SPI1/UBASH3B/GAB2/INPP5D/PIK3CD/PAFAH1B1/PARP1/MAPK14/APP/ACIN1/ATP6AP1/MYH9/IRF7/IFI16/CREB1/CTNNB1/CITED2/CUL4A/HSF1/TCIRG1/SP3/PPP3CA/IREB2/MYC/FOXP1/LBR/TGFBR2	35
BP	GO:2001233	regulation of apoptotic signaling pathway	52/1485	374/18903	3.97890340520187e-05	0.000526412441661663	0.000394146798424934	MDM2/YBX3/PTEN/FBXW7/CD74/HSPB1/GRINA/GNAI2/RB1/MAZ/EIF2AK3/SYVN1/XBP1/ARHGEF2/KDM1A/PARP1/NONO/SFPQ/PPP2R1A/BCL2L1/URI1/PHIP/DNAJA1/CTNNA1/GSK3B/NCK2/FAF1/PML/PAK2/CTNNB1/SERINC3/PSME3/RAF1/HDAC1/PIH1D1/NDUFA13/BIRC6/PPIA/ARRB2/BCL2/BID/HNRNPK/UBQLN1/SLC25A5/HIF1A/PYCARD/SLC9A3R1/CSNK2A1/MYC/DNM1L/SIAH2/BAX	52
BP	GO:0051258	protein polymerization	42/1485	281/18903	4.06622445953527e-05	0.000537014626060533	0.000402085093013744	FCHSD2/SPTBN1/DBN1/SPTAN1/NUMA1/NIN/PREX1/SSH2/UBE2S/RANBP9/GSN/ADD1/WASF1/PTK2B/NCKAP1L/CKAP5/TTC17/MAP7D3/DYRK1A/RHOA/STMN1/TBCD/NCK2/ARHGEF7/DCTN1/NDE1/DIAPH1/FLII/WAS/AIF1/MID1IP1/TUBGCP2/MYADM/TMOD3/CAPG/ZNF207/ARFGEF1/RAC1/PYCARD/AKAP9/DNM1L/CYFIP2	42
BP	GO:0070482	response to oxygen levels	48/1485	337/18903	4.21591844701677e-05	0.000555802299672846	0.000416152202409509	MDM2/CCN2/CBFA2T3/CD34/JUND/FOXO1/PTEN/ITPR1/CIAO3/CD24/DNMT3A/NPEPPS/SMAD4/CD38/ROCK2/CAT/PTK2B/REST/EGLN1/CYGB/ADA/ATP6AP1/ACTN4/IRAK1/RHOA/HDAC2/PML/VHL/CITED2/SLC7A5/EGLN2/PHB2/AHCY/HSF1/MDM4/ADSL/ATP6V0D1/BCL2/CREBBP/PDLIM1/HP1BP3/UBQLN1/HIF1A/BNIP2/MYC/EP300/BNIP3L/TGFBR2	48
BP	GO:0002200	somatic diversification of immune receptors	18/1485	81/18903	4.51213652436479e-05	0.000593806699289205	0.000444607670497546	RAG1/MSH6/TCF3/LEF1/HMCES/NSD2/LIG4/PMS2/PRKDC/TP53BP1/KMT5B/SWAP70/ERCC1/HMGB1/HSPD1/STAT6/ADAR/RIF1	18
BP	GO:2001056	positive regulation of cysteine-type endopeptidase activity	26/1485	143/18903	4.56842662690832e-05	0.000600157979545513	0.000449363137087624	CCN2/ATP2A3/P2RX1/DAPK1/SYK/EIF2AK3/LAPTM5/GSN/LGALS9/REST/VCP/CARD8/RHOA/IFI16/PML/MTCH1/DAP/HSF1/HMGB1/NDUFA13/HSPD1/BID/PYCARD/MYC/CYFIP2/BAX	26
BP	GO:0030521	androgen receptor signaling pathway	13/1485	47/18903	4.60352198999658e-05	0.000602650207972407	0.000451229171735862	ZMIZ1/DDX17/SMARCA4/KDM1A/UBE3A/DNAJA1/RHOA/ARID1A/PKN1/HDAC1/ZBTB7A/FOXP1/EP300	13
BP	GO:0061647	histone H3-K9 modification	13/1485	47/18903	4.60352198999658e-05	0.000602650207972407	0.000451229171735862	MYB/PAX5/KMT2A/SMAD4/KDM1A/SMARCB1/DNMT1/EHMT1/SETDB2/EHMT2/ATRX/PIH1D1/RIF1	13
BP	GO:0051567	histone H3-K9 methylation	11/1485	35/18903	4.83193309357883e-05	0.00063144580200178	0.000472789625663575	MYB/PAX5/KDM1A/SMARCB1/DNMT1/EHMT1/SETDB2/EHMT2/ATRX/PIH1D1/RIF1	11
BP	GO:0010952	positive regulation of peptidase activity	32/1485	194/18903	4.87104563956096e-05	0.000635446180728066	0.00047578487490669	CCN2/ATP2A3/P2RX1/DAPK1/SYK/EIF2AK3/LAPTM5/GSN/LGALS9/ROCK2/APP/REST/VCP/CARD8/RHOA/IFI16/PML/MTCH1/PSME4/DAP/HSF1/HMGB1/PSME3/NDUFA13/HSPD1/PICALM/BID/PYCARD/MYC/CYFIP2/PSME2/BAX	32
BP	GO:0006346	DNA methylation-dependent heterochromatin formation	9/1485	24/18903	4.91103764726755e-05	0.000637326500231335	0.000477192747999297	TRIM28/TASOR/DNMT3A/KDM1A/RESF1/ATF7IP/DNMT1/SETDB2/HDAC1	9
BP	GO:0007097	nuclear migration	9/1485	24/18903	4.91103764726755e-05	0.000637326500231335	0.000477192747999297	SYNE3/PAFAH1B1/SUN2/LMNB1/HOOK3/DYNC1H1/DCTN1/SLC9A3R1/PCM1	9
BP	GO:0050855	regulation of B cell receptor signaling pathway	9/1485	24/18903	4.91103764726755e-05	0.000637326500231335	0.000477192747999297	CD81/CD19/PRKCB/PLCL2/CMTM3/CD22/GPS2/SLC39A10/FOXP1	9
BP	GO:0051701	biological process involved in interaction with host	33/1485	203/18903	5.03916469063301e-05	0.000652820728985819	0.000488793918819588	GRK2/CIITA/CD81/SCARB1/CD74/DDX39B/INSR/ALYREF/TRIM27/RNASEK/PIKFYVE/GSN/LGALS9/THOC2/TRIM38/BCL2L1/THOC3/ITGA5/SCARB2/SLC1A5/TRIM22/TRIM8/DDB1/EPS15/EXOC7/HMGB1/ARL8B/CD46/VAMP8/PPIA/LAMP1/CTSB/BSG	33
BP	GO:1902532	negative regulation of intracellular signal transduction	70/1485	554/18903	5.0745626682323e-05	0.00065626913399717	0.000491375882480261	MDM2/YBX3/CASTOR2/SEMA6A/FOXO1/PTEN/ITPR1/CD74/DDX39B/HSPB1/GRINA/CDK5RAP3/STK38/RCAN1/HDAC7/SYVN1/TLE1/SMAD4/XBP1/SPI1/ARHGEF2/PPP1R10/KDM1A/RANBP9/CSK/PAFAH1B1/HIPK3/IRAK3/VGLL4/NONO/BANK1/ATP2B4/PPP2R1A/MAPK14/BCL2L1/RASA4/URI1/CUL3/CARD8/DNAJA1/CD22/DYRK1A/RHOA/GPS2/STMN1/GSK3B/SCAI/DGKD/SEC13/USP10/PRMT1/ARHGAP25/ASH1L/MYADM/HDAC1/NDUFA13/PPIA/CD2AP/ARRB2/BCL2/BID/PPM1B/HIF1A/UBR2/PYCARD/MAR…	70
BP	GO:0009653	anatomical structure morphogenesis	272/1485	2790/18903	5.08722116939792e-05	0.000656769917810871	0.000491750840063426	SMAD1/ZMIZ1/MDM2/CCN2/MEF2C/GAB1/MDK/JUP/ALOX5/RUNX1/CD81/SPTBN1/SEMA6A/CD34/CUX1/PAX5/IGF2BP1/ELK3/TRIM28/DBN1/ARHGAP4/PTEN/MYO18B/WASF2/ITPR1/FBXW7/VAV3/EGFL7/LEF1/TAF10/AUTS2/CHD7/INSR/ADNP/MAP4K4/ITGA4/AFF3/HSPB1/TASOR/ATP5F1B/PRKCB/GTF2I/GNA12/ENG/ETS2/MIB1/SHANK3/CAPRIN1/SYNE3/SNX2/RB1/PXDN/TOP2B/MACF1/SYK/PKD1/PROM1/CSRP2/PTK2/KDM5B/BCR/MEF2A/GDI1/SOX4/HDAC7/NR3C1/EIF2AK3/PBX2/NIN/PREX1/FL…	272
BP	GO:0030177	positive regulation of Wnt signaling pathway	26/1485	144/18903	5.16539404278389e-05	0.00066508211377649	0.00049797452546377	JUP/ZEB2/LEF1/SMARCA4/MACF1/SOX4/SPIN1/CSNK1E/USP34/RNF220/CTDNEP1/CSNK1G2/HHEX/VCP/RECK/ATP6V0C/VPS35/PBXIP1/TBL1XR1/TNKS2/UBR5/PPM1B/CDC73/NFKB1/CSNK2A1/WNK1	26
BP	GO:0045445	myoblast differentiation	22/1485	112/18903	5.16940077731292e-05	0.00066508211377649	0.00049797452546377	MEF2C/DDX17/SMARCA4/RB1/ARID1B/SOX4/BRD7/SMARCC1/MBNL3/SMARCB1/PBRM1/SMARCD2/MAPK14/MAML1/SMARCC2/REST/ARID2/ARID1A/SMARCE1/SMARCA2/SMARCD1/MBNL1	22
BP	GO:0030218	erythrocyte differentiation	24/1485	128/18903	5.30197197471621e-05	0.000680966331804187	0.00050986769740579	CDK6/MYB/CDK5RAP3/RB1/SPI1/INPP5D/PRKDC/MAPK14/RCOR1/NCKAP1L/IKZF1/ACIN1/SFXN1/G6PD/CITED2/ATP5IF1/PTBP3/PRMT1/TMOD3/SP3/ZBTB7A/ADAR/SLC25A5/HIF1A	24
BP	GO:1902117	positive regulation of organelle assembly	18/1485	82/18903	5.36196908483036e-05	0.000687490890379192	0.00051475290465005	SEPTIN9/TAPT1/HAP1/PAN3/NUMA1/FSCN1/CCDC88A/ASAP1/PDCD6IP/RHOA/RAB3GAP1/PPP1R35/SEPTIN7/GSK3B/G3BP1/CNOT2/DYNC1H1/CEP135	18
BP	GO:0006278	RNA-templated DNA biosynthetic process	17/1485	75/18903	5.58179427410616e-05	0.000712012153565589	0.000533112990038125	TERF2/DCP2/CCT6A/HNRNPU/MAPK1/HMBOX1/XRCC5/CTNNB1/CCT7/CCT5/EXOSC10/TNKS2/CCT2/PNKP/XRN1/CCT3/CCT4	17
BP	GO:0045661	regulation of myoblast differentiation	17/1485	75/18903	5.58179427410616e-05	0.000712012153565589	0.000533112990038125	MEF2C/SMARCA4/ARID1B/SOX4/BRD7/SMARCC1/MBNL3/SMARCB1/PBRM1/SMARCD2/MAPK14/SMARCC2/ARID2/ARID1A/SMARCE1/SMARCA2/SMARCD1	17
BP	GO:0071479	cellular response to ionizing radiation	17/1485	75/18903	5.58179427410616e-05	0.000712012153565589	0.000533112990038125	MDM2/INO80/DNM2/LIG4/KDM1A/RHOB/SPIDR/MAPK14/BCL2L1/NIPBL/TP53BP1/MGMT/IFI16/XRCC5/HSF1/XRCC6/NUCKS1	17
BP	GO:0060284	regulation of cell development	66/1485	516/18903	5.69707241815826e-05	0.000725478983402606	0.000543196163316551	MME/MDK/SEMA6A/HAP1/CUX1/DBN1/ARHGAP4/PTEN/FBXW7/LEF1/CHD7/ADNP/SHANK3/CAPRIN1/RB1/MACF1/GDI1/NIN/PREX1/BCL11A/RAPGEF2/SMAD4/MAP2K2/SPEN/DNM2/RCC2/LIG4/KDM1A/PAFAH1B1/DIP2B/PRKDC/ADD1/ROCK2/RFLNB/REST/YWHAH/NUMB/RECK/TNFRSF1A/ACTN4/CTNNA1/HDAC2/RNF10/GSK3B/ARHGEF7/DICER1/XRCC5/CTNNB1/STK25/HOOK3/CERS2/SLC7A5/SRRT/ACTR2/CTDSP1/MYADM/HDAC1/CALR/PPP3CA/BCL2/RAC1/HIF1A/SORL1/PCM1/IL6ST/ROCK1	66
BP	GO:0031057	negative regulation of histone modification	13/1485	48/18903	5.86309396438853e-05	0.000745350805847011	0.000558075019847007	PAX5/SPI1/KDM1A/SMARCB1/CTBP1/DNMT1/SET/TRIP12/MTF2/OTUB1/PIH1D1/UBR5/KDM5A	13
BP	GO:0010586	miRNA metabolic process	19/1485	90/18903	5.93538890533316e-05	0.00075326030674644	0.000563997190772163	SMAD1/MYB/DDX17/SMARCA4/NR3C1/SMAD4/SPI1/RC3H1/REST/AGO2/DICER1/SND1/TUT4/RC3H2/TENT2/NFATC3/HIF1A/NFKB1/MYC	19
BP	GO:0045931	positive regulation of mitotic cell cycle	24/1485	129/18903	6.03652887656369e-05	0.000763510590843139	0.000571672003029462	MDM2/USP22/RB1/BRD4/PPP1R10/RCC2/PAFAH1B1/CCND3/APP/CUL3/ANKRD17/EIF4G1/ANAPC5/PKN2/APEX1/UBE2E2/PTPN11/PHB2/CUL4A/HSF1/AIF1/RAB11A/TMOD3/CDK4	24
BP	GO:2000278	regulation of DNA biosynthetic process	23/1485	121/18903	6.03658540720127e-05	0.000763510590843139	0.000571672003029462	TERF2/HNRNPD/HNRNPA2B1/PTK2B/DCP2/CCT6A/HNRNPU/MAPK1/HMBOX1/XRCC5/CTNNB1/CCT7/CCT5/ING4/EXOSC10/TNKS2/CCT2/PNKP/XRN1/ARRB2/CCT3/MYC/CCT4	23
BP	GO:0070198	protein localization to chromosome, telomeric region	10/1485	30/18903	6.05502035147813e-05	0.000764548600123294	0.000572449203570576	TERF2/CCT6A/XRCC5/CCT7/CCT5/ATRX/TNKS2/CCT2/CCT3/CCT4	10
BP	GO:0030036	actin cytoskeleton organization	87/1485	731/18903	6.08101981023421e-05	0.000766536645556504	0.000573937735528806	CCN2/GAB1/MDK/FCHSD2/SPTBN1/WASHC4/DBN1/MYO18B/WASF2/MYO18A/AUTS2/TPM4/SPTAN1/MARCKSL1/SHANK3/CSRP2/BCR/MEF2A/MPRIP/PREX1/SSH2/UTRN/SMAD4/WASHC1/ARHGEF2/TRIM27/SORBS3/FSCN1/PAFAH1B1/GSN/RHOB/CCDC88A/ADD1/RAP1GDS1/WASF1/ROCK2/RFLNB/PARVG/MICAL1/ARHGAP17/PTK2B/TAOK1/NCKAP1L/MKLN1/MYH9/TTC17/CUL3/PACSIN2/PDCD6IP/ACTN4/CTNNA1/RHOA/ELMO1/STMN1/DTNBP1/NCK2/PAK2/PHACTR4/ABI1/FGD3/SWAP70/DIAPH1/FLII/WAS/…	87
BP	GO:0014070	response to organic cyclic compound	106/1485	931/18903	6.18027971655692e-05	0.000777737220223282	0.000582324069695785	SMAD1/ZMIZ1/CCN2/GNAS/MEF2C/MDK/JUP/FLT3/NRIP1/SOCS2/JUND/DDX17/GNB1/SMARCA4/ENG/P2RX1/DNMT3A/TFPI/NR3C1/TRIM24/RAPGEF2/STK39/PIK3CG/HNRNPD/DNM2/CD38/KDM1A/PARP1/RFTN1/IRAK3/NASP/SPIDR/ATP2B4/UBE3A/ROCK2/APP/CAT/BCL2L1/PTK2B/REST/YWHAH/DNMT1/ADA/HSPA8/URI1/HNRNPU/DNAJA1/MAPK1/CTNNA1/MGMT/RHOA/SAFB/ATP5F1A/HDAC2/DTNBP1/GSK3B/G6PD/ARID1A/CREB1/TP53I13/RUVBL2/SMAD2/APEX1/PKN1/PAK2/CTNNB1/CALCOCO1/GR…	106
BP	GO:0071824	protein-DNA complex subunit organization	41/1485	277/18903	6.25425455432621e-05	0.000785723576362831	0.000588303785322467	TCF4/TAF10/SMARCA4/RB1/SMARCC1/KAT6B/SMARCB1/BAZ2A/HMGA1/NASP/SMARCD2/SETD2/SMARCC2/BRD2/ATF7IP/SENP6/SET/POGZ/CHD1/ARID2/ARID1A/RUVBL2/TRAPPC12/UBTF/SMARCE1/VPS72/HMGB1/DMAP1/ATRX/NAP1L4/PIH1D1/SMARCA5/KAT6A/SUPT16H/SMARCD1/SSRP1/HP1BP3/BDP1/POLE3/MYC/CHD2	41
BP	GO:0006623	protein targeting to vacuole	12/1485	42/18903	6.33410545113707e-05	0.000794420104819625	0.000594815236377531	VPS13C/PIK3C3/LAPTM5/GNPTAB/HSPA8/VPS13D/HGS/SCARB2/AP3D1/LAMP2/NCOA4/SORL1	12
BP	GO:0061515	myeloid cell development	18/1485	83/18903	6.35050114914008e-05	0.000795142313062347	0.000595355983601831	MYB/WASF2/FBXW7/FLI1/PAFAH1B1/APP/NCKAP1L/ATP6AP1/G6PD/CITED2/ABI1/PTPN11/PTBP3/TMOD3/ZBTB7A/FOXP1/EP300/PTPN6	18
BP	GO:0044089	positive regulation of cellular component biogenesis	64/1485	498/18903	6.37740872138396e-05	0.000797176090172995	0.000596878756761107	CCN2/FCHSD2/SEPTIN9/TAPT1/HAP1/TRIM28/PAN3/WASF2/AUTS2/ADNP/MAP4K4/TASOR/SYK/NUMA1/TCL1A/WASHC1/DNM2/SORBS3/FSCN1/CCDC88A/PLCG2/SPIDR/RESF1/ROCK2/PTK2B/NCKAP1L/CKAP5/DOCK11/ATF7IP/VCP/DNMT1/ASAP1/PDCD6IP/EIF4G1/RHOA/HGS/RAB3GAP1/PPP1R35/SEPTIN7/GSK3B/NCK2/FAF1/PLEKHM1/G3BP1/CNOT2/DYNC1H1/SETDB2/MYD88/DCTN1/SWAP70/ERCC1/STMP1/HSF1/ACTR2/CLSTN1/PIH1D1/CEP135/BID/ICE1/RAC1/PYCARD/AKAP9/ROCK1/BAX	64
BP	GO:0010761	fibroblast migration	14/1485	55/18903	6.50044851813433e-05	0.000811199543790553	0.000607378697318694	ARHGAP4/AKAP12/GNA12/PTK2/RCC2/ARID5B/CYGB/MTA2/ARHGEF7/PML/IQGAP1/PDLIM1/RAC1/SLC9A3R1	14
BP	GO:0050671	positive regulation of lymphocyte proliferation	26/1485	146/18903	6.57396668658902e-05	0.000819006683037549	0.00061322422583498	MEF2C/CD81/VAV3/CD74/CD24/SYK/BTK/SASH3/CD38/LGALS9/NCKAP1L/ADA/PNP/NCK2/HLA-DPA1/HLA-DMB/SLC39A10/MYD88/HMGB1/AIF1/CD46/PPP3CA/BCL2/PYCARD/TGFBR2/IL6ST	26
BP	GO:1904874	positive regulation of telomerase RNA localization to Cajal body	7/1485	15/18903	6.66749395028236e-05	0.000829276493816316	0.000620913658527915	CCT6A/RUVBL2/CCT7/CCT5/CCT2/CCT3/CCT4	7
BP	GO:0002260	lymphocyte homeostasis	16/1485	69/18903	6.84305090103274e-05	0.000849697765535212	0.000636203910487692	RAG1/MEF2C/CD74/TRAF3IP2/SASH3/LGALS9/RC3H1/NCKAP1L/DOCK11/ADA/PKN1/RC3H2/TCIRG1/BCL2/HIF1A/BAX	16
BP	GO:1901989	positive regulation of cell cycle phase transition	23/1485	122/18903	6.89479047516011e-05	0.000854702467691904	0.000639951138280986	MDM2/DDX39B/RB1/BRD4/PPP1R10/RCC2/CCND3/PLCG2/APP/CUL3/ANKRD17/EIF4G1/ANAPC5/APEX1/UBE2E2/PHB2/CUL4A/PAF1/AIF1/RAB11A/TMOD3/CDK4/CDC73	23
BP	GO:0071478	cellular response to radiation	31/1485	189/18903	7.07623800136487e-05	0.000875743030798053	0.000655705079352684	MME/MDM2/TP53INP1/PTPRK/INO80/DNM2/LIG4/KDM1A/PARP1/RHOB/SPIDR/MAPK14/BCL2L1/NIPBL/TP53BP1/MGMT/IFI16/RUVBL2/XRCC5/DDB1/ERCC1/CUL4A/HSF1/AKT2/TENT2/CREBBP/XRCC6/MYC/EP300/NUCKS1/BAX	31
BP	GO:0032392	DNA geometric change	20/1485	99/18903	7.39898140419982e-05	0.000914171669361879	0.000684478192712144	CHD7/CHD9/HNRNPA2B1/HMGA1/MCM7/MCM5/CHD1/CHD4/MCM3/SETX/RUVBL2/G3BP1/XRCC5/HMGB1/ATRX/XRCC6/CHD8/DHX9/CHD2/CHD6	20
BP	GO:0007179	transforming growth factor beta receptor signaling pathway	34/1485	216/18903	7.58614044338977e-05	0.000932650922741648	0.000698314375105417	SMAD1/ZMIZ1/PTPRK/ZEB2/NREP/ENG/LDLRAD4/PTK2/RBBP4/SMAD4/DNM2/SPI1/PARP1/GLG1/OGT/CHST11/HDAC2/SMAD2/PML/CITED2/LEMD3/SUDS3/SINHCAF/FNTA/FKBP1A/HDAC1/TRIM33/ARRB2/CREBBP/ZBTB7A/USP9X/EP300/USP15/TGFBR2	34
BP	GO:0070203	regulation of establishment of protein localization to telomere	6/1485	11/18903	7.6109306069887e-05	0.000932650922741648	0.000698314375105417	CCT6A/CCT7/CCT5/CCT2/CCT3/CCT4	6
BP	GO:0070934	CRD-mediated mRNA stabilization	6/1485	11/18903	7.6109306069887e-05	0.000932650922741648	0.000698314375105417	IGF2BP1/HNRNPD/IGF2BP3/HNRNPU/SYNCRIP/DHX9	6
BP	GO:1904869	regulation of protein localization to Cajal body	6/1485	11/18903	7.6109306069887e-05	0.000932650922741648	0.000698314375105417	CCT6A/CCT7/CCT5/CCT2/CCT3/CCT4	6
BP	GO:1904871	positive regulation of protein localization to Cajal body	6/1485	11/18903	7.6109306069887e-05	0.000932650922741648	0.000698314375105417	CCT6A/CCT7/CCT5/CCT2/CCT3/CCT4	6
BP	GO:0006396	RNA processing	154/1485	1460/18903	7.90051495551314e-05	0.000965461805768651	0.000722881242213965	SMAD1/DDX17/USP22/TIA1/PAN3/PABPN1/KHDRBS3/TAF10/CHD7/DDX39B/INTS3/SNHG1/CDK9/SNRNP70/PUM2/HNRNPD/SNHG29/MAP2K2/ALYREF/HNRNPA2B1/HNRNPL/PRPF8/SRRM2/KDM1A/PAXBP1/MBNL3/LUC7L3/ZRANB2/RBM15B/RBM38/CDK13/ZNF638/QKI/SLC38A2/PRKDC/RBM26/NONO/LUC7L/SFPQ/THOC2/PPP2R1A/CPSF1/APP/TARBP1/KHDRBS1/SUGP2/CPSF6/THOC3/PUM1/REST/ACIN1/HSPA8/FIP1L1/POLR2A/RBBP6/LUC7L2/HNRNPU/DUS1L/PPP4R2/RNPC3/RBM6/DHX15/SF3B3/DYR…	154
BP	GO:0030111	regulation of Wnt signaling pathway	47/1485	336/18903	7.9045167241527e-05	0.000965461805768651	0.000722881242213965	MDK/JUP/FOXO1/ZEB2/LEF1/SMARCA4/TLE5/MACF1/GNAQ/SOX4/SPIN1/CCNY/TLE1/TMEM131L/CSNK1E/VGLL4/USP34/RNF220/CTDNEP1/PPP2R1A/CSNK1G2/MAPK14/APP/HHEX/VCP/RECK/GSK3B/RUVBL2/G3BP1/CTNNB1/ATP6V0C/UBAC2/VPS35/HDAC1/PBXIP1/TBL1XR1/TNKS2/UBR5/PPM1B/CHD8/RNF213/CDC73/NFKB1/SLC9A3R1/CSNK2A1/WNK1/SIAH2	47
BP	GO:0000725	recombinational repair	29/1485	173/18903	8.02690784762438e-05	0.000978811356623038	0.000732876603860545	INTS3/INO80/KDM1A/PARP1/MCM7/SPIDR/SFPQ/SETD2/REV3L/MCM5/POGZ/NIPBL/TP53BP1/PPP4R2/ARID2/MCM3/RUVBL2/EP400/XRCC5/ERCC5/VPS72/WAS/DMAP1/ACTR2/NSMCE4A/RAD21/XRCC6/NUCKS1/RIF1	29
BP	GO:0001932	regulation of protein phosphorylation	123/1485	1121/18903	8.3196410196267e-05	0.00101285531957182	0.000758366728979173	CCN2/MEF2C/FLT3/CD81/PTEN/FBXW7/CD74/INSR/CD24/ADNP/HSPB1/CDK2AP1/ENG/CDK5RAP3/RB1/SYK/PKD1/LDLRAD4/STK38/PTK2/GNAQ/EIF2AK3/PECAM1/CCNY/TCL1A/RAPGEF2/PIK3CG/SMAD4/MAP2K2/ARHGEF2/TRIM27/UBASH3B/CSK/YWHAG/PARP14/HIPK3/IRAK3/PRKDC/CCDC88A/CCND3/PLCG2/IPO7/BANK1/ATP2B4/ROCK2/PPP2R1A/WDFY2/MICAL1/APP/HHEX/PTK2B/MAP3K11/TAOK1/NCKAP1L/MAP4K2/CAB39/ITGA5/TNFRSF1A/PHIP/RALBP1/SH2D3C/DNAJA1/MAPK1/EIF4G1/IR…	123
BP	GO:0002335	mature B cell differentiation	11/1485	37/18903	8.55412445700848e-05	0.00103970862302664	0.000778472909506446	CD19/CMTM7/XBP1/SPI1/PLCG2/PLCL2/PTK2B/POU2AF1/DOCK11/ADA/PHF14	11
BP	GO:0001776	leukocyte homeostasis	20/1485	100/18903	8.57578508778464e-05	0.0010406492456362	0.000779177192613652	RAG1/MEF2C/FLT3/CD74/TRAF3IP2/BTK/SASH3/PIK3CD/LGALS9/RC3H1/NCKAP1L/DOCK11/ADA/PKN1/RC3H2/HMGB1/TCIRG1/BCL2/HIF1A/BAX	20
BP	GO:0071417	cellular response to organonitrogen compound	79/1485	656/18903	8.90953249514904e-05	0.00107807304129125	0.000807197938467953	MDM2/GNAS/MEF2C/GAB1/JUP/MZB1/CASTOR2/SOCS2/FOXO1/GNB1/INSR/ITGA4/PRKCB/GNAI2/RB1/DNMT3A/PTK2/BCL11A/RAPGEF2/PIK3CG/HNRNPD/SMARCC1/DNM2/XBP1/ARHGEF2/KDM1A/CSK/YWHAG/PARP1/PTPRE/PRKDC/CCND3/SPIDR/RAP1GDS1/ATP2B4/ABCC1/ROCK2/OGT/APP/BCL2L1/HNRNPAB/DNMT1/PHIP/MAPK1/CTNNA1/HDAC2/DTNBP1/GSK3B/HDAC5/APEX1/AHCYL1/CTNNB1/PTPN11/SLC7A5/EHMT2/DIAPH1/GOLPH3/GNA15/HSF1/AKT2/EIF4EBP2/AIF1/IPO5/ACTR2/VPS35/STA…	79
BP	GO:0007015	actin filament organization	59/1485	454/18903	8.91303196679585e-05	0.00107807304129125	0.000807197938467953	CCN2/FCHSD2/SPTBN1/WASHC4/DBN1/WASF2/TPM4/SPTAN1/MARCKSL1/SHANK3/MPRIP/PREX1/SSH2/WASHC1/ARHGEF2/TRIM27/SORBS3/FSCN1/GSN/RHOB/CCDC88A/ADD1/WASF1/ROCK2/RFLNB/MICAL1/ARHGAP17/PTK2B/NCKAP1L/TTC17/CUL3/CTNNA1/RHOA/ELMO1/STMN1/NCK2/PAK2/ABI1/SWAP70/DIAPH1/FLII/WAS/ARHGAP25/AIF1/ACTR2/MYADM/TMOD3/CAPG/PHACTR1/ARFGEF1/CD2AP/BCL2/ALDOA/PDLIM1/RAC1/PYCARD/CYFIP2/ROCK1/ACTG1	59
BP	GO:0071383	cellular response to steroid hormone stimulus	33/1485	209/18903	9.03764019065228e-05	0.00109137900525244	0.000817160664802282	ZMIZ1/FLT3/DDX17/SMARCA4/TFPI/NR3C1/KDM1A/PARP1/UBE3A/REST/YWHAH/HSPA8/URI1/HNRNPU/DNAJA1/RHOA/SAFB/ATP5F1A/ARID1A/PKN1/CALCOCO1/CNOT2/EGLN2/PHB2/HDAC1/NCOA4/CALR/UBR5/WBP2/DDX54/ZBTB7A/FOXP1/EP300	33
BP	GO:0072657	protein localization to membrane	72/1485	586/18903	9.73243746269512e-05	0.0011733866134459	0.000878563157710525	JUP/CD81/SPTBN1/TTC7A/CD24/ITGA4/SHANK3/SYNE3/ADAM10/MACF1/GDI1/RAPGEF2/TSPAN14/GAK/CSK/PIKFYVE/GSN/RFTN1/CCDC88A/TM9SF2/ATP2B4/ROCK2/HSPA4/BCL2L1/BAG6/CLTC/TOMM6/ATP6AP1/NUMB/TNFRSF1A/ROMO1/RAPGEF6/ZDHHC2/HGS/RAB3GAP1/TM9SF3/ATP1B3/HECTD1/GOPC/GET3/STX7/AP3D1/MMGT1/SRP9/FNTA/ZDHHC3/GOLPH3/SEC61A1/AKT2/PPP2R5A/RAB11A/SEC63/CLSTN1/VPS35/MYADM/PACS1/NDUFA13/PICALM/VAMP8/RAB6A/RAB10/BID/RAB11B/CNST/…	72
BP	GO:0002562	somatic diversification of immune receptors via germline recombination within a single locus	16/1485	71/18903	9.86048285788643e-05	0.00118309966874319	0.000885835724514355	RAG1/MSH6/TCF3/LEF1/HMCES/NSD2/LIG4/PRKDC/TP53BP1/KMT5B/SWAP70/ERCC1/HMGB1/HSPD1/STAT6/RIF1	16
BP	GO:0016444	somatic cell DNA recombination	16/1485	71/18903	9.86048285788643e-05	0.00118309966874319	0.000885835724514355	RAG1/MSH6/TCF3/LEF1/HMCES/NSD2/LIG4/PRKDC/TP53BP1/KMT5B/SWAP70/ERCC1/HMGB1/HSPD1/STAT6/RIF1	16
BP	GO:0061077	chaperone-mediated protein folding	16/1485	71/18903	9.86048285788643e-05	0.00118309966874319	0.000885835724514355	CD74/HSPB1/GAK/CCT6A/HSPA8/UNC45A/CCT7/CCT5/CHORDC1/FKBP1A/CCT2/CRTAP/HSPH1/CCT3/CSNK2A1/CCT4	16
BP	GO:0040007	growth	104/1485	921/18903	9.99544428254705e-05	0.00119737092968012	0.000896521208675821	SMAD1/ZMIZ1/GNAS/MEF2C/MDK/RUNX1/YBX3/CD81/SEMA6A/SOCS2/TRIM28/DBN1/ARHGAP4/PTEN/TAF10/AUTS2/CHD7/INSR/ADNP/ITGA4/SMARCA4/INO80/RB1/ADAM10/TLE5/MACF1/KDM5B/GDI1/NIN/BCL11A/SASH3/SMAD4/DNM2/CD38/ARID5B/PAFAH1B1/DIP2B/HLX/RFTN1/VGLL4/WASF1/TKT/UBE3A/PPP2R1A/MAPK14/APP/BCL2L1/PTK2B/CHST11/URI1/RBBP6/NIPBL/CLIC4/MEX3C/RPS6KA1/EIF4G1/RHOA/SIPA1/ARID2/GSK3B/G6PD/CREB1/EAF2/SMAD2/PML/CTNNB1/CITED2/FHL1/…	104
BP	GO:0002218	activation of innate immune response	15/1485	64/18903	0.000100548222234231	0.0012025567379214	0.00090040403809584	LILRA2/SYK/PRKDC/NONO/PLCG2/SFPQ/IFI16/PAK2/XRCC5/HMGB1/CREBBP/RBM14/XRCC6/PYCARD/EP300	15
BP	GO:0016055	Wnt signaling pathway	59/1485	456/18903	0.000100735411099455	0.00120287092327225	0.000900639281681191	MDK/JUP/FOXO1/ZEB2/PTEN/LEF1/CD24/SMARCA4/TLE5/MACF1/PKD1/GNAQ/SOX4/SPIN1/CCNY/TLE1/BRD7/TMEM131L/CSNK1E/VGLL4/USP34/RNF220/PLCG2/CTDNEP1/PPP2R1A/CSNK1G2/MAPK14/APP/HHEX/VCP/RECK/CUL3/RHOA/CSNK2B/GSK3B/RUVBL2/G3BP1/CTNNB1/CALCOCO1/ATP6V0C/UBAC2/DDB1/PAF1/VPS35/HDAC1/PBXIP1/TBL1XR1/TNKS2/UBR5/PPM1B/CHD8/RNF213/CDC73/RAC1/NFKB1/SLC9A3R1/CSNK2A1/WNK1/SIAH2	59
BP	GO:0071887	leukocyte apoptotic process	22/1485	117/18903	0.000102312428293485	0.00121975343140957	0.000913279914776224	RAG1/MEF2C/PTEN/CD74/TRAF3IP2/DOCK8/BTK/BIRC7/RAPGEF2/TNFRSF21/PIK3CD/LGALS9/BCL2L1/ADA/KDELR1/IRF7/PKN1/SLC39A10/BCL2/HIF1A/FOXP1/BAX	22
BP	GO:0016601	Rac protein signal transduction	12/1485	44/18903	0.000104282943838818	0.00124126593183944	0.000929387214869255	WASF2/AUTS2/GABARAP/PIK3CG/DNM2/WASF1/OGT/ARHGAP17/ELMO1/AIF1/HACD3/RAC1	12
BP	GO:0030010	establishment of cell polarity	26/1485	150/18903	0.000104652947522161	0.00124368963867752	0.000931201944565865	MYO18A/TRAF3IP2/DOCK8/FRMD4B/PKD1/PTK2/NUMA1/FSCN1/PAFAH1B1/GSN/ROCK2/PTK2B/SDCCAG8/MYH9/RHOA/GSK3B/MAP4/DCTN1/NDE1/GOLPH3/TCIRG1/RAB10/ARFGEF1/DOCK2/SLC9A3R1/ROCK1	26
BP	GO:0071396	cellular response to lipid	74/1485	608/18903	0.000105753291437222	0.00125477119602101	0.000939499165533348	ZMIZ1/MEF2C/FLT3/NRIP1/DDX17/PABPN1/SCARB1/GNB1/SMARCA4/LILRA2/SYK/TFPI/BCR/NR3C1/TRIM24/HNRNPD/XBP1/SPI1/PRPF8/KDM1A/PARP1/PLCG2/UBE3A/ROCK2/MAPK14/PTK2B/REST/YWHAH/HSPA8/URI1/HNRNPU/CARD8/DNAJA1/MAPK1/IRAK1/RHOA/SAFB/ATP5F1A/HDAC2/GSK3B/ARID1A/CREB1/SETX/RUVBL2/PKN1/XRCC5/CALCOCO1/GRAMD1A/CNOT2/SLC7A5/MYD88/EGLN2/PHB2/PAF1/HSF1/HMGB1/HDAC1/NCOA3/NCOA4/NDUFA13/CALR/CDK4/UBR5/WBP2/LCOR/DDX54/ZBTB…	74
BP	GO:0002697	regulation of immune effector process	51/1485	379/18903	0.00010967182667211	0.00129920270106818	0.000972766873660204	MYB/MZB1/CD81/MYO18A/CD74/SYK/BCR/BTK/HMCES/LAPTM5/SASH3/XBP1/SPI1/NSD2/GAB2/HLX/IRAK3/PLCG2/LGALS9/RC3H1/NCKAP1L/VAV1/TP53BP1/ANKRD17/CD22/HLA-DRA/HLA-DMB/PKN1/KMT5B/RC3H2/STX7/MAPKAPK2/TAP2/SLC7A5/MYD88/PHB2/CUEDC2/WAS/HMGB1/GPI/CD46/HSPD1/STAT6/VAMP8/ARRB2/LAMP1/BST2/PYCARD/NCF1/RIF1/PTPN6	51
BP	GO:0032239	regulation of nucleobase-containing compound transport	7/1485	16/18903	0.000110496874399185	0.00130484065739953	0.000976988245082672	THOC2/SETD2/KHDRBS1/CPSF6/AKAP8L/IWS1/DHX9	7
BP	GO:0034085	establishment of sister chromatid cohesion	7/1485	16/18903	0.000110496874399185	0.00130484065739953	0.000976988245082672	STAG3/RB1/NIPBL/SMC1A/STAG1/STAG2/RAD21	7
BP	GO:0006305	DNA alkylation	17/1485	79/18903	0.000111372141002121	0.00131103425825331	0.00098162565057319	TRIM28/DNMT3A/KMT2A/SPI1/BAZ2A/PARP1/ATF7IP/DNMT1/MGMT/MTA2/EHMT1/CTCF/EHMT2/DMAP1/ATRX/SMARCA5/MYC	17
BP	GO:0006306	DNA methylation	17/1485	79/18903	0.000111372141002121	0.00131103425825331	0.00098162565057319	TRIM28/DNMT3A/KMT2A/SPI1/BAZ2A/PARP1/ATF7IP/DNMT1/MGMT/MTA2/EHMT1/CTCF/EHMT2/DMAP1/ATRX/SMARCA5/MYC	17
BP	GO:0198738	cell-cell signaling by wnt	59/1485	458/18903	0.000113705028673668	0.00133639164989885	0.00100061177997003	MDK/JUP/FOXO1/ZEB2/PTEN/LEF1/CD24/SMARCA4/TLE5/MACF1/PKD1/GNAQ/SOX4/SPIN1/CCNY/TLE1/BRD7/TMEM131L/CSNK1E/VGLL4/USP34/RNF220/PLCG2/CTDNEP1/PPP2R1A/CSNK1G2/MAPK14/APP/HHEX/VCP/RECK/CUL3/RHOA/CSNK2B/GSK3B/RUVBL2/G3BP1/CTNNB1/CALCOCO1/ATP6V0C/UBAC2/DDB1/PAF1/VPS35/HDAC1/PBXIP1/TBL1XR1/TNKS2/UBR5/PPM1B/CHD8/RNF213/CDC73/RAC1/NFKB1/SLC9A3R1/CSNK2A1/WNK1/SIAH2	59
BP	GO:0042098	T cell proliferation	33/1485	212/18903	0.000119584275368563	0.00140328486401885	0.00105069750001595	CD81/PTEN/CD24/DOCK8/SYK/SASH3/PIK3CG/TNFRSF21/TMEM131L/CCND3/SPN/LGALS9/RC3H1/NCKAP1L/PNP/NCK2/HLA-DPA1/HLA-DMB/CTNNB1/CTPS1/RC3H2/PSMB10/HMGB1/AIF1/CD46/PPP3CA/BID/DOCK2/PYCARD/TGFBR2/IL6ST/PTPN6/BAX	33
BP	GO:1900182	positive regulation of protein localization to nucleus	18/1485	87/18903	0.000121041065237909	0.0014167564564303	0.00106078423923111	JUP/TRIM28/CDK5RAP3/EIF2AK3/PARP1/MAPK14/CCT6A/TARDBP/CCT7/TRIM8/CCT5/DMAP1/IPO5/UBR5/CCT2/CD2AP/CCT3/CCT4	18
BP	GO:0031124	mRNA 3'-end processing	14/1485	58/18903	0.000121213319623078	0.0014167564564303	0.00106078423923111	CDK9/CPSF1/APP/CPSF6/FIP1L1/AHCYL1/CPSF7/RPRD1A/SNRPA/PAF1/HSF1/TENT2/GRSF1/CDC73	14
BP	GO:0007166	cell surface receptor signaling pathway	279/1485	2907/18903	0.000121300887239517	0.0014167564564303	0.00106078423923111	SMAD1/CDK6/ZMIZ1/CCN2/MEF2C/GAB1/MDK/JUP/FLT3/PTPRK/MZB1/CD81/SPTBN1/DOK3/SEMA6A/SOCS2/HAP1/FOXO1/ZEB2/CD19/IGLL1/PTEN/FBXW7/VAV3/EGFL7/LEF1/SCARB1/NREP/CD74/INSR/CD24/ITGA4/LAT2/TRAF3IP2/SMARCA4/HSPB1/PRKCB/ENG/LILRA2/MIB1/SHANK3/GNAI2/P2RX1/DAPK1/RB1/SEPTIN2/PXDN/ADAM10/TLE5/MACF1/MKNK2/BMP2K/SYK/NETO1/PKD1/CRIM1/CSF3R/LDLRAD4/PTK2/NUMA1/GNAQ/NLRC5/BTK/SOX4/SPIN1/RBBP4/BLNK/BIRC7/EIF2AK3/GABARA…	279
BP	GO:0045787	positive regulation of cell cycle	49/1485	362/18903	0.00012832257008274	0.00149642934690871	0.00112043863228496	MDM2/CCN2/USP22/DDX39B/INSR/INO80/RB1/PKD1/NUMA1/BRD4/CCNY/PPP1R10/RCC2/PAFAH1B1/CCND3/PLCG2/SFPQ/ROCK2/APP/CUL3/HNRNPU/PHIP/HCFC1/ANKRD17/EIF4G1/ANAPC5/RHOA/PPP1R35/PKN2/APEX1/UBE2E2/CITED2/DYNC1H1/CCNT2/PTPN11/PHB2/CUL4A/PAF1/HSF1/AIF1/RAB11A/ATRX/SMC4/CALR/TMOD3/CDK4/RAD21/CDC73/RAD23A	49
BP	GO:0050864	regulation of B cell activation	32/1485	204/18903	0.000130012154936939	0.00151145025725363	0.00113168541000776	MEF2C/MZB1/CD81/CD19/IGLL1/PTEN/VAV3/CD74/SYK/BTK/HMCES/LAPTM5/SASH3/TNFRSF21/CD38/XBP1/NSD2/INPP5D/BANK1/RC3H1/NCKAP1L/ADA/TP53BP1/CD22/PKN1/THEMIS2/KMT5B/SLC39A10/STAT6/BCL2/RIF1/PTPN6	32
BP	GO:0051170	import into nucleus	28/1485	169/18903	0.000130015052229309	0.00151145025725363	0.00113168541000776	JUP/BACH2/TRIM28/TRAF3IP2/SYK/PPP1R10/POM121/KPNA4/IPO7/MAPK14/PPP3R1/KPNB1/TNPO1/POM121C/PML/TARDBP/SEC13/ELAVL1/PHB2/NUP214/NUTF2/DMAP1/IPO5/UBR5/NUP58/PPP3CA/NOLC1/RPAIN	28
BP	GO:0051648	vesicle localization	33/1485	213/18903	0.000131058802649272	0.00152066304996958	0.00113858340949668	PCLO/HAP1/PTEN/ITGA4/PIK3CG/DNM2/PAFAH1B1/TRAK1/EXOC4/TRAPPC8/MAP4K2/CUL3/PDCD6IP/ACTN4/HGS/STARD3/TRAPPC5/DTNBP1/CTNNB1/TRAPPC12/TRIP11/DYNC1H1/AP3D1/SNAP23/DCTN1/NDE1/EXOC7/TCIRG1/RAB11A/PICALM/TRAPPC3/RAB11B/KIF5B	33
BP	GO:0070227	lymphocyte apoptotic process	17/1485	80/18903	0.00013121440364286	0.00152066304996958	0.00113858340949668	RAG1/PTEN/CD74/TRAF3IP2/DOCK8/BTK/BIRC7/TNFRSF21/LGALS9/ADA/KDELR1/PKN1/SLC39A10/BCL2/HIF1A/FOXP1/BAX	17
BP	GO:0008631	intrinsic apoptotic signaling pathway in response to oxidative stress	12/1485	45/18903	0.000132129637668045	0.00152889944515269	0.00114475033971158	STK24/FBXW7/HSPB1/PARP1/NONO/SFPQ/PML/STK25/PPIA/BCL2/UBQLN1/HIF1A	12
BP	GO:0070212	protein poly-ADP-ribosylation	5/1485	8/18903	0.000136055440533635	0.00156946669442735	0.00117512471948885	PARP14/PARP1/PARP15/PARP10/TNKS2	5
BP	GO:1900045	negative regulation of protein K63-linked ubiquitination	5/1485	8/18903	0.000136055440533635	0.00156946669442735	0.00117512471948885	TRIP12/GPS2/PARP10/OTUB1/UBR5	5
BP	GO:0000280	nuclear division	61/1485	481/18903	0.000136361507747659	0.00157057360618452	0.00117595351016836	STAG3/INSR/SMARCA4/TASOR/INO80/RB1/TOP2B/BCL7A/NUMA1/ARID1B/PDS5A/BRD7/SMARCC1/UBE2S/SMARCB1/PBRM1/SMARCD2/PPP2R1A/SMARCC2/BAG6/POGZ/NIPBL/CUL3/HNRNPU/PHIP/ANKLE2/ANAPC5/RHOA/REEP3/ARID2/SMC1A/KPNB1/FOXJ3/ARID1A/AKAP8L/MARF1/PDS5B/BAZ1B/EHMT2/PHB2/SMARCE1/NDE1/DPF2/RAB11A/ACTR2/ATRX/SMC4/SMARCA5/CALR/STAG1/ZNF207/BANF1/STAG2/SMARCA2/CCNB1IP1/SMARCD1/RAD21/KIF2A/UBE2I/BUB3/UBR2	61
BP	GO:0033993	response to lipid	103/1485	918/18903	0.000137630742279771	0.00158275353621736	0.00118507312826161	ZMIZ1/CCN2/MEF2C/MDK/FLT3/NRIP1/SOCS2/JUND/FOXO1/DDX17/PABPN1/SCARB1/GNB1/SMARCA4/AKAP12/ENG/LILRA2/SYK/DNMT3A/TFPI/BCR/BTK/NR3C1/TRIM24/STK39/HNRNPD/CD38/XBP1/SPI1/PRPF8/KDM1A/PARP1/IRAK3/NASP/PLCG2/IGF2R/LGALS9/UBE3A/ROCK2/ASXL1/MAPK14/CAT/PTK2B/REST/YWHAH/HSPA8/URI1/HNRNPU/CARD8/DNAJA1/MAPK1/IRAK1/RHOA/SAFB/ATP5F1A/HDAC2/GSK3B/ARID1A/CREB1/SETX/RUVBL2/SMAD2/PKN1/XRCC5/CTNNB1/CALCOCO1/GRAMD1A/C…	103
BP	GO:0043043	peptide biosynthetic process	92/1485	801/18903	0.000138005068623757	0.00158462041161687	0.00118647093519689	YBX3/IGF2BP1/TIA1/PAN3/HSPB1/EEF1G/CAPRIN1/DAPK1/MKNK2/SOX4/EIF2AK3/PUM2/HNRNPD/GAPDH/HNRNPL/MSI2/EIF4A1/EIF3F/EIF3B/EIF4G3/QKI/IGF2BP3/PRKDC/UPF3B/LARP4B/BANK1/RC3H1/ROCK2/APP/PTK2B/KHDRBS1/PUM1/DCP2/EEF2/HNRNPU/ILF3/RPS6KA1/SHFL/MRPL38/EIF4G1/RHOA/MTG1/NDUFA7/AGO2/NCK2/MRPL37/DENR/TARDBP/ATXN2/TUT4/SECISBP2L/RC3H2/CNOT2/GIGYF2/CNOT8/ELAVL1/SARNP/FARSA/NGRN/SRP9/LRPPRC/AKT2/EIF4EBP2/EIF2B1/MRPS2…	92
BP	GO:0046637	regulation of alpha-beta T cell differentiation	16/1485	73/18903	0.000139827210045612	0.00160308036056894	0.00120029266356558	MYB/RUNX1/SYK/SASH3/HLX/LGALS9/RC3H1/NCKAP1L/ADA/PNP/RHOA/HLA-DRA/RC3H2/AP3D1/HMGB1/TGFBR2	16
BP	GO:0061795	Golgi lumen acidification	6/1485	12/18903	0.000142083177618525	0.00161409080957215	0.00120853664277347	SLC9A7/RNASEK/UBE3A/ATP6AP1/ATP6V0C/ATP6V0B	6
BP	GO:0090309	positive regulation of DNA methylation-dependent heterochromatin formation	6/1485	12/18903	0.000142083177618525	0.00161409080957215	0.00120853664277347	TRIM28/TASOR/RESF1/ATF7IP/DNMT1/SETDB2	6
BP	GO:1902855	regulation of non-motile cilium assembly	6/1485	12/18903	0.000142083177618525	0.00161409080957215	0.00120853664277347	SEPTIN9/HAP1/DNM2/SEPTIN7/MAP4/CEP135	6
BP	GO:1903405	protein localization to nuclear body	6/1485	12/18903	0.000142083177618525	0.00161409080957215	0.00120853664277347	CCT6A/CCT7/CCT5/CCT2/CCT3/CCT4	6
BP	GO:1904816	positive regulation of protein localization to chromosome, telomeric region	6/1485	12/18903	0.000142083177618525	0.00161409080957215	0.00120853664277347	CCT6A/CCT7/CCT5/CCT2/CCT3/CCT4	6
BP	GO:1904867	protein localization to Cajal body	6/1485	12/18903	0.000142083177618525	0.00161409080957215	0.00120853664277347	CCT6A/CCT7/CCT5/CCT2/CCT3/CCT4	6
BP	GO:2000058	regulation of ubiquitin-dependent protein catabolic process	28/1485	170/18903	0.000144209046463204	0.00163575511731783	0.00122475760729152	MDM2/CBFA2T3/PTEN/FBXW7/ARIH1/GNA12/PTK2/GABARAP/LAPTM5/SMARCC1/XPO1/CSNK1E/UBE3A/OGT/PTK2B/BAG6/VCP/PIAS1/COP1/GSK3B/HECTD1/PML/FHIT/NUB1/UBQLN1/USP9X/CSNK2A1/RAD23A	28
BP	GO:0060759	regulation of response to cytokine stimulus	29/1485	179/18903	0.000148960404347363	0.00168634501328668	0.00126263635777437	CD74/CD24/PXDN/TLE5/SYK/NLRC5/BIRC7/LAPTM5/C1QTNF4/PARP14/PAFAH1B1/IRAK3/TRIM44/SPPL2B/TNFRSF1A/CARD8/IRAK1/GPS2/IRF7/CDC37/PTPN11/OTUD4/AGPAT2/ADAR/DHX9/HIF1A/PYCARD/TRIM56/PTPN6	29
BP	GO:0090068	positive regulation of cell cycle process	38/1485	260/18903	0.000149120274753511	0.00168634501328668	0.00126263635777437	MDM2/CCN2/DDX39B/INSR/INO80/RB1/NUMA1/BRD4/PPP1R10/RCC2/CCND3/PLCG2/SFPQ/ROCK2/APP/CUL3/HNRNPU/PHIP/ANKRD17/EIF4G1/ANAPC5/RHOA/PPP1R35/PKN2/APEX1/UBE2E2/DYNC1H1/PHB2/CUL4A/PAF1/AIF1/RAB11A/ATRX/SMC4/TMOD3/CDK4/RAD21/CDC73	38
BP	GO:0002443	leukocyte mediated immunity	59/1485	463/18903	0.000153060195272271	0.00172828543755321	0.00129403889054327	CD81/PRDX1/HLA-DRB5/CD19/MSH6/IGLL1/CD74/LAT2/HLA-DQA2/TRAF3IP2/SYK/BCR/BTK/HMCES/SASH3/PIK3CG/MILR1/SPI1/NSD2/LIG4/GAB2/INPP5D/PIK3CD/RFTN1/PLCG2/LGALS9/HLA-DOA/NCKAP1L/TUBB/VAV1/TP53BP1/IRF7/HLA-DRA/HLA-DPA1/HLA-DMA/HLA-DMB/KMT5B/STX7/TAP2/MYD88/SNAP23/SWAP70/ERCC1/WAS/HMGB1/TCIRG1/ARL8B/CD46/HSPD1/STAT6/VAMP8/HLA-DQA1/ARRB2/KIF5B/LAMP1/BST2/RIF1/PTPN6/TUBB4B	59
BP	GO:0007034	vacuolar transport	27/1485	162/18903	0.000153682936067838	0.00173269976939229	0.00129734408362736	VPS13C/PIK3C3/LAPTM5/GNPTAB/GAK/RHOB/IGF2R/DENND3/TRAK1/AP1G2/VCP/HSPA8/VPS13D/HGS/SCARB2/PLEKHM1/HOOK3/AP3D1/VPS36/LAMP2/VTI1A/ARL8B/VPS35/NCOA4/ATP6V0D1/LAMP1/SORL1	27
BP	GO:0000902	cell morphogenesis	112/1485	1018/18903	0.000155606007396823	0.00175036781166548	0.00131057287866578	MEF2C/MDK/SEMA6A/CUX1/IGF2BP1/DBN1/ARHGAP4/PTEN/WASF2/ITPR1/LEF1/AUTS2/ADNP/MAP4K4/ITGA4/GNA12/SHANK3/CAPRIN1/SYNE3/SNX2/RB1/TOP2B/MACF1/PTK2/MEF2A/GDI1/NIN/PREX1/BCL11A/RAPGEF2/SMAD4/MAP2K2/DNM2/SPI1/ARHGEF2/RCC2/PAFAH1B1/DIP2B/RHOB/PRKDC/WASF1/ZMYM4/UBE3A/THOC2/ASXL1/PLEKHO1/PARVG/MAPK14/FRYL/APP/PTK2B/TAOK1/NCKAP1L/YWHAH/MKLN1/NUMB/MYH9/CUL3/HEXA/PACSIN2/B3GNT2/PHIP/CLIC4/SPINT2/ACTN4/RERE/RHO…	112
BP	GO:2001234	negative regulation of apoptotic signaling pathway	35/1485	233/18903	0.000155718340435792	0.00175036781166548	0.00131057287866578	MDM2/YBX3/CD74/HSPB1/GRINA/GNAI2/RB1/MAZ/SYVN1/XBP1/ARHGEF2/KDM1A/NONO/BCL2L1/URI1/PHIP/DNAJA1/CTNNA1/GSK3B/CTNNB1/PSME3/RAF1/HDAC1/PIH1D1/NDUFA13/BIRC6/PPIA/ARRB2/BCL2/BID/SLC25A5/HIF1A/CSNK2A1/SIAH2/BAX	35
BP	GO:0060627	regulation of vesicle-mediated transport	67/1485	544/18903	0.00015652352800373	0.00175677683457639	0.00131537157957299	ABCA13/PCLO/HAP1/MYO18A/SCARB1/INSR/PRKCB/MIB1/GNAI2/P2RX1/SEPTIN2/BMP2K/SYK/BCR/BTK/MAP2K2/DNM2/SPI1/GAB2/TBC1D5/ANKRD13D/CSK/PLCG2/LGALS9/MICAL1/RAB5B/NCKAP1L/REST/PPP3CC/MKLN1/NUMB/PACSIN2/PDCD6IP/MAPK1/ZDHHC2/CD22/PPP3R1/HGS/RAB3GAP1/DTNBP1/GSK3B/GOPC/DGKD/ATXN2/MBTPS1/HMGB1/UNC119/AKT2/RAB11A/SNX17/CALR/PICALM/VAMP8/RAB10/CD2AP/ARRB2/PPP3CA/RAB11B/CNST/LAMP1/DOCK2/HNRNPK/RAC1/CALM3/PYCARD/SO…	67
BP	GO:0002699	positive regulation of immune effector process	38/1485	261/18903	0.00016160658272055	0.00181110825462685	0.00135605176410505	MYB/MZB1/CD81/MYO18A/CD74/SYK/BTK/HMCES/LAPTM5/SASH3/XBP1/SPI1/NSD2/GAB2/HLX/PLCG2/LGALS9/VAV1/TP53BP1/ANKRD17/HLA-DRA/HLA-DMB/KMT5B/STX7/MAPKAPK2/TAP2/SLC7A5/MYD88/PHB2/GPI/CD46/HSPD1/STAT6/VAMP8/LAMP1/PYCARD/RIF1/PTPN6	38
BP	GO:0070848	response to growth factor	86/1485	742/18903	0.000167007988554476	0.00186754038365602	0.00139830483645824	SMAD1/ZMIZ1/CCN2/MEF2C/GAB1/FLT3/PTPRK/SEMA6A/HAP1/ZEB2/LEF1/NREP/INSR/HSPB1/PRKCB/ENG/CRIM1/LDLRAD4/PTK2/NUMA1/KDM5B/ACAP2/RBBP4/NR3C1/RAPGEF2/PTP4A3/SMAD4/DNM2/SPI1/PIK3CD/PARP1/MCM7/CSNK1E/GLG1/ATP2B4/WASF1/UBE3A/ROCK2/MAPK14/OGT/APP/CAT/HHEX/CHST11/ITGA5/URI1/SPINT2/MAPK1/HGS/HDAC2/CREB1/SETX/SMAD2/PML/PAK2/CTNNB1/CITED2/LEMD3/MAPKAPK2/PTPN11/CEP57/SUDS3/SINHCAF/FNTA/FKBP1A/RAF1/HDAC1/SHOC2/T…	86
BP	GO:0002902	regulation of B cell apoptotic process	8/1485	22/18903	0.000167391579538399	0.00186754038365602	0.00139830483645824	PTEN/CD74/BTK/ADA/SLC39A10/BCL2/FOXP1/BAX	8
BP	GO:0031440	regulation of mRNA 3'-end processing	8/1485	22/18903	0.000167391579538399	0.00186754038365602	0.00139830483645824	CDK9/CPSF6/AHCYL1/CPSF7/SNRPA/PAF1/HSF1/CDC73	8
BP	GO:0006303	double-strand break repair via nonhomologous end joining	15/1485	67/18903	0.000174329654815285	0.00193915799069086	0.00145192790515801	DNTT/HMCES/NSD2/LIG4/PRKDC/TP53BP1/XRCC5/KMT5B/ERCC1/HSF1/HMGB1/PNKP/ZBTB7A/XRCC6/RIF1	15
BP	GO:1901224	positive regulation of NIK/NF-kappaB signaling	15/1485	67/18903	0.000174329654815285	0.00193915799069086	0.00145192790515801	LAPTM5/PTP4A3/C1QTNF4/TRIM44/LGALS9/RC3H1/APP/NFAT5/ACTN4/IRAK1/RHOA/RC3H2/PHB2/CALR/EP300	15
BP	GO:0043923	positive regulation by host of viral transcription	7/1485	17/18903	0.000175125121520337	0.00194222593970996	0.00145422500565927	LEF1/SMARCA4/CDK9/SMARCB1/CHD1/EP300/NUCKS1	7
BP	GO:1900034	regulation of cellular response to heat	7/1485	17/18903	0.000175125121520337	0.00194222593970996	0.00145422500565927	CD34/GSK3B/MAPKAPK2/CHORDC1/HSF1/CREBBP/EP300	7
BP	GO:0036293	response to decreased oxygen levels	43/1485	309/18903	0.000175394626381811	0.00194233308474672	0.0014543052295861	MDM2/CCN2/CBFA2T3/CD34/JUND/PTEN/ITPR1/CIAO3/CD24/DNMT3A/NPEPPS/SMAD4/CD38/ROCK2/CAT/PTK2B/REST/EGLN1/CYGB/ADA/ACTN4/IRAK1/RHOA/PML/VHL/CITED2/EGLN2/PHB2/AHCY/HSF1/MDM4/ADSL/BCL2/CREBBP/PDLIM1/HP1BP3/UBQLN1/HIF1A/BNIP2/MYC/EP300/BNIP3L/TGFBR2	43
BP	GO:0046638	positive regulation of alpha-beta T cell differentiation	13/1485	53/18903	0.000176728365006759	0.00195420788228628	0.00146319638234341	MYB/RUNX1/SYK/SASH3/HLX/LGALS9/NCKAP1L/ADA/PNP/RHOA/HLA-DRA/AP3D1/TGFBR2	13
BP	GO:0045053	protein retention in Golgi apparatus	4/1485	5/18903	0.000177835046514002	0.00196354058004751	0.00147018415970605	VPS13C/VPS13D/GOLPH3/SORL1	4
BP	GO:0006998	nuclear envelope organization	14/1485	60/18903	0.000178725743468446	0.00197046450210418	0.00147536838693017	PRKCB/PAFAH1B1/SUN2/CTDNEP1/LMNB1/ANKLE2/REEP3/AKAP8L/TARDBP/LEMD3/DCTN1/BANF1/TOR1AIP1/UBE2I	14
BP	GO:2001021	negative regulation of response to DNA damage stimulus	17/1485	82/18903	0.000180357851491172	0.00198553010294037	0.00148664862627481	MDM2/TERF2/CD74/DDX39B/PPP1R10/KDM1A/BCL2L1/TP53BP1/DYRK1A/TRIP12/OTUB1/ERCC1/HSF1/UBR5/BCL2/BID/RIF1	17
BP	GO:0033120	positive regulation of RNA splicing	11/1485	40/18903	0.000185790316302579	0.00204232737406143	0.00152917509563593	SNRNP70/SLC38A2/HSPA8/POLR2A/DYRK1A/U2AF2/SETX/THRAP3/SF3B4/DAZAP1/NCL	11
BP	GO:0030705	cytoskeleton-dependent intracellular transport	32/1485	208/18903	0.000187664982531568	0.00205990564526207	0.00154233667535412	TERF2/HAP1/HSPB1/MAPK8IP3/PAFAH1B1/SUN2/CCDC88A/WASF1/TRAK1/SFPQ/APP/TUBB/HSPA8/HNRNPU/ACTN4/DYNLL1/DTNBP1/TUBA1B/HOOK3/DYNC1H1/AP3D1/NDE1/LRPPRC/ARL8B/RAB6A/RHOT2/KIF5B/ARMCX3/LAMP1/HIF1A/SPG7/PCM1	32
BP	GO:1904951	positive regulation of establishment of protein localization	43/1485	310/18903	0.000188528727249692	0.00206635225248013	0.00154716351718878	JUP/CD81/EDEM1/TRIM28/MYO18A/FBXW7/HPS4/SOX4/NPEPPS/PTP4A3/CD38/RIPOR1/RNF31/GLUL/MAPK14/CCT6A/YWHAE/ZDHHC2/HUWE1/GSK3B/TARDBP/CCT7/CCT5/TM7SF3/TMEM30A/GOLPH3/AKT2/DMAP1/IPO5/VPS35/UBR5/CCT2/CEP135/PPIA/CD2AP/CNST/ICE1/HIF1A/CCT3/SORL1/CCT4/DNM1L/PCM1	43
BP	GO:0034645	cellular macromolecule biosynthetic process	131/1485	1231/18903	0.000188982627874702	0.0020682944998	0.00154861775820265	YBX3/IGF2BP1/TIA1/PAN3/INSR/HSPB1/EEF1G/GALNT7/CAPRIN1/DAPK1/MKNK2/MAN1A1/SOX4/EIF2AK3/PIK3C3/PUM2/CHST15/HNRNPD/GAPDH/HNRNPL/MSI2/STT3B/EIF4A1/EIF3F/EIF3B/EIF4G3/QKI/IGF2BP3/PRKDC/UPF3B/TM9SF2/LARP4B/BANK1/GLUL/TRAK1/ATG16L2/RC3H1/ROCK2/OGT/APP/PTK2B/KHDRBS1/PUM1/DCP2/CHST11/EEF2/ST8SIA4/MGAT1/HNRNPU/B3GNT2/ILF3/RPS6KA1/ZDHHC2/SHFL/MRPL38/EIF4G1/RHOA/RAB3GAP1/MTG1/NDUFA7/AGO2/ST6GALNAC4/GSK3B/NC…	131
BP	GO:0051647	nucleus localization	9/1485	28/18903	0.000194570675216634	0.00212323474050269	0.00158975379197364	SYNE3/PAFAH1B1/SUN2/LMNB1/HOOK3/DYNC1H1/DCTN1/SLC9A3R1/PCM1	9
BP	GO:0070076	histone lysine demethylation	9/1485	28/18903	0.000194570675216634	0.00212323474050269	0.00158975379197364	KDM5B/JMJD1C/KDM1A/KDM6A/KDM3B/KDM4B/KDM5C/KDM2B/KDM5A	9
BP	GO:0030029	actin filament-based process	93/1485	821/18903	0.00020720339257186	0.00225779206920504	0.00169050243717137	CCN2/GAB1/MDK/JUP/FCHSD2/SPTBN1/WASHC4/DBN1/MYO18B/WASF2/MYO18A/AUTS2/TPM4/SPTAN1/MARCKSL1/SHANK3/CSRP2/BCR/MEF2A/MPRIP/ACAP2/PREX1/SSH2/UTRN/SMAD4/WASHC1/ARHGEF2/TRIM27/SORBS3/FSCN1/PAFAH1B1/SUN2/GSN/RHOB/CCDC88A/ADD1/RAP1GDS1/WASF1/ROCK2/RFLNB/PARVG/MICAL1/ARHGAP17/PTK2B/TAOK1/NCKAP1L/MKLN1/MYL6B/MYH9/TTC17/CUL3/PACSIN2/PDCD6IP/ACTN4/CTNNA1/RHOA/ELMO1/MYO9B/STMN1/DTNBP1/NCK2/PAK2/PHACTR4/ABI1/F…	93
BP	GO:0006606	protein import into nucleus	27/1485	165/18903	0.000209737661780454	0.00228208008996928	0.00170868788429736	JUP/TRIM28/TRAF3IP2/SYK/PPP1R10/POM121/KPNA4/IPO7/MAPK14/PPP3R1/KPNB1/TNPO1/POM121C/PML/TARDBP/SEC13/ELAVL1/PHB2/NUP214/NUTF2/DMAP1/IPO5/UBR5/NUP58/PPP3CA/NOLC1/RPAIN	27
BP	GO:0002687	positive regulation of leukocyte migration	25/1485	148/18903	0.000214026100772891	0.0023253562547636	0.00174109054132414	MDK/CD74/ITGA4/DOCK8/ADAM10/PTK2/STK39/SPI1/SPN/LGALS9/CD99/APP/PTK2B/NCKAP1L/MAPK1/RHOA/SWAP70/HMGB1/AIF1/CALR/ZNF580/RAC1/PYCARD/WNK1/DNM1L	25
BP	GO:0009201	ribonucleoside triphosphate biosynthetic process	22/1485	123/18903	0.000217787875034216	0.00236279298386178	0.00176912097098301	ATP5F1B/PARP1/IMPDH2/VCP/SDHA/ATP5F1C/NME2/ATP5F1A/ATP5MF/NDUFA7/ATP5MC2/ATP6V0C/CTPS1/NDUFV1/ATP5MC3/ATP5PB/NDUFA13/NME4/ALDOA/ATP5PF/NDUFS7/NDUFB4	22
BP	GO:0002377	immunoglobulin production	33/1485	219/18903	0.000223170941681393	0.00241768520154843	0.00181022104793283	MZB1/VPREB1/HLA-DRB5/MSH6/TCF3/HLA-DQA2/TRAF3IP2/VPREB3/BTK/HMCES/SASH3/XBP1/NSD2/LIG4/PMS2/PRKDC/HLA-DOA/TP53BP1/CD22/HLA-DRA/HLA-DPA1/HLA-DMA/HLA-DMB/PKN1/KMT5B/PHB2/SWAP70/ERCC1/GPI/HSPD1/STAT6/HLA-DQA1/RIF1	33
BP	GO:0010035	response to inorganic substance	68/1485	561/18903	0.000223686176749062	0.00241976001620729	0.00181177454760417	MEF2C/STK24/DPEP1/PRDX1/JUND/FOXO1/ADNP/CPNE2/DNMT3A/MEF2A/GDI1/EIF2AK3/KMT2A/STK39/HNRNPD/DNM2/LIG4/PARP1/SLC12A2/RHOB/SLC38A2/ADD1/PLCG2/SPIDR/ATP2B4/UBE3A/APP/CAT/PTK2B/VCP/EGLN1/CCS/RASA4/ADA/STK26/CLIC4/MAPK1/ATP5F1A/SIPA1/HDAC2/G6PD/CREB1/SETX/APEX1/AHCYL1/STK25/ERCC1/HSF1/PRDX3/GPI/TCIRG1/ATRX/RTF2/CALR/STAT6/SEC31A/PPP3CA/BCL2/NUDT1/IQGAP1/ZNF580/RASGRP2/CALM3/HIF1A/FOXP1/NCF1/BSG/ACTG1	68
BP	GO:0031396	regulation of protein ubiquitination	32/1485	210/18903	0.0002243008124516	0.00242290256224813	0.00181412750198533	PTEN/FBXW7/CDK5RAP3/SOX4/BIRC7/GABARAP/LAPTM5/WASHC1/UBE2S/KDM1A/UBE2V1/TRIM44/UBE3A/OGT/MTA1/CUL3/DNAJA1/TRIP12/U2AF2/GPS2/HUWE1/PARP10/USP4/OTUB1/FKBP1A/MYCBP2/UBR5/PPIA/ARRB2/UBQLN1/BUB3/SIAH2	32
BP	GO:0016197	endosomal transport	36/1485	247/18903	0.000232257217135054	0.00250522755856353	0.00187576763652629	WASHC4/SNX2/RIC1/ACAP2/WASHC1/TRIM27/TBC1D5/TBC1D14/PIKFYVE/CLTC/VCP/ATP6AP1/REPS1/ZDHHC2/HGS/VPS26B/STX16/AP3D1/SNX1/DCTN1/VPS36/EPS15/WAS/VTI1A/ARL8B/RAB11A/SNX17/VPS35/PICALM/RAB6A/SNX5/RAB10/SPAG9/RAB11B/RAB14/SORL1	36
BP	GO:0007155	cell adhesion	158/1485	1539/18903	0.000238003917192819	0.00256351481414455	0.0019194097189659	CDK6/ZMIZ1/CCN2/GNAS/RAG1/MDK/JUP/MYB/ALOX5/PTPRK/PCDH9/RUNX1/CD81/SEMA6A/CD34/HLA-DRB5/PTEN/VAV3/EGFL7/LEF1/CD74/CD24/MAP4K4/ITGA4/HLA-DQA2/SMARCA4/HSPB1/ATP5F1B/PAG1/ENG/APBB1IP/CD72/DOCK8/PXDN/ADAM10/MACF1/SYK/PKD1/CSF3R/PTK2/BCR/ARID1B/SOX4/PECAM1/PREX1/BRD7/UTRN/LAPTM5/SASH3/PIK3CG/CD58/TNFRSF21/SMARCC1/DNM2/MILR1/XBP1/SPI1/TMEM131L/UBASH3B/RCC2/SORBS3/CSK/SMARCB1/PBRM1/HLX/RHOB/SPN/SMARCD2/…	158
BP	GO:0051091	positive regulation of DNA-binding transcription factor activity	38/1485	266/18903	0.000239297454236291	0.00257373880635435	0.0019270648453985	JUP/PSMA6/PTEN/TCF3/SMARCA4/PRKCB/BTK/ARHGEF2/TRIM27/KDM1A/ARID5B/SMARCB1/IRAK3/RNF31/RNF220/PLCG2/UBE2V1/LGALS9/TRIM38/APP/CAT/CD200/TP53BP1/IRAK1/HDAC5/CTNNB1/TRIM22/TRIM8/MYD88/PHB2/HSF1/PRDX3/PPIA/PPP3CA/ZBTB7A/DHX9/PYCARD/EP300	38
BP	GO:0051607	defense response to virus	42/1485	304/18903	0.000242747859740838	0.00260709806259018	0.00195204230224144	DDX17/TRIM28/TRAF3IP2/SERINC5/NLRC5/PUM2/TRIM27/TRIM44/TRIM38/SETD2/BCL2L1/PUM1/CARD8/ANKRD17/ILF3/DHX15/SHFL/IRF7/IFI16/PML/G3BP1/UNC93B1/TRIM22/TRIM8/SENP7/MYD88/IRF2/PHB2/SERINC3/NCBP3/VAMP8/BCL2/ADAR/MX1/PPM1B/DHX9/BST2/PYCARD/RNF216/BNIP3L/USP15/TRIM56	42
BP	GO:1903829	positive regulation of protein localization	57/1485	451/18903	0.000243573124972645	0.00261220819106244	0.00195586846708382	JUP/CD81/SPTBN1/EDEM1/TRIM28/MYO18A/FBXW7/HPS4/CDK5RAP3/CDK9/NUMA1/SOX4/NPEPPS/EIF2AK3/PECAM1/ABHD17B/PTP4A3/CD38/PARP1/RIPOR1/RNF31/CCDC88A/ATP2B4/GLUL/ROCK2/MAPK14/CCT6A/YWHAE/ZDHHC2/HUWE1/GSK3B/TARDBP/TRAPPC12/CCT7/TRIM8/CCT5/TM7SF3/TMEM30A/GOLPH3/AKT2/DMAP1/IPO5/VPS35/UBR5/CCT2/CEP135/PPIA/CD2AP/CNST/KIF5B/ICE1/HIF1A/CCT3/SORL1/CCT4/DNM1L/PCM1	57
BP	GO:0002440	production of molecular mediator of immune response	45/1485	333/18903	0.000246275917059078	0.00262666439426507	0.0019666924251797	MZB1/CD81/VPREB1/HLA-DRB5/MSH6/TCF3/CD74/HLA-DQA2/TRAF3IP2/VPREB3/SYK/BTK/HMCES/LAPTM5/SASH3/XBP1/NSD2/LIG4/PMS2/IRAK3/PRKDC/PLCG2/HLA-DOA/TP53BP1/CD22/HLA-DRA/HLA-DPA1/HLA-DMA/HLA-DMB/PKN1/KMT5B/MAPKAPK2/SLC7A5/MYD88/PHB2/SWAP70/CUEDC2/ERCC1/GPI/HSPD1/STAT6/HLA-DQA1/BST2/PYCARD/RIF1	45
BP	GO:0007183	SMAD protein complex assembly	6/1485	13/18903	0.000246326654231413	0.00262666439426507	0.0019666924251797	SMAD1/LDLRAD4/SMAD4/PARP1/SMAD2/FKBP1A	6
BP	GO:0045815	epigenetic maintenance of chromatin in transcription-competent conformation	6/1485	13/18903	0.000246326654231413	0.00262666439426507	0.0019666924251797	ARID1B/ARID1A/VPS72/WBP2/SMARCD1/EP300	6
BP	GO:0071481	cellular response to X-ray	6/1485	13/18903	0.000246326654231413	0.00262666439426507	0.0019666924251797	DNM2/NIPBL/TP53BP1/XRCC5/XRCC6/NUCKS1	6
BP	GO:0006986	response to unfolded protein	24/1485	141/18903	0.000252078457243221	0.00268416875768245	0.00200974832382997	EDEM1/HSPB1/CDK5RAP3/EIF2AK3/XBP1/STT3B/CREBZF/HSPA4/VCP/HSPA8/DNAJA1/NCK2/DNAJC10/MBTPS1/OS9/ATF6B/TM7SF3/HSF1/HSPD1/ERP44/HSPH1/UBXN4/EP300/BAX	24
BP	GO:0051702	biological process involved in interaction with symbiont	21/1485	116/18903	0.000252547957676969	0.0026853427932224	0.00201062737286583	LEF1/SMARCA4/CDK9/PIK3C3/GAPDH/SMARCB1/IGF2R/ROCK2/PI4KA/REST/HSPA8/ZBED1/ROMO1/CHD1/TARDBP/DDB1/MYD88/HDAC1/HSPD1/EP300/NUCKS1	21
BP	GO:0001667	ameboidal-type cell migration	61/1485	492/18903	0.000253363333459073	0.00269018596250934	0.00201425365430905	MEF2C/JUP/SEMA6A/ZEB2/ARHGAP4/PTEN/WASF2/FBXW7/SCARB1/MAP4K4/ITGA4/HSPB1/AKAP12/ATP5F1B/GNA12/MACF1/PTK2/HDAC7/PIK3CG/PTP4A3/RCC2/PIK3CD/ARID5B/PAFAH1B1/RHOB/PLCG2/ATP2B4/MAP3K3/GLUL/PRKX/ROCK2/PTK2B/CYGB/MYH9/MTA2/RHOA/ATP5F1A/PKN2/CSNK2B/AGO2/ARHGEF7/HDAC5/PML/PKN1/PHACTR4/PTPN11/MAPRE2/HMGB1/GPI/RAB11A/CALR/AAMP/IQGAP1/ZNF580/PDLIM1/RAC1/HIF1A/SLC9A3R1/FOXP1/TGFBR2/ROCK1	61
BP	GO:0009791	post-embryonic development	18/1485	92/18903	0.000253875440711154	0.00269179988555443	0.00201546206533961	ITPR1/KDM5B/ALDH5A1/KMT2A/ARID5B/IGF2R/CHST11/AGO2/SMAD2/RC3H2/GIGYF2/ERCC1/ASH1L/ACADM/ATRX/BCL2/IREB2/BAX	18
BP	GO:0001959	regulation of cytokine-mediated signaling pathway	27/1485	167/18903	0.000256550931194466	0.00271533698469861	0.00203308526634642	CD74/CD24/PXDN/SYK/NLRC5/BIRC7/LAPTM5/C1QTNF4/PARP14/PAFAH1B1/IRAK3/TRIM44/SPPL2B/TNFRSF1A/CARD8/IRAK1/GPS2/IRF7/CDC37/PTPN11/OTUD4/AGPAT2/ADAR/HIF1A/PYCARD/TRIM56/PTPN6	27
BP	GO:0035305	negative regulation of dephosphorylation	12/1485	48/18903	0.000256821839221661	0.00271533698469861	0.00203308526634642	GNAI2/BOD1L1/ROCK2/NCKAP1L/URI1/YWHAE/PPP1R35/GSK3B/SWAP70/FKBP1A/IQGAP1/ROCK1	12
BP	GO:2000406	positive regulation of T cell migration	10/1485	35/18903	0.000257478118049492	0.0027184306955084	0.00203540165576739	ITGA4/DOCK8/ADAM10/STK39/SPN/APP/RHOA/AIF1/PYCARD/WNK1	10
BP	GO:0140546	defense response to symbiont	42/1485	305/18903	0.000260639240801965	0.00274792429477389	0.0020574847351259	DDX17/TRIM28/TRAF3IP2/SERINC5/NLRC5/PUM2/TRIM27/TRIM44/TRIM38/SETD2/BCL2L1/PUM1/CARD8/ANKRD17/ILF3/DHX15/SHFL/IRF7/IFI16/PML/G3BP1/UNC93B1/TRIM22/TRIM8/SENP7/MYD88/IRF2/PHB2/SERINC3/NCBP3/VAMP8/BCL2/ADAR/MX1/PPM1B/DHX9/BST2/PYCARD/RNF216/BNIP3L/USP15/TRIM56	42
BP	GO:0006622	protein targeting to lysosome	9/1485	29/18903	0.000262593244645295	0.0027607376986267	0.00206707866130585	PIK3C3/LAPTM5/GNPTAB/HSPA8/HGS/SCARB2/LAMP2/NCOA4/SORL1	9
BP	GO:0016577	histone demethylation	9/1485	29/18903	0.000262593244645295	0.0027607376986267	0.00206707866130585	KDM5B/JMJD1C/KDM1A/KDM6A/KDM3B/KDM4B/KDM5C/KDM2B/KDM5A	9
BP	GO:0098876	vesicle-mediated transport to the plasma membrane	25/1485	150/18903	0.000265092765546105	0.00278310171693418	0.00208382352810266	SPTBN1/MACF1/ACAP2/WASHC1/DNM2/CSK/EXOC4/ATP6AP1/ZDHHC2/HGS/GOPC/STX16/EPS15/GOLPH3/VTI1A/RAB11A/SNX17/CLSTN1/VPS35/RAB10/RAB11B/CNST/RABEP1/RAB14/SORL1	25
BP	GO:0019081	viral translation	7/1485	18/18903	0.000267188626666262	0.00279724787721332	0.00209441534422013	EIF3F/EIF3B/SHFL/DENR/PTBP1/DHX9/MCTS1	7
BP	GO:0090308	regulation of DNA methylation-dependent heterochromatin formation	7/1485	18/18903	0.000267188626666262	0.00279724787721332	0.00209441534422013	TRIM28/TASOR/KDM1A/RESF1/ATF7IP/DNMT1/SETDB2	7
BP	GO:0071559	response to transforming growth factor beta	39/1485	277/18903	0.000270123934023983	0.00282402294661437	0.00211446294767099	SMAD1/ZMIZ1/MEF2C/PTPRK/ZEB2/NREP/ENG/LDLRAD4/PTK2/RBBP4/NR3C1/SMAD4/DNM2/SPI1/PARP1/GLG1/ROCK2/OGT/CHST11/HDAC2/SMAD2/PML/PAK2/CITED2/LEMD3/SUDS3/SINHCAF/FNTA/FKBP1A/HDAC1/TRIM33/ARRB2/CREBBP/ZBTB7A/USP9X/EP300/USP15/TGFBR2/ROCK1	39
BP	GO:0001666	response to hypoxia	41/1485	296/18903	0.000270864872836239	0.00282781414029453	0.00211730157140588	MDM2/CBFA2T3/CD34/JUND/PTEN/ITPR1/CIAO3/CD24/DNMT3A/NPEPPS/SMAD4/CD38/ROCK2/CAT/PTK2B/REST/EGLN1/CYGB/ADA/ACTN4/IRAK1/RHOA/PML/VHL/CITED2/EGLN2/PHB2/AHCY/HSF1/MDM4/ADSL/BCL2/CREBBP/PDLIM1/HP1BP3/UBQLN1/HIF1A/MYC/EP300/BNIP3L/TGFBR2	41
BP	GO:0070925	organelle assembly	103/1485	935/18903	0.000271752560427642	0.002833124671125	0.00212127778579428	TP53INP1/SEPTIN6/SEPTIN9/CD34/TAPT1/HAP1/TIA1/PAN3/PTEN/AP1B1/HPS4/TASOR/SHANK3/INO80/SEPTIN2/CSRP2/NUMA1/MEF2A/GABARAP/PIK3C3/PUM2/SMAD4/DNM2/GDI2/TBC1D14/FSCN1/PIKFYVE/PAFAH1B1/ATXN2L/AGFG1/GSN/PRKDC/CCDC88A/ATG16L2/RC3H1/TRAPPC8/TUBB/SENP6/SDCCAG8/POGZ/HNRNPU/ASAP1/MTMR3/PDCD6IP/CEP350/RHOA/DYNLL1/HGS/RAB3GAP1/PPP1R35/SMC1A/SEPTIN7/KPNB1/GSK3B/G3BP1/XRCC5/ATXN2/MAP4/DHX30/RABEP2/TRAPPC12/RAB1B…	103
BP	GO:0072359	circulatory system development	128/1485	1209/18903	0.000277078583788003	0.00288462731729153	0.00215983995015513	SMAD1/ZMIZ1/MDM2/CCN2/MEF2C/GAB1/MDK/JUP/GRK2/ALOX5/RUNX1/SEMA6A/CD34/FOXO1/ELK3/PTEN/MYO18B/AP1B1/WASF2/FBXW7/VAV3/EGFL7/LEF1/CHD7/INSR/TRAF3IP2/HSPB1/ATP5F1B/PRKCB/GTF2I/ENG/MIB1/RB1/PXDN/ADAM10/SYK/PKD1/PTK2/MEF2A/SOX4/HDAC7/EIF2AK3/PECAM1/RAPGEF2/PIK3CG/SMAD4/MAP2K2/XBP1/SPI1/NSD2/PIK3CD/SLC12A2/QKI/RHOB/VGLL4/PRKDC/ATP2B4/MAP3K3/GLUL/PRKX/LYL1/ROCK2/ASXL1/MAPK14/SETD2/MAML1/KDM6A/HHEX/PTK2B/…	128
BP	GO:0007017	microtubule-based process	102/1485	925/18903	0.00028043955733442	0.0029155572893947	0.00218299850134999	TERF2/HAP1/HSPB1/TASOR/MAPK8IP3/INO80/MACF1/PKD1/NUMA1/NIN/GABARAP/GAPDH/ARHGEF2/CLIP2/RANBP9/PAFAH1B1/XPO1/SUN2/CCDC88A/ATP2B4/WASF1/TRAK1/SFPQ/ROCK2/PPP2R1A/SETD2/APP/MAP3K11/TAOK1/CEP68/CKAP5/CLTC/VCP/TUBB/SENP6/HSPA8/SDCCAG8/MYH9/PPP1R12A/HNRNPU/DNAJA1/PDCD6IP/CEP350/MAP7D3/DYRK1A/RHOA/DYNLL1/PPP1R35/SMC1A/STMN1/CCNL2/TBCD/KPNB1/DTNBP1/GSK3B/ARHGEF7/TUBA1B/CTNNB1/MAP4/HOOK3/ODF2/DYNC1H1/AP3D1…	102
BP	GO:1902903	regulation of supramolecular fiber organization	50/1485	384/18903	0.000284182042548412	0.00295036217784636	0.00220905836290922	CCN2/FCHSD2/SPTBN1/AEBP1/WASHC4/DBN1/WASF2/SPTAN1/SHANK3/RB1/NUMA1/SSH2/SMAD4/WASHC1/ARHGEF2/TRIM27/SORBS3/GSN/CCDC88A/ADD1/WASF1/ROCK2/APP/PTK2B/TAOK1/NCKAP1L/CKAP5/HSPA8/DYRK1A/RHOA/STMN1/TBCD/NCK2/ARHGEF7/PAK2/DCTN1/SWAP70/FLII/WAS/MID1IP1/MYADM/TMOD3/CAPG/ARFGEF1/RAC1/PYCARD/AKAP9/CYFIP2/ROCK1/ACTG1	50
BP	GO:0009206	purine ribonucleoside triphosphate biosynthetic process	21/1485	117/18903	0.000285411979729609	0.00295492319733909	0.00221247338711522	ATP5F1B/PARP1/IMPDH2/VCP/SDHA/ATP5F1C/NME2/ATP5F1A/ATP5MF/NDUFA7/ATP5MC2/ATP6V0C/NDUFV1/ATP5MC3/ATP5PB/NDUFA13/NME4/ALDOA/ATP5PF/NDUFS7/NDUFB4	21
BP	GO:0046632	alpha-beta T cell differentiation	21/1485	117/18903	0.000285411979729609	0.00295492319733909	0.00221247338711522	MYB/RUNX1/LEF1/SYK/SASH3/HLX/SPN/LGALS9/RC3H1/NCKAP1L/ADA/PNP/RHOA/HLA-DRA/RC3H2/AP3D1/HMGB1/STAT6/BCL2/FOXP1/TGFBR2	21
BP	GO:0015825	L-serine transport	5/1485	9/18903	0.000286264785404104	0.00295965321009084	0.00221601494357374	SERINC5/SLC38A2/SFXN1/SLC1A5/SERINC3	5
BP	GO:0032508	DNA duplex unwinding	18/1485	93/18903	0.000292061897665313	0.00301125887592858	0.00225465424302936	CHD7/CHD9/HMGA1/MCM7/MCM5/CHD1/CHD4/MCM3/SETX/RUVBL2/G3BP1/XRCC5/ATRX/XRCC6/CHD8/DHX9/CHD2/CHD6	18
BP	GO:2000106	regulation of leukocyte apoptotic process	18/1485	93/18903	0.000292061897665313	0.00301125887592858	0.00225465424302936	RAG1/MEF2C/PTEN/CD74/DOCK8/BTK/BIRC7/RAPGEF2/PIK3CD/LGALS9/BCL2L1/ADA/IRF7/SLC39A10/BCL2/HIF1A/FOXP1/BAX	18
BP	GO:2001243	negative regulation of intrinsic apoptotic signaling pathway	19/1485	101/18903	0.000294290764578618	0.00303005986945615	0.00226873132559738	MDM2/YBX3/CD74/HSPB1/GRINA/SYVN1/XBP1/ARHGEF2/KDM1A/NONO/BCL2L1/URI1/DNAJA1/HDAC1/NDUFA13/PPIA/BCL2/BID/HIF1A	19
BP	GO:0009142	nucleoside triphosphate biosynthetic process	23/1485	134/18903	0.000296427779435399	0.00304786471977938	0.00228206255448928	ATP5F1B/PARP1/IMPDH2/VCP/SDHA/ATP5F1C/NME2/ATP5F1A/ATP5MF/NDUFA7/AK3/ATP5MC2/ATP6V0C/CTPS1/NDUFV1/ATP5MC3/ATP5PB/NDUFA13/NME4/ALDOA/ATP5PF/NDUFS7/NDUFB4	23
BP	GO:2000403	positive regulation of lymphocyte migration	11/1485	42/18903	0.00029734311254226	0.00305307660199642	0.0022859649065749	ITGA4/DOCK8/ADAM10/STK39/SPN/APP/PTK2B/RHOA/AIF1/PYCARD/WNK1	11
BP	GO:0042592	homeostatic process	172/1485	1705/18903	0.000298889018092498	0.00306473993174407	0.00229469772463766	SMAD1/CDK6/CCN2/GNAS/RAG1/MEF2C/MYB/FLT3/ALOX5/TTC7A/PRDX1/CD34/HAP1/FOXO1/CD19/ITPR1/FBXW7/SCARB1/CD74/CHD7/CIAO3/INSR/CD24/ADNP/ATP2A3/TRAF3IP2/SMARCA4/HSPB1/ATP5F1B/PRKCB/GLS/SHANK3/GRINA/GNAI2/P2RX1/CDK5RAP3/RB1/SYK/PROM1/BCR/BTK/SOX4/PECAM1/TRIM24/HECTD4/KMT2A/STK39/SASH3/SMAD4/TXNRD1/UBE2S/CD38/XBP1/SPI1/SLC9A7/UBASH3B/RNASEK/KDM1A/INPP5D/PIK3CD/CSK/SMARCB1/SLC12A2/PRKDC/PLCG2/RAP1GDS1/ATP2…	172
BP	GO:0070059	intrinsic apoptotic signaling pathway in response to endoplasmic reticulum stress	14/1485	63/18903	0.000308490911923787	0.00315886242004152	0.00236517113006313	ITPR1/ATP2A3/GRINA/EIF2AK3/SYVN1/XBP1/BCL2L1/BAG6/NCK2/PML/DNAJC10/SERINC3/BCL2/BAX	14
BP	GO:0000724	double-strand break repair via homologous recombination	27/1485	169/18903	0.000312395222310095	0.0031944655085745	0.0023918286370837	INTS3/INO80/KDM1A/PARP1/MCM7/SPIDR/SFPQ/SETD2/REV3L/MCM5/POGZ/NIPBL/TP53BP1/PPP4R2/ARID2/MCM3/RUVBL2/EP400/ERCC5/VPS72/WAS/DMAP1/ACTR2/NSMCE4A/RAD21/NUCKS1/RIF1	27
BP	GO:0001819	positive regulation of cytokine production	60/1485	486/18903	0.000317390780158959	0.00324111486569429	0.00242675694291801	MDK/RUNX1/CD81/SPTBN1/CD34/CD74/HSPB1/AKAP12/LILRA2/SYK/BTK/EIF2AK3/LAPTM5/SASH3/PIK3CG/CD58/C1QTNF4/GAPDH/XBP1/ARHGEF2/TRIM27/PIK3CD/RFTN1/IRAK3/PLCG2/SPN/LGALS9/ROCK2/MAPK14/SETD2/APP/CD200/POU2AF1/PNP/CARD8/IRAK1/HDAC2/IRF7/IFI16/HLA-DPA1/G3BP1/MAPKAPK2/PTPN11/SLC7A5/MYD88/GSDMD/STMP1/AGPAT2/HMGB1/AIF1/CD46/HSPD1/ZNF580/DHX9/HIF1A/PYCARD/SORL1/FOXP1/IL6ST/TRIM56	60
BP	GO:0009145	purine nucleoside triphosphate biosynthetic process	21/1485	118/18903	0.00032196292029047	0.00328331900296216	0.00245835692853368	ATP5F1B/PARP1/IMPDH2/VCP/SDHA/ATP5F1C/NME2/ATP5F1A/ATP5MF/NDUFA7/ATP5MC2/ATP6V0C/NDUFV1/ATP5MC3/ATP5PB/NDUFA13/NME4/ALDOA/ATP5PF/NDUFS7/NDUFB4	21
BP	GO:1900180	regulation of protein localization to nucleus	23/1485	135/18903	0.000331241677380896	0.00337275039779924	0.00252531791798607	JUP/TRIM28/CDK5RAP3/EIF2AK3/PARP1/GLUL/MAPK14/CCT6A/CTNNA1/GSK3B/TARDBP/CCT7/TRIM8/CCT5/DMAP1/IPO5/UBR5/CCT2/NUP58/CD2AP/NOLC1/CCT3/CCT4	23
BP	GO:0030224	monocyte differentiation	10/1485	36/18903	0.000331634988947484	0.00337275039779924	0.00252531791798607	CDK6/CD74/INPP5D/ACIN1/MYH9/IRF7/IFI16/SP3/MYC/FOXP1	10
BP	GO:0048285	organelle fission	64/1485	528/18903	0.000338058979002952	0.00343341150549873	0.0025707374018288	STAG3/INSR/SMARCA4/TASOR/INO80/RB1/TOP2B/BCL7A/NUMA1/ARID1B/PDS5A/BRD7/SMARCC1/UBE2S/SMARCB1/PBRM1/SMARCD2/PPP2R1A/SMARCC2/BAG6/POGZ/NIPBL/CUL3/HNRNPU/PHIP/RALBP1/ANKLE2/ANAPC5/RHOA/REEP3/ARID2/SMC1A/KPNB1/FOXJ3/ARID1A/AKAP8L/MARF1/PDS5B/BAZ1B/EHMT2/PHB2/SMARCE1/NDE1/DPF2/RAB11A/ACTR2/ATRX/VPS35/SMC4/SMARCA5/CALR/STAG1/ZNF207/BANF1/STAG2/SMARCA2/CCNB1IP1/SMARCD1/RAD21/KIF2A/UBE2I/BUB3/UBR2/DNM1L	64
BP	GO:1902914	regulation of protein polyubiquitination	9/1485	30/18903	0.000349183119415517	0.00354157912840025	0.00265172698126445	GABARAP/UBE2V1/TRIM44/TRIP12/GPS2/PARP10/OTUB1/UBR5/PPIA	9
BP	GO:0051650	establishment of vesicle localization	30/1485	197/18903	0.000350811545011381	0.00355327411783208	0.00266048350424406	HAP1/ITGA4/DNM2/PAFAH1B1/TRAK1/EXOC4/TRAPPC8/MAP4K2/CUL3/PDCD6IP/ACTN4/HGS/STARD3/TRAPPC5/DTNBP1/CTNNB1/TRAPPC12/TRIP11/DYNC1H1/AP3D1/SNAP23/DCTN1/NDE1/EXOC7/TCIRG1/RAB11A/PICALM/TRAPPC3/RAB11B/KIF5B	30
BP	GO:0098930	axonal transport	14/1485	64/18903	0.000366714865036862	0.00370932830331603	0.00277732773648742	TERF2/HAP1/HSPB1/MAPK8IP3/PAFAH1B1/TRAK1/DTNBP1/DYNC1H1/AP3D1/ARL8B/KIF5B/ARMCX3/HIF1A/SPG7	14
BP	GO:0010332	response to gamma radiation	13/1485	57/18903	0.000382961163439565	0.00386842526582533	0.00289645022191773	MDM2/LIG4/KDM1A/PARP1/PRKDC/BCL2L1/PML/XRCC5/HSF1/BCL2/XRCC6/MYC/BAX	13
BP	GO:0000245	spliceosomal complex assembly	18/1485	95/18903	0.000383639349056579	0.00387004606504444	0.00289766378142458	DDX39B/LUC7L3/LUC7L/LUC7L2/SF3B3/SRSF1/SF3A2/SETX/HTATSF1/SF3B1/SRSF9/TXNL4A/SF3A1/SF3B4/RBM5/SNRNP200/SRSF6/PRPF6	18
BP	GO:0006518	peptide metabolic process	105/1485	966/18903	0.000387144563830134	0.00390014233777662	0.00292019810736959	MME/YBX3/DPEP1/HAP1/IGF2BP1/TIA1/PAN3/HSPB1/EEF1G/CAPRIN1/DAPK1/ADAM10/MKNK2/SOX4/NPEPPS/EIF2AK3/PUM2/HNRNPD/GAPDH/HNRNPL/MSI2/EIF4A1/EIF3F/ERAP2/EIF3B/EIF4G3/QKI/CSNK1E/IGF2BP3/PRKDC/UPF3B/LARP4B/BANK1/RC3H1/ROCK2/APP/PTK2B/KHDRBS1/PUM1/DCP2/EEF2/LNPEP/HNRNPU/ILF3/RPS6KA1/SHFL/MRPL38/EIF4G1/DYRK1A/RHOA/MTG1/NDUFA7/AGO2/G6PD/NCK2/MRPL37/DENR/TARDBP/ATXN2/TUT4/SECISBP2L/RC3H2/CNOT2/GIGYF2/CNOT8/EL…	105
BP	GO:0022008	neurogenesis	168/1485	1669/18903	0.000391351252875425	0.00393721482536178	0.00294795581432122	MME/CDK6/ZMIZ1/TCF4/MEF2C/MDK/STK24/RUNX1/SEMA6A/SOCS2/HAP1/CUX1/IGF2BP1/DBN1/ARHGAP4/PTEN/TCF3/LEF1/AUTS2/NREP/CHD7/ADNP/TCF12/MAP4K4/ETV6/ITGA4/MIB1/MAPK8IP3/SHANK3/CAPRIN1/CDK5RAP3/RB1/TOP2B/MACF1/PROM1/DNMT3A/PTK2/MEF2A/GDI1/SOX4/PBX2/NIN/BCL11A/RAPGEF2/SMAD4/TNFRSF21/MAP2K2/SPEN/DNM2/CD38/SUZ12/XBP1/ARHGEF2/ZSWIM6/LIG4/KDM1A/GAK/DAGLB/CSK/YWHAG/PAFAH1B1/DIP2B/CSNK1E/RNF220/CCDC88A/WASF1/TRAK…	168
BP	GO:0097284	hepatocyte apoptotic process	7/1485	19/18903	0.000394476111501458	0.00396331845896962	0.00296750068598366	RB1/DNMT3A/PIK3CG/GSN/BCL2L1/BID/ADAR	7
BP	GO:0046777	protein autophosphorylation	33/1485	226/18903	0.000400566991695844	0.0040111787319389	0.00300333565466913	FLT3/STK24/TRIM28/INSR/ENG/DAPK1/MKNK2/SYK/PTK2/BTK/EIF2AK3/TRIM24/STK39/SMG1/MAP2K2/CSK/PIKFYVE/IRAK3/MAP3K3/PRKX/PTK2B/MAP3K11/TAOK1/STK26/IRAK1/DYRK1A/GSK3B/PAK2/STK25/MAPKAPK2/TRPM7/CALM3/MARK3	33
BP	GO:0010569	regulation of double-strand break repair via homologous recombination	15/1485	72/18903	0.000401761857719557	0.0040111787319389	0.00300333565466913	KDM1A/PARP1/SPIDR/SETD2/POGZ/TP53BP1/PPP4R2/ARID2/RUVBL2/EP400/VPS72/WAS/DMAP1/ACTR2/RIF1	15
BP	GO:0045911	positive regulation of DNA recombination	15/1485	72/18903	0.000401761857719557	0.0040111787319389	0.00300333565466913	HMCES/NSD2/PARP1/POGZ/TP53BP1/ARID2/RUVBL2/EP400/KMT5B/VPS72/WAS/DMAP1/ACTR2/STAT6/RIF1	15
BP	GO:0090239	regulation of histone H4 acetylation	6/1485	14/18903	0.000402459404542365	0.0040111787319389	0.00300333565466913	AUTS2/SPI1/SMARCB1/CTBP1/IWS1/PIH1D1	6
BP	GO:1904814	regulation of protein localization to chromosome, telomeric region	6/1485	14/18903	0.000402459404542365	0.0040111787319389	0.00300333565466913	CCT6A/CCT7/CCT5/CCT2/CCT3/CCT4	6
BP	GO:1990173	protein localization to nucleoplasm	6/1485	14/18903	0.000402459404542365	0.0040111787319389	0.00300333565466913	CCT6A/CCT7/CCT5/CCT2/CCT3/CCT4	6
BP	GO:0044092	negative regulation of molecular function	125/1485	1187/18903	0.000404456874615515	0.0040257192247017	0.00301422272384987	MTRNR2L12/RAG1/DPEP1/TERF2/PTEN/PPP1R14B/FBXW7/LEF1/ADNP/ATP2A3/ITGA4/HSPB1/GNAI2/CDK5RAP3/RB1/TLE5/PKD1/CRIM1/STK38/TFPI/SIMC1/GNAQ/NLRC5/BIRC7/NEIL1/STK39/GAPDH/WASHC1/BOD1L1/SPI1/TRIM27/UBASH3B/PPP1R10/RCC2/KDM1A/CSK/YWHAG/HIPK3/IRAK3/CSNK1E/IPO7/RAP1GDS1/ATP2B4/ROCK2/MICAL1/APP/CAT/HHEX/CD200/NCKAP1L/EGLN1/CAB39/RASA4/PPP3CC/RECK/SET/URI1/YWHAE/PPP1R12A/HNRNPU/CARD8/DNAJA1/SPINT2/RPS6KA1/PPP3…	125
BP	GO:0035967	cellular response to topologically incorrect protein	21/1485	120/18903	0.000407520038200056	0.00405081420950189	0.00303301237837304	CDK5RAP3/EIF2AK3/XBP1/NGLY1/CREBZF/BAG6/VCP/HSPA8/CUL3/NCK2/DNAJC10/MBTPS1/OS9/ATF6B/TM7SF3/RNF5/HSF1/HSPD1/AUP1/EP300/BAX	21
BP	GO:0001568	blood vessel development	88/1485	784/18903	0.000410697451262045	0.00407697669081512	0.0030526013117499	SMAD1/ZMIZ1/MDM2/CCN2/MEF2C/GAB1/MDK/JUP/ALOX5/RUNX1/SEMA6A/CD34/FOXO1/ELK3/PTEN/MYO18B/WASF2/FBXW7/VAV3/EGFL7/LEF1/CHD7/HSPB1/ATP5F1B/PRKCB/GTF2I/ENG/MIB1/PXDN/SYK/PKD1/PTK2/SOX4/HDAC7/EIF2AK3/PECAM1/RAPGEF2/PIK3CG/XBP1/SPI1/PIK3CD/SLC12A2/QKI/RHOB/ATP2B4/MAP3K3/GLUL/PRKX/LYL1/ROCK2/MAPK14/SETD2/HHEX/PTK2B/SLC12A6/EGLN1/ITGA5/RECK/MYH9/CLIC4/CNTRL/ANKRD17/MAPK1/PPP3R1/RHOA/HGS/ARID2/AGO2/VEZF1/H…	88
BP	GO:0036503	ERAD pathway	20/1485	112/18903	0.000422439293433451	0.00418581010726205	0.00313408939838934	EDEM1/MAN1A1/SYVN1/XBP1/STT3B/NGLY1/BAG6/VCP/TMEM259/FAF1/CANX/DNAJC10/UBAC2/OS9/RNF5/CALR/HM13/UBXN4/AUP1/UBQLN1	20
BP	GO:0006471	protein ADP-ribosylation	10/1485	37/18903	0.000422780820198374	0.00418581010726205	0.00313408939838934	ADNP/PARP14/PARP1/PARP15/PARP10/ARF4/TNKS2/PNKP/BANF1/PARP8	10
BP	GO:0002831	regulation of response to biotic stimulus	47/1485	361/18903	0.000427195762528956	0.00422392635569306	0.00316262861231755	TRAF3IP2/LILRA2/DAPK1/SYK/NLRC5/PUM2/SPI1/PARP14/PARP1/IRAK3/RNF31/PRKDC/NONO/PLCG2/TRIM44/LGALS9/SFPQ/TRIM38/PUM1/VAV1/CARD8/ANKRD17/IRF7/IFI16/CDC37/PAK2/XRCC5/PTPN11/HMGB1/HSPD1/BANF1/ARRB2/CREBBP/RBM14/ADAR/LAMP1/PPM1B/XRCC6/DHX9/PYCARD/RNF216/FOXP1/EP300/NCF1/USP15/TRIM56/PTPN6	47
BP	GO:0048468	cell development	210/1485	2155/18903	0.000432844603929226	0.00427412604276218	0.0032002151972352	MME/CDK6/ZMIZ1/MEF2C/MDK/MYB/STK24/RUNX1/YBX3/SEMA6A/TAPT1/HAP1/JUND/CUX1/IGF2BP1/DBN1/ARHGAP4/PTEN/MYO18B/WASF2/FBXW7/LEF1/AUTS2/NREP/CHD7/ADNP/MAP4K4/ITGA4/ENG/MAPK8IP3/SHANK3/CAPRIN1/RB1/TOP2B/MACF1/CSRP2/PTK2/MEF2A/RCAN1/BTK/GDI1/SOX4/EIF2AK3/PBX2/NIN/PECAM1/PREX1/FLI1/BCL11A/RAPGEF2/SMAD4/TNFRSF21/MAP2K2/SPEN/DNM2/CD38/XBP1/SPI1/MSI2/RCC2/LIG4/KDM1A/GAK/ARID5B/PAFAH1B1/DIP2B/AGFG1/STRBP/QKI/…	210
BP	GO:0032507	maintenance of protein location in cell	14/1485	65/18903	0.000434075077873133	0.00427584820260725	0.00320150464964095	TAPT1/DBN1/VPS13C/SUN2/GSN/CCDC88A/HNRNPU/VPS13D/KDELR1/PML/OS9/GOLPH3/GPAA1/SORL1	14
BP	GO:1903050	regulation of proteolysis involved in protein catabolic process	33/1485	227/18903	0.000434163048264737	0.00427584820260725	0.00320150464964095	MDM2/CBFA2T3/PTEN/FBXW7/ARIH1/GNA12/PKD1/PTK2/GABARAP/LAPTM5/SMARCC1/XPO1/CSNK1E/UBE3A/OGT/PTK2B/BAG6/VCP/TMEM259/PIAS1/COP1/GSK3B/HECTD1/PML/ATP5IF1/PSME3/FHIT/NUB1/UBQLN1/USP9X/CSNK2A1/PSME2/RAD23A	33
BP	GO:0002275	myeloid cell activation involved in immune response	18/1485	96/18903	0.000438095291502345	0.00430889776839477	0.00322625022841824	LAT2/LILRA2/SYK/BCR/BTK/PIK3CG/MILR1/SPI1/GAB2/PIK3CD/PLCG2/LGALS9/MYD88/SNAP23/VAMP8/DOCK2/PYCARD/PTPN6	18
BP	GO:0001944	vasculature development	91/1485	818/18903	0.000442602041792752	0.00434750362996166	0.00325515603598045	SMAD1/ZMIZ1/MDM2/CCN2/MEF2C/GAB1/MDK/JUP/ALOX5/RUNX1/SEMA6A/CD34/FOXO1/ELK3/PTEN/MYO18B/WASF2/FBXW7/VAV3/EGFL7/LEF1/CHD7/HSPB1/ATP5F1B/PRKCB/GTF2I/ENG/MIB1/PXDN/ADAM10/SYK/PKD1/PTK2/SOX4/HDAC7/EIF2AK3/PECAM1/RAPGEF2/PIK3CG/XBP1/SPI1/PIK3CD/SLC12A2/QKI/RHOB/ATP2B4/MAP3K3/GLUL/PRKX/LYL1/ROCK2/MAPK14/SETD2/HHEX/PTK2B/SLC12A6/EGLN1/DNMT1/ITGA5/RECK/MYH9/CLIC4/CNTRL/ANKRD17/MAPK1/PPP3R1/RHOA/HGS/ARID2…	91
BP	GO:0043549	regulation of kinase activity	88/1485	786/18903	0.000445886712813904	0.00437401991900779	0.00327500987986121	MEF2C/FLT3/CD81/SOCS2/CD19/PTEN/FBXW7/VAV3/CD74/INSR/CD24/ADNP/HSPB1/CDK5RAP3/RB1/SYK/PKD1/STK38/PTK2/GNAQ/NLRC5/CCNY/TCL1A/RAPGEF2/PIK3CG/WASHC1/MAP2K2/TRIM27/UBASH3B/CSK/YWHAG/HIPK3/IRAK3/CCDC88A/CCND3/IPO7/ATP2B4/APP/HHEX/PTK2B/MAP3K11/TAOK1/NCKAP1L/MAP4K2/CAB39/HNRNPU/DNAJA1/IRAK1/RHOA/HGS/TCL1B/CACUL1/CDC37/DTNBP1/NCK2/PKN1/PRKRIP1/PAK2/XRCC5/TRPT1/ABI1/CCNT2/TAB2/CHORDC1/PHB2/ZFP91/CNPPD1/U…	88
BP	GO:1903077	negative regulation of protein localization to plasma membrane	8/1485	25/18903	0.000457655834140082	0.0044802594754911	0.00335455583611141	CSK/BCL2L1/CLTC/NUMB/HECTD1/GOPC/PPP2R5A/PICALM	8
BP	GO:0071363	cellular response to growth factor stimulus	81/1485	712/18903	0.000457915483515077	0.0044802594754911	0.00335455583611141	SMAD1/ZMIZ1/CCN2/MEF2C/GAB1/FLT3/PTPRK/SEMA6A/HAP1/ZEB2/LEF1/NREP/INSR/HSPB1/PRKCB/ENG/CRIM1/LDLRAD4/PTK2/NUMA1/KDM5B/ACAP2/RBBP4/NR3C1/RAPGEF2/PTP4A3/SMAD4/DNM2/SPI1/PIK3CD/PARP1/MCM7/CSNK1E/GLG1/ATP2B4/WASF1/UBE3A/MAPK14/OGT/APP/CAT/HHEX/CHST11/ITGA5/URI1/SPINT2/HGS/HDAC2/CREB1/SETX/SMAD2/PML/PAK2/CTNNB1/CITED2/LEMD3/MAPKAPK2/PTPN11/CEP57/SUDS3/SINHCAF/FNTA/FKBP1A/RAF1/HDAC1/SHOC2/TRIM33/ARRB2/…	81
BP	GO:0071763	nuclear membrane organization	11/1485	44/18903	0.000460565711088068	0.00450029894167753	0.00336956021445512	PRKCB/PAFAH1B1/CTDNEP1/ANKLE2/REEP3/AKAP8L/TARDBP/DCTN1/BANF1/TOR1AIP1/UBE2I	11
BP	GO:0046635	positive regulation of alpha-beta T cell activation	15/1485	73/18903	0.000469503576945577	0.00456971254904712	0.00342153305731857	MYB/RUNX1/CD81/SYK/SASH3/HLX/LGALS9/NCKAP1L/ADA/PNP/RHOA/HLA-DRA/AP3D1/HSPH1/TGFBR2	15
BP	GO:0071677	positive regulation of mononuclear cell migration	15/1485	73/18903	0.000469503576945577	0.00456971254904712	0.00342153305731857	ITGA4/DOCK8/ADAM10/STK39/SPI1/SPN/LGALS9/APP/PTK2B/RHOA/HMGB1/AIF1/CALR/PYCARD/WNK1	15
BP	GO:0072678	T cell migration	15/1485	73/18903	0.000469503576945577	0.00456971254904712	0.00342153305731857	ITGA4/DOCK8/ADAM10/STK39/PIK3CG/PIK3CD/SLC12A2/SPN/CD99/APP/CD200/RHOA/AIF1/PYCARD/WNK1	15
BP	GO:0030522	intracellular receptor signaling pathway	37/1485	266/18903	0.000484634964877406	0.00471085352725437	0.00352721115358725	ZMIZ1/DDX17/SMARCA4/NR3C1/TRIM24/PUM2/KDM1A/PARP1/UBE3A/ASXL1/PUM1/YWHAH/DNAJA1/ACTN4/ANKRD17/RHOA/SAFB/GPS2/IRF7/ARID1A/PML/PKN1/CALCOCO1/CITED2/CNOT2/EGLN2/PHB2/HDAC1/NCOA4/CALR/UBR5/WBP2/DDX54/ZBTB7A/FOXP1/EP300/USP15	37
BP	GO:0032760	positive regulation of tumor necrosis factor production	19/1485	105/18903	0.000490556678163824	0.0047622222977592	0.00356567307969522	HSPB1/AKAP12/LILRA2/SYK/BTK/SASH3/C1QTNF4/ARHGEF2/PLCG2/SPN/LGALS9/APP/HDAC2/MAPKAPK2/PTPN11/MYD88/HMGB1/DHX9/PYCARD	19
BP	GO:0002690	positive regulation of leukocyte chemotaxis	18/1485	97/18903	0.000499107815140471	0.00483026820933723	0.00361662187207126	MDK/CD74/ADAM10/PTK2/STK39/SPI1/LGALS9/PTK2B/NCKAP1L/MAPK1/SWAP70/HMGB1/AIF1/CALR/ZNF580/RAC1/WNK1/DNM1L	18
BP	GO:0010793	regulation of mRNA export from nucleus	4/1485	6/18903	0.000500150848699267	0.00483026820933723	0.00361662187207126	THOC2/SETD2/AKAP8L/IWS1	4
BP	GO:0032020	ISG15-protein conjugation	4/1485	6/18903	0.000500150848699267	0.00483026820933723	0.00361662187207126	UBA7/UBE2E2/UBE2L6/UBE2E1	4
BP	GO:0097198	histone H3-K36 trimethylation	4/1485	6/18903	0.000500150848699267	0.00483026820933723	0.00361662187207126	BRD4/SETD5/SETD2/IWS1	4
BP	GO:0044000	movement in host	28/1485	183/18903	0.000502585136493662	0.00484751470360016	0.0036295350366544	GRK2/CIITA/CD81/SCARB1/CD74/INSR/TRIM27/RNASEK/PIKFYVE/GSN/LGALS9/TRIM38/ITGA5/SCARB2/SLC1A5/TRIM22/TRIM8/DDB1/EPS15/EXOC7/HMGB1/ARL8B/CD46/VAMP8/PPIA/LAMP1/CTSB/BSG	28
BP	GO:0051056	regulation of small GTPase mediated signal transduction	41/1485	305/18903	0.000506202453892739	0.00487611255521678	0.00365094743264744	PSD3/ARHGAP4/VAV3/AUTS2/MAP4K4/ARHGEF4/DOCK8/BCR/GABARAP/PREX1/PIK3CG/DNM2/ARHGEF2/ARHGAP27/P2RY8/DENND3/OGT/ARHGAP17/FAM13B/ARHGAP45/RASA4/VAV1/CUL3/RALBP1/SGSM3/SIPA1/GIT2/MYO9B/STMN1/SCAI/CYTH4/MAPRE2/FGD3/SWAP70/ARHGAP25/RAF1/SHOC2/ARFGEF1/CD2AP/DOCK2/RAC1	41
BP	GO:1903008	organelle disassembly	23/1485	139/18903	0.000508964606759783	0.00489640982693614	0.00366614484067164	FBXW7/VPS13C/PLIN3/GABARAP/OGT/VCP/VPS13D/HUWE1/CDC37/DENR/PNPLA2/RRP7A/ATP5IF1/PHB2/RETREG2/ATG4B/KIF5B/SLC25A5/HIF1A/MCTS1/DNM1L/BNIP3L/FBXO7	23
BP	GO:0050854	regulation of antigen receptor-mediated signaling pathway	14/1485	66/18903	0.000511700410732744	0.00491640176121756	0.00368111362990935	CD81/CD19/PRKCB/LAPTM5/RC3H1/PLCL2/ADA/CMTM3/CD22/GPS2/SLC39A10/DGKZ/FOXP1/PTPN6	14
BP	GO:0050861	positive regulation of B cell receptor signaling pathway	5/1485	10/18903	0.000535462517850058	0.00513810310773965	0.00384711061064625	CD81/PRKCB/CMTM3/SLC39A10/FOXP1	5
BP	GO:0007169	transmembrane receptor protein tyrosine kinase signaling pathway	74/1485	642/18903	0.0005464631281708	0.00521986356437306	0.00390832805094477	CCN2/GAB1/FLT3/MZB1/DOK3/SEMA6A/SOCS2/HAP1/FOXO1/FBXW7/INSR/HSPB1/PRKCB/GNAI2/SYK/CRIM1/PTK2/BLNK/EIF2AK3/RAPGEF2/PTP4A3/SMARCC1/UBASH3B/GAB2/PIK3CD/ARID5B/PTPRE/CCDC88A/CCND3/IGF2R/WASF1/MAPK14/OGT/HHEX/PTK2B/ITGA5/VAV1/PHIP/MAPK1/HGS/STMN1/PHF14/GSK3B/NCK2/SHKBP1/ARHGEF7/SETX/DGKD/PAK2/CTNNB1/PTPN18/ABI1/MAPKAPK2/PTPN11/GIGYF2/CEP57/AKT2/EIF4EBP2/RAF1/SHOC2/STAT6/CDK4/SNX5/IQGAP1/RAC1/RAB14/HIF…	74
BP	GO:0072666	establishment of protein localization to vacuole	13/1485	59/18903	0.000546471928040431	0.00521986356437306	0.00390832805094477	VPS13C/PIK3C3/LAPTM5/GNPTAB/HSPA8/VPS13D/HGS/SCARB2/AP3D1/VPS36/LAMP2/NCOA4/SORL1	13
BP	GO:0070988	demethylation	15/1485	74/18903	0.00054677634393366	0.00521986356437306	0.00390832805094477	TRIM28/KDM5B/JMJD1C/KDM1A/KDM6A/HNRNPAB/KDM3B/KDM4B/KDM5C/APEX1/KDM2B/OTUD4/TDG/KDM5A/USP9X	15
BP	GO:2000573	positive regulation of DNA biosynthetic process	15/1485	74/18903	0.00054677634393366	0.00521986356437306	0.00390832805094477	PTK2B/CCT6A/MAPK1/HMBOX1/XRCC5/CTNNB1/CCT7/CCT5/TNKS2/CCT2/PNKP/ARRB2/CCT3/MYC/CCT4	15
BP	GO:0002460	adaptive immune response based on somatic recombination of immune receptors built from immunoglobulin superfamily domains	48/1485	375/18903	0.00054822631376794	0.00522703022374407	0.00391369402565003	MEF2C/CD81/BACH2/HLA-DRB5/CD19/MSH6/IGLL1/LEF1/CD74/HLA-DQA2/TRAF3IP2/BTK/HMCES/SASH3/NSD2/LIG4/KLHL6/INPP5D/HLX/RFTN1/SPN/RC3H1/HLA-DOA/NCKAP1L/ADA/TP53BP1/IRF7/HLA-DRA/HLA-DPA1/HLA-DMA/HLA-DMB/PKN1/KMT5B/RC3H2/STX7/TAP2/MYD88/SWAP70/ERCC1/WAS/HMGB1/TCIRG1/CD46/HSPD1/STAT6/HLA-DQA1/RIF1/PTPN6	48
BP	GO:0043604	amide biosynthetic process	101/1485	932/18903	0.000552046156220369	0.00525674524553791	0.00393594289322655	YBX3/IGF2BP1/TIA1/PAN3/HSPB1/EEF1G/CAPRIN1/P2RX1/DAPK1/MKNK2/SOX4/EIF2AK3/PUM2/HNRNPD/GAPDH/HNRNPL/MSI2/EIF4A1/ACSS1/EIF3F/EIF3B/EIF4G3/QKI/IGF2BP3/PRKDC/UPF3B/LARP4B/BANK1/RC3H1/ROCK2/APP/CERS6/PTK2B/KHDRBS1/PUM1/DCP2/EEF2/ST8SIA4/HNRNPU/SPTLC2/ILF3/RPS6KA1/SHFL/MRPL38/EIF4G1/RHOA/MTG1/NDUFA7/AGO2/ST6GALNAC4/NCK2/MRPL37/DENR/TARDBP/ATXN2/TUT4/SECISBP2L/RC3H2/CNOT2/SLC25A1/GIGYF2/CERS2/CNOT8/ELAV…	101
BP	GO:0034341	response to interferon-gamma	23/1485	140/18903	0.00056465608780121	0.00536997996986519	0.00402072642137275	CIITA/CD74/DAPK1/NLRC5/GBP4/CD58/GAPDH/PARP14/GSN/LGALS9/CALCOCO2/SHFL/CDC37/HLA-DPA1/VPS26B/WAS/AIF1/ACTR2/KIF5B/SYNCRIP/NUB1/BST2/ACTG1	23
BP	GO:0045655	regulation of monocyte differentiation	7/1485	20/18903	0.000565951162663151	0.00537545735820465	0.00402482756888916	CDK6/CD74/INPP5D/ACIN1/IRF7/MYC/FOXP1	7
BP	GO:0030890	positive regulation of B cell proliferation	11/1485	45/18903	0.000566824440723956	0.00537691966295885	0.00402592245702548	MEF2C/CD81/VAV3/CD74/BTK/SASH3/CD38/NCKAP1L/ADA/SLC39A10/BCL2	11
BP	GO:0061462	protein localization to lysosome	12/1485	52/18903	0.000567623185421558	0.00537767213057813	0.00402648586069832	CD81/PIK3C3/LAPTM5/GNPTAB/ROCK2/HSPA8/HGS/SCARB2/AP3D1/LAMP2/NCOA4/SORL1	12
BP	GO:0045088	regulation of innate immune response	34/1485	240/18903	0.00057760390428401	0.00546530276521896	0.0040920985464065	LILRA2/SYK/NLRC5/SPI1/PARP14/PARP1/IRAK3/PRKDC/NONO/PLCG2/LGALS9/SFPQ/VAV1/IRF7/IFI16/CDC37/PAK2/XRCC5/PTPN11/HMGB1/BANF1/ARRB2/CREBBP/RBM14/ADAR/LAMP1/XRCC6/DHX9/PYCARD/EP300/NCF1/USP15/TRIM56/PTPN6	34
BP	GO:0010639	negative regulation of organelle organization	47/1485	366/18903	0.000579895734694738	0.00548005134872714	0.00410314142174718	SPTBN1/TERF2/WASF2/SPTAN1/SHANK3/SSH2/SMAD4/DNM2/GDI2/ARHGEF2/PARP1/GSN/ADD1/BCL2L1/TAOK1/DCP2/HNRNPU/DYRK1A/STMN1/HUWE1/TBCD/ARHGEF7/PAK2/MAP4/BAZ1B/EHMT2/SWAP70/EXOSC10/NBDY/FLII/ERCC1/WAS/MID1IP1/ATRX/MYADM/SMARCA5/TMOD3/TNKS2/CAPG/ZNF207/ARFGEF1/XRN1/ARRB2/RBM14/RAD21/BUB3/SLC25A5	47
BP	GO:0140694	non-membrane-bounded organelle assembly	49/1485	386/18903	0.000582588053829925	0.00549854255350845	0.0041169865526498	TIA1/PAN3/TASOR/INO80/CSRP2/NUMA1/MEF2A/PUM2/SMAD4/FSCN1/ATXN2L/GSN/PRKDC/RC3H1/TUBB/SENP6/POGZ/HNRNPU/ASAP1/RHOA/PPP1R35/SMC1A/KPNB1/G3BP1/XRCC5/ATXN2/DHX30/TRAPPC12/CNOT2/DYNC1H1/RRP7A/MAPRE2/E2F4/NGRN/NBDY/FLII/RAB11A/TUBGCP2/CDS2/TMOD3/STAG1/ZNF207/CEP135/STAG2/RBM14/KIF2A/RNF213/AUP1/ACTG1	49
BP	GO:0044409	entry into host	25/1485	158/18903	0.000593030350500057	0.00557807149662502	0.00417653316635173	GRK2/CIITA/CD81/SCARB1/CD74/INSR/TRIM27/RNASEK/PIKFYVE/GSN/LGALS9/TRIM38/ITGA5/SCARB2/SLC1A5/TRIM22/TRIM8/EPS15/EXOC7/HMGB1/CD46/VAMP8/LAMP1/CTSB/BSG	25
BP	GO:0006482	protein demethylation	9/1485	32/18903	0.000593253088938715	0.00557807149662502	0.00417653316635173	KDM5B/JMJD1C/KDM1A/KDM6A/KDM3B/KDM4B/KDM5C/KDM2B/KDM5A	9
BP	GO:0008214	protein dealkylation	9/1485	32/18903	0.000593253088938715	0.00557807149662502	0.00417653316635173	KDM5B/JMJD1C/KDM1A/KDM6A/KDM3B/KDM4B/KDM5C/KDM2B/KDM5A	9
BP	GO:0009607	response to biotic stimulus	160/1485	1593/18903	0.000597013104318425	0.00560637305876913	0.00419772371814476	CDK6/MEF2C/CIITA/PRDX1/JUND/DDX17/TRIM28/IGLL1/PABPN1/PPP1R14B/SCARB1/CD74/CHD7/CD24/TRAF3IP2/HSPB1/AKAP12/LILRA2/EEF1G/DAPK1/CYBC1/SYK/SERINC5/PTK2/BCR/NLRC5/BTK/EIF2AK3/PUM2/LAPTM5/PIK3CG/GBP4/CD58/GAPDH/XBP1/SPI1/PRPF8/ARHGEF2/TRIM27/KLHL6/PIK3CD/PARP14/PARP1/GSN/IRAK3/RNF31/PRKDC/NONO/PLCG2/SPN/IPO7/BANK1/TRIM44/CREBZF/LGALS9/SFPQ/TRIM38/MAPK14/SETD2/CALCOCO2/BCL2L1/PTK2B/POU2AF1/PUM1/TUBB/MA…	160
BP	GO:1902017	regulation of cilium assembly	14/1485	67/18903	0.000600817214182638	0.00562820188672013	0.00421406786575475	SEPTIN9/TAPT1/HAP1/DNM2/GDI2/CCDC88A/SDCCAG8/PPP1R35/SEPTIN7/GSK3B/MAP4/RABEP2/ODF2/CEP135	14
BP	GO:0032635	interleukin-6 production	27/1485	176/18903	0.00060159642909557	0.00562820188672013	0.00421406786575475	CD74/LILRA2/SYK/BTK/C1QTNF4/XBP1/ARHGEF2/INPP5D/CSK/IRAK3/PLCG2/BANK1/LGALS9/APP/CD200/POU2AF1/NCKAP1L/MAPKAPK2/PTPN11/MYD88/HMGB1/AIF1/HSPD1/ARRB2/DHX9/PYCARD/PTPN6	27
BP	GO:0032675	regulation of interleukin-6 production	27/1485	176/18903	0.00060159642909557	0.00562820188672013	0.00421406786575475	CD74/LILRA2/SYK/BTK/C1QTNF4/XBP1/ARHGEF2/INPP5D/CSK/IRAK3/PLCG2/BANK1/LGALS9/APP/CD200/POU2AF1/NCKAP1L/MAPKAPK2/PTPN11/MYD88/HMGB1/AIF1/HSPD1/ARRB2/DHX9/PYCARD/PTPN6	27
BP	GO:0002449	lymphocyte mediated immunity	47/1485	367/18903	0.000615710275749339	0.00575304288903289	0.00430754149494637	CD81/PRDX1/HLA-DRB5/CD19/MSH6/IGLL1/CD74/HLA-DQA2/TRAF3IP2/BTK/HMCES/SASH3/NSD2/LIG4/INPP5D/RFTN1/LGALS9/HLA-DOA/NCKAP1L/TUBB/VAV1/TP53BP1/IRF7/HLA-DRA/HLA-DPA1/HLA-DMA/HLA-DMB/KMT5B/STX7/TAP2/MYD88/SWAP70/ERCC1/WAS/HMGB1/TCIRG1/ARL8B/CD46/HSPD1/STAT6/HLA-DQA1/ARRB2/KIF5B/LAMP1/RIF1/PTPN6/TUBB4B	47
BP	GO:0010457	centriole-centriole cohesion	6/1485	15/18903	0.000626315714568726	0.00582302234627018	0.00435993801304257	NIN/CEP68/CTNNB1/ODF2/DCTN1/CEP135	6
BP	GO:0031453	positive regulation of heterochromatin formation	6/1485	15/18903	0.000626315714568726	0.00582302234627018	0.00435993801304257	TRIM28/TASOR/RESF1/ATF7IP/DNMT1/SETDB2	6
BP	GO:0120263	positive regulation of heterochromatin organization	6/1485	15/18903	0.000626315714568726	0.00582302234627018	0.00435993801304257	TRIM28/TASOR/RESF1/ATF7IP/DNMT1/SETDB2	6
BP	GO:2000767	positive regulation of cytoplasmic translation	6/1485	15/18903	0.000626315714568726	0.00582302234627018	0.00435993801304257	YBX3/IGF2BP1/HNRNPD/HNRNPU/SYNCRIP/DHX9	6
BP	GO:0001890	placenta development	24/1485	150/18903	0.000641884831902056	0.00595912087671503	0.00446184061981959	MME/TRIM28/LEF1/TAF10/PKD1/PTK2/PARP1/MAPK14/SETD2/BPTF/EGLN1/ADA/SPINT2/MAPK1/HECTD1/CITED2/PRDX3/ASH1L/DAZAP1/BIRC6/SP3/CTSB/HIF1A/BSG	24
BP	GO:0001933	negative regulation of protein phosphorylation	44/1485	338/18903	0.000642548685837099	0.00595912087671503	0.00446184061981959	PTEN/HSPB1/ENG/CDK5RAP3/RB1/LDLRAD4/STK38/GNAQ/TRIM27/UBASH3B/YWHAG/PARP14/HIPK3/IRAK3/PRKDC/IPO7/PPP2R1A/MICAL1/HHEX/DNAJA1/EIF4G1/DTNBP1/NCK2/PKN1/PRKRIP1/PAK2/TARDBP/DNAJC10/CHORDC1/CTDSP2/IPO5/CTDSP1/MYADM/PPIA/ARRB2/SPAG9/ADAR/CALM3/PYCARD/SORL1/FBXO7/PTPN6/FKBP8/BAX	44
BP	GO:0032755	positive regulation of interleukin-6 production	18/1485	99/18903	0.000643399024770696	0.00595961302374343	0.00446220911068387	CD74/LILRA2/SYK/BTK/C1QTNF4/XBP1/ARHGEF2/PLCG2/LGALS9/APP/POU2AF1/PTPN11/MYD88/HMGB1/AIF1/HSPD1/DHX9/PYCARD	18
BP	GO:0007051	spindle organization	29/1485	195/18903	0.000647410687876476	0.00598935011370874	0.00448447450161441	TASOR/INO80/PKD1/NUMA1/SUN2/PPP2R1A/CKAP5/CLTC/VCP/TUBB/SENP6/MYH9/HNRNPU/RHOA/SMC1A/STMN1/KPNB1/MAP4/DYNC1H1/MAPRE2/DCTN1/RAB11A/ATRX/TUBGCP2/STAG1/ZNF207/STAG2/TACC1/KIF2A	29
BP	GO:0050900	leukocyte migration	50/1485	398/18903	0.000652981892816643	0.00603342354611175	0.00451747410592166	MDK/ALOX5/CD81/CD34/MPP1/VAV3/CD74/ITGA4/DOCK8/ADAM10/SYK/CSF3R/PTK2/BCR/PECAM1/PREX1/STK39/PIK3CG/SPI1/PIK3CD/PIKFYVE/PAFAH1B1/SLC12A2/SPN/LGALS9/CD99/APP/PTK2B/CD200/NCKAP1L/ADA/VAV1/MYH9/MAPK1/RHOA/MYD88/CD9/SWAP70/GOLPH3/HMGB1/AIF1/CALR/PPIA/ZNF580/RAC1/PYCARD/WNK1/DNM1L/BSG/ROCK1	50
BP	GO:0051050	positive regulation of transport	98/1485	904/18903	0.000656476407224601	0.00605822363457271	0.0045360429593414	ABCA13/JUP/GRK2/CD81/EDEM1/HAP1/CD19/TRIM28/MYO18A/FBXW7/HPS4/INSR/LILRA2/MIB1/SHANK3/GNAI2/P2RX1/SYK/NUMA1/BCR/MEF2A/BTK/SOX4/NPEPPS/KMT2A/STK39/SMAD4/DNM2/CD38/XBP1/GAB2/TBC1D5/SLC12A2/RIPOR1/RNF31/PLCG2/GLUL/MAPK14/KHDRBS1/CPSF6/NCKAP1L/PPP3CC/YWHAE/PDCD6IP/ACTN4/ZDHHC2/PPP3R1/HGS/RAB3GAP1/GPS2/HUWE1/ATP1B3/DTNBP1/GSK3B/G6PD/CREB1/DGKD/AHCYL1/TARDBP/FHL1/DYNC1H1/PTPN11/ATP5IF1/TM7SF3/SLC7A5/TM…	98
BP	GO:0010970	transport along microtubule	26/1485	168/18903	0.000657413878577549	0.00605939425692624	0.00453691945278322	TERF2/HAP1/HSPB1/MAPK8IP3/PAFAH1B1/WASF1/TRAK1/SFPQ/APP/HSPA8/HNRNPU/DYNLL1/DTNBP1/DYNC1H1/AP3D1/NDE1/LRPPRC/ARL8B/RAB6A/RHOT2/KIF5B/ARMCX3/LAMP1/HIF1A/SPG7/PCM1	26
BP	GO:0043086	negative regulation of catalytic activity	88/1485	796/18903	0.000666231631429702	0.00613310522775495	0.00459210990966	RAG1/DPEP1/TERF2/PTEN/PPP1R14B/HSPB1/GNAI2/CDK5RAP3/RB1/CRIM1/STK38/TFPI/SIMC1/GNAQ/BIRC7/NEIL1/GAPDH/WASHC1/BOD1L1/TRIM27/UBASH3B/PPP1R10/RCC2/CSK/YWHAG/HIPK3/IRAK3/IPO7/RAP1GDS1/ATP2B4/ROCK2/MICAL1/APP/HHEX/NCKAP1L/EGLN1/RASA4/RECK/SET/URI1/PPP1R12A/HNRNPU/CARD8/DNAJA1/SPINT2/RPS6KA1/GPS2/PPP1R35/IFI16/DTNBP1/GSK3B/PKN1/PRKRIP1/PAK2/UBE2Z/ATP5IF1/CHORDC1/FKBP1A/PRDX3/GPS1/GPI/PPP2R5A/IPO5/RAF1/…	88
BP	GO:0051241	negative regulation of multicellular organismal process	122/1485	1169/18903	0.000669504869671174	0.00614263228721815	0.00459924321367912	CDK6/MEF2C/MDK/JUP/GRK2/ALOX5/RUNX1/SEMA6A/SOCS2/CD34/FOXO1/ARHGAP4/TIA1/PTEN/FBXW7/LEF1/CD74/CD24/GTF2I/GNAI2/RB1/LDLRAD4/TFPI/BCR/BTK/GDI1/RBBP4/HDAC7/EIF2AK3/LAPTM5/BCL11A/RAPGEF2/STK39/PIK3CG/SMAD4/TNFRSF21/CD38/SPI1/TMEM131L/TRIM27/UBASH3B/INPP5D/CSK/DIP2B/HLX/SLC12A2/IRAK3/VGLL4/LUC7L/BANK1/ATP2B4/LGALS9/RC3H1/ROCK2/RFLNB/OGT/PLCL2/HHEX/PTK2B/CD200/NCKAP1L/REST/YWHAH/LNPEP/ADA/TNFRSF1A/CARD…	122
BP	GO:0000018	regulation of DNA recombination	22/1485	133/18903	0.000669731814593015	0.00614263228721815	0.00459924321367912	TERF2/MSH6/HMCES/ALYREF/NSD2/KDM1A/PARP1/SPIDR/SETD2/POGZ/TP53BP1/PPP4R2/ARID2/RUVBL2/EP400/KMT5B/VPS72/WAS/DMAP1/ACTR2/STAT6/RIF1	22
BP	GO:0002244	hematopoietic progenitor cell differentiation	22/1485	133/18903	0.000669731814593015	0.00614263228721815	0.00459924321367912	CDK6/MYB/FLT3/CIAO3/SOX4/SPI1/LIG4/PRKDC/ARL11/AGPAT5/REST/DHTKD1/EEF2/XRCC5/CITED2/DPF2/TENT2/SP3/BCL2/ADAR/CHD2/PTPN6	22
BP	GO:0002639	positive regulation of immunoglobulin production	12/1485	53/18903	0.000682031425542962	0.00624777562001671	0.00467796838185233	MZB1/BTK/HMCES/SASH3/XBP1/NSD2/TP53BP1/KMT5B/PHB2/GPI/STAT6/RIF1	12
BP	GO:0071560	cellular response to transforming growth factor beta stimulus	37/1485	271/18903	0.000692052276986892	0.00633181244856428	0.00474089023608749	SMAD1/ZMIZ1/MEF2C/PTPRK/ZEB2/NREP/ENG/LDLRAD4/PTK2/RBBP4/NR3C1/SMAD4/DNM2/SPI1/PARP1/GLG1/OGT/CHST11/HDAC2/SMAD2/PML/PAK2/CITED2/LEMD3/SUDS3/SINHCAF/FNTA/FKBP1A/HDAC1/TRIM33/ARRB2/CREBBP/ZBTB7A/USP9X/EP300/USP15/TGFBR2	37
BP	GO:0051223	regulation of protein transport	60/1485	501/18903	0.000693109559710148	0.00633373344600655	0.00474232856643786	JUP/ALOX5/CD81/EDEM1/FOXO1/TRIM28/MYO18A/FBXW7/HPS4/PFKL/GDI1/SOX4/NPEPPS/PIK3C3/CD38/CSK/XPO1/SLC12A2/RIPOR1/RNF31/RAP1GDS1/GLUL/MAPK14/CD200/REST/HSPA8/YWHAE/DNAJA1/ZDHHC2/HUWE1/GSK3B/GOPC/TARDBP/UBAC2/PTPN11/ATP5IF1/OS9/TM7SF3/TMEM30A/GOLPH3/AKT2/DMAP1/TCIRG1/IPO5/VPS35/MIDN/UBR5/NUP58/PPIA/CD2AP/PPP3CA/CNST/NOLC1/ICE1/HMGN3/HIF1A/SORL1/DNM1L/BNIP3L/PCM1	60
BP	GO:0046718	viral entry into host cell	24/1485	151/18903	0.000707542241414381	0.00645772680655983	0.00483516753113587	GRK2/CIITA/CD81/SCARB1/CD74/INSR/TRIM27/RNASEK/PIKFYVE/GSN/LGALS9/TRIM38/ITGA5/SCARB2/SLC1A5/TRIM22/TRIM8/EPS15/HMGB1/CD46/VAMP8/LAMP1/CTSB/BSG	24
BP	GO:1901992	positive regulation of mitotic cell cycle phase transition	18/1485	100/18903	0.000728090581851494	0.00663716719431697	0.00496952198164877	MDM2/RB1/BRD4/RCC2/CCND3/APP/CUL3/ANKRD17/EIF4G1/ANAPC5/APEX1/UBE2E2/PHB2/CUL4A/AIF1/RAB11A/TMOD3/CDK4	18
BP	GO:0016064	immunoglobulin mediated immune response	31/1485	215/18903	0.000733282451420634	0.00667635362286144	0.00499886248375346	CD81/HLA-DRB5/CD19/MSH6/IGLL1/CD74/HLA-DQA2/TRAF3IP2/BTK/HMCES/NSD2/LIG4/INPP5D/HLA-DOA/TP53BP1/IRF7/HLA-DRA/HLA-DPA1/HLA-DMA/HLA-DMB/KMT5B/MYD88/SWAP70/ERCC1/TCIRG1/CD46/HSPD1/STAT6/HLA-DQA1/RIF1/PTPN6	31
BP	GO:0015986	proton motive force-driven ATP synthesis	15/1485	76/18903	0.00073423258151534	0.00667687171146857	0.00499925039815221	ATP5F1B/SDHA/ATP5F1C/ATP5F1A/ATP5MF/NDUFA7/ATP5MC2/ATP6V0C/NDUFV1/ATP5MC3/ATP5PB/NDUFA13/ATP5PF/NDUFS7/NDUFB4	15
BP	GO:0051851	modulation by host of symbiont process	16/1485	84/18903	0.000746426008075793	0.00677950718149034	0.00507609782559185	LEF1/SMARCA4/CDK9/PIK3C3/SMARCB1/IGF2R/ROCK2/PI4KA/REST/HSPA8/ZBED1/CHD1/TARDBP/HDAC1/EP300/NUCKS1	16
BP	GO:0045943	positive regulation of transcription by RNA polymerase I	9/1485	33/18903	0.000759453729392306	0.00688111106328181	0.00515217286019635	SMARCA4/EIF2AK3/SMARCB1/SF3B1/UBTF/BAZ1B/PIH1D1/SMARCA5/NCL	9
BP	GO:1905476	negative regulation of protein localization to membrane	9/1485	33/18903	0.000759453729392306	0.00688111106328181	0.00515217286019635	GDI1/CSK/BCL2L1/CLTC/NUMB/HECTD1/GOPC/PPP2R5A/PICALM	9
BP	GO:0016447	somatic recombination of immunoglobulin gene segments	13/1485	61/18903	0.000765402679371779	0.0069266162570267	0.00518624448352205	MSH6/TCF3/HMCES/NSD2/LIG4/PRKDC/TP53BP1/KMT5B/SWAP70/ERCC1/HSPD1/STAT6/RIF1	13
BP	GO:0033157	regulation of intracellular protein transport	32/1485	225/18903	0.000771267429655187	0.0069712503466415	0.00521966387510549	JUP/CD81/EDEM1/TRIM28/FBXW7/HPS4/GDI1/NPEPPS/XPO1/RIPOR1/RNF31/MAPK14/YWHAE/ZDHHC2/HUWE1/GSK3B/TARDBP/UBAC2/PTPN11/ATP5IF1/OS9/TMEM30A/AKT2/DMAP1/IPO5/UBR5/NUP58/NOLC1/ICE1/SORL1/BNIP3L/PCM1	32
BP	GO:0009314	response to radiation	55/1485	452/18903	0.000781853746364622	0.00705840187690284	0.00528491783552084	MME/MDM2/TP53INP1/RAG1/PTPRK/JUND/MSH6/INTS3/INO80/NETO1/DNMT3A/GNAQ/KMT2A/DNM2/LIG4/KDM1A/PARP1/RHOB/PRKDC/SPIDR/MAPK14/APP/CAT/BCL2L1/MTA1/UBE2A/NIPBL/TP53BP1/MGMT/SMC1A/COP1/IFI16/TP53I13/RUVBL2/PML/XRCC5/UIMC1/DDB1/ERCC5/RO60/ERCC1/CUL4A/HSF1/UNC119/AKT2/TENT2/PNKP/BCL2/CREBBP/XRCC6/HIF1A/MYC/EP300/NUCKS1/BAX	55
BP	GO:1903557	positive regulation of tumor necrosis factor superfamily cytokine production	19/1485	109/18903	0.000791237859108746	0.00713044575759131	0.00533886007296082	HSPB1/AKAP12/LILRA2/SYK/BTK/SASH3/C1QTNF4/ARHGEF2/PLCG2/SPN/LGALS9/APP/HDAC2/MAPKAPK2/PTPN11/MYD88/HMGB1/DHX9/PYCARD	19
BP	GO:0043984	histone H4-K16 acetylation	7/1485	21/18903	0.000791741803184052	0.00713044575759131	0.00533886007296082	AUTS2/KMT2A/KANSL1/OGT/HCFC1/KAT8/PIH1D1	7
BP	GO:0009790	embryo development	118/1485	1130/18903	0.00080014719942548	0.00719747330409803	0.00538904637322855	SMAD1/ZMIZ1/MEF2C/YBX3/TERF2/TAPT1/PAX5/USP22/TRIM28/DBN1/MYO18B/LEF1/TAF10/CHD7/INSR/ITGA4/AFF3/TASOR/GNA12/ENG/ETS2/MIB1/INO80/ADAM10/PKD1/DNMT3A/BCR/SOX4/PBX2/POLE/YEATS2/KMT2A/SMAD4/TXNRD1/LIG4/PAFAH1B1/SMARCB1/HLX/NASP/RNF220/PRKDC/TOP1/THOC2/ROCK2/SETD2/RNASEH2B/BCL2L1/EXOC4/BPTF/BAG6/BRD2/CHST11/EGLN1/DNMT1/ITGA5/ADA/RECK/MGAT1/RBBP6/MYH9/NIPBL/CUL3/SPINT2/MAPK1/CMTM3/TRIP12/PPP1R35/HDAC2/…	118
BP	GO:0045859	regulation of protein kinase activity	76/1485	672/18903	0.000802225138785868	0.00720749148127928	0.00539654739742467	MEF2C/FLT3/PTEN/FBXW7/INSR/CD24/ADNP/HSPB1/CDK5RAP3/RB1/SYK/PKD1/STK38/PTK2/GNAQ/CCNY/TCL1A/RAPGEF2/PIK3CG/MAP2K2/TRIM27/UBASH3B/CSK/YWHAG/HIPK3/IRAK3/CCDC88A/CCND3/IPO7/ATP2B4/APP/HHEX/PTK2B/MAP3K11/TAOK1/NCKAP1L/MAP4K2/CAB39/DNAJA1/IRAK1/RHOA/HGS/TCL1B/CACUL1/CDC37/DTNBP1/NCK2/PKN1/PRKRIP1/PAK2/XRCC5/TRPT1/ABI1/CCNT2/TAB2/CHORDC1/PHB2/ZFP91/CNPPD1/UNC119/IPO5/PIH1D1/MOB1A/PPIA/ADAR/XRCC6/IQGAP1…	76
BP	GO:0018027	peptidyl-lysine dimethylation	8/1485	27/18903	0.000815484689128035	0.00730905042114156	0.00547258878214535	KMT2A/SMARCB1/SETD2/EHMT1/KMT5B/EHMT2/ASH1L/PIH1D1	8
BP	GO:1904376	negative regulation of protein localization to cell periphery	8/1485	27/18903	0.000815484689128035	0.00730905042114156	0.00547258878214535	CSK/BCL2L1/CLTC/NUMB/HECTD1/GOPC/PPP2R5A/PICALM	8
BP	GO:0051235	maintenance of location	44/1485	342/18903	0.000821361001029753	0.00735290237448791	0.00550542255590948	NRIP1/TAPT1/HAP1/CD19/DBN1/ITPR1/FBXW7/SCARB1/CHD7/VPS13C/PKD1/PLIN3/UBASH3B/PAFAH1B1/SUN2/GSN/CCDC88A/PLCG2/PTK2B/HNRNPU/HEXA/VPS13D/KDELR1/FAF1/GOPC/PML/PNPLA2/AP3D1/OS9/DIAPH1/GOLPH3/FKBP1A/GPAA1/CDS2/CALR/HEXB/RNF213/AUP1/CALM3/NFKB1/SORL1/AKAP9/PTPN6/BAX	44
BP	GO:0010762	regulation of fibroblast migration	10/1485	40/18903	0.000828622722802983	0.00740018500950095	0.00554082502313206	ARHGAP4/AKAP12/GNA12/PTK2/RCC2/CYGB/MTA2/ARHGEF7/RAC1/SLC9A3R1	10
BP	GO:0098751	bone cell development	10/1485	40/18903	0.000828622722802983	0.00740018500950095	0.00554082502313206	WASF2/FBXW7/FLI1/PAFAH1B1/ATP6AP1/ABI1/PTPN11/FOXP1/EP300/PTPN6	10
BP	GO:0051707	response to other organism	155/1485	1548/18903	0.000831912602599613	0.00741632163888244	0.00555290718590923	CDK6/MEF2C/CIITA/PRDX1/JUND/DDX17/TRIM28/IGLL1/PABPN1/PPP1R14B/SCARB1/CD74/CHD7/CD24/TRAF3IP2/HSPB1/AKAP12/LILRA2/EEF1G/DAPK1/CYBC1/SYK/SERINC5/PTK2/BCR/NLRC5/BTK/PUM2/PIK3CG/GBP4/CD58/GAPDH/XBP1/SPI1/PRPF8/ARHGEF2/TRIM27/KLHL6/PIK3CD/PARP14/PARP1/GSN/IRAK3/RNF31/PRKDC/NONO/PLCG2/SPN/IPO7/BANK1/TRIM44/CREBZF/LGALS9/SFPQ/TRIM38/MAPK14/SETD2/CALCOCO2/BCL2L1/PTK2B/POU2AF1/PUM1/TUBB/MAP4K2/VAV1/URI1/…	155
BP	GO:0051651	maintenance of location in cell	32/1485	226/18903	0.000832413893648477	0.00741632163888244	0.00555290718590923	TAPT1/HAP1/CD19/DBN1/ITPR1/CHD7/VPS13C/UBASH3B/PAFAH1B1/SUN2/GSN/CCDC88A/PLCG2/PTK2B/HNRNPU/HEXA/VPS13D/KDELR1/PML/AP3D1/OS9/DIAPH1/GOLPH3/FKBP1A/GPAA1/CALR/HEXB/CALM3/SORL1/AKAP9/PTPN6/BAX	32
BP	GO:0072583	clathrin-dependent endocytosis	11/1485	47/18903	0.000841108510941621	0.00748484217330447	0.00560421134806687	FCHSD2/ITGA4/BMP2K/DNM2/GAK/CLTC/CANX/DGKD/CLTA/UNC119/PICALM	11
BP	GO:0061008	hepaticobiliary system development	23/1485	144/18903	0.000843922529211244	0.00748484217330447	0.00560421134806687	MDK/FBXW7/TAF10/FPGS/CDK5RAP3/PKD1/HNRNPD/XBP1/ARID5B/SMARCB1/HLX/UPF2/IGF2R/ADA/NIPBL/CUL3/RPS6KA1/CITED2/MPST/SLC7A5/ACADM/SEC63/SP3	23
BP	GO:0042147	retrograde transport, endosome to Golgi	17/1485	93/18903	0.000844109960146577	0.00748484217330447	0.00560421134806687	SNX2/RIC1/WASHC1/TRIM27/TBC1D5/TBC1D14/PIKFYVE/CLTC/VPS26B/STX16/SNX1/DCTN1/VTI1A/VPS35/RAB6A/SNX5/SPAG9	17
BP	GO:0045185	maintenance of protein location	17/1485	93/18903	0.000844109960146577	0.00748484217330447	0.00560421134806687	TAPT1/DBN1/VPS13C/PKD1/SUN2/GSN/CCDC88A/HNRNPU/VPS13D/KDELR1/FAF1/GOPC/PML/OS9/GOLPH3/GPAA1/SORL1	17
BP	GO:0035295	tube development	120/1485	1154/18903	0.00084603735882625	0.00749304414363296	0.00561035250296729	SMAD1/MME/ZMIZ1/CCN2/MEF2C/GAB1/MDK/JUP/ALOX5/RUNX1/SEMA6A/CD34/ELK3/PTEN/MYO18B/WASF2/FBXW7/VAV3/EGFL7/LEF1/CHD7/CD24/HSPB1/ATP5F1B/PRKCB/GTF2I/ENG/MIB1/RB1/PXDN/SYK/PKD1/PROM1/PTK2/KDM5B/SOX4/HDAC7/NR3C1/EIF2AK3/RAPGEF2/PIK3CG/SMAD4/MAP2K2/XBP1/SPI1/PIK3CD/HLX/SLC12A2/QKI/RHOB/RNF220/ATP2B4/MAP3K3/GLUL/PRKX/ROCK2/ASXL1/MAPK14/SETD2/CAT/HHEX/PTK2B/SLC12A6/BAG6/BRD2/EGLN1/ITGA5/ADA/RECK/SDCCAG8/M…	120
BP	GO:0000165	MAPK cascade	87/1485	792/18903	0.000868360579913562	0.00768165128385074	0.00575157048072303	SMAD1/CCN2/MEF2C/FLT3/CD81/PRDX1/SEMA6A/FOXO1/PABPN1/PTEN/FBXW7/CD74/INSR/CD24/MAP4K4/AKAP12/MAPK8IP3/SHANK3/GNAI2/CDK5RAP3/SYK/STK38/MEF2A/BIRC7/LAPTM5/RAPGEF2/STK39/PIK3CG/SMAD4/MAP2K2/SPI1/RANBP9/SORBS3/CSK/PAFAH1B1/HIPK3/IRAK3/PLCG2/RAP1GDS1/BANK1/MAP3K3/LGALS9/ROCK2/PPP2R1A/MAPK14/APP/PTK2B/MAP3K11/TAOK1/ARHGEF6/MAP4K2/YWHAE/SH2D3C/DNAJA1/MAPK1/IRAK1/GPS2/MAP4K5/SETX/PAK2/CTNNB1/STK25/MAPKAP…	87
BP	GO:0051346	negative regulation of hydrolase activity	47/1485	373/18903	0.000874975794405666	0.00773102135127938	0.00578853589505403	RAG1/DPEP1/TERF2/GNAI2/CRIM1/TFPI/SIMC1/BIRC7/NEIL1/GAPDH/BOD1L1/RCC2/RAP1GDS1/ROCK2/MICAL1/APP/NCKAP1L/EGLN1/RASA4/RECK/URI1/CARD8/SPINT2/RPS6KA1/PPP1R35/IFI16/GSK3B/PAK2/UBE2Z/ATP5IF1/FKBP1A/PRDX3/GPI/RAF1/PIH1D1/BIRC6/PICALM/ARFGEF1/ARRB2/KDM5A/CTSB/BST2/SORL1/CSNK2A1/WNK1/SIAH2/ROCK1	47
BP	GO:0031122	cytoplasmic microtubule organization	13/1485	62/18903	0.000899922112671261	0.00793268607572839	0.0059395306269527	NUMA1/CLIP2/PAFAH1B1/CCDC88A/RHOA/KPNB1/HOOK3/DYNC1H1/KATNBL1/DCTN1/RAB11A/TUBGCP2/PCM1	13
BP	GO:0070228	regulation of lymphocyte apoptotic process	13/1485	62/18903	0.000899922112671261	0.00793268607572839	0.0059395306269527	RAG1/PTEN/CD74/DOCK8/BTK/BIRC7/LGALS9/ADA/SLC39A10/BCL2/HIF1A/FOXP1/BAX	13
BP	GO:0043207	response to external biotic stimulus	155/1485	1551/18903	0.000903688026194461	0.00795649940612909	0.00595736065374242	CDK6/MEF2C/CIITA/PRDX1/JUND/DDX17/TRIM28/IGLL1/PABPN1/PPP1R14B/SCARB1/CD74/CHD7/CD24/TRAF3IP2/HSPB1/AKAP12/LILRA2/EEF1G/DAPK1/CYBC1/SYK/SERINC5/PTK2/BCR/NLRC5/BTK/PUM2/PIK3CG/GBP4/CD58/GAPDH/XBP1/SPI1/PRPF8/ARHGEF2/TRIM27/KLHL6/PIK3CD/PARP14/PARP1/GSN/IRAK3/RNF31/PRKDC/NONO/PLCG2/SPN/IPO7/BANK1/TRIM44/CREBZF/LGALS9/SFPQ/TRIM38/MAPK14/SETD2/CALCOCO2/BCL2L1/PTK2B/POU2AF1/PUM1/TUBB/MAP4K2/VAV1/URI1/…	155
BP	GO:0045596	negative regulation of cell differentiation	80/1485	718/18903	0.00091781009916362	0.00802803512979706	0.00601092241297391	SMAD1/CDK6/TP53INP1/MDK/MYB/RUNX1/SEMA6A/FOXO1/ARHGAP4/PTEN/FBXW7/CD74/SMARCA4/MIB1/RB1/CRIM1/BCL7A/LDLRAD4/GDI1/HDAC7/BCL11A/RAPGEF2/SMAD4/SMARCC1/SUZ12/XBP1/TMEM131L/UBASH3B/RCC2/INPP5D/MBNL3/DIP2B/HLX/CDK13/RC3H1/ASXL1/RFLNB/APP/PTK2B/REST/YWHAH/DNMT1/HNRNPU/ACTN4/ANKRD17/MAPK1/CTNNA1/RHOA/GPS2/RNF10/GSK3B/G6PD/DICER1/HDAC5/CTNNB1/HOOK3/RC3H2/PTPN11/CERS2/PRMT1/SINHCAF/PTBP1/CUL4A/PAF1/HMGB1/D…	80
BP	GO:0001188	RNA polymerase I preinitiation complex assembly	5/1485	11/18903	0.000918256861000199	0.00802803512979706	0.00601092241297391	SMARCA4/SMARCB1/BAZ2A/UBTF/PIH1D1	5
BP	GO:0032329	serine transport	5/1485	11/18903	0.000918256861000199	0.00802803512979706	0.00601092241297391	SERINC5/SLC38A2/SFXN1/SLC1A5/SERINC3	5
BP	GO:0051081	nuclear membrane disassembly	5/1485	11/18903	0.000918256861000199	0.00802803512979706	0.00601092241297391	PRKCB/PAFAH1B1/CTDNEP1/AKAP8L/DCTN1	5
BP	GO:0075522	IRES-dependent viral translational initiation	5/1485	11/18903	0.000918256861000199	0.00802803512979706	0.00601092241297391	EIF3F/EIF3B/DENR/PTBP1/MCTS1	5
BP	GO:1905634	regulation of protein localization to chromatin	5/1485	11/18903	0.000918256861000199	0.00802803512979706	0.00601092241297391	CDK9/RB1/SPI1/SETD2/VCP	5
BP	GO:0019724	B cell mediated immunity	31/1485	218/18903	0.000926181105450276	0.00808785486359908	0.00605571192533093	CD81/HLA-DRB5/CD19/MSH6/IGLL1/CD74/HLA-DQA2/TRAF3IP2/BTK/HMCES/NSD2/LIG4/INPP5D/HLA-DOA/TP53BP1/IRF7/HLA-DRA/HLA-DPA1/HLA-DMA/HLA-DMB/KMT5B/MYD88/SWAP70/ERCC1/TCIRG1/CD46/HSPD1/STAT6/HLA-DQA1/RIF1/PTPN6	31
BP	GO:0072659	protein localization to plasma membrane	38/1485	285/18903	0.000929178787174835	0.00810456410050396	0.00606822282307757	JUP/CD81/SPTBN1/TTC7A/MACF1/RAPGEF2/TSPAN14/GAK/CSK/CCDC88A/ATP2B4/ROCK2/BCL2L1/CLTC/ATP6AP1/NUMB/TNFRSF1A/RAPGEF6/ZDHHC2/ATP1B3/HECTD1/GOPC/STX7/ZDHHC3/GOLPH3/AKT2/PPP2R5A/RAB11A/VPS35/PACS1/PICALM/VAMP8/RAB10/CNST/KIF5B/SLC9A3R1/BSG/ROCK1	38
BP	GO:0045144	meiotic sister chromatid segregation	6/1485	16/18903	0.000935807018670452	0.00812445698555358	0.00608311745005293	STAG3/PPP2R1A/SMC1A/STAG1/STAG2/RAD21	6
BP	GO:0051127	positive regulation of actin nucleation	6/1485	16/18903	0.000935807018670452	0.00812445698555358	0.00608311745005293	FCHSD2/WASF2/TRIM27/GSN/WASF1/WAS	6
BP	GO:0051177	meiotic sister chromatid cohesion	6/1485	16/18903	0.000935807018670452	0.00812445698555358	0.00608311745005293	STAG3/PPP2R1A/SMC1A/STAG1/STAG2/RAD21	6
BP	GO:1900044	regulation of protein K63-linked ubiquitination	6/1485	16/18903	0.000935807018670452	0.00812445698555358	0.00608311745005293	UBE2V1/TRIP12/GPS2/PARP10/OTUB1/UBR5	6
BP	GO:0016445	somatic diversification of immunoglobulins	14/1485	70/18903	0.000950917555784315	0.00824606581147071	0.00617417101490439	MSH6/TCF3/HMCES/NSD2/LIG4/PMS2/PRKDC/TP53BP1/KMT5B/SWAP70/ERCC1/HSPD1/STAT6/RIF1	14
BP	GO:0030100	regulation of endocytosis	30/1485	209/18903	0.000952650595392904	0.00825152166924908	0.00617825604159794	ABCA13/INSR/MIB1/BMP2K/SYK/DNM2/TBC1D5/ANKRD13D/PLCG2/RAB5B/NCKAP1L/PPP3CC/MKLN1/NUMB/PACSIN2/CD22/PPP3R1/DTNBP1/DGKD/ATXN2/UNC119/SNX17/PICALM/CD2AP/ARRB2/PPP3CA/HNRNPK/RAC1/CALM3/ROCK1	30
BP	GO:0035308	negative regulation of protein dephosphorylation	9/1485	34/18903	0.000961678424721699	0.00832007664906794	0.00622958599445087	GNAI2/BOD1L1/ROCK2/NCKAP1L/YWHAE/GSK3B/SWAP70/FKBP1A/ROCK1	9
BP	GO:0072665	protein localization to vacuole	15/1485	78/18903	0.000973603127209656	0.00840465870664174	0.00629291608424068	CD81/VPS13C/PIK3C3/LAPTM5/GNPTAB/ROCK2/HSPA8/VPS13D/HGS/SCARB2/AP3D1/VPS36/LAMP2/NCOA4/SORL1	15
BP	GO:0006970	response to osmotic stress	16/1485	86/18903	0.000973703604006923	0.00840465870664174	0.00629291608424068	YBX3/RCSD1/LRRC8C/STK39/ARHGEF2/SLC12A2/PTK2B/SLC12A6/CAB39/NFAT5/PKN1/XRCC5/TSC22D4/NOLC1/PYCARD/BAX	16
BP	GO:1901222	regulation of NIK/NF-kappaB signaling	19/1485	111/18903	0.000993393674369346	0.00856472631592948	0.00641276533311699	PRDX1/HDAC7/LAPTM5/PTP4A3/C1QTNF4/SPI1/TRIM44/LGALS9/RC3H1/APP/NFAT5/ACTN4/IRAK1/RHOA/RC3H2/PHB2/CALR/PPM1B/EP300	19
BP	GO:1905114	cell surface receptor signaling pathway involved in cell-cell signaling	67/1485	582/18903	0.00101122263795378	0.00870839771740153	0.00652033806209103	MEF2C/MDK/JUP/FOXO1/ZEB2/PTEN/LEF1/CD24/SMARCA4/SHANK3/P2RX1/TLE5/MACF1/NETO1/PKD1/GNAQ/SOX4/SPIN1/CCNY/TLE1/BRD7/TMEM131L/CSNK1E/VGLL4/USP34/RNF220/PLCG2/CTDNEP1/PPP2R1A/CSNK1G2/MAPK14/APP/HHEX/PTK2B/VCP/RECK/CUL3/RHOA/RAB3GAP1/CSNK2B/GSK3B/RUVBL2/G3BP1/CTNNB1/CALCOCO1/ATP6V0C/UBAC2/DDB1/PAF1/VPS35/HDAC1/PBXIP1/TBL1XR1/TNKS2/UBR5/ARRB2/PPP3CA/PPM1B/CHD8/RNF213/CDC73/RAC1/NFKB1/SLC9A3R1/CSNK2A1/W…	67
BP	GO:0031648	protein destabilization	11/1485	48/18903	0.0010148153592908	0.00871924690884909	0.00652846130108792	MDM2/FBXW7/GSN/PRKDC/CUL3/RNF5/VPS35/CREBBP/CDC73/EP300/RAD23A	11
BP	GO:0032527	protein exit from endoplasmic reticulum	11/1485	48/18903	0.0010148153592908	0.00871924690884909	0.00652846130108792	CD81/EDEM1/SYVN1/VCP/SEC13/UBAC2/OS9/TMEM30A/HM13/AUP1/SORL1	11
BP	GO:0031333	negative regulation of protein-containing complex assembly	23/1485	146/18903	0.00102368995006476	0.00878539882518268	0.00657799198077752	SPTBN1/SPTAN1/LDLRAD4/SSH2/GSN/ADD1/CARD8/DYRK1A/STMN1/TBCD/GSK3B/ARHGEF7/FLII/HSF1/HMGB1/VPS35/MYADM/RAF1/TMOD3/CAPG/ARFGEF1/SORL1/EP300	23
BP	GO:0061157	mRNA destabilization	18/1485	103/18903	0.00104184214710312	0.00893092895595849	0.00668695641736755	IGF2BP1/PAN3/HNRNPD/RC3H1/ROCK2/PUM1/DCP2/HNRNPU/AGO2/TARDBP/TUT4/RC3H2/CNOT2/GIGYF2/CNOT8/SYNCRIP/DHX9/ROCK1	18
BP	GO:0018210	peptidyl-threonine modification	20/1485	120/18903	0.00104556937189672	0.00895261289224283	0.00670319207858548	GRK2/STK39/HIPK3/PRKDC/ROCK2/APP/CAB39/MAPK1/EIF4G1/DYRK1A/CSNK2B/GSK3B/GALNT2/GALNT1/BCL2/CALM3/CSNK2A1/WNK1/TGFBR2/ROCK1	20
BP	GO:0006515	protein quality control for misfolded or incompletely synthesized proteins	8/1485	28/18903	0.0010638502946926	0.00907794629318171	0.00679703438702301	NGLY1/BAG6/VCP/CUL3/RNF5/LONP2/AUP1/YME1L1	8
BP	GO:0009048	dosage compensation by inactivation of X chromosome	8/1485	28/18903	0.0010638502946926	0.00907794629318171	0.00679703438702301	XIST/SUZ12/RBM15B/CDYL/OGT/HNRNPU/EXOSC10/KAT8	8
BP	GO:0045724	positive regulation of cilium assembly	8/1485	28/18903	0.0010638502946926	0.00907794629318171	0.00679703438702301	SEPTIN9/TAPT1/HAP1/CCDC88A/PPP1R35/SEPTIN7/GSK3B/CEP135	8
BP	GO:0009755	hormone-mediated signaling pathway	28/1485	192/18903	0.00108216201138617	0.00922367278804057	0.00690614584953519	ZMIZ1/DDX17/SMARCA4/NR3C1/KDM1A/PARP1/UBE3A/YWHAH/DNAJA1/RHOA/SAFB/CSNK2B/ARID1A/PKN1/CALCOCO1/CNOT2/PTPN11/EGLN2/PHB2/HDAC1/NCOA4/CALR/UBR5/WBP2/DDX54/ZBTB7A/FOXP1/EP300	28
BP	GO:0007041	lysosomal transport	21/1485	129/18903	0.00108406820350857	0.00922939615173871	0.00691043116899064	PIK3C3/LAPTM5/GNPTAB/GAK/RHOB/IGF2R/DENND3/TRAK1/VCP/HSPA8/HGS/SCARB2/PLEKHM1/HOOK3/AP3D1/LAMP2/ARL8B/VPS35/NCOA4/LAMP1/SORL1	21
BP	GO:0007182	common-partner SMAD protein phosphorylation	4/1485	7/18903	0.00109426123774076	0.00924248898543752	0.00692023431586993	SPTBN1/SMAD2/PML/TGFBR2	4
BP	GO:0010216	maintenance of DNA methylation	4/1485	7/18903	0.00109426123774076	0.00924248898543752	0.00692023431586993	UHRF1/UHRF2/DNMT1/CTCF	4
BP	GO:0033182	regulation of histone ubiquitination	4/1485	7/18903	0.00109426123774076	0.00924248898543752	0.00692023431586993	KDM1A/TRIP12/OTUB1/UBR5	4
BP	GO:0035507	regulation of myosin-light-chain-phosphatase activity	4/1485	7/18903	0.00109426123774076	0.00924248898543752	0.00692023431586993	ROCK2/NCKAP1L/PPP1R12A/ROCK1	4
BP	GO:0045588	positive regulation of gamma-delta T cell differentiation	4/1485	7/18903	0.00109426123774076	0.00924248898543752	0.00692023431586993	LEF1/SYK/SOX4/NCKAP1L	4
BP	GO:0060440	trachea formation	4/1485	7/18903	0.00109426123774076	0.00924248898543752	0.00692023431586993	MAP2K2/MAPK1/CTNNB1/TGFBR2	4
BP	GO:0150093	amyloid-beta clearance by transcytosis	4/1485	7/18903	0.00109426123774076	0.00924248898543752	0.00692023431586993	CLTC/RAB11A/PICALM/RAB11B	4
BP	GO:1990778	protein localization to cell periphery	43/1485	337/18903	0.00110453825315699	0.00931876235028051	0.00697734334327639	JUP/CD81/SPTBN1/TTC7A/ADAM10/MACF1/NUMA1/RAPGEF2/TSPAN14/GAK/CSK/CCDC88A/ATP2B4/ROCK2/BCL2L1/CLTC/ATP6AP1/NUMB/TNFRSF1A/RAPGEF6/ZDHHC2/ATP1B3/HECTD1/GOPC/STX7/ZDHHC3/GOLPH3/AKT2/PPP2R5A/RAB11A/CLSTN1/VPS35/MYADM/PACS1/PICALM/VAMP8/RAB10/CNST/KIF5B/RABEP1/SLC9A3R1/BSG/ROCK1	43
BP	GO:0048259	regulation of receptor-mediated endocytosis	19/1485	112/18903	0.001110040268324	0.0093546234562817	0.00700419403866218	INSR/BMP2K/SYK/DNM2/TBC1D5/ANKRD13D/PLCG2/MKLN1/NUMB/PPP3R1/DTNBP1/DGKD/ATXN2/UNC119/PICALM/CD2AP/ARRB2/HNRNPK/RAC1	19
BP	GO:0007249	I-kappaB kinase/NF-kappaB signaling	38/1485	288/18903	0.00113040530343677	0.00951551761620479	0.00712466216023389	CD74/TRAF3IP2/HSPB1/PRKCB/BRD4/BTK/TLE1/GAPDH/TRIM27/RNF31/PLCG2/UBE2V1/MAP3K3/LGALS9/ROCK2/TRIM38/TNFRSF1A/CARD8/ANKRD17/DHX15/IRAK1/RHOA/CTNNB1/TRIM22/TRIM8/SLC44A2/USP10/TAB2/MYD88/FKBP1A/ASH1L/HDAC1/HACD3/PPM1B/UBE2I/BST2/PYCARD/ROCK1	38
BP	GO:0048646	anatomical structure formation involved in morphogenesis	127/1485	1242/18903	0.0011397111632733	0.00958306068106625	0.00717523445044594	SMAD1/CCN2/MEF2C/GAB1/MDK/JUP/ALOX5/RUNX1/CD81/SPTBN1/SEMA6A/CD34/ELK3/PTEN/WASF2/FBXW7/VAV3/EGFL7/LEF1/TAF10/ITGA4/HSPB1/ATP5F1B/PRKCB/GTF2I/ENG/ETS2/MIB1/PXDN/SYK/PROM1/CSRP2/PTK2/MEF2A/SOX4/HDAC7/EIF2AK3/PIK3CG/SMAD4/MAP2K2/TXNRD1/XBP1/KLHL6/PIK3CD/PIKFYVE/PAFAH1B1/SLC12A2/AGFG1/RHOB/PRKDC/ATP2B4/MAP3K3/GLUL/PRKX/RC3H1/ROCK2/PLEKHO1/MAPK14/SETD2/HHEX/PTK2B/SLC12A6/EXOC4/BRD2/EGLN1/MBOAT7/ITGA5…	127
BP	GO:0032784	regulation of DNA-templated transcription elongation	18/1485	104/18903	0.00116925094345992	0.00982039415995828	0.00735293585615183	DDX39B/INTS3/CDK9/BRD4/ALYREF/CDK13/SETD5/HNRNPU/EAF2/CTNNB1/HTATSF1/VHL/CCNT2/INTS11/TCERG1/SUPT16H/ZNF326/CDC73	18
BP	GO:0050685	positive regulation of mRNA processing	9/1485	35/18903	0.001205440069339	0.01010819859768	0.00756842695917827	SNRNP70/HSPA8/THRAP3/SF3B4/PAF1/HSF1/DAZAP1/CDC73/NCL	9
BP	GO:0002685	regulation of leukocyte migration	32/1485	231/18903	0.00120622249486697	0.01010819859768	0.00756842695917827	MDK/CD81/MPP1/CD74/ITGA4/DOCK8/ADAM10/PTK2/BCR/STK39/SPI1/SPN/LGALS9/CD99/APP/PTK2B/CD200/NCKAP1L/ADA/MAPK1/RHOA/MYD88/CD9/SWAP70/HMGB1/AIF1/CALR/ZNF580/RAC1/PYCARD/WNK1/DNM1L	32
BP	GO:2000404	regulation of T cell migration	11/1485	49/18903	0.0012170813212659	0.0101877747776737	0.00762800894108654	ITGA4/DOCK8/ADAM10/STK39/SPN/APP/CD200/RHOA/AIF1/PYCARD/WNK1	11
BP	GO:0060828	regulation of canonical Wnt signaling pathway	35/1485	260/18903	0.00122285377692436	0.0102246442757378	0.00765561466137625	MDK/JUP/FOXO1/ZEB2/TLE5/GNAQ/SOX4/CCNY/TLE1/TMEM131L/CSNK1E/USP34/RNF220/CTDNEP1/CSNK1G2/MAPK14/HHEX/VCP/RECK/GSK3B/RUVBL2/G3BP1/CTNNB1/UBAC2/VPS35/HDAC1/TBL1XR1/TNKS2/UBR5/PPM1B/CHD8/NFKB1/SLC9A3R1/WNK1/SIAH2	35
BP	GO:0009117	nucleotide metabolic process	68/1485	597/18903	0.0012291059641689	0.0102654380806285	0.00768615867272687	CBFA2T3/MPP1/INSR/PFKL/ATP5F1B/NEIL1/NT5C2/GAPDH/CD38/ENTPD4/NUDT3/ACSS1/PARP1/PDE7A/TKT/OGT/RNASEH2B/APP/IMPDH2/VCP/DHTKD1/ADA/HSPA8/SDHA/ATP5F1C/PNP/AK2/PGD/NME2/RHOA/ATP5F1A/IDH2/ATP5MF/NDUFA7/PARP10/G6PD/AK3/NADSYN1/NUDT5/NNT/ATP5MC2/ATP6V0C/CTPS1/SLC25A1/NDUFV1/ATP5IF1/DCK/ATP5MC3/ASMTL/GPI/NAXE/TALDO1/ATP5PB/NDUFA13/TDG/ADSL/PDHA1/ZBTB7A/NME4/ALDOA/ATP5PF/FHIT/NDUFS7/HIF1A/EP300/DNM1L/NDUFB…	68
BP	GO:0048545	response to steroid hormone	43/1485	339/18903	0.00124280233440036	0.0103682449214762	0.00776313441260185	ZMIZ1/CCN2/MDK/FLT3/DDX17/SMARCA4/ENG/TFPI/NR3C1/STK39/CD38/KDM1A/PARP1/UBE3A/REST/YWHAH/HSPA8/URI1/HNRNPU/DNAJA1/RHOA/SAFB/ATP5F1A/ARID1A/PKN1/CALCOCO1/CNOT2/EGLN2/PHB2/GPI/AIF1/HDAC1/NCOA4/CALR/UBR5/WBP2/DDX54/BCL2/ZBTB7A/CALM3/FOXP1/EP300/TGFBR2	43
BP	GO:0090407	organophosphate biosynthetic process	69/1485	608/18903	0.00125005006135157	0.0104170838445964	0.0077997021371898	TTC7A/SOCS2/PTEN/ATP5F1B/SERINC5/PIK3C3/PIK3CG/SMG1/ACSS1/INPP5D/PIK3CD/PIKFYVE/PI4K2B/PARP1/PLCG2/ABHD3/TKT/CHKB/PTK2B/PPIP5K2/PI4KA/AGPAT5/IMPDH2/VCP/MBOAT7/ADA/SDHA/ATP5F1C/PNP/ETNK1/MTMR3/SPTLC2/AK2/NME2/AKR1A1/ATP5F1A/ATP5MF/NDUFA7/PARP10/G6PD/AK3/NADSYN1/DGKD/ATP5MC2/ATP6V0C/CTPS1/SLC44A2/SLC25A1/NDUFV1/DCK/ATP5MC3/AGPAT2/GPAA1/ATP5PB/CDS2/IDI1/NDUFA13/ADSL/GNPAT/DGKZ/PTDSS1/HEXB/PDHA1/NME4…	69
BP	GO:0008286	insulin receptor signaling pathway	20/1485	122/18903	0.0012894736474214	0.0107336475662305	0.0080367265072554	GAB1/MZB1/FOXO1/INSR/PRKCB/GNAI2/SMARCC1/PTPRE/CCND3/OGT/PHIP/GSK3B/PTPN11/AKT2/EIF4EBP2/CDK4/SNX5/SORL1/NCL/NUCKS1	20
BP	GO:0007033	vacuole organization	30/1485	213/18903	0.0012952347079521	0.0107696100577775	0.00806365311419862	TP53INP1/HPS4/GABARAP/PIK3C3/LAPTM5/GNPTAB/RNASEK/TBC1D14/PIKFYVE/ATG16L2/TRAPPC8/ATP6AP1/HEXA/MTMR3/RAB3GAP1/SCARB2/HOOK3/RAB1B/ATP6V0C/MBTPS1/EHMT2/RNF5/ATG4B/TCIRG1/ARL8B/VPS35/HEXB/UBQLN1/RAB14/ATP6V0B	30
BP	GO:0055086	nucleobase-containing small molecule metabolic process	75/1485	673/18903	0.00130140205238725	0.0108088670462163	0.0080930464474187	CBFA2T3/MPP1/INSR/PFKL/ATP5F1B/NEIL1/NT5C2/GAPDH/CD38/ENTPD4/NUDT3/ACSS1/KDM1A/PARP1/PDE7A/UXS1/TKT/OGT/RNASEH2B/APP/IMPDH2/VCP/DHTKD1/ADA/HSPA8/SDHA/MGAT1/ATP5F1C/PNP/AK2/PGD/MAPK1/NME2/RHOA/ATP5F1A/IDH2/ATP5MF/NDUFA7/PARP10/G6PD/AK3/NADSYN1/NUDT5/NNT/ATP5MC2/ATP6V0C/CTPS1/SLC25A1/NDUFV1/ATP5IF1/DCK/AHCY/ATP5MC3/ASMTL/GPI/NAXE/TALDO1/ATP5PB/NDUFA13/TDG/ADSL/NUDT1/PDHA1/ZBTB7A/NME4/ALDOA/ATP5PF/F…	75
BP	GO:0051347	positive regulation of transferase activity	67/1485	588/18903	0.00131722107454139	0.010928110468587	0.00818232893666283	MEF2C/FLT3/CD81/CD19/PABPN1/PTEN/FBXW7/VAV3/CD74/INSR/CD24/ADNP/SYK/PKD1/SERINC5/PTK2/CCNY/TCL1A/RAPGEF2/PIK3CG/HNRNPD/MAP2K2/UBE2S/HNRNPA2B1/CSK/CCDC88A/CCND3/ATP2B4/PTK2B/MAP3K11/TAOK1/CD200/NCKAP1L/MAP4K2/CAB39/MAPK1/IRAK1/RHOA/TCL1B/CACUL1/HMBOX1/PAK2/XRCC5/CTNNB1/ABI1/CCNT2/TAB2/PHB2/ZFP91/UNC119/PIH1D1/CCT2/MOB1A/PNKP/DGKZ/PPIA/EPM2AIP1/XRCC6/IQGAP1/CALM3/UBE2I/SORL1/MYC/WNK1/CCT4/NCF1/TGFB…	67
BP	GO:0035196	miRNA processing	12/1485	57/18903	0.00135041531203052	0.0111319349701674	0.0083349407831551	SMAD1/PUM2/MAP2K2/HNRNPA2B1/PUM1/AGO2/DICER1/SMAD2/TUT4/SRRT/PPP3CA/ADAR	12
BP	GO:0007135	meiosis II	6/1485	17/18903	0.00135072441711597	0.0111319349701674	0.0083349407831551	STAG3/PPP2R1A/SMC1A/STAG1/STAG2/RAD21	6
BP	GO:0033631	cell-cell adhesion mediated by integrin	6/1485	17/18903	0.00135072441711597	0.0111319349701674	0.0083349407831551	ITGA4/ITGA5/ADA/FERMT3/SWAP70/WNK1	6
BP	GO:0061983	meiosis II cell cycle process	6/1485	17/18903	0.00135072441711597	0.0111319349701674	0.0083349407831551	STAG3/PPP2R1A/SMC1A/STAG1/STAG2/RAD21	6
BP	GO:0070200	establishment of protein localization to telomere	6/1485	17/18903	0.00135072441711597	0.0111319349701674	0.0083349407831551	CCT6A/CCT7/CCT5/CCT2/CCT3/CCT4	6
BP	GO:1905269	positive regulation of chromatin organization	6/1485	17/18903	0.00135072441711597	0.0111319349701674	0.0083349407831551	TRIM28/TASOR/RESF1/ATF7IP/DNMT1/SETDB2	6
BP	GO:0061351	neural precursor cell proliferation	23/1485	149/18903	0.00135493417925386	0.0111543314866989	0.00835170998271827	MDK/FOXO1/IGF2BP1/DBN1/LEF1/GNAI2/ARHGEF2/KDM1A/DAGLB/PAFAH1B1/NUMB/SPINT2/RERE/CTNNA1/RHOA/CTNNB1/HOOK3/KDM2B/NDE1/GNG5/RAB10/HIF1A/PCM1	23
BP	GO:0000226	microtubule cytoskeleton organization	72/1485	642/18903	0.00136220891046052	0.0112018829545571	0.00838731373622673	TASOR/INO80/PKD1/NUMA1/NIN/GABARAP/GAPDH/ARHGEF2/CLIP2/RANBP9/PAFAH1B1/XPO1/SUN2/CCDC88A/ROCK2/PPP2R1A/SETD2/TAOK1/CEP68/CKAP5/CLTC/VCP/TUBB/SENP6/SDCCAG8/MYH9/PPP1R12A/HNRNPU/PDCD6IP/CEP350/MAP7D3/DYRK1A/RHOA/PPP1R35/SMC1A/STMN1/CCNL2/TBCD/KPNB1/GSK3B/ARHGEF7/TUBA1B/CTNNB1/MAP4/HOOK3/ODF2/DYNC1H1/KATNBL1/USP33/CEP57/MAPRE2/CHORDC1/E2F4/DCTN1/NDE1/RAB11A/MID1IP1/ATRX/TUBGCP2/STAG1/ZNF207/CEP135/S…	72
BP	GO:1902175	regulation of oxidative stress-induced intrinsic apoptotic signaling pathway	8/1485	29/18903	0.00136909107566299	0.0112400060360133	0.00841585806632392	FBXW7/HSPB1/PARP1/NONO/SFPQ/PPIA/UBQLN1/HIF1A	8
BP	GO:0032886	regulation of microtubule-based process	34/1485	252/18903	0.00136985224064323	0.0112400060360133	0.00841585806632392	HAP1/MACF1/PKD1/NUMA1/ARHGEF2/PAFAH1B1/XPO1/ROCK2/TAOK1/CKAP5/CLTC/SENP6/HNRNPU/PDCD6IP/DYRK1A/RHOA/PPP1R35/STMN1/CCNL2/TBCD/GSK3B/ARHGEF7/DYNC1H1/MAPRE2/CFAP298/CHORDC1/DCTN1/DIAPH1/MID1IP1/RBM14/LAMP1/RAC1/AKAP9/ROCK1	34
BP	GO:0032872	regulation of stress-activated MAPK cascade	28/1485	195/18903	0.0013752263857451	0.0112717294226367	0.0084396106798323	CCN2/PRDX1/FOXO1/MAP4K4/MAPK8IP3/BIRC7/STK39/MAP2K2/SPI1/PAFAH1B1/HIPK3/MAP3K3/APP/PTK2B/MAP3K11/TAOK1/MAP4K2/DNAJA1/MAPK1/GPS2/STK25/PRMT1/MYD88/HMGB1/PPIA/PYCARD/MYC/NCF1	28
BP	GO:0045637	regulation of myeloid cell differentiation	30/1485	214/18903	0.00139597946947953	0.0114292952183565	0.0085575867172683	CDK6/MEF2C/MYB/RUNX1/FBXW7/LEF1/CD74/RB1/CSF3R/SPI1/UBASH3B/INPP5D/PRKDC/MAPK14/RCOR1/PTK2B/NCKAP1L/ACIN1/IRF7/CREB1/CTNNB1/PRMT1/CUL4A/PAF1/HSF1/PPP3CA/CDC73/HIF1A/MYC/FOXP1	30
BP	GO:0006413	translational initiation	20/1485	123/18903	0.0014286172193573	0.0116837130357722	0.00874807987483906	HSPB1/EIF2AK3/EIF4A1/EIF3F/EIF3B/EIF4G3/BANK1/KHDRBS1/EIF4G1/AGO2/NCK2/DENR/EIF4EBP2/EIF2B1/BZW2/EIF4H/EIF4G2/MCTS1/EIF2S3/EIF5	20
BP	GO:0030032	lamellipodium assembly	14/1485	73/18903	0.00145865803132057	0.0119088068608946	0.00891661694481628	WASF2/VAV3/AUTS2/ARHGEF4/DNM2/FSCN1/CCDC88A/ARHGEF6/NCK2/ARHGEF7/GOLPH3/WAS/ACTR2/RAC1	14
BP	GO:0051090	regulation of DNA-binding transcription factor activity	54/1485	454/18903	0.00145932670027819	0.0119088068608946	0.00891661694481628	JUP/PSMA6/PTEN/TCF3/SMARCA4/PRKCB/CDK5RAP3/RB1/SYK/PKD1/NLRC5/BTK/SPI1/ARHGEF2/TRIM27/KDM1A/ARID5B/SMARCB1/IRAK3/RNF31/RNF220/PLCG2/UBE2V1/CREBZF/LGALS9/TRIM38/APP/CAT/CD200/EGLN1/TP53BP1/CARD8/IRAK1/HDAC2/PARP10/FAF1/ZNF431/HDAC5/CTNNB1/TRIM22/TRIM8/DAP/MYD88/PHB2/HSF1/PRDX3/PPIA/ARRB2/PPP3CA/ZBTB7A/KDM5A/DHX9/PYCARD/EP300	54
BP	GO:0006754	ATP biosynthetic process	18/1485	106/18903	0.00146414111866269	0.0119136180686805	0.00892021929535984	ATP5F1B/PARP1/VCP/SDHA/ATP5F1C/ATP5F1A/ATP5MF/NDUFA7/ATP5MC2/ATP6V0C/NDUFV1/ATP5MC3/ATP5PB/NDUFA13/ALDOA/ATP5PF/NDUFS7/NDUFB4	18
BP	GO:0001731	formation of translation preinitiation complex	5/1485	12/18903	0.00147266663484425	0.0119136180686805	0.00892021929535984	DENR/EIF4H/MCTS1/EIF2S3/EIF5	5
BP	GO:0002327	immature B cell differentiation	5/1485	12/18903	0.00147266663484425	0.0119136180686805	0.00892021929535984	RAG1/TRAF3IP2/SYVN1/SPI1/PRKDC	5
BP	GO:0030397	membrane disassembly	5/1485	12/18903	0.00147266663484425	0.0119136180686805	0.00892021929535984	PRKCB/PAFAH1B1/CTDNEP1/AKAP8L/DCTN1	5
BP	GO:0034454	microtubule anchoring at centrosome	5/1485	12/18903	0.00147266663484425	0.0119136180686805	0.00892021929535984	NIN/GSK3B/HOOK3/DCTN1/PCM1	5
BP	GO:0051573	negative regulation of histone H3-K9 methylation	5/1485	12/18903	0.00147266663484425	0.0119136180686805	0.00892021929535984	PAX5/KDM1A/SMARCB1/DNMT1/PIH1D1	5
BP	GO:0071712	ER-associated misfolded protein catabolic process	5/1485	12/18903	0.00147266663484425	0.0119136180686805	0.00892021929535984	NGLY1/BAG6/VCP/RNF5/AUP1	5
BP	GO:1900152	negative regulation of nuclear-transcribed mRNA catabolic process, deadenylation-dependent decay	5/1485	12/18903	0.00147266663484425	0.0119136180686805	0.00892021929535984	IGF2BP1/HNRNPD/HNRNPU/SYNCRIP/DHX9	5
BP	GO:0019693	ribose phosphate metabolic process	56/1485	475/18903	0.00147721384301063	0.0119374848394643	0.00893808933517784	CBFA2T3/MPP1/INSR/PFKL/ATP5F1B/NT5C2/GAPDH/ENTPD4/NUDT3/ACSS1/PARP1/PDE7A/TKT/OGT/RNASEH2B/APP/IMPDH2/VCP/DHTKD1/ADA/HSPA8/SDHA/ATP5F1C/PNP/AK2/NME2/RHOA/ATP5F1A/ATP5MF/NDUFA7/G6PD/AK3/NUDT5/ATP5MC2/ATP6V0C/CTPS1/SLC25A1/NDUFV1/ATP5IF1/DCK/ATP5MC3/GPI/ATP5PB/NDUFA13/ADSL/PDHA1/ZBTB7A/NME4/ALDOA/ATP5PF/NDUFS7/HIF1A/EP300/DNM1L/NDUFB4/TPI1	56
BP	GO:0001889	liver development	22/1485	141/18903	0.00147922792571238	0.011940851776134	0.00894061030011678	MDK/FBXW7/TAF10/FPGS/CDK5RAP3/PKD1/HNRNPD/XBP1/ARID5B/SMARCB1/HLX/UPF2/IGF2R/ADA/CUL3/RPS6KA1/CITED2/MPST/SLC7A5/ACADM/SEC63/SP3	22
BP	GO:1902275	regulation of chromatin organization	10/1485	43/18903	0.00151039213627928	0.0121792677655746	0.00911912222630665	TRIM28/TASOR/KDM1A/SETD5/RESF1/ATF7IP/DNMT1/HNRNPU/SETDB2/SSRP1	10
BP	GO:0007040	lysosome organization	17/1485	98/18903	0.00154195050157197	0.0124069752413891	0.00928961624481123	HPS4/LAPTM5/GNPTAB/RNASEK/PIKFYVE/ATP6AP1/HEXA/SCARB2/HOOK3/ATP6V0C/MBTPS1/TCIRG1/ARL8B/VPS35/HEXB/RAB14/ATP6V0B	17
BP	GO:0080171	lytic vacuole organization	17/1485	98/18903	0.00154195050157197	0.0124069752413891	0.00928961624481123	HPS4/LAPTM5/GNPTAB/RNASEK/PIKFYVE/ATP6AP1/HEXA/SCARB2/HOOK3/ATP6V0C/MBTPS1/TCIRG1/ARL8B/VPS35/HEXB/RAB14/ATP6V0B	17
BP	GO:0031109	microtubule polymerization or depolymerization	20/1485	124/18903	0.00158034385500315	0.0127022261463963	0.00951068282631779	NUMA1/NIN/ARHGEF2/RANBP9/TAOK1/CKAP5/MAP7D3/DYRK1A/STMN1/TBCD/ARHGEF7/MAPRE2/DCTN1/NDE1/MID1IP1/TUBGCP2/ZNF207/KIF2A/RAC1/AKAP9	20
BP	GO:0048010	vascular endothelial growth factor receptor signaling pathway	12/1485	58/18903	0.00158306873067967	0.0127104605390231	0.00951684825713584	HSPB1/PRKCB/PTK2/MAPK14/HHEX/PTK2B/ITGA5/VAV1/HGS/PAK2/MAPKAPK2/HIF1A	12
BP	GO:0002702	positive regulation of production of molecular mediator of immune response	21/1485	133/18903	0.00160986750130008	0.0128979202274578	0.00965720709021555	MZB1/CD81/CD74/SYK/BTK/HMCES/LAPTM5/SASH3/XBP1/NSD2/PLCG2/TP53BP1/KMT5B/MAPKAPK2/SLC7A5/MYD88/PHB2/GPI/STAT6/PYCARD/RIF1	21
BP	GO:0007052	mitotic spindle organization	21/1485	133/18903	0.00160986750130008	0.0128979202274578	0.00965720709021555	TASOR/PKD1/NUMA1/SUN2/CKAP5/CLTC/VCP/HNRNPU/RHOA/SMC1A/STMN1/KPNB1/MAP4/DYNC1H1/DCTN1/RAB11A/STAG1/ZNF207/STAG2/TACC1/KIF2A	21
BP	GO:0016241	regulation of macroautophagy	24/1485	160/18903	0.00161220406324858	0.0129028108916308	0.00966086893304713	VPS13C/PIK3C3/SMG1/GAPDH/RNF31/CALCOCO2/EXOC4/CAPNS1/SPTLC2/VPS13D/RAB3GAP1/VPS26B/ATP6V0C/CAPN1/EHMT2/EXOC7/VPS35/ATP6V0D1/SNX5/UBQLN1/SLC25A5/HIF1A/ATP6V0B/BNIP3L	24
BP	GO:0050779	RNA destabilization	18/1485	107/18903	0.0016337591100111	0.0130473817813387	0.00976911514611903	IGF2BP1/PAN3/HNRNPD/RC3H1/ROCK2/PUM1/DCP2/HNRNPU/AGO2/TARDBP/TUT4/RC3H2/CNOT2/GIGYF2/CNOT8/SYNCRIP/DHX9/ROCK1	18
BP	GO:0061014	positive regulation of mRNA catabolic process	18/1485	107/18903	0.0016337591100111	0.0130473817813387	0.00976911514611903	IGF2BP1/PAN3/HNRNPD/RC3H1/ROCK2/PUM1/DCP2/HNRNPU/AGO2/TARDBP/TUT4/RC3H2/CNOT2/GIGYF2/CNOT8/SYNCRIP/DHX9/ROCK1	18
BP	GO:0002833	positive regulation of response to biotic stimulus	27/1485	188/18903	0.00165315978093219	0.0131882277080769	0.00987457232513221	LILRA2/SYK/NLRC5/PUM2/SPI1/PRKDC/NONO/PLCG2/SFPQ/PUM1/VAV1/ANKRD17/IRF7/IFI16/PAK2/XRCC5/HMGB1/HSPD1/CREBBP/RBM14/LAMP1/XRCC6/DHX9/PYCARD/EP300/USP15/TRIM56	27
BP	GO:2000628	regulation of miRNA metabolic process	14/1485	74/18903	0.00167143042504417	0.013319768046061	0.00997306202441912	SMAD1/MYB/SMARCA4/NR3C1/SMAD4/SPI1/RC3H1/REST/RC3H2/TENT2/NFATC3/HIF1A/NFKB1/MYC	14
BP	GO:0043122	regulation of I-kappaB kinase/NF-kappaB signaling	34/1485	255/18903	0.00167639756631217	0.0133451243963615	0.00999204737411783	CD74/TRAF3IP2/HSPB1/PRKCB/BRD4/TLE1/GAPDH/TRIM27/RNF31/PLCG2/UBE2V1/MAP3K3/LGALS9/TRIM38/TNFRSF1A/CARD8/ANKRD17/DHX15/IRAK1/RHOA/CTNNB1/TRIM22/TRIM8/SLC44A2/USP10/TAB2/MYD88/FKBP1A/ASH1L/HDAC1/PPM1B/UBE2I/BST2/PYCARD	34
BP	GO:0060324	face development	11/1485	51/18903	0.00172127493257311	0.0136877980010468	0.010248621295063	LEF1/CHD7/MAP2K2/ARID5B/ANKRD11/NIPBL/MAPK1/RAB3GAP1/PTPN11/RAF1/EP300	11
BP	GO:0006753	nucleoside phosphate metabolic process	68/1485	605/18903	0.00172696074637483	0.0137184182562719	0.0102715479484031	CBFA2T3/MPP1/INSR/PFKL/ATP5F1B/NEIL1/NT5C2/GAPDH/CD38/ENTPD4/NUDT3/ACSS1/PARP1/PDE7A/TKT/OGT/RNASEH2B/APP/IMPDH2/VCP/DHTKD1/ADA/HSPA8/SDHA/ATP5F1C/PNP/AK2/PGD/NME2/RHOA/ATP5F1A/IDH2/ATP5MF/NDUFA7/PARP10/G6PD/AK3/NADSYN1/NUDT5/NNT/ATP5MC2/ATP6V0C/CTPS1/SLC25A1/NDUFV1/ATP5IF1/DCK/ATP5MC3/ASMTL/GPI/NAXE/TALDO1/ATP5PB/NDUFA13/TDG/ADSL/PDHA1/ZBTB7A/NME4/ALDOA/ATP5PF/FHIT/NDUFS7/HIF1A/EP300/DNM1L/NDUFB…	68
BP	GO:0030041	actin filament polymerization	25/1485	170/18903	0.00172973243902726	0.013725849237504	0.0102771118318336	FCHSD2/SPTBN1/DBN1/SPTAN1/PREX1/SSH2/GSN/ADD1/WASF1/PTK2B/NCKAP1L/TTC17/RHOA/NCK2/DIAPH1/FLII/WAS/AIF1/MYADM/TMOD3/CAPG/ARFGEF1/RAC1/PYCARD/CYFIP2	25
BP	GO:0002819	regulation of adaptive immune response	28/1485	198/18903	0.00173452770527439	0.0137347400391166	0.010283768743247	MEF2C/CD81/BTK/HMCES/SASH3/NSD2/TRIM27/HLX/RC3H1/NCKAP1L/ADA/TP53BP1/IRF7/HLA-DRA/PKN1/KMT5B/RC3H2/STX7/TAP2/WAS/HMGB1/CD46/HSPD1/STAT6/PYCARD/RIF1/IL6ST/PTPN6	28
BP	GO:0070302	regulation of stress-activated protein kinase signaling cascade	28/1485	198/18903	0.00173452770527439	0.0137347400391166	0.010283768743247	CCN2/PRDX1/FOXO1/MAP4K4/MAPK8IP3/BIRC7/STK39/MAP2K2/SPI1/PAFAH1B1/HIPK3/MAP3K3/APP/PTK2B/MAP3K11/TAOK1/MAP4K2/DNAJA1/MAPK1/GPS2/STK25/PRMT1/MYD88/HMGB1/PPIA/PYCARD/MYC/NCF1	28
BP	GO:0007549	dosage compensation	8/1485	30/18903	0.00173996669611662	0.0137486797605409	0.0102942059900435	XIST/SUZ12/RBM15B/CDYL/OGT/HNRNPU/EXOSC10/KAT8	8
BP	GO:0034067	protein localization to Golgi apparatus	8/1485	30/18903	0.00173996669611662	0.0137486797605409	0.0102942059900435	VPS13C/GAK/RIPOR1/VPS13D/GOLPH3/PACS1/RAB6A/SORL1	8
BP	GO:0048525	negative regulation of viral process	16/1485	91/18903	0.00181067541313695	0.014292290087855	0.0107012295577716	CIITA/TRIM28/TASOR/TRIM27/GSN/RESF1/ILF3/SHFL/PARP10/IFI16/FAM111A/TRIM8/BANF1/PPIA/MX1/BST2	16
BP	GO:0021762	substantia nigra development	10/1485	44/18903	0.0018191646142767	0.0143330724883906	0.0107317650302091	YWHAH/YWHAE/GNB4/RHOA/DYNLL1/G6PD/SUDS3/ATP5PB/ATP5PF/CALM3	10
BP	GO:0090263	positive regulation of canonical Wnt signaling pathway	18/1485	108/18903	0.00181967702896089	0.0143330724883906	0.0107317650302091	JUP/ZEB2/SOX4/CSNK1E/USP34/RNF220/CTDNEP1/CSNK1G2/HHEX/VCP/RECK/VPS35/TBL1XR1/TNKS2/UBR5/PPM1B/NFKB1/WNK1	18
BP	GO:0002274	myeloid leukocyte activation	32/1485	237/18903	0.00184091497393627	0.0144623932398591	0.0108285928331394	JUND/MYO18A/CD74/LAT2/TRAF3IP2/LILRA2/ADAM10/SYK/BCR/BTK/PREX1/STK39/PIK3CG/MILR1/SPI1/GAB2/PIK3CD/PLCG2/LGALS9/APP/CD200/MYD88/SNAP23/HMGB1/AIF1/HSPD1/VAMP8/DOCK2/PYCARD/FOXP1/TGFBR2/PTPN6	32
BP	GO:0010923	negative regulation of phosphatase activity	9/1485	37/18903	0.00184189944673523	0.0144623932398591	0.0108285928331394	GNAI2/BOD1L1/ROCK2/NCKAP1L/URI1/PPP1R35/GSK3B/FKBP1A/ROCK1	9
BP	GO:0022616	DNA strand elongation	9/1485	37/18903	0.00184189944673523	0.0144623932398591	0.0108285928331394	INO80/POLE/MCM7/MCM3/RUVBL2/INO80E/POLD2/POLE3/NUCKS1	9
BP	GO:1901215	negative regulation of neuron death	30/1485	218/18903	0.00186986735579904	0.0146534520282531	0.0109716464614289	MEF2C/MDK/CD34/ADNP/LIG4/HDGF/NONO/BCL2L1/PTK2B/CD200/REST/TMEM259/SET/EIF4G1/RHOA/DTNBP1/GSK3B/CTNNB1/KDM2B/HSF1/GPI/VPS35/ARRB2/BCL2/HIF1A/SORL1/IL6ST/FBXO7/ROCK1/BAX	30
BP	GO:0032388	positive regulation of intracellular transport	28/1485	199/18903	0.0018710054413422	0.0146534520282531	0.0109716464614289	JUP/CD81/EDEM1/TRIM28/FBXW7/HPS4/NUMA1/NPEPPS/RIPOR1/RNF31/MAPK14/KHDRBS1/CPSF6/YWHAE/ZDHHC2/HUWE1/GSK3B/TARDBP/DYNC1H1/TMEM30A/AKT2/DMAP1/IPO5/UBR5/ICE1/DHX9/SORL1/PCM1	28
BP	GO:0050848	regulation of calcium-mediated signaling	15/1485	83/18903	0.00187407359719197	0.0146534520282531	0.0109716464614289	ITPR1/SYK/RCAN1/PLCG2/ATP2B4/PTK2B/PPP3CC/ADA/NFAT5/CD22/PPP3R1/GSK3B/PTBP1/PPP3CA/CALM3	15
BP	GO:0061912	selective autophagy	15/1485	83/18903	0.00187407359719197	0.0146534520282531	0.0109716464614289	VPS13C/RNF31/OGT/CALCOCO2/SPTLC2/VPS13D/HUWE1/CDC37/PHB2/RETREG2/ATG4B/RNF213/AUP1/UBQLN1/SLC25A5	15
BP	GO:0003159	morphogenesis of an endothelium	6/1485	18/18903	0.00189249231234082	0.0147358125361955	0.0110333131849958	RHOB/RHOA/CSNK2B/CTNNB1/CCM2/FOXP1	6
BP	GO:0033151	V(D)J recombination	6/1485	18/18903	0.00189249231234082	0.0147358125361955	0.0110333131849958	RAG1/TCF3/LEF1/LIG4/PRKDC/HMGB1	6
BP	GO:0045945	positive regulation of transcription by RNA polymerase III	6/1485	18/18903	0.00189249231234082	0.0147358125361955	0.0110333131849958	SF3B1/ICE2/BAZ1B/SMARCA5/CHD8/ICE1	6
BP	GO:0061154	endothelial tube morphogenesis	6/1485	18/18903	0.00189249231234082	0.0147358125361955	0.0110333131849958	RHOB/RHOA/CSNK2B/CTNNB1/CCM2/FOXP1	6
BP	GO:0002683	negative regulation of immune system process	53/1485	449/18903	0.00189666047458997	0.0147529001535484	0.011046107391856	CDK6/MDK/RUNX1/PTEN/FBXW7/CD74/PAG1/SYK/BCR/NLRC5/BTK/LAPTM5/TNFRSF21/MILR1/SPI1/TMEM131L/TRIM27/UBASH3B/INPP5D/PARP14/PARP1/HLX/IRAK3/SPN/BANK1/LGALS9/RC3H1/HLA-DOA/MAPK14/PLCL2/CD200/NCKAP1L/ADA/CD22/GPS2/IFI16/PKN1/CTNNB1/RC3H2/CUEDC2/CUL4A/HMGB1/CD46/STAT6/DGKZ/BANF1/ARRB2/ADAR/BST2/MYC/USP15/FBXO7/PTPN6	53
BP	GO:0048699	generation of neurons	144/1485	1453/18903	0.00190229954875062	0.0147813816288055	0.0110674326520484	CDK6/ZMIZ1/TCF4/MEF2C/MDK/STK24/RUNX1/SEMA6A/SOCS2/CUX1/IGF2BP1/DBN1/ARHGAP4/PTEN/TCF3/LEF1/AUTS2/NREP/ADNP/TCF12/MAP4K4/ITGA4/MIB1/MAPK8IP3/SHANK3/CAPRIN1/CDK5RAP3/RB1/TOP2B/MACF1/PROM1/DNMT3A/PTK2/MEF2A/GDI1/SOX4/PBX2/NIN/BCL11A/RAPGEF2/SMAD4/TNFRSF21/MAP2K2/DNM2/CD38/XBP1/ARHGEF2/ZSWIM6/KDM1A/GAK/DAGLB/YWHAG/PAFAH1B1/DIP2B/CSNK1E/RNF220/CCDC88A/WASF1/UBE3A/THOC2/FRYL/APP/PTK2B/TAOK1/NCKAP1L/RE…	144
BP	GO:0050767	regulation of neurogenesis	46/1485	377/18903	0.00190767820497389	0.0148077825360123	0.0110872001047671	MME/MDK/SEMA6A/HAP1/CUX1/DBN1/ARHGAP4/PTEN/LEF1/CHD7/ADNP/SHANK3/CAPRIN1/RB1/MACF1/GDI1/NIN/RAPGEF2/MAP2K2/SPEN/LIG4/KDM1A/PAFAH1B1/DIP2B/REST/YWHAH/NUMB/CTNNA1/HDAC2/RNF10/DICER1/XRCC5/CTNNB1/STK25/HOOK3/CERS2/SLC7A5/SRRT/ACTR2/CTDSP1/HDAC1/PPP3CA/HIF1A/SORL1/PCM1/IL6ST	46
BP	GO:0070935	3'-UTR-mediated mRNA stabilization	7/1485	24/18903	0.00191285149122238	0.0148325362000906	0.0111057341983287	YBX3/LARP4B/MAPK14/TARDBP/MAPKAPK2/ELAVL1/MYD88	7
BP	GO:0036473	cell death in response to oxidative stress	17/1485	100/18903	0.00193308453604928	0.0149738931678428	0.0112115740149157	STK24/FBXW7/HSPB1/PARP1/NONO/SFPQ/REST/STK26/PML/CTNNB1/STK25/PPIA/BCL2/UBQLN1/HIF1A/FOXP1/FBXO7	17
BP	GO:0045732	positive regulation of protein catabolic process	29/1485	209/18903	0.00194427060980448	0.0150449511472965	0.0112647780672664	MDM2/CBFA2T3/CD81/FOXO1/FBXW7/ARIH1/GABARAP/CSNK1E/VGLL4/BAG6/VCP/TMEM259/SGSM3/PIAS1/COP1/GSK3B/HECTD1/FAF1/DDB1/SNX1/EGLN2/VPS35/NDUFA13/NRDC/NUB1/UBQLN1/SORL1/CSNK2A1/RAD23A	29
BP	GO:0008154	actin polymerization or depolymerization	28/1485	200/18903	0.00201660682721612	0.0155885584627099	0.0116717993798597	FCHSD2/SPTBN1/DBN1/SPTAN1/PREX1/SSH2/GSN/ADD1/WASF1/MICAL1/PTK2B/NCKAP1L/TTC17/RHOA/NCK2/ABI1/SWAP70/DIAPH1/FLII/WAS/AIF1/MYADM/TMOD3/CAPG/ARFGEF1/RAC1/PYCARD/CYFIP2	28
BP	GO:0070997	neuron death	45/1485	368/18903	0.00203348059075626	0.0157027555949412	0.0117573035026653	MEF2C/MDK/CD34/FBXW7/ADNP/RB1/NR3C1/TNFRSF21/GAPDH/LIG4/PARP1/HDGF/NONO/APP/BCL2L1/PTK2B/MAP3K11/CD200/REST/TMEM259/EGLN1/SET/EIF4G1/RHOA/DTNBP1/GSK3B/G6PD/UBE2M/CTNNB1/KDM2B/EGLN2/HSF1/AKT2/GPI/VPS35/PICALM/ARRB2/BCL2/BID/HIF1A/SORL1/IL6ST/FBXO7/ROCK1/BAX	45
BP	GO:0048589	developmental growth	72/1485	652/18903	0.00203992046120146	0.0157194580801593	0.0117698093451445	SMAD1/ZMIZ1/GNAS/MEF2C/MDK/RUNX1/YBX3/CD81/SEMA6A/SOCS2/TRIM28/DBN1/ARHGAP4/PTEN/TAF10/AUTS2/CHD7/INSR/ADNP/ITGA4/MACF1/KDM5B/GDI1/NIN/BCL11A/SASH3/SMAD4/DNM2/ARID5B/PAFAH1B1/DIP2B/HLX/VGLL4/WASF1/UBE3A/MAPK14/APP/CHST11/RBBP6/NIPBL/CLIC4/MEX3C/ARID2/GSK3B/G6PD/CREB1/SMAD2/CTNNB1/CITED2/RC3H2/PTPN11/GIGYF2/EHMT2/CD9/ERCC1/CCM2/ATRX/TBL1XR1/TNKS2/CDK4/MYCBP2/EIF4H/PPP3CA/BCL2/SPAG9/IQGAP1/USP9X/FO…	72
BP	GO:0017148	negative regulation of translation	34/1485	258/18903	0.00204072553130076	0.0157194580801593	0.0117698093451445	IGF2BP1/TIA1/PAN3/CAPRIN1/DAPK1/EIF2AK3/HNRNPD/GAPDH/IGF2BP3/BANK1/RC3H1/ROCK2/PUM1/DCP2/HNRNPU/ILF3/SHFL/EIF4G1/AGO2/TARDBP/TUT4/RC3H2/CNOT2/GIGYF2/CNOT8/SRP9/EIF4EBP2/CALR/XRN1/SYNCRIP/IREB2/DHX9/NCL/ROCK1	34
BP	GO:0002634	regulation of germinal center formation	4/1485	8/18903	0.00205246703494789	0.0157194580801593	0.0117698093451445	MEF2C/RC3H1/ADA/PKN1	4
BP	GO:0034720	histone H3-K4 demethylation	4/1485	8/18903	0.00205246703494789	0.0157194580801593	0.0117698093451445	KDM5B/KDM1A/KDM5C/KDM5A	4
BP	GO:0046784	viral mRNA export from host cell nucleus	4/1485	8/18903	0.00205246703494789	0.0157194580801593	0.0117698093451445	DDX39B/ALYREF/THOC2/THOC3	4
BP	GO:0070933	histone H4 deacetylation	4/1485	8/18903	0.00205246703494789	0.0157194580801593	0.0117698093451445	RCOR1/REST/HDAC2/HDAC1	4
BP	GO:1902857	positive regulation of non-motile cilium assembly	4/1485	8/18903	0.00205246703494789	0.0157194580801593	0.0117698093451445	SEPTIN9/HAP1/SEPTIN7/CEP135	4
BP	GO:2000197	regulation of ribonucleoprotein complex localization	4/1485	8/18903	0.00205246703494789	0.0157194580801593	0.0117698093451445	THOC2/SETD2/AKAP8L/IWS1	4
BP	GO:1902850	microtubule cytoskeleton organization involved in mitosis	24/1485	163/18903	0.00207969922155927	0.0159117212703742	0.0119137647589621	TASOR/PKD1/NUMA1/PAFAH1B1/SUN2/SETD2/CKAP5/CLTC/VCP/HNRNPU/RHOA/SMC1A/STMN1/KPNB1/MAP4/DYNC1H1/DCTN1/NDE1/RAB11A/STAG1/ZNF207/STAG2/TACC1/KIF2A	24
BP	GO:0051092	positive regulation of NF-kappaB transcription factor activity	23/1485	154/18903	0.00211137754538238	0.0161375737747784	0.0120828698835412	PSMA6/PRKCB/BTK/ARHGEF2/TRIM27/IRAK3/RNF31/PLCG2/UBE2V1/LGALS9/TRIM38/APP/CAT/IRAK1/TRIM22/TRIM8/MYD88/PRDX3/PPIA/ZBTB7A/DHX9/PYCARD/EP300	23
BP	GO:0032418	lysosome localization	15/1485	84/18903	0.00211921437743464	0.0161644157870652	0.0121029676099033	LAT2/SYK/BTK/PIK3CG/MILR1/GAB2/PIK3CD/LGALS9/MYH9/PLEKHM1/SNAP23/ARL8B/VAMP8/SPAG9/KIF5B	15
BP	GO:1990849	vacuolar localization	15/1485	84/18903	0.00211921437743464	0.0161644157870652	0.0121029676099033	LAT2/SYK/BTK/PIK3CG/MILR1/GAB2/PIK3CD/LGALS9/MYH9/PLEKHM1/SNAP23/ARL8B/VAMP8/SPAG9/KIF5B	15
BP	GO:0048732	gland development	52/1485	441/18903	0.00212902767520342	0.0162177427564103	0.0121428957205891	RAG1/MDK/SOCS2/PTEN/FBXW7/LEF1/TAF10/INSR/FPGS/CDK5RAP3/PKD1/KDM5B/NR3C1/HNRNPD/SMAD4/MAP2K2/XBP1/ARID5B/SMARCB1/HLX/UPF2/IGF2R/UBE3A/ASXL1/ADA/CUL3/MAPK1/RPS6KA1/MGMT/CREB1/EAF2/SMAD2/PML/CTNNB1/CITED2/CAPN1/MPST/SLC7A5/PHB2/AKT2/ASH1L/ACADM/SEC63/RAF1/STAT6/SP3/BCL2/HIF1A/NFKB1/SLC9A3R1/TGFBR2/BAX	52
BP	GO:0045089	positive regulation of innate immune response	22/1485	145/18903	0.00213054493468828	0.0162177427564103	0.0121428957205891	LILRA2/SYK/NLRC5/SPI1/PRKDC/NONO/PLCG2/SFPQ/VAV1/IRF7/IFI16/PAK2/XRCC5/HMGB1/CREBBP/RBM14/LAMP1/XRCC6/DHX9/PYCARD/EP300/TRIM56	22
BP	GO:1903052	positive regulation of proteolysis involved in protein catabolic process	21/1485	136/18903	0.00213449075440573	0.0162312496329429	0.0121530088784872	MDM2/CBFA2T3/PTEN/FBXW7/ARIH1/PTK2/GABARAP/LAPTM5/CSNK1E/PTK2B/BAG6/VCP/TMEM259/PIAS1/COP1/GSK3B/HECTD1/ATP5IF1/NUB1/UBQLN1/RAD23A	21
BP	GO:0150115	cell-substrate junction organization	17/1485	101/18903	0.00215791295333091	0.0163926822420209	0.0122738801592431	PTPRK/PTEN/MAP4K4/MACF1/PTK2/BCR/RCC2/ROCK2/PTK2B/ITGA5/RHOA/ARHGEF7/MAPRE2/BCL2/RAC1/ROCK1/ACTG1	17
BP	GO:0002637	regulation of immunoglobulin production	14/1485	76/18903	0.00217473899807228	0.0164887025973189	0.0123457745762992	MZB1/BTK/HMCES/SASH3/XBP1/NSD2/TP53BP1/CD22/PKN1/KMT5B/PHB2/GPI/STAT6/RIF1	14
BP	GO:0001816	cytokine production	89/1485	839/18903	0.00217496465029517	0.0164887025973189	0.0123457745762992	MDK/ALOX5/RUNX1/CD81/SPTBN1/CD34/IGF2BP1/TIA1/LEF1/CD74/CD24/HSPB1/AKAP12/LILRA2/SYK/BTK/HDAC7/EIF2AK3/LAPTM5/SASH3/PIK3CG/CD58/SMAD4/TNFRSF21/C1QTNF4/GAPDH/XBP1/ARHGEF2/TRIM27/INPP5D/PIK3CD/CSK/RFTN1/IRAK3/IGF2BP3/PLCG2/SPN/BANK1/LGALS9/ROCK2/TRIM38/MAPK14/SETD2/APP/CD200/POU2AF1/NCKAP1L/NFAT5/PNP/CARD8/IRAK1/HDAC2/IRF7/IFI16/DICER1/HLA-DPA1/PML/G3BP1/MAPKAPK2/PTPN11/SLC7A5/MYD88/GSDMD/CUEDC2/ST…	89
BP	GO:0002313	mature B cell differentiation involved in immune response	8/1485	31/18903	0.0021858591921884	0.01655450604013	0.0123950443394291	XBP1/SPI1/PLCG2/PTK2B/POU2AF1/DOCK11/ADA/PHF14	8
BP	GO:0000288	nuclear-transcribed mRNA catabolic process, deadenylation-dependent decay	13/1485	68/18903	0.00218942425546535	0.0165647229854286	0.0124026941895475	IGF2BP1/PAN3/HNRNPD/RC3H1/DCP2/HNRNPU/AGO2/TUT4/RC3H2/CNOT2/CNOT8/SYNCRIP/DHX9	13
BP	GO:0043603	cellular amide metabolic process	125/1485	1242/18903	0.00219990720591715	0.016627205626118	0.0124494775305854	MME/YBX3/DPEP1/HAP1/IGF2BP1/TIA1/PAN3/HSPB1/EEF1G/FPGS/CAPRIN1/P2RX1/DAPK1/ADAM10/MKNK2/SOX4/NPEPPS/EIF2AK3/PUM2/NT5C2/HNRNPD/GAPDH/HNRNPL/MSI2/EIF4A1/ACSS1/EIF3F/ERAP2/EIF3B/EIF4G3/QKI/CSNK1E/IGF2BP3/PRKDC/UPF3B/TM9SF2/LARP4B/BANK1/CERK/RC3H1/ROCK2/PPP2R1A/APP/CERS6/PTK2B/KHDRBS1/PUM1/DCP2/EEF2/LNPEP/ADA/ST8SIA4/HNRNPU/HEXA/PNP/SPTLC2/ILF3/RPS6KA1/SHFL/MRPL38/EIF4G1/DYRK1A/RHOA/MTG1/NDUFA7/AGO2/…	125
BP	GO:0032268	regulation of cellular protein metabolic process	5/1485	13/18903	0.00223912912272727	0.0168894956532658	0.0126458649376397	BIRC7/APP/UBL7/VPS35/BIRC6	5
BP	GO:0061000	negative regulation of dendritic spine development	5/1485	13/18903	0.00223912912272727	0.0168894956532658	0.0126458649376397	PTEN/UBE3A/ASAP1/HDAC2/DTNBP1	5
BP	GO:2000060	positive regulation of ubiquitin-dependent protein catabolic process	18/1485	110/18903	0.0022453089012797	0.0169190363276872	0.0126679832641173	MDM2/CBFA2T3/PTEN/FBXW7/ARIH1/PTK2/GABARAP/LAPTM5/CSNK1E/PTK2B/VCP/PIAS1/COP1/GSK3B/HECTD1/NUB1/UBQLN1/RAD23A	18
BP	GO:0030851	granulocyte differentiation	9/1485	38/18903	0.00224785918499689	0.0169200193810799	0.0126687193169093	CBFA2T3/RUNX1/LEF1/SPI1/INPP5D/CITED2/CUL4A/SP3/LBR	9
BP	GO:0031334	positive regulation of protein-containing complex assembly	27/1485	192/18903	0.00224996645682856	0.0169200193810799	0.0126687193169093	FCHSD2/SYK/NUMA1/TCL1A/FSCN1/PLCG2/SPIDR/PTK2B/NCKAP1L/CKAP5/VCP/ASAP1/EIF4G1/RHOA/GSK3B/NCK2/FAF1/MYD88/DCTN1/STMP1/PIH1D1/BID/ICE1/RAC1/PYCARD/AKAP9/BAX	27
BP	GO:0033673	negative regulation of kinase activity	32/1485	240/18903	0.00225446405464911	0.0169368028226152	0.0126812857747361	PTEN/HSPB1/CDK5RAP3/RB1/STK38/GNAQ/WASHC1/TRIM27/UBASH3B/CSK/YWHAG/HIPK3/IRAK3/IPO7/HHEX/HNRNPU/DNAJA1/DTNBP1/PKN1/PRKRIP1/PAK2/CHORDC1/PRDX3/PPP2R5A/IPO5/MIDN/PPIA/ADAR/PYCARD/SORL1/FBXO7/PTPN6	32
BP	GO:0032990	cell part morphogenesis	73/1485	666/18903	0.002311424219964	0.0173472851849707	0.012988630921104	MDK/SEMA6A/CUX1/IGF2BP1/DBN1/ARHGAP4/PTEN/WASF2/AUTS2/ADNP/MAP4K4/ITGA4/SHANK3/CAPRIN1/SNX2/TOP2B/MACF1/PTK2/MEF2A/GDI1/NIN/BCL11A/RAPGEF2/SMAD4/MAP2K2/DNM2/PAFAH1B1/DIP2B/WASF1/UBE3A/PLEKHO1/APP/BCL2L1/TAOK1/NCKAP1L/YWHAH/NUMB/PACSIN2/B3GNT2/RERE/RHOA/MYO9B/STMN1/DTNBP1/GSK3B/ARHGEF7/CREB1/DICER1/PAK2/CTNNB1/STK25/ABI1/USP33/PTPN11/SNX1/ACTR2/MYCBP2/PICALM/PHACTR1/RAB10/PPP3CA/BCL2/SPAG9/KIF5B/E…	73
BP	GO:0090150	establishment of protein localization to membrane	35/1485	270/18903	0.00234129210209167	0.0175538199229039	0.0131432720338082	SPTBN1/CD24/SYNE3/MACF1/GDI1/CSK/PIKFYVE/RFTN1/HSPA4/BAG6/TOMM6/ATP6AP1/ROMO1/ZDHHC2/RAB3GAP1/GOPC/GET3/MMGT1/SRP9/ZDHHC3/GOLPH3/SEC61A1/AKT2/RAB11A/SEC63/CLSTN1/VPS35/NDUFA13/RAB10/BID/RAB11B/CNST/CALM3/NCF1/BAX	35
BP	GO:0032103	positive regulation of response to external stimulus	54/1485	464/18903	0.00235511051199449	0.0176397305382353	0.0132075968698183	MDK/STK24/CD81/CD74/HSPB1/LILRA2/ADAM10/SYK/PTK2/NLRC5/BTK/PUM2/STK39/PIK3CG/SPI1/RNF31/PRKDC/NONO/PLCG2/LGALS9/SFPQ/ABCC1/APP/PTK2B/NCKAP1L/PUM1/VAV1/TNFRSF1A/ANKRD17/MAPK1/IRF7/IFI16/PAK2/XRCC5/SWAP70/HMGB1/AIF1/NEAT1/CALR/VAMP8/CREBBP/RBM14/LAMP1/XRCC6/ZNF580/RAC1/DHX9/PYCARD/WNK1/EP300/DNM1L/USP15/IL6ST/TRIM56	54
BP	GO:0002204	somatic recombination of immunoglobulin genes involved in immune response	11/1485	53/18903	0.00238403787697494	0.0177892696898472	0.013319563026357	MSH6/HMCES/NSD2/LIG4/TP53BP1/KMT5B/SWAP70/ERCC1/HSPD1/STAT6/RIF1	11
BP	GO:0002208	somatic diversification of immunoglobulins involved in immune response	11/1485	53/18903	0.00238403787697494	0.0177892696898472	0.013319563026357	MSH6/HMCES/NSD2/LIG4/TP53BP1/KMT5B/SWAP70/ERCC1/HSPD1/STAT6/RIF1	11
BP	GO:0045190	isotype switching	11/1485	53/18903	0.00238403787697494	0.0177892696898472	0.013319563026357	MSH6/HMCES/NSD2/LIG4/TP53BP1/KMT5B/SWAP70/ERCC1/HSPD1/STAT6/RIF1	11
BP	GO:0008625	extrinsic apoptotic signaling pathway via death domain receptors	15/1485	85/18903	0.00239040502920761	0.0177892696898472	0.013319563026357	PTEN/DAPK1/GABARAP/SPI1/ARHGEF2/BCL2L1/TNFRSF1A/GSK3B/FAF1/DELE1/ZDHHC3/RAF1/BCL2/BID/BAX	15
BP	GO:0046785	microtubule polymerization	15/1485	85/18903	0.00239040502920761	0.0177892696898472	0.013319563026357	NUMA1/NIN/RANBP9/CKAP5/MAP7D3/DYRK1A/STMN1/TBCD/ARHGEF7/DCTN1/NDE1/TUBGCP2/ZNF207/RAC1/AKAP9	15
BP	GO:0048041	focal adhesion assembly	15/1485	85/18903	0.00239040502920761	0.0177892696898472	0.013319563026357	PTPRK/PTEN/MAP4K4/MACF1/PTK2/BCR/RCC2/ROCK2/PTK2B/RHOA/ARHGEF7/BCL2/RAC1/ROCK1/ACTG1	15
BP	GO:0046631	alpha-beta T cell activation	25/1485	174/18903	0.00239173458706307	0.0177892696898472	0.013319563026357	MYB/RUNX1/CD81/LEF1/SYK/SASH3/HLX/SPN/LGALS9/RC3H1/NCKAP1L/ADA/PNP/RHOA/HLA-DRA/RC3H2/AP3D1/HMGB1/TCIRG1/STAT6/HSPH1/BCL2/DOCK2/FOXP1/TGFBR2	25
BP	GO:0046939	nucleotide phosphorylation	17/1485	102/18903	0.00240420387000507	0.017864238497304	0.0133756952776153	CBFA2T3/INSR/PFKL/NT5C2/GAPDH/OGT/APP/DHTKD1/NME2/GPI/PNKP/ZBTB7A/NME4/ALDOA/HIF1A/EP300/TPI1	17
BP	GO:0046390	ribose phosphate biosynthetic process	32/1485	241/18903	0.00240899213306282	0.0178820419013353	0.0133890254236085	ATP5F1B/ACSS1/PARP1/TKT/IMPDH2/VCP/ADA/SDHA/ATP5F1C/AK2/NME2/ATP5F1A/ATP5MF/NDUFA7/G6PD/AK3/ATP5MC2/ATP6V0C/CTPS1/SLC25A1/NDUFV1/DCK/ATP5MC3/ATP5PB/NDUFA13/ADSL/PDHA1/NME4/ALDOA/ATP5PF/NDUFS7/NDUFB4	32
BP	GO:0051494	negative regulation of cytoskeleton organization	24/1485	165/18903	0.00245173657745621	0.0181812806711162	0.0136130778846435	SPTBN1/WASF2/SPTAN1/SHANK3/SSH2/SMAD4/ARHGEF2/GSN/ADD1/TAOK1/DYRK1A/STMN1/TBCD/ARHGEF7/PAK2/SWAP70/FLII/WAS/MID1IP1/MYADM/TMOD3/CAPG/ARFGEF1/RBM14	24
BP	GO:0032469	endoplasmic reticulum calcium ion homeostasis	7/1485	25/18903	0.00247876091342105	0.0183452849780419	0.0137358747020946	ITPR1/GRINA/RAP1GDS1/APP/PML/BCL2/BAX	7
BP	GO:0042659	regulation of cell fate specification	7/1485	25/18903	0.00247876091342105	0.0183452849780419	0.0137358747020946	RBBP4/MTA1/GATAD2B/MTA2/HDAC2/CHD4/HDAC1	7
BP	GO:0070918	small regulatory ncRNA processing	12/1485	61/18903	0.00248611901489714	0.0183744295255631	0.0137576964319548	SMAD1/PUM2/MAP2K2/HNRNPA2B1/PUM1/AGO2/DICER1/SMAD2/TUT4/SRRT/PPP3CA/ADAR	12
BP	GO:0018107	peptidyl-threonine phosphorylation	18/1485	111/18903	0.00248761507423009	0.0183744295255631	0.0137576964319548	GRK2/STK39/HIPK3/PRKDC/ROCK2/APP/CAB39/MAPK1/EIF4G1/DYRK1A/CSNK2B/GSK3B/BCL2/CALM3/CSNK2A1/WNK1/TGFBR2/ROCK1	18
BP	GO:0010611	regulation of cardiac muscle hypertrophy	13/1485	69/18903	0.00250757240784161	0.0184783746114978	0.0138355244230711	FOXO1/CDK9/MEF2A/SMAD4/PARP1/ATP2B4/ROCK2/TNFRSF1A/G6PD/PPP3CA/FOXP1/IL6ST/ROCK1	13
BP	GO:0032640	tumor necrosis factor production	26/1485	184/18903	0.00250910370978866	0.0184783746114978	0.0138355244230711	CD34/HSPB1/AKAP12/LILRA2/SYK/BTK/SASH3/C1QTNF4/ARHGEF2/TRIM27/IRAK3/PLCG2/SPN/LGALS9/APP/HDAC2/DICER1/MAPKAPK2/PTPN11/MYD88/HMGB1/ARRB2/DHX9/PYCARD/FOXP1/PTPN6	26
BP	GO:0032680	regulation of tumor necrosis factor production	26/1485	184/18903	0.00250910370978866	0.0184783746114978	0.0138355244230711	CD34/HSPB1/AKAP12/LILRA2/SYK/BTK/SASH3/C1QTNF4/ARHGEF2/TRIM27/IRAK3/PLCG2/SPN/LGALS9/APP/HDAC2/DICER1/MAPKAPK2/PTPN11/MYD88/HMGB1/ARRB2/DHX9/PYCARD/FOXP1/PTPN6	26
BP	GO:0048514	blood vessel morphogenesis	76/1485	701/18903	0.00253670628035152	0.0186573731463975	0.0139695480400486	SMAD1/ZMIZ1/CCN2/GAB1/MDK/JUP/ALOX5/RUNX1/SEMA6A/CD34/ELK3/PTEN/MYO18B/WASF2/FBXW7/VAV3/EGFL7/LEF1/CHD7/HSPB1/ATP5F1B/PRKCB/GTF2I/ENG/PXDN/SYK/PTK2/SOX4/HDAC7/EIF2AK3/RAPGEF2/PIK3CG/XBP1/SPI1/PIK3CD/SLC12A2/QKI/RHOB/ATP2B4/MAP3K3/GLUL/PRKX/ROCK2/MAPK14/SETD2/HHEX/PTK2B/SLC12A6/EGLN1/ITGA5/RECK/MYH9/CLIC4/PPP3R1/RHOA/HGS/ARID2/AGO2/VEZF1/HDAC5/PML/CTNNB1/CITED2/ATP5IF1/EPN1/CCM2/NAXE/AAMP/RNF213/H…	76
BP	GO:0017015	regulation of transforming growth factor beta receptor signaling pathway	22/1485	147/18903	0.00253840113577073	0.0186573731463975	0.0139695480400486	ZEB2/NREP/ENG/LDLRAD4/RBBP4/SMAD4/DNM2/GLG1/OGT/CHST11/HDAC2/SMAD2/CITED2/LEMD3/SUDS3/SINHCAF/FKBP1A/HDAC1/TRIM33/CREBBP/ZBTB7A/EP300	22
BP	GO:0009259	ribonucleotide metabolic process	54/1485	466/18903	0.00258299555322651	0.01891727319064	0.0141641459679117	CBFA2T3/MPP1/INSR/PFKL/ATP5F1B/NT5C2/GAPDH/ENTPD4/NUDT3/ACSS1/PARP1/PDE7A/OGT/RNASEH2B/APP/IMPDH2/VCP/DHTKD1/ADA/HSPA8/SDHA/ATP5F1C/PNP/AK2/NME2/RHOA/ATP5F1A/ATP5MF/NDUFA7/AK3/NUDT5/ATP5MC2/ATP6V0C/CTPS1/SLC25A1/NDUFV1/ATP5IF1/DCK/ATP5MC3/GPI/ATP5PB/NDUFA13/ADSL/PDHA1/ZBTB7A/NME4/ALDOA/ATP5PF/NDUFS7/HIF1A/EP300/DNM1L/NDUFB4/TPI1	54
BP	GO:0030889	negative regulation of B cell proliferation	6/1485	19/18903	0.00258388440503591	0.01891727319064	0.0141641459679117	PTEN/BTK/TNFRSF21/INPP5D/RC3H1/PKN1	6
BP	GO:0060216	definitive hemopoiesis	6/1485	19/18903	0.00258388440503591	0.01891727319064	0.0141641459679117	CDK5RAP3/BCR/KMT2A/LYL1/SP3/ADAR	6
BP	GO:1902170	cellular response to reactive nitrogen species	6/1485	19/18903	0.00258388440503591	0.01891727319064	0.0141641459679117	DPEP1/FOXO1/HNRNPD/DNM2/ATP5F1A/STAT6	6
BP	GO:0033173	calcineurin-NFAT signaling cascade	10/1485	46/18903	0.00258925714853942	0.018938059868231	0.0141797098143826	RCAN1/PLCG2/ATP2B4/PPP3CC/NFAT5/PPP3R1/GSK3B/PTBP1/NFATC3/PPP3CA	10
BP	GO:2000146	negative regulation of cell motility	46/1485	383/18903	0.00260554902686556	0.0190385913742132	0.0142549819168022	TP53INP1/MEF2C/JUP/STK24/PTPRK/DPEP1/ARHGAP4/PTEN/CD74/GNA12/ENG/LDLRAD4/BCR/RBBP4/RHOB/ATP2B4/ZMYND8/OGT/CD200/CYGB/ADA/RECK/STK26/CLIC4/SPINT2/CTNNA1/RHOA/HDAC2/ARID2/CSNK2B/SCAI/HDAC5/APEX1/CITED2/CERS2/SUDS3/SINHCAF/WAS/HMGB1/AIF1/HDAC1/CALR/BCL2/RAC1/BST2/SLC9A3R1	46
BP	GO:0019637	organophosphate metabolic process	106/1485	1034/18903	0.00264085080013316	0.0192776950498002	0.014434008742093	CBFA2T3/TTC7A/SOCS2/PTEN/MPP1/SCARB1/INSR/PFKL/ATP5F1B/SERINC5/PIK3C3/NEIL1/NT5C2/PIK3CG/SMG1/GAPDH/CD38/ENTPD4/NUDT3/ACSS1/INPP5D/PIK3CD/PIKFYVE/PAFAH1B1/PI4K2B/PARP1/PDE7A/PLCG2/ABHD3/TKT/OGT/RNASEH2B/APP/CHKB/PTK2B/PPIP5K2/PI4KA/AGPAT5/IMPDH2/VCP/DHTKD1/MBOAT7/ADA/HSPA8/SDHA/ATP5F1C/PNP/ETNK1/MTMR3/SPTLC2/AK2/PGD/NME2/AKR1A1/RHOA/ATP5F1A/IDH2/ATP5MF/NDUFA7/PARP10/G6PD/AK3/NADSYN1/NUDT5/DGKD/NN…	106
BP	GO:0048144	fibroblast proliferation	17/1485	103/18903	0.00267350793150895	0.019497045646858	0.0145982456193408	CDK6/ZMIZ1/TP53INP1/PRDX1/CD74/KMT2A/LIG4/RNASEH2B/PARP10/PML/CTNNB1/DAZAP1/CDK4/CDC73/DHX9/MYC/BAX	17
BP	GO:0010165	response to X-ray	8/1485	32/18903	0.00271672789327162	0.0197340185181531	0.014775677023203	DNM2/LIG4/NIPBL/TP53BP1/XRCC5/ERCC1/XRCC6/NUCKS1	8
BP	GO:0045070	positive regulation of viral genome replication	8/1485	32/18903	0.00271672789327162	0.0197340185181531	0.014775677023203	TOP2B/TRIM38/PKN2/DDB1/HACD3/PPIA/ADAR/RAD23A	8
BP	GO:0099022	vesicle tethering	8/1485	32/18903	0.00271672789327162	0.0197340185181531	0.014775677023203	EXOC4/TRAPPC8/STARD3/TRAPPC5/TRAPPC12/TRIP11/EXOC7/TRAPPC3	8
BP	GO:0090316	positive regulation of intracellular protein transport	23/1485	157/18903	0.00271843530153659	0.0197340185181531	0.014775677023203	JUP/CD81/EDEM1/TRIM28/FBXW7/HPS4/NPEPPS/RIPOR1/RNF31/MAPK14/YWHAE/ZDHHC2/HUWE1/GSK3B/TARDBP/TMEM30A/AKT2/DMAP1/IPO5/UBR5/ICE1/SORL1/PCM1	23
BP	GO:0045730	respiratory burst	9/1485	39/18903	0.00272184255414259	0.0197340185181531	0.014775677023203	INSR/CD24/CYBC1/BCR/NCF4/PIK3CG/PIK3CD/RAC1/NCF1	9
BP	GO:1905168	positive regulation of double-strand break repair via homologous recombination	9/1485	39/18903	0.00272184255414259	0.0197340185181531	0.014775677023203	PARP1/POGZ/ARID2/RUVBL2/EP400/VPS72/WAS/DMAP1/ACTR2	9
BP	GO:0002279	mast cell activation involved in immune response	11/1485	54/18903	0.00278538844769964	0.020155642445842	0.0150913643210057	LAT2/SYK/BTK/PIK3CG/MILR1/GAB2/PIK3CD/LGALS9/SNAP23/VAMP8/PTPN6	11
BP	GO:0071168	protein localization to chromatin	11/1485	54/18903	0.00278538844769964	0.020155642445842	0.0150913643210057	TASOR/CDK9/RB1/SPI1/SETD2/VCP/NIPBL/RUVBL2/PIH1D1/WBP2/RAD21	11
BP	GO:0031623	receptor internalization	19/1485	121/18903	0.00279443478135562	0.0201626212938898	0.0150965896735944	GRK2/CD81/INSR/SYK/DNM2/TBC1D5/ANKRD13D/PLCG2/CLTC/MKLN1/NUMB/PPP3R1/HGS/DTNBP1/ATXN2/SNX1/CD9/PICALM/ARRB2	19
BP	GO:0010634	positive regulation of epithelial cell migration	25/1485	176/18903	0.00279651589985785	0.0201626212938898	0.0150965896735944	SCARB1/MAP4K4/HSPB1/ATP5F1B/PTK2/HDAC7/PIK3CG/PIK3CD/RHOB/PLCG2/MAP3K3/ROCK2/PTK2B/ATP5F1A/MAPRE2/HMGB1/GPI/RAB11A/CALR/AAMP/ZNF580/RAC1/HIF1A/FOXP1/TGFBR2	25
BP	GO:0006997	nucleus organization	21/1485	139/18903	0.00279701471797875	0.0201626212938898	0.0150965896735944	PRKCB/NUMA1/PAFAH1B1/BAZ2A/SUN2/AGFG1/CTDNEP1/LMNB1/ANKLE2/REEP3/AKAP8L/PML/TARDBP/LEMD3/SELENOF/DCTN1/SMARCA5/BANF1/TOR1AIP1/NOLC1/UBE2I	21
BP	GO:0070972	protein localization to endoplasmic reticulum	14/1485	78/18903	0.00279714224505201	0.0201626212938898	0.0150965896735944	EDEM1/TAPT1/MAN1A1/BAG6/RAB3GAP1/KDELR1/GET3/UBAC2/OS9/SRP9/SEC61A1/GPAA1/SEC63/RAB10	14
BP	GO:0022613	ribonucleoprotein complex biogenesis	56/1485	489/18903	0.00281986598284292	0.0203068383639218	0.0152045709672201	DDX17/PTEN/CHD7/DDX39B/PRPF8/LUC7L3/EIF3F/XPO1/EIF3B/PRKDC/LUC7L/GLUL/CPSF6/RBIS/LUC7L2/SF3B3/SRSF1/SF3A2/AGO2/DICER1/SETX/RUVBL2/DENR/XRCC5/HTATSF1/DHX30/SF3B1/CPSF7/SRSF9/UTP6/KRI1/USP4/RRP7A/TXNL4A/SF3A1/NGRN/EXOSC10/CUL4A/SF3B4/RBM5/PIH1D1/WDR74/SNRNP200/EIF4H/DDX54/SRSF6/NOL8/ADAR/PRPF6/NOLC1/CDC73/LSM2/DHX9/MCTS1/EIF2S3/EIF5	56
BP	GO:0007044	cell-substrate junction assembly	16/1485	95/18903	0.00285352108516302	0.0205294226290602	0.0153712290256945	PTPRK/PTEN/MAP4K4/MACF1/PTK2/BCR/RCC2/ROCK2/PTK2B/ITGA5/RHOA/ARHGEF7/BCL2/RAC1/ROCK1/ACTG1	16
BP	GO:0046824	positive regulation of nucleocytoplasmic transport	12/1485	62/18903	0.00286680627143134	0.0206051700759128	0.0154279442765187	JUP/TRIM28/MAPK14/KHDRBS1/CPSF6/YWHAE/GSK3B/TARDBP/DMAP1/IPO5/UBR5/DHX9	12
BP	GO:0001817	regulation of cytokine production	87/1485	826/18903	0.00295988787656655	0.0212467796529141	0.0159083439414954	MDK/ALOX5/RUNX1/CD81/SPTBN1/CD34/IGF2BP1/TIA1/LEF1/CD74/CD24/HSPB1/AKAP12/LILRA2/SYK/BTK/HDAC7/EIF2AK3/LAPTM5/SASH3/PIK3CG/CD58/SMAD4/TNFRSF21/C1QTNF4/GAPDH/XBP1/ARHGEF2/TRIM27/INPP5D/PIK3CD/CSK/RFTN1/IRAK3/IGF2BP3/PLCG2/SPN/BANK1/LGALS9/ROCK2/TRIM38/MAPK14/SETD2/APP/CD200/POU2AF1/NCKAP1L/PNP/CARD8/IRAK1/HDAC2/IRF7/IFI16/DICER1/HLA-DPA1/PML/G3BP1/MAPKAPK2/PTPN11/SLC7A5/MYD88/GSDMD/CUEDC2/STMP1/AG…	87
BP	GO:0060322	head development	86/1485	815/18903	0.00296419943307336	0.0212467796529141	0.0159083439414954	SMAD1/CDK6/ZMIZ1/MDK/HAP1/PAX5/IGF2BP1/PTEN/LEF1/CHD7/SHANK3/FPGS/CDK5RAP3/TOP2B/BCR/RBBP4/PBX2/NIN/RAPGEF2/HNRNPD/MAP2K2/ZSWIM6/KDM1A/CSK/ARID5B/PAFAH1B1/CSNK1E/SLC38A2/PRKDC/ATP2B4/UBE3A/ANKRD11/SETD2/APP/BPTF/BAG6/YWHAH/MBOAT7/PPP3CC/KDM4B/NUMB/YWHAE/NIPBL/GNB4/RERE/MAPK1/RHOA/DYNLL1/RAB3GAP1/GIT2/DTNBP1/GSK3B/G6PD/CREB1/XRCC5/CTNNB1/HOOK3/PTPN11/SUDS3/KDM2B/NAPA/NDE1/AIF1/ATP5PB/ATRX/TUBGCP2/…	86
BP	GO:0009135	purine nucleoside diphosphate metabolic process	17/1485	104/18903	0.00296744320503577	0.0212467796529141	0.0159083439414954	CBFA2T3/MPP1/INSR/PFKL/GAPDH/ENTPD4/OGT/APP/DHTKD1/AK2/AK3/GPI/ZBTB7A/ALDOA/HIF1A/EP300/TPI1	17
BP	GO:0009179	purine ribonucleoside diphosphate metabolic process	17/1485	104/18903	0.00296744320503577	0.0212467796529141	0.0159083439414954	CBFA2T3/MPP1/INSR/PFKL/GAPDH/ENTPD4/OGT/APP/DHTKD1/AK2/AK3/GPI/ZBTB7A/ALDOA/HIF1A/EP300/TPI1	17
BP	GO:0032956	regulation of actin cytoskeleton organization	44/1485	365/18903	0.00297140740697077	0.0212548041790493	0.0159143522365788	CCN2/MDK/FCHSD2/SPTBN1/WASHC4/DBN1/WASF2/SPTAN1/SHANK3/SSH2/SMAD4/WASHC1/TRIM27/SORBS3/FSCN1/GSN/RHOB/CCDC88A/ADD1/WASF1/ROCK2/ARHGAP17/PTK2B/TAOK1/NCKAP1L/RHOA/STMN1/NCK2/PAK2/SWAP70/FLII/WAS/MYADM/TMOD3/CAPG/ARFGEF1/CD2AP/IQGAP1/RAC1/BST2/PYCARD/CYFIP2/ROCK1/ACTG1	44
BP	GO:0009411	response to UV	22/1485	149/18903	0.00301029734514328	0.0215124021557801	0.016107226511147	MME/TP53INP1/PTPRK/MSH6/INO80/KDM1A/PARP1/CAT/UBE2A/TP53I13/RUVBL2/PML/DDB1/ERCC5/RO60/ERCC1/CUL4A/BCL2/CREBBP/MYC/EP300/BAX	22
BP	GO:0030433	ubiquitin-dependent ERAD pathway	15/1485	87/18903	0.00301928081654605	0.0215182913366002	0.0161116359847496	EDEM1/MAN1A1/SYVN1/STT3B/BAG6/VCP/FAF1/CANX/DNAJC10/OS9/RNF5/CALR/UBXN4/AUP1/UBQLN1	15
BP	GO:0048145	regulation of fibroblast proliferation	15/1485	87/18903	0.00301928081654605	0.0215182913366002	0.0161116359847496	CDK6/ZMIZ1/TP53INP1/CD74/KMT2A/LIG4/RNASEH2B/PARP10/PML/CTNNB1/CDK4/CDC73/DHX9/MYC/BAX	15
BP	GO:0051099	positive regulation of binding	25/1485	177/18903	0.00301975754007941	0.0215182913366002	0.0161116359847496	TRIM28/CDK9/RB1/PKD1/RAPGEF2/HNRNPL/KDM1A/PARP1/ADD1/PLCL2/APP/EIF4G1/STMN1/GSK3B/HMBOX1/CTNNB1/USP33/FKBP1A/HSF1/HMGB1/CALM3/DHX9/USP9X/MARK3/EP300	25
BP	GO:0007229	integrin-mediated signaling pathway	18/1485	113/18903	0.00303812239969164	0.0216285380359	0.0161941822547975	CCN2/VAV3/ITGA4/ADAM10/SYK/PTK2/RCC2/PTK2B/ITGA5/VAV1/MYH9/CUL3/CTNNA1/NME2/PHACTR4/PTPN11/FERMT3/CCM2	18
BP	GO:0051972	regulation of telomerase activity	10/1485	47/18903	0.00306172975329557	0.0217345013351229	0.0162735213657945	HNRNPD/HNRNPA2B1/MAPK1/HMBOX1/XRCC5/CTNNB1/CCT2/PNKP/MYC/CCT4	10
BP	GO:0071470	cellular response to osmotic stress	10/1485	47/18903	0.00306172975329557	0.0217345013351229	0.0162735213657945	YBX3/RCSD1/LRRC8C/STK39/ARHGEF2/SLC12A6/CAB39/NFAT5/XRCC5/PYCARD	10
BP	GO:1900368	regulation of post-transcriptional gene silencing by RNA	10/1485	47/18903	0.00306172975329557	0.0217345013351229	0.0162735213657945	PUM2/MAP2K2/PUM1/TIAL1/EIF4G1/ELAVL1/NEAT1/PPP3CA/ADAR/DHX9	10
BP	GO:0072593	reactive oxygen species metabolic process	31/1485	235/18903	0.00308388727903465	0.02187102221137	0.0163757402003667	CCN2/ALOX5/PRDX1/FOXO1/GNAI2/PXDN/SYK/BCR/NCF4/PREX1/PIKFYVE/PLCG2/MAPK14/CAT/PTK2B/CCS/VAV1/ROMO1/RHOA/G6PD/NNT/ATP5IF1/ABCB7/ARF4/PRDX3/NDUFA13/BCL2/RAC1/HIF1A/NCF1/TGFBR2	31
BP	GO:0002700	regulation of production of molecular mediator of immune response	26/1485	187/18903	0.00314209687891835	0.0222358826782093	0.016648926343959	MZB1/CD81/CD74/SYK/BTK/HMCES/LAPTM5/SASH3/XBP1/NSD2/IRAK3/PLCG2/TP53BP1/CD22/PKN1/KMT5B/MAPKAPK2/SLC7A5/MYD88/PHB2/CUEDC2/GPI/STAT6/BST2/PYCARD/RIF1	26
BP	GO:0043299	leukocyte degranulation	14/1485	79/18903	0.00315921377016347	0.0222358826782093	0.016648926343959	LAT2/SYK/BCR/BTK/PIK3CG/MILR1/SPI1/GAB2/PIK3CD/LGALS9/NCKAP1L/SNAP23/VAMP8/LAMP1	14
BP	GO:0007064	mitotic sister chromatid cohesion	7/1485	26/18903	0.00316508082536651	0.0222358826782093	0.016648926343959	RB1/PDS5A/POGZ/NIPBL/SMC1A/PDS5B/ATRX	7
BP	GO:0032515	negative regulation of phosphoprotein phosphatase activity	7/1485	26/18903	0.00316508082536651	0.0222358826782093	0.016648926343959	GNAI2/BOD1L1/ROCK2/NCKAP1L/GSK3B/FKBP1A/ROCK1	7
BP	GO:0034453	microtubule anchoring	7/1485	26/18903	0.00316508082536651	0.0222358826782093	0.016648926343959	NIN/CEP350/GSK3B/HOOK3/CEP57/DCTN1/PCM1	7
BP	GO:0034643	establishment of mitochondrion localization, microtubule-mediated	7/1485	26/18903	0.00316508082536651	0.0222358826782093	0.016648926343959	HAP1/WASF1/TRAK1/LRPPRC/RHOT2/ARMCX3/HIF1A	7
BP	GO:0035994	response to muscle stretch	7/1485	26/18903	0.00316508082536651	0.0222358826782093	0.016648926343959	PTK2/GSN/MAPK14/CTNNB1/GPI/RAF1/NFKB1	7
BP	GO:0047497	mitochondrion transport along microtubule	7/1485	26/18903	0.00316508082536651	0.0222358826782093	0.016648926343959	HAP1/WASF1/TRAK1/LRPPRC/RHOT2/ARMCX3/HIF1A	7
BP	GO:1900151	regulation of nuclear-transcribed mRNA catabolic process, deadenylation-dependent decay	7/1485	26/18903	0.00316508082536651	0.0222358826782093	0.016648926343959	IGF2BP1/HNRNPD/RC3H1/HNRNPU/AGO2/SYNCRIP/DHX9	7
BP	GO:1902455	negative regulation of stem cell population maintenance	7/1485	26/18903	0.00316508082536651	0.0222358826782093	0.016648926343959	RBBP4/OGT/HDAC2/SUDS3/SINHCAF/HDAC1/ZNF706	7
BP	GO:0034249	negative regulation of cellular amide metabolic process	36/1485	285/18903	0.00317477552663296	0.022283048884114	0.0166842416358858	HAP1/IGF2BP1/TIA1/PAN3/CAPRIN1/DAPK1/EIF2AK3/HNRNPD/GAPDH/IGF2BP3/BANK1/RC3H1/ROCK2/PUM1/DCP2/HNRNPU/ILF3/SHFL/EIF4G1/AGO2/TARDBP/TUT4/RC3H2/CNOT2/GIGYF2/CNOT8/SRP9/EIF4EBP2/CALR/XRN1/SYNCRIP/IREB2/DHX9/SORL1/NCL/ROCK1	36
BP	GO:1903321	negative regulation of protein modification by small protein conjugation or removal	16/1485	96/18903	0.00318027619865508	0.0223001056227151	0.0166970127225455	SOX4/TRIM44/OGT/DNAJA1/TRIP12/U2AF2/GPS2/PARP10/HMG20B/CTNNB1/USP4/OTUB1/UBR5/PPIA/ARRB2/BUB3	16
BP	GO:0019725	cellular homeostasis	82/1485	773/18903	0.00318317226748321	0.0223001056227151	0.0166970127225455	TTC7A/PRDX1/HAP1/FOXO1/CD19/ITPR1/FBXW7/CHD7/ATP2A3/SMARCA4/ATP5F1B/PRKCB/SHANK3/GRINA/P2RX1/SOX4/STK39/SMAD4/TXNRD1/UBE2S/XBP1/SLC9A7/UBASH3B/RNASEK/SMARCB1/SLC12A2/PLCG2/RAP1GDS1/ATP2B4/UBE3A/APP/PTK2B/SLC12A6/TAOK1/EGLN1/ATP6AP1/YWHAE/CLIC4/MAPK1/GLRX5/ATP1B3/PML/APEX1/ATP6V0C/AP3D1/SLC39A10/EGLN2/ABCB7/E2F4/DCTN1/DIAPH1/LAMP2/FKBP1A/PRDX3/TRPM7/TCIRG1/RAF1/PIH1D1/NCOA4/CALR/ERP44/ATP6V0D1/RHO…	82
BP	GO:0032922	circadian regulation of gene expression	13/1485	71/18903	0.00325758895554928	0.022713851661709	0.0170068015187899	NRIP1/KMT2A/CSNK1E/TOP1/OGT/MTA1/HNRNPU/HDAC2/HUWE1/PML/HDAC1/MYCBP2/KDM5A	13
BP	GO:0002467	germinal center formation	5/1485	14/18903	0.00325950118838556	0.022713851661709	0.0170068015187899	MEF2C/KLHL6/RC3H1/ADA/PKN1	5
BP	GO:0072393	microtubule anchoring at microtubule organizing center	5/1485	14/18903	0.00325950118838556	0.022713851661709	0.0170068015187899	NIN/GSK3B/HOOK3/DCTN1/PCM1	5
BP	GO:0072672	neutrophil extravasation	5/1485	14/18903	0.00325950118838556	0.022713851661709	0.0170068015187899	MDK/PECAM1/PIK3CG/PIK3CD/CD99	5
BP	GO:0000184	nuclear-transcribed mRNA catabolic process, nonsense-mediated decay	9/1485	40/18903	0.0032714870213057	0.022713851661709	0.0170068015187899	SMG1/UPF2/UPF3B/SMG7/HNRNPAB/DCP2/EXOSC10/CASC3/SECISBP2	9
BP	GO:0002183	cytoplasmic translational initiation	9/1485	40/18903	0.0032714870213057	0.022713851661709	0.0170068015187899	EIF4A1/EIF3F/EIF3B/EIF4G1/DENR/EIF4H/MCTS1/EIF2S3/EIF5	9
BP	GO:1901998	toxin transport	9/1485	40/18903	0.0032714870213057	0.022713851661709	0.0170068015187899	ADAM10/DNAJA1/CCT7/COPB2/CCT5/COPZ1/CCT2/CCT3/CCT4	9
BP	GO:0009605	response to external stimulus	264/1485	2886/18903	0.00327210971908023	0.022713851661709	0.0170068015187899	CDK6/MEF2C/GAB1/MDK/JUP/CIITA/STK24/ALOX5/CD81/PRDX1/SEMA6A/CD34/PSMA6/JUND/FOXO1/DDX17/TRIM28/IGLL1/PABPN1/PTEN/MPP1/PPP1R14B/VAV3/LEF1/SCARB1/CD74/CHD7/CD24/ADNP/ITGA4/TRAF3IP2/HSPB1/AKAP12/ENG/LILRA2/EEF1G/PIK3AP1/SHANK3/GNAI2/DAPK1/RB1/ADAM10/TLE5/CYBC1/SYK/PKD1/DNMT3A/CSF3R/TFPI/SERINC5/PTK2/GNAQ/BCR/NLRC5/BRD4/BTK/CMTM7/EIF2AK3/PLIN3/GABARAP/PREX1/PIK3C3/TRIM24/PUM2/STK39/PIK3CG/GBP4/CD58/S…	264
[truncated: 768 more rows]
