# Supplementary material for: Immunometabolic Dysregulation in B-Cell Acute Lymphoblastic Leukemia Revealed by Single-Cell RNA Sequencing: Perspectives on Subtypes and Potential Therapeutic Targets
Source: Int J Mol Sci. 2025 Oct 14;26(20):9996. doi: 10.3390/ijms26209996 (PMC12563021; doi:10.3390/ijms26209996)
Supplement: Supplementary file 1 [file ijms-26-09996-s001.zip › Supplementary Table S7/KEGG_result_Cluster1.csv]

ID	Description	GeneRatio	BgRatio	pvalue	p.adjust	qvalue	geneID	Count
hsa05171	Coronavirus disease - COVID-19	42/122	238/9434	3.32140413701492e-37	5.24781853648357e-35	4.75485223825293e-35	6231/6157/23521/6224/6144/6160/9349/6129/6194/6147/6155/6204/6235/6133/6232/4736/6222/6169/6205/6217/6230/6122/6187/6138/6181/6124/11224/6203/6168/9636/6128/7311/6164/25873/6137/6193/6161/6165/6233/6189/6146/6223	42
hsa00190	Oxidative phosphorylation	13/122	138/9434	2.24199609971899e-08	1.771176918778e-06	1.60479720821991e-06	522/7381/514/10632/539/10476/9551/516/498/509/521/8992/518	13
hsa04714	Thermogenesis	13/122	235/9434	1.01099366679046e-05	0.000532456664509645	0.000482439083100011	6194/522/7381/514/10632/539/10476/9551/516/498/509/521/518	13
hsa05012	Parkinson disease	12/122	271/9434	0.000193131944902056	0.0076287118236312	0.00691209065965252	522/7381/514/539/10476/516/498/509/7311/518/6233/5705	12
hsa04640	Hematopoietic cell lineage	7/122	100/9434	0.000301422038622107	0.00824559097664806	0.00747102180429138	915/3575/917/924/914/4311/100133941	7
hsa05415	Diabetic cardiomyopathy	10/122	205/9434	0.000313123707973977	0.00824559097664806	0.00747102180429138	522/7381/514/539/10476/516/498/509/518/142	10
hsa05340	Primary immunodeficiency	4/122	38/9434	0.00139893954988934	0.0315760641260737	0.0286098915466091	915/3575/3932/5788	4
