# Supplementary material for: Immunometabolic Dysregulation in B-Cell Acute Lymphoblastic Leukemia Revealed by Single-Cell RNA Sequencing: Perspectives on Subtypes and Potential Therapeutic Targets
Source: Int J Mol Sci. 2025 Oct 14;26(20):9996. doi: 10.3390/ijms26209996 (PMC12563021; doi:10.3390/ijms26209996)
Supplement: Supplementary file 1 [file ijms-26-09996-s001.zip › Supplementary Table S7/KEGG_result_Cluster2.csv]

ID	Description	GeneRatio	BgRatio	pvalue	p.adjust	qvalue	geneID	Count
hsa05171	Coronavirus disease - COVID-19	43/164	238/9434	2.04598887703769e-32	4.21473708669764e-30	4.15658792913973e-30	6204/6235/6169/6144/6168/6232/9349/6160/6155/6224/6181/6133/6157/6147/6217/6194/3572/23521/6167/6129/6222/6230/6146/6205/6234/6218/6170/6229/6165/6227/6125/6171/25873/6223/11224/6206/6154/6233/7311/6210/4736/6161/51187	43
hsa03015	mRNA surveillance pathway	11/164	103/9434	1.57188754407889e-06	0.000161904417040126	0.000159670682109067	8731/2521/10250/5411/5500/2107/10767/51585/23049/10914/2935	11
hsa04137	Mitophagy - animal	10/164	105/9434	1.33586371938813e-05	0.000917293087313184	0.000904637536287402	468/9958/6233/7311/3091/54543/9804/3845/665/81631	10
hsa03040	Spliceosome	14/164	235/9434	5.76699367624513e-05	0.00297000174326624	0.00292902573556661	6434/29896/2521/58517/25949/1655/3192/51729/8896/55119/6430/55660/6429/6427	14
hsa04120	Ubiquitin mediated proteolysis	9/164	142/9434	0.000807973127115306	0.0332884928371506	0.0328292239017377	7328/329/8925/8452/6233/7311/6921/1642/7320	9
