# Supplementary material for: Immunometabolic Dysregulation in B-Cell Acute Lymphoblastic Leukemia Revealed by Single-Cell RNA Sequencing: Perspectives on Subtypes and Potential Therapeutic Targets
Source: Int J Mol Sci. 2025 Oct 14;26(20):9996. doi: 10.3390/ijms26209996 (PMC12563021; doi:10.3390/ijms26209996)
Supplement: Supplementary file 1 [file ijms-26-09996-s001.zip › Supplementary Table S7/KEGG_result_Cluster3.csv]

ID	Description	GeneRatio	BgRatio	pvalue	p.adjust	qvalue	geneID	Count
hsa05012	Parkinson disease	64/495	271/9434	1.58064151743966e-25	4.99482719510931e-23	3.91000796419283e-23	203068/10376/805/7494/7846/7314/5685/1843/9246/4698/6647/7416/4707/51079/5695/292/7385/5683/5691/29796/5702/808/5694/1347/598/1349/5710/4694/27089/51465/5690/581/4709/5693/1345/4722/2773/5708/5705/374291/6391/5709/4696/7317/293/54205/5700/5688/5689/7384/5706/5704/1537/5714/5682/4711/9167/468/10383/4728/5719/4710/5686/7417	64
hsa05016	Huntington disease	66/495	311/9434	1.68996829434546e-23	2.67014990506583e-21	2.09022394300623e-21	2876/203068/10376/548644/7846/5685/3066/1173/4698/6647/7416/4707/51079/5695/292/7385/5436/5683/5691/29796/5702/5694/1347/1349/5710/4694/5440/27089/5690/581/4709/5693/1345/4722/5435/5708/5439/5441/5705/374291/6391/55860/5709/4696/293/54205/5700/5688/5689/6648/7384/5706/5704/1537/5714/5682/3065/4711/5438/9167/10383/4728/5719/4710/5686/7417	66
hsa05020	Prion disease	61/495	278/9434	1.49176997537744e-22	1.57133104073091e-20	1.23005594460947e-20	203068/10376/7846/5685/1958/4689/4698/6647/7416/4707/51079/5695/292/7385/3312/5683/5691/29796/5702/5694/1347/1349/5710/4694/27089/5690/581/4709/5693/5879/1345/4722/1388/5708/5705/10963/374291/6391/5709/4696/293/54205/5700/5688/5689/7384/5706/5704/1537/5714/5682/4711/9167/468/10383/5530/4728/5719/4710/5686/7417	61
hsa03050	Proteasome	26/495	46/9434	5.80547528542253e-22	4.5863254754838e-20	3.59022813703762e-20	5685/5721/51371/5720/5698/5695/5683/5696/5691/5702/5694/5710/5690/5693/5708/5705/5709/5700/5688/5689/5706/5704/5714/5682/5719/5686	26
hsa05014	Amyotrophic lateral sclerosis	65/495	371/9434	1.76473907101489e-18	1.11531509288141e-16	8.73081435133683e-17	2876/203068/10376/7494/7846/144983/5685/6428/4698/6647/7416/4707/51079/5695/7385/5683/5691/29796/5702/5694/1347/598/1349/5710/4694/27089/5690/581/4709/5693/5879/1345/4722/5708/3178/5705/847/374291/6391/55860/5709/4696/4218/71/54205/5700/5688/5689/3181/7384/5706/5704/1537/5714/5682/637/4711/9167/468/10383/5530/4728/5719/4710/5686	65
hsa05010	Alzheimer disease	64/495	391/9434	1.14198866866232e-16	6.01447365495488e-15	4.70819889711658e-15	203068/10376/805/7494/7846/5685/3643/4698/7416/4707/51079/5695/2597/292/7385/5683/5691/29796/5702/808/4311/5694/1347/1349/823/5710/4694/27089/5690/4709/5693/1345/4722/5708/5705/374291/6391/5709/57142/4696/293/3028/54205/5700/5688/5689/7384/5706/5704/55851/1537/5714/5682/637/4711/9167/468/10383/5530/4728/5719/4710/5686/7417	64
hsa05022	Pathways of neurodegeneration - multiple diseases	72/495	483/9434	2.11981154214464e-16	9.56943496168151e-15	7.4910633444209e-15	2876/203068/10376/805/7494/7846/7314/5685/9246/4698/6647/7416/4707/5579/51079/5695/292/7385/5683/5691/29796/5702/808/5694/1347/598/1349/823/5710/4694/27089/51465/5690/581/4709/5693/5879/1345/4722/5708/5705/847/374291/6391/55860/5709/4696/4218/7317/293/3028/54205/5700/5688/5689/7384/5706/5704/1537/5714/5682/637/4711/9167/468/10383/5530/4728/5719/4710/5686/7417	72
hsa05017	Spinocerebellar ataxia	30/495	144/9434	5.12017960422321e-11	2.02247094366817e-09	1.58321343025323e-09	7494/5685/7416/10528/5579/5695/292/5683/5691/5702/5694/25814/5710/5690/5693/5708/5705/5709/293/54205/5700/5688/5689/5706/5704/5714/5682/5719/5686/7417	30
hsa04932	Non-alcoholic fatty liver disease	30/495	157/9434	4.81499210232195e-10	1.69059722703748e-08	1.32341888192475e-08	7494/2353/3643/22877/4698/4707/51079/7385/29796/1347/1349/4694/27089/581/4709/5879/1345/4722/374291/6391/4696/54205/7384/1537/637/4711/9167/468/4728/4710	30
hsa05415	Diabetic cardiomyopathy	34/495	205/9434	1.68690972679438e-09	5.33063473667023e-08	4.17288195575451e-08	142/3643/4689/4698/7416/4707/5579/51079/2597/292/7385/5499/29796/1347/1349/4694/27089/4709/5879/1345/4722/5160/374291/6391/4696/293/7384/1537/4711/9167/4728/4710/7417/5501	34
hsa00190	Oxidative phosphorylation	27/495	138/9434	2.10428023323254e-09	6.04502321546803e-08	4.73211344315452e-08	4698/533/4707/51079/7385/29796/1347/1349/4694/27089/4709/529/1345/4722/8992/374291/6391/4696/54205/7384/9114/1537/4711/9167/4728/4710/9550	27
hsa03040	Spliceosome	36/495	235/9434	5.08711106889153e-09	1.3396059148081e-07	1.04865886069255e-07	144983/3190/6427/6428/6431/27316/4670/3183/8683/6634/6629/3312/6426/6632/22916/6635/57819/51690/1655/23658/6637/6628/6625/26121/57187/11017/3178/22827/5093/27258/9939/11157/84950/25804/4809/6430	36
hsa05169	Epstein-Barr virus infection	33/495	204/9434	5.64888785163158e-09	1.37311427778122e-07	1.07488959120115e-07	3122/3123/896/3108/3115/930/3119/3113/3109/3665/3117/695/3066/9636/1019/29760/5702/5710/581/5879/5708/5705/5709/54205/5700/5706/5704/1021/5714/6890/3065/637/5719	33
hsa04145	Phagosome	26/495	159/9434	1.94269299295724e-07	4.38493561267492e-06	3.43257784469889e-06	3122/203068/10376/3123/3108/3115/7846/3119/3113/3109/4689/3117/1781/533/23480/529/7879/5879/8992/71/8417/9114/6890/5878/10383/9550	26
hsa05164	Influenza A	27/495	173/9434	3.00251438785675e-07	6.32529697708488e-06	4.95151495541288e-06	3122/3123/896/3108/3115/3119/3113/3109/3665/3117/4599/7416/5579/8766/1019/292/581/293/71/54205/2224/29108/1021/8106/637/10241/11100	27
hsa05166	Human T-cell leukemia virus 1 infection	31/495	224/9434	6.25979507226721e-07	1.23630952677277e-05	9.67797264462365e-06	3122/3123/2353/896/3108/3115/5902/1958/3119/3113/3109/3117/2114/5901/7416/1019/6929/292/598/9184/581/1388/119504/293/2224/6688/246184/468/5530/51529/7417	31
hsa05208	Chemical carcinogenesis - reactive oxygen species	31/495	227/9434	8.40505167843604e-07	1.56235078257988e-05	1.22302609562382e-05	2353/4698/6647/7416/4707/10327/51079/292/7385/29796/1347/1349/4694/27089/4709/5879/1345/4722/847/374291/6391/4696/293/6648/7384/1537/4711/9167/4728/4710/7417	31
hsa03420	Nucleotide excision repair	14/495	63/9434	3.46489544405492e-06	6.08281644622976e-05	4.76169841726846e-05	548644/5111/9978/5436/5425/6118/5440/5435/5439/5441/54107/6119/5886/5438	14
hsa01230	Biosynthesis of amino acids	15/495	75/9434	6.27195079636151e-06	0.000104312444823697	8.16569771271443e-05	226/3418/5211/5315/5230/2023/2597/2752/29920/7086/6888/7167/27430/3421/3420	15
hsa01200	Carbon metabolism	19/495	117/9434	9.63063230108906e-06	0.000152163990357207	0.000119115715302944	226/3418/5211/5315/2098/5230/84532/1892/2023/2597/7086/6888/5160/847/6391/7167/4190/3421/3420	19
hsa03030	DNA replication	10/495	36/9434	1.06628026336127e-05	0.000160449792010554	0.000125601935784411	5111/4176/4172/4174/5425/84153/6118/79621/54107/6119	10
hsa04612	Antigen processing and presentation	15/495	81/9434	1.67440265259143e-05	0.000240505108281314	0.000188270154717218	3122/3123/3108/3115/3119/3113/972/3109/5721/3117/5720/3320/3312/8625/6890	15
hsa05168	Herpes simplex virus 1 infection	24/495	182/9434	2.66361704044413e-05	0.000365957819469715	0.000286475974601543	3122/3123/3108/3115/3119/3113/972/3109/6427/3665/6428/6431/3117/8683/684/5499/6426/598/581/54205/6890/637/6430/5501	24
hsa04141	Protein processing in endoplasmic reticulum	23/495	171/9434	2.84206617775329e-05	0.00037420538007085	0.000292932259549133	7494/10130/9978/58505/6048/3320/3312/7095/23480/823/51465/23471/581/6500/1388/10134/23645/7323/3301/5886/746/468/6745	23
hsa05132	Salmonella infection	29/495	251/9434	4.9981406259776e-05	0.000631764975123569	0.000494552861938836	203068/10376/8655/2353/51176/7846/10092/55845/1781/3320/79792/2597/581/6500/7879/23265/5879/83658/55860/387/71/54205/29108/6990/27128/5878/10383/10097/10096	29
hsa05416	Viral myocarditis	13/495	70/9434	5.90787323806603e-05	0.000718033824318794	0.000562085105645958	3122/3123/3108/3115/3119/3113/3109/3117/1982/5879/71/54205/637	13
hsa04714	Thermogenesis	27/495	235/9434	9.96400264552269e-05	0.00116615734666117	0.000912881333995256	6598/6597/4698/25915/4707/51079/7385/29796/1347/6605/1349/4694/27089/28958/4709/1345/4722/374291/6391/4696/71/7384/1537/4711/9167/4728/4710	27
hsa03082	ATP-dependent chromatin remodeling	17/495	117/9434	0.000119577531675452	0.0013495178574801	0.00105641804299742	6598/3066/6597/125476/5928/9643/605/6605/10856/54107/64769/10933/71/5931/3065/11177/10467	17
hsa05310	Asthma	8/495	32/9434	0.000186611523875313	0.00203342212222755	0.00159178613831937	3122/3123/3108/3115/3119/3113/3109/3117	8
hsa05152	Tuberculosis	22/495	182/9434	0.000210038481699165	0.00221240534056454	0.00173189625260715	3122/805/3123/3108/3115/3119/3113/972/3109/3117/533/808/581/7879/8625/387/54205/9114/637/5878/3329/5530	22
hsa05031	Amphetamine addiction	12/495	69/9434	0.000217255480214329	0.0022146042499267	0.00173361758405322	805/2353/2354/3066/5579/5499/808/1388/3065/468/5530/5501	12
hsa04940	Type I diabetes mellitus	9/495	44/9434	0.00038273217207345	0.00377948019922531	0.00295862040912042	3122/3123/3108/3115/3119/3113/3109/3117/3329	9
hsa05323	Rheumatoid arthritis	14/495	95/9434	0.000404280334046837	0.0038712904714788	0.00303049054229687	3122/3123/2353/3108/3115/3119/3113/3109/3117/533/529/8992/9114/9550	14
hsa04110	Cell cycle	19/495	158/9434	0.000596265037602286	0.0055417574083036	0.00433815120236957	896/5111/7531/10971/4176/7533/9978/4172/3066/4174/1019/9184/6500/5518/119504/1021/246184/3065/51529	19
hsa05340	Primary immunodeficiency	8/495	38/9434	0.000657256716090274	0.00593408920812933	0.00464527303101396	973/930/100/3543/695/29760/8625/6890	8
hsa04640	Hematopoietic cell lineage	14/495	100/9434	0.000687371217791509	0.00603359180061435	0.00472316480061417	1791/100133941/3122/928/3123/3108/3115/930/3119/3113/3109/3117/933/4311	14
hsa05140	Leishmaniasis	12/495	79/9434	0.000783618705897517	0.00656583263076877	0.00513980902142126	65108/3122/3123/2353/3108/3115/3119/3113/3109/4689/3117/5579	12
hsa05330	Allograft rejection	8/495	39/9434	0.000789562151801308	0.00656583263076877	0.00513980902142126	3122/3123/3108/3115/3119/3113/3109/3117	8
hsa04662	B cell receptor signaling pathway	13/495	91/9434	0.000872050049801652	0.0070658414291621	0.00553122163841803	974/973/2353/55024/930/695/933/5579/971/29760/118788/5879/5530	13
hsa04672	Intestinal immune network for IgA production	9/495	50/9434	0.00102233484108598	0.00807644524457924	0.0063223338856633	3122/3123/3108/3115/3119/3113/3109/3117/7852	9
hsa05203	Viral carcinogenesis	22/495	205/9434	0.00109121619071879	0.00841034917724723	0.00658371771037008	896/5902/3190/7531/10971/5315/3665/7533/3066/2934/1019/51564/581/5879/1388/387/5700/9114/1021/3065/468/1654	22
hsa03020	RNA polymerase	7/495	34/9434	0.00163763866073401	0.0123212813521892	0.0096452402323933	548644/5436/5440/5435/5439/5441/5438	7
hsa03410	Base excision repair	8/495	44/9434	0.00180651921734934	0.0132758156437766	0.0103924606138824	5111/3146/142/79661/328/5425/54107/6996	8
hsa05332	Graft-versus-host disease	8/495	45/9434	0.00209839904497715	0.0150703204139268	0.0117972195112352	3122/3123/3108/3115/3119/3113/3109/3117	8
hsa03018	RNA degradation	11/495	78/9434	0.00237184226316518	0.0165714973497056	0.0129723580185903	84186/5211/2023/57819/51690/23658/27258/11157/25804/3329/29883	11
hsa00010	Glycolysis / Gluconeogenesis	10/495	67/9434	0.00241230657622297	0.0165714973497056	0.0129723580185903	226/5211/5315/5230/84532/2023/10327/2597/5160/7167	10
hsa04120	Ubiquitin mediated proteolysis	16/495	142/9434	0.00308787945352181	0.0207610618577211	0.016251997123799	7314/9978/9246/7324/7329/7319/51465/6500/27338/119504/7323/7317/246184/55294/51529/7334	16
hsa04728	Dopaminergic synapse	15/495	132/9434	0.00378820471735956	0.0249390143892838	0.0195225462407784	805/2353/2788/2791/5579/5499/808/1312/5518/1388/2773/2783/468/5530/5501	15
hsa05170	Human immunodeficiency virus 1 infection	21/495	213/9434	0.00394293339099664	0.025427896970509	0.0199052491274804	805/2353/2788/2791/9978/5579/684/1072/808/598/581/6500/5879/2773/7852/2185/54205/2783/6890/637/5530	21
hsa00020	Citrate cycle (TCA cycle)	6/495	30/9434	0.00409096509797696	0.0258548994192144	0.0202395115373597	3418/5160/6391/4190/3421/3420	6
hsa01232	Nucleotide metabolism	11/495	85/9434	0.00468075486616816	0.0290023242688067	0.0227033517760479	1633/100/1854/7298/203/51020/51727/4830/3615/3251/4833	11
hsa03060	Protein export	6/495	31/9434	0.00485260043490247	0.0294888795659458	0.0230842328380988	6726/9789/7917/7095/23480/6727	6
hsa04723	Retrograde endocannabinoid signaling	16/495	149/9434	0.00497281065920292	0.0296492107227947	0.0232097419049193	2788/2791/4698/4707/5579/51079/4694/4709/4722/2773/374291/4696/2783/4711/4728/4710	16
hsa04260	Cardiac muscle contraction	11/495	87/9434	0.00559377312293477	0.0326783067422716	0.0255809529794598	483/7171/7385/29796/1347/1349/27089/1345/7384/1537/9167	11
hsa05145	Toxoplasmosis	13/495	112/9434	0.005687679970965	0.0326783067422716	0.0255809529794598	3122/3123/3108/3115/240/3119/3113/3109/3117/3312/598/2773/54205	13
hsa03250	Viral life cycle - HIV-1	9/495	64/9434	0.00587131665670573	0.0330920598972061	0.0259048436903512	6598/4599/5901/684/6827/7852/5300/7936/29082	9
hsa03430	Mismatch repair	5/495	23/9434	0.00596913738652136	0.0330920598972061	0.0259048436903512	5111/5425/2956/6118/6119	5
hsa04114	Oocyte meiosis	15/495	139/9434	0.00614328933257722	0.0332971371700532	0.026065380529522	805/7531/10971/10734/7533/9978/5499/808/6500/5518/119504/246184/5530/51529/5501	15
hsa04022	cGMP-PKG signaling pathway	17/495	166/9434	0.00621687054757323	0.0332971371700532	0.026065380529522	805/4208/3643/483/7416/292/5499/808/1388/2773/293/387/2969/468/5530/7417/5501	17
hsa05320	Autoimmune thyroid disease	8/495	54/9434	0.00670747526701039	0.035019708200549	0.0274138288711826	3122/3123/3108/3115/3119/3113/3109/3117	8
hsa04144	Endocytosis	23/495	252/9434	0.00676013354504268	0.035019708200549	0.0274138288711826	8724/57132/6643/1173/10092/8766/51510/3312/830/7879/51160/7852/4218/387/55737/29082/27128/84364/51324/5878/10097/378/10096	23
hsa04218	Cellular senescence	16/495	157/9434	0.00817815332096239	0.0416822007971632	0.0326293044214968	805/896/10758/7416/5928/1019/292/5499/808/823/677/293/1021/5530/7417/5501	16
