# Supplementary material for: Immunometabolic Dysregulation in B-Cell Acute Lymphoblastic Leukemia Revealed by Single-Cell RNA Sequencing: Perspectives on Subtypes and Potential Therapeutic Targets
Source: Int J Mol Sci. 2025 Oct 14;26(20):9996. doi: 10.3390/ijms26209996 (PMC12563021; doi:10.3390/ijms26209996)
Supplement: Supplementary file 1 [file ijms-26-09996-s001.zip › Supplementary Table S7/KEGG_result_Cluster4.csv]

ID	Description	GeneRatio	BgRatio	pvalue	p.adjust	qvalue	geneID	Count
hsa03082	ATP-dependent chromatin remodeling	36/832	117/9434	9.26467031181234e-12	3.06660587320988e-09	1.80417263966872e-09	6597/8099/54617/605/57492/5928/29117/6599/6598/11176/55193/6603/2186/6601/9112/57459/29994/9219/3066/196528/1108/8289/10856/57634/9031/6605/6944/55929/5977/283899/3065/8467/6595/6602/54107/71	36
hsa04662	B cell receptor signaling pathway	29/832	91/9434	3.88710841835101e-10	6.43316443237091e-08	3.7848160915523e-08	975/930/10451/5579/11027/118788/971/6850/695/29760/5605/3635/5293/5336/55024/5533/7409/5594/933/5534/2932/208/973/5894/4775/5530/5879/4790/5777	29
hsa05152	Tuberculosis	42/832	182/9434	4.031186898134e-09	3.52861726194565e-07	2.0759872585783e-07	4261/3127/972/3118/6850/5289/3111/1432/5869/5533/537/5993/7132/5594/5534/3654/387/3122/1385/3113/3108/3109/527/4802/4615/3920/208/10312/5894/3329/9114/3117/5530/596/1387/637/3916/808/4790/533/2033/581	42
hsa05167	Kaposi sarcoma-associated herpesvirus infection	44/832	196/9434	4.26419004464732e-09	3.52861726194565e-07	2.0759872585783e-07	1021/3708/2791/51176/2782/5925/6850/1827/57580/5289/5294/5605/5293/2788/5336/1432/2790/5533/7132/59345/5594/5534/2783/3665/2932/1385/1499/9261/208/5894/1019/4775/2787/5530/1387/637/5879/808/3091/4790/4609/2033/3572/581	44
hsa05170	Human immunodeficiency virus 1 infection	45/832	213/9434	2.07666239015306e-08	1.37475050228133e-06	8.0880535195435e-07	162/3708/2791/2782/5579/2771/5747/2776/5605/5293/2788/5336/1432/8906/598/2185/2790/5533/7132/59345/5594/5534/3654/2783/5062/1642/23118/6891/4615/8451/208/8907/5894/811/4775/2787/5530/596/637/5879/808/4790/684/8065/581	45
hsa05132	Salmonella infection	49/832	251/9434	7.00934592687427e-08	3.61864576123131e-06	2.12895362005976e-06	51176/5289/5294/2597/5605/1785/5293/388/3840/9475/1432/5869/60412/3071/203068/7132/5594/3654/387/8655/9844/5585/27128/9842/10376/1499/10006/1778/23118/4615/79792/1639/10121/23265/208/55207/51164/10097/5894/596/3799/5879/4790/29108/4609/26999/581/10383/71	49
hsa05135	Yersinia infection	33/832	138/9434	7.65272517480942e-08	3.61864576123131e-06	2.12895362005976e-06	10163/10451/3676/5747/2776/5605/5293/9475/1432/2185/3678/7409/5594/6195/3654/387/9844/9815/5586/2932/8874/5585/23118/4615/7454/208/10097/4775/5879/4790/29108/6093/71	33
hsa05164	Influenza A	38/832	173/9434	9.05668397107963e-08	3.7472029930342e-06	2.20458754559175e-06	1021/4261/3127/8106/3118/5579/5605/5293/7514/896/3111/10241/7132/5594/3665/3122/3113/3108/3109/5371/4615/208/8766/5894/1019/3117/1387/637/9230/103/4599/11100/292/4790/29108/2033/581/71	38
hsa05163	Human cytomegalovirus infection	45/832	226/9434	1.32802185391535e-07	4.88416926273313e-06	2.87349757864726e-06	1021/4193/2778/3708/2791/2782/5579/2768/2771/5925/5747/2776/5605/5293/2788/9475/1432/2185/2790/5533/7132/59345/5594/5534/387/2783/2932/1385/1499/1388/6891/208/5894/811/1019/4775/2787/5530/637/5879/808/4790/4609/6093/581	45
hsa04120	Ubiquitin mediated proteolysis	33/832	142/9434	1.58278931896773e-07	5.2390326457832e-06	3.08227393693717e-06	4193/55294/8924/54926/7318/79444/84447/27338/7328/7337/7317/7319/8452/51433/9320/8554/10075/64326/9040/5371/7325/65264/7428/9039/1642/9246/7324/8451/57448/51366/10477/7329/8065	33
hsa05220	Chronic myeloid leukemia	22/832	77/9434	4.46019733513055e-07	1.23735204475541e-05	7.27969878453652e-06	1021/4193/861/5925/613/4089/5605/9846/5293/1487/598/5594/3066/5781/208/5894/3065/1019/4790/4609/7048/581	22
hsa03083	Polycomb repressive complex	23/832	83/9434	4.48586844020088e-07	1.23735204475541e-05	7.27969878453652e-06	26053/22955/5928/23512/57713/10238/1912/171023/8473/8535/57666/64319/3054/3066/1460/22823/84678/80012/3065/11335/84458/1387/2033	23
hsa05225	Hepatocellular carcinoma	36/832	170/9434	5.1240466830449e-07	1.27123810748594e-05	7.47906026029255e-06	1021/2549/5728/51176/6597/5579/5925/57492/29117/4089/5605/7296/6599/5293/6598/55193/5336/6603/598/6601/5594/196528/2932/8289/4087/1499/6605/208/5894/1019/6595/6602/4609/7048/581/71	36
hsa04071	Sphingolipid signaling pathway	29/832	122/9434	5.37683791685897e-07	1.27123810748594e-05	7.47906026029255e-06	5728/5579/2768/2771/2776/5605/9846/5293/4363/9475/5518/1432/253782/7132/9517/5594/387/29956/8698/208/5525/5894/596/637/5879/4790/5520/6093/581	29
hsa04110	Cell cycle	34/832	158/9434	7.16778324401549e-07	1.49882733756316e-05	8.8180333105163e-06	1021/4193/5925/23244/4089/7532/4176/5591/896/5518/4174/7533/7531/25836/7029/51433/3066/8243/2932/4172/4087/23047/1874/5525/546/3065/1019/10274/10735/1387/5885/9184/4609/2033	34
hsa05166	Human T-cell leukemia virus 1 infection	43/832	224/9434	7.24508682809988e-07	1.49882733756316e-05	8.8180333105163e-06	3127/5728/6929/3118/2114/5925/4089/5605/6688/5293/7514/896/4215/3111/598/5533/7132/5594/5534/51433/2874/3122/1385/3113/821/3108/4087/3109/1388/208/811/1019/4775/3117/5530/1387/9184/292/4790/4609/2033/7048/581	43
hsa04145	Phagosome	34/832	159/9434	8.36574023858111e-07	1.62885883468844e-05	9.58304609373069e-06	3127/949/3118/4689/5289/200576/3111/5869/203068/3678/537/9146/3122/3113/821/3108/3109/10376/527/1778/8417/6891/3920/29927/10312/811/9114/3117/3916/5879/533/653361/10383/71	34
hsa05168	Herpes simplex virus 1 infection	37/832	182/9434	1.0281906875872e-06	1.89072843106312e-05	1.1123700421265e-05	3127/972/3118/6850/9451/10189/5293/3111/598/3678/7132/3054/3654/6426/3665/3122/3113/3108/3109/5371/8683/5781/23118/6891/4615/208/1967/811/3117/596/637/6431/6429/4790/684/6427/581	37
hsa05169	Epstein-Barr virus infection	39/832	204/9434	2.64324439639771e-06	4.60480997477707e-05	2.7091424561417e-05	1021/4193/3127/930/3118/5925/6850/695/29760/965/5293/896/5336/3111/1432/3654/3066/3665/3122/7979/3113/3108/3109/23118/6891/4615/208/5708/3065/811/1019/5709/3117/596/637/5879/4790/4609/581	39
hsa04520	Adherens junction	23/832	93/9434	3.8890766842025e-06	6.43642191235514e-05	3.78673256093402e-05	10163/51176/3643/4089/8936/9475/81/5594/1495/387/1460/1499/83605/7454/1387/8826/5879/1457/2033/7048/5777/6093/71	23
hsa04612	Antigen processing and presentation	21/832	81/9434	4.56584434542318e-06	7.04044585702041e-05	4.14209726045087e-05	4261/3127/972/3118/3111/3308/3312/5993/3122/1385/3113/821/3108/3109/4802/6891/10197/811/3117/1508/5721	21
hsa05202	Transcriptional misregulation in cancer	38/832	201/9434	4.67945041856342e-06	7.04044585702041e-05	4.14209726045087e-05	4086/4193/4208/2078/3728/2322/861/4005/2308/5079/6929/2120/4299/1025/55589/8842/5747/2313/221037/4297/2130/6688/7468/4066/7403/3087/598/8148/3066/5371/8464/905/5546/3065/4790/4609/7048/581	38
hsa05100	Bacterial invasion of epithelial cells	20/832	78/9434	9.19829968619961e-06	0.000132375530266612	7.78803405925368e-05	23157/2549/10801/10163/4735/5747/1785/5293/8936/1213/3678/1495/387/9844/1499/1211/10097/23607/5879/71	20
hsa05014	Amyotrophic lateral sclerosis	58/832	371/9434	1.01244147106636e-05	0.000139632552884569	8.21498562049457e-05	9001/5687/506/9451/5289/10189/3181/7494/11273/9883/1432/847/598/7415/203068/9973/5533/6389/7132/509/5534/498/4701/100101267/23064/7979/23435/10376/6311/6396/517/4723/8021/1639/518/10121/7384/51164/5708/515/51079/5693/5686/5709/9818/5530/596/637/220988/3799/522/5879/29979/374291/4710/581/10383/71	58
hsa05140	Leishmaniasis	20/832	79/9434	1.13139224609829e-05	0.000149796333383413	8.81295012750245e-05	3127/3676/65108/3118/5579/4689/3111/1432/5594/3654/3122/3113/3108/3109/23118/4615/3117/4790/653361/5777	20
hsa04141	Protein processing in endoplasmic reticulum	33/832	171/9434	1.25665551745666e-05	0.000159981913953137	9.41219719552562e-05	9695/4121/9451/84447/7494/201595/56605/55768/7415/10130/3312/3301/821/54431/6396/823/8720/10956/1388/6184/6048/29927/11231/811/1650/10808/22872/596/23190/29979/1603/5886/581	33
hsa04218	Cellular senescence	31/832	157/9434	1.42390628615655e-05	0.000174560363228821	0.000102698893933318	1021/4193/2308/5728/3708/10758/5925/5928/5605/5293/10114/896/1432/5533/5594/5534/4087/823/9261/1874/208/54822/5894/1019/4775/5530/808/292/4790/4609/7048	31
hsa05131	Shigellosis	43/832	253/9434	1.89071735731024e-05	0.000223509801882032	0.00013149725981293	4193/23157/10801/2308/10163/3708/4735/5747/5289/9181/5293/55072/5336/7335/8936/9475/1432/10241/598/3678/7132/826/81/5594/387/9844/989/2932/27128/823/23118/4615/1729/208/10097/11335/596/5879/4790/29108/6093/581/71	43
hsa05145	Toxoplasmosis	24/832	112/9434	3.27858831133061e-05	0.000374211286569115	0.000220159287693707	4261/240/3127/3118/2771/79444/5294/3111/1432/598/3312/7132/5594/3654/3122/3113/3108/3109/23118/4615/208/3117/596/4790	24
hsa04670	Leukocyte transendothelial migration	24/832	116/9434	5.97486074624801e-05	0.000659226302336031	0.000387841837914345	10451/3676/5579/2771/5747/4689/5175/5293/5336/9475/4267/1432/2185/7409/81/1495/387/6494/1499/5781/5879/653361/6093/71	24
hsa04062	Chemokine signaling pathway	34/832	193/9434	6.68765158154847e-05	0.000714068604352434	0.000420107145190651	156/10451/2791/2782/5579/2771/5747/2776/57580/5294/5293/2788/5336/9475/2185/2790/7409/59345/5594/387/2783/9844/2932/7454/208/5894/2787/409/1794/10235/5879/4790/653361/6093	34
hsa04728	Dopaminergic synapse	26/832	132/9434	7.19311618452526e-05	0.000744037955336831	0.000437738978334596	2778/3708/2791/2782/5579/2771/2776/2788/5518/1432/1312/2790/5533/59345/2783/2932/1385/1388/208/5525/2787/409/5530/3799/808/5520	26
hsa04144	Endocytosis	41/832	252/9434	8.22652730374597e-05	0.000825145617436338	0.00048545695412855	4193/156/23362/23325/56904/6643/23527/100287171/1785/3482/5869/1213/3312/50807/10015/387/9146/9815/112936/4087/5371/27128/1211/29924/6642/51028/2060/377/378/8766/10097/55737/116984/27131/10890/10565/409/9230/3799/9135/7048	41
hsa05020	Prion disease	44/832	278/9434	8.89368603889065e-05	0.000865826493786119	0.000509390686438009	5687/3708/506/4689/9451/5293/1432/203068/5533/3312/6389/509/5594/5534/498/1460/4701/2932/1385/7979/10376/10963/517/4723/1388/518/7384/5708/515/51079/5693/5686/5709/5530/3799/522/5879/374291/292/1457/4710/653361/581/10383	44
hsa03250	Viral life cycle - HIV-1	16/832	64/9434	9.91362277571754e-05	0.000931652763251866	0.000548118178411815	1025/256987/6598/7514/11052/10015/9146/79869/905/10955/27125/5478/1387/4599/684/2033	16
hsa05203	Viral carcinogenesis	35/832	205/9434	0.000101327792982076	0.000931652763251866	0.000548118178411815	1021/4193/5925/6850/51564/5293/7532/2934/896/7337/7533/7531/81/5594/387/3066/3665/1108/1385/10014/27044/9261/1642/1388/23352/3065/1019/9114/1387/3190/5879/4790/2033/3572/581	35
hsa05022	Pathways of neurodegeneration - multiple diseases	67/832	483/9434	0.000107653477740314	0.000963062192757944	0.000566597251264811	9001/5687/3708/489/506/5579/2776/7318/9451/5289/5605/7494/11273/1454/1432/7317/351/847/598/7415/203068/9973/5533/6389/7132/509/5594/5534/498/1460/4701/2932/7979/23435/10376/1499/6311/517/823/4723/9246/1639/518/10121/7384/51164/5708/515/5894/51079/5693/5686/5709/5530/596/637/3799/522/5879/808/374291/292/4790/1457/4710/581/10383	67
hsa04666	Fc gamma R-mediated phagocytosis	21/832	99/9434	0.000117102745797156	0.00102002654891733	0.000600111024168252	10163/10451/65108/5579/6850/1785/9846/3635/5293/2934/5336/8936/7409/50807/5594/7454/208/10097/5894/5879/653361	21
hsa05417	Lipid and atherosclerosis	36/832	216/9434	0.000134332155320904	0.00113919315986478	0.00067022017673711	3708/10451/57534/5747/4689/9451/7494/5293/9475/1432/3308/598/5533/7409/3312/7132/5594/5534/3654/387/3665/2932/23118/4615/208/3329/4775/5530/596/637/5879/808/4790/29108/653361/581	36
hsa04919	Thyroid hormone signaling pathway	24/832	122/9434	0.000137666847113569	0.00113919315986478	0.00067022017673711	4193/2308/23389/489/5211/5579/1827/5605/5293/5336/5594/3066/483/2932/1499/208/5894/3065/8202/1387/3091/4609/2033/71	24
hsa04370	VEGF signaling pathway	15/832	60/9434	0.000162526986317372	0.00131210810905	0.000771951026154397	3315/5579/5747/5605/5293/5336/1432/5533/5594/5534/9261/208/5894/5530/5879	15
hsa04659	Th17 cell differentiation	22/832	109/9434	0.000175370885724856	0.00138208959940303	0.000813123154363368	861/3127/3118/4089/3111/1432/5533/5594/5534/3122/3113/3108/4087/3109/6778/4775/3117/5530/3091/4790/7048/3572	22
hsa05130	Pathogenic Escherichia coli infection	34/832	203/9434	0.00018570425775491	0.00142949091434594	0.000841010714434722	10163/2768/2597/9181/8936/9475/1432/3071/203068/7132/4627/5594/3654/387/8440/5062/27128/10376/10006/5781/23118/4615/10097/5879/4790/29108/9368/4691/26999/5777/6093/581/10383/71	34
hsa03015	mRNA surveillance pathway	21/832	103/9434	0.000210949285337513	0.00158691394197084	0.000933627219795215	8106/7919/23049/10189/124540/26019/65109/5518/29894/11052/9887/22985/81608/23435/79869/5525/26528/22794/5411/5520/10767	21
hsa05235	PD-L1 expression and PD-1 checkpoint pathway in cancer	19/832	90/9434	0.000260474706276551	0.00187739067313045	0.00110452305463232	5728/5605/5293/4215/1432/5533/5594/5534/1460/5781/4615/208/5894/4775/5530/3091/4790/1457/5777	19
hsa04022	cGMP-PKG signaling pathway	29/832	166/9434	0.000260906256688824	0.00187739067313045	0.00110452305463232	4208/3708/3643/489/2969/2768/2771/2776/4205/5294/5605/493/9475/5533/4659/5594/4209/5534/387/483/1385/1388/208/5894/4775/5530/808/292/6093	29
hsa05211	Renal cell carcinoma	16/832	70/9434	0.000304509883952015	0.00214452705506632	0.00126168708916288	2549/5605/5293/54583/5594/5062/7428/5781/112398/208/5546/5894/1387/5879/3091/2033	16
hsa05010	Alzheimer disease	55/832	391/9434	0.000312430172329117	0.0021544663966862	0.00126753469037032	4311/5687/3708/3643/489/506/102/2776/9451/5289/2597/5605/7494/5293/1454/351/203068/5533/6389/7132/509/5594/5534/498/1460/4701/2932/7979/10376/1499/517/823/4723/57181/518/7384/208/5708/515/5894/51079/5693/5686/5709/5530/637/3799/522/808/374291/292/4790/1457/4710/10383	55
hsa04660	T cell receptor signaling pathway	23/832	122/9434	0.000361256972007169	0.00239354673096995	0.00140819254326424	10451/5605/5293/5518/1432/5533/7409/5594/5534/387/2932/8440/5062/5781/208/5525/5894/1019/4775/5530/4790/5520/5777	23
hsa05230	Central carbon metabolism in cancer	16/832	71/9434	0.000361562950297575	0.00239354673096995	0.00140819254326424	2322/5728/5211/2744/5605/5293/5594/3418/6510/2539/8140/208/5894/5160/3091/4609	16
hsa04640	Hematopoietic cell lineage	20/832	100/9434	0.000386608441631165	0.00250916459176305	0.00147621386381353	4311/2322/947/3127/930/100133941/1791/3676/3118/1441/952/3111/3678/933/3122/3113/3108/3109/928/3117	20
hsa04658	Th1 and Th2 cell differentiation	19/832	93/9434	0.000404966713519448	0.00257776888797956	0.00151657574901008	3127/3118/84441/55534/3111/1432/9794/5533/5594/5534/3122/3113/3108/3109/6778/4775/3117/5530/4790	19
hsa03013	Nucleocytoplasmic transport	21/832	108/9434	0.000416904119478204	0.00260368421787331	0.00153182248467662	7919/10189/7514/9883/26019/65109/3840/10527/57187/84321/22985/3837/3842/100101267/6396/8021/3843/22794/5411/9818/7329	21
hsa05161	Hepatitis B	28/832	163/9434	0.000439803324486708	0.0026566552599731	0.00156298687579909	5579/5925/4089/5605/5293/1432/2185/537/5594/3654/3665/1385/1642/23118/1388/4615/208/5894/6778/4775/596/1387/637/4790/4609/2033/7048/581	28
hsa04724	Glutamatergic synapse	22/832	116/9434	0.000441438185191905	0.0026566552599731	0.00156298687579909	2778/156/3708/2791/2782/5579/2744/85358/2771/2776/2788/54407/2752/2790/5533/59345/5594/5534/2783/2787/5530/81539	22
hsa05415	Diabetic cardiomyopathy	33/832	205/9434	0.000483126107688317	0.00285562038651487	0.00168004379553268	5728/3643/489/506/5579/4689/2597/5293/142/1432/6389/509/498/4701/2932/2539/4087/517/4723/518/7384/208/515/51079/5160/522/5879/374291/292/4790/4710/653361/7048	33
hsa04611	Platelet activation	23/832	126/9434	0.000582628552514459	0.00338333422600502	0.00199051306029871	2778/3708/54518/2771/5023/6850/2776/695/5294/5293/5336/9475/1432/4659/5594/387/83706/8773/208/8673/10235/6093/71	23
hsa05160	Hepatitis C	27/832	159/9434	0.000664848850781121	0.00375698265854642	0.00221034120474189	1021/975/949/5925/9451/5605/5293/7532/5518/7533/7132/7531/5594/8554/3665/2932/1499/208/10197/5894/1019/637/4599/4790/5520/4609/581	27
hsa04380	Osteoclast differentiation	25/832	143/9434	0.000669673646085314	0.00375698265854642	0.00221034120474189	3727/3708/489/11027/6850/4689/695/29760/6688/9846/5293/5336/1432/5533/7132/5594/5534/1385/23118/208/5530/5879/4790/653361/7048	25
hsa04722	Neurotrophin signaling pathway	22/832	120/9434	0.000715633806071232	0.00394791316349296	0.00232267112496803	2549/5605/5293/11213/5336/4215/1432/7531/5594/6195/3654/387/2932/9261/5781/208/5894/596/5879/808/4790/581	22
hsa04664	Fc epsilon RI signaling pathway	15/832	69/9434	0.000818296738809354	0.00444026591058846	0.00261233643968474	240/10451/6850/695/5605/9846/3635/5293/5336/1432/7409/5594/208/5894/5879	15
hsa05212	Pancreatic cancer	16/832	77/9434	0.000935586110823044	0.00499482262391012	0.00293859814095523	1021/5925/4089/5293/598/9459/10928/5594/4087/208/5894/1019/5879/4790/7048/581	16
hsa00310	Lysine degradation	14/832	63/9434	0.000961710839197391	0.00505279821864026	0.00297270685466194	55217/4297/7468/85007/29072/55526/58508/79813/51111/83852/10919/55870/1892/64324	14
hsa05016	Huntington disease	44/832	311/9434	0.00108087242472564	0.00559013707162791	0.00328883879233952	9001/5687/3708/506/2776/5289/23186/548644/1213/5978/203068/6389/5430/509/498/3066/4701/1385/7979/10376/517/4723/1211/1639/518/10121/7384/51164/5708/515/3065/51079/5693/5686/5709/1387/3799/522/374291/292/2033/4710/581/10383	44
hsa04371	Apelin signaling pathway	24/832	140/9434	0.00113093401739577	0.0057590639962769	0.00338822337195493	1490/4208/3708/2791/2782/2771/2776/4205/5289/5294/4089/5605/2788/2790/59345/5594/4209/2783/4087/10014/208/5894/2787/808	24
hsa03410	Base excision repair	11/832	44/9434	0.00119400229507738	0.00598810241925169	0.00352297327893644	79661/5426/57804/142/4350/328/3146/6996/11284/5425/54107	11
hsa05340	Primary immunodeficiency	10/832	38/9434	0.00129637249199151	0.00640446708730132	0.00376793261615756	5896/4261/930/3543/695/29760/100/5993/6891/973	10
hsa05210	Colorectal cancer	17/832	87/9434	0.0013546194666354	0.00654739258623567	0.00385201980745301	2956/51176/4089/5605/5293/5594/387/2932/4087/1499/208/5894/596/5879/4609/7048/581	17
hsa04066	HIF-1 signaling pathway	20/832	110/9434	0.0013648643155597	0.00654739258623567	0.00385201980745301	3643/5211/5579/2872/2597/5605/5293/5336/54583/5594/7428/112398/208/596/1387/5160/226/3091/4790/2033	20
hsa04140	Autophagy - animal	27/832	169/9434	0.00170734942971276	0.00807332373192748	0.00474976909017835	5728/3708/1612/9451/11337/5289/5605/5293/89849/10241/598/8897/5594/9842/8417/3920/3146/208/23192/55578/5894/57448/8673/596/3916/1508/3091	27
hsa03050	Proteasome	11/832	46/9434	0.00176504347631088	0.00822858296702678	0.00484111257401798	5687/5696/7979/23198/5699/10197/5708/5693/5686/5709/5721	11
hsa04625	C-type lectin receptor signaling pathway	19/832	105/9434	0.00188585220684792	0.00866968167314808	0.0051006236588723	4193/3708/6850/5293/5336/1432/5533/5594/5534/387/9261/5781/208/5894/4775/5530/808/4790/29108	19
hsa04926	Relaxin signaling pathway	22/832	130/9434	0.00211626131527975	0.00956315723642967	0.00562628108996498	2778/2791/2782/2771/5605/5293/2788/1432/2790/59345/5594/2783/1385/4087/1388/2769/208/5894/2787/409/4790/7048	22
hsa04810	Regulation of actin cytoskeleton	34/832	232/9434	0.00213798681418669	0.00956315723642967	0.00562628108996498	10163/10451/50649/3676/2768/5747/85464/5605/5293/200576/2934/8936/9475/3071/9459/3678/7409/4627/4659/81/5594/387/8874/5062/89846/1729/208/10097/5894/8826/5879/26999/6093/71	34
hsa04928	Parathyroid hormone synthesis, secretion and action	20/832	115/9434	0.00237514331630087	0.0104822991692745	0.00616703878618472	2778/4208/3727/3708/5579/2768/2771/2776/4205/27347/5594/4209/387/1385/1388/5894/409/596/9368/65125	20
hsa04714	Thermogenesis	34/832	235/9434	0.0026502749634607	0.0115426449066512	0.00679087075124971	2778/6597/506/57492/6599/23028/6598/6603/1432/6601/51780/6389/509/6195/498/9551/4701/8289/1385/57104/517/4723/6605/518/7384/515/25915/51079/6595/6602/522/374291/4710/71	34
hsa05416	Viral myocarditis	14/832	70/9434	0.00278855055894341	0.0119871459092243	0.00705238350518839	3127/3118/8672/3111/1981/3122/3113/3108/3109/3117/1982/637/5879/71	14
hsa04142	Lysosome	22/832	133/9434	0.00284017614120455	0.0120525423428039	0.00709085811231905	162/7805/79158/9583/3482/8906/1213/537/3073/950/4126/527/1211/8943/3920/10312/8907/9114/3074/3916/1508/533	22
hsa04010	MAPK signaling pathway	41/832	300/9434	0.00302178470806663	0.0126608954224058	0.00744876976671988	4208/2322/3727/3643/9448/3315/5579/2768/23162/2872/9693/5605/4215/1432/4296/57551/5871/5533/3312/7132/5594/6195/5534/3654/3925/5062/9261/23118/4615/208/5894/4775/409/5530/10746/5495/10235/5879/4790/4609/7048	41
hsa03450	Non-homologous end-joining	5/832	13/9434	0.00371869352851027	0.0153860944742113	0.00905208293124211	1791/3981/5591/7520/2547	5
hsa05110	Vibrio cholerae infection	11/832	51/9434	0.00420029715934019	0.0171641772807605	0.0100981803051064	2778/6558/5336/537/10945/527/29927/10312/9114/533/71	11
hsa04151	PI3K-Akt signaling pathway	47/832	362/9434	0.00434730647990115	0.0175482737176498	0.0103241553117036	1021/4193/4602/2322/930/5728/2791/2782/3643/3676/118788/6850/1441/5747/8115/5294/5605/5293/7532/2788/896/5518/598/2790/7533/3678/7531/59345/5594/2783/9623/5586/11140/2932/1385/5585/1388/208/5525/5894/1019/2787/596/5879/4790/5520/4609	47
hsa04921	Oxytocin signaling pathway	24/832	155/9434	0.00453421102103813	0.0180822150357063	0.0106382883816367	2778/4208/3708/5579/2771/2776/1827/5294/5605/952/9475/1938/5533/140465/4659/5594/5534/387/5894/4775/5530/808/6093/71	24
hsa05213	Endometrial cancer	12/832	59/9434	0.00472723440827112	0.0186275546325922	0.010959127387596	5728/51176/5605/5293/5594/1495/2932/1499/208/5894/4609/581	12
hsa05012	Parkinson disease	37/832	271/9434	0.00478605948073224	0.0186374786837926	0.0109649659930088	2778/5687/3708/506/2771/7318/9451/7494/7317/598/203068/6389/509/498/4701/7979/10376/517/4723/57181/9246/518/7384/5708/515/51079/5693/5686/5709/3799/522/808/374291/292/4710/581/10383	37
hsa05162	Measles	22/832	139/9434	0.00492241716013956	0.0189271498335804	0.0111353878811015	1021/9451/5293/896/598/3312/3654/1460/3665/2932/23118/4615/208/4179/1019/596/637/103/4599/4790/1457/581	22
hsa05215	Prostate cancer	18/832	106/9434	0.00497480977498941	0.0189271498335804	0.0111353878811015	4193/2078/2308/5728/51176/5925/5605/5293/5594/2932/1385/1499/208/5894/596/1387/4790/2033	18
hsa04720	Long-term potentiation	13/832	67/9434	0.00510773962508923	0.0192120660898243	0.0113030123282477	3708/5579/2776/5605/5533/5594/6195/5534/5894/5530/1387/808/2033	13
hsa04148	Efferocytosis	24/832	157/9434	0.00534392982440244	0.0198746154143507	0.0116928091959131	240/100133941/489/102/1788/5747/5175/5605/1432/5869/5594/9844/1385/9261/5781/55754/811/23200/4775/5879/51552/3091/682/5777	24
hsa05310	Asthma	8/832	32/9434	0.00549171912744477	0.0201973225687136	0.011882667117863	3127/3118/3111/3122/3113/3108/3109/3117	8
hsa05221	Acute myeloid leukemia	13/832	68/9434	0.00581936212747051	0.0211671303757444	0.0124532330084678	3728/2322/861/51176/5605/6688/5293/5594/5371/208/5894/4790/4609	13
hsa05214	Glioma	14/832	76/9434	0.00605442511039615	0.0217827686037079	0.0128154307256669	1021/4193/5728/5579/5925/5605/5293/5336/5594/208/5894/1019/808/581	14
hsa05142	Chagas disease	17/832	103/9434	0.00831592697116149	0.0295975465317683	0.0174130898660427	2778/2771/2776/5293/5518/1432/7132/5594/3654/4087/4615/2769/208/811/4790/5520/7048	17
hsa04137	Mitophagy - animal	17/832	105/9434	0.0100515764558853	0.035394380924447	0.0208235346510501	25820/9451/11337/10241/598/5869/7415/1460/10075/10370/11331/89941/3091/1457/665/9958/23770	17
hsa04935	Growth hormone synthesis, secretion and action	19/832	122/9434	0.0101850542630046	0.035486873274258	0.0208779505668238	2778/8835/3708/5579/2771/5747/2776/5605/5293/5336/1432/5594/2932/1385/1388/208/5894/1387/2033	19
hsa04727	GABAergic synapse	15/832	89/9434	0.0105495277004195	0.03632622691034	0.0213717665079119	9001/2791/2782/5579/2744/2771/11337/2788/54407/2752/2790/59345/2783/2787/81539	15
hsa05223	Non-small cell lung cancer	13/832	73/9434	0.0106454501821842	0.03632622691034	0.0213717665079119	1021/5579/5925/5605/5293/5336/5594/208/5894/1019/3799/2272/581	13
hsa05165	Human papillomavirus infection	42/832	333/9434	0.0110634584670229	0.0371328629702637	0.0218463337557601	1021/4193/2778/2308/5728/3676/5925/5747/84441/55534/5605/5293/896/7337/5518/9794/3678/537/7132/5594/3066/1108/2932/1385/1499/527/23352/208/10312/5525/5894/3065/1019/9114/1387/4599/4790/5520/9368/533/2033/581	42
hsa04072	Phospholipase D signaling pathway	22/832	149/9434	0.0111062037282662	0.0371328629702637	0.0218463337557601	2778/2549/3643/2768/6850/5294/5605/1785/9846/5293/5336/2185/55326/5594/387/8527/27128/5781/10555/208/5894/8525	22
hsa00513	Various types of N-glycan biosynthesis	9/832	43/9434	0.0112973810696981	0.0372821818930593	0.0219341823826235	284004/4121/201595/4245/3073/6184/1650/3074/1603	9
hsa04070	Phosphatidylinositol signaling system	16/832	98/9434	0.0113761340519607	0.0372821818930593	0.0219341823826235	5728/3708/5579/5289/3635/5293/200576/55300/5336/23262/5297/8897/8527/8760/8525/808	16
hsa03030	DNA replication	8/832	36/9434	0.011546087111965	0.0374681846476512	0.0220436131652583	5426/57804/4176/79621/4174/4172/5425/54107	8
hsa04922	Glucagon signaling pathway	17/832	107/9434	0.0120636219341819	0.0387450033949802	0.0227948024425866	2778/2308/3708/5211/2776/5533/5534/1385/5257/3276/208/57223/5530/1387/5160/808/2033	17
hsa05205	Proteoglycans in cancer	28/832	204/9434	0.0121736566558246	0.0387450033949802	0.0227948024425866	4193/2549/3708/10451/5579/5747/5605/5293/5336/9475/1432/3678/7409/4659/5594/387/4087/1499/5781/208/5894/8826/5879/3091/4609/5777/6093/71	28
hsa04068	FoxO signaling pathway	20/832	133/9434	0.0124086447210355	0.0390216403316041	0.0229575559273231	4193/5896/2308/5728/3643/11337/4089/5605/5293/1454/1432/847/5594/3276/8698/208/5894/1387/2033/7048	20
hsa05231	Choline metabolism in cancer	16/832	99/9434	0.0124963561182781	0.0390216403316041	0.0229575559273231	10163/5579/5605/5293/8936/1120/5594/8527/57153/7454/208/5894/8525/56261/5879/3091	16
hsa04940	Type I diabetes mellitus	9/832	44/9434	0.0131235685238579	0.040221307235157	0.0236633545508158	3127/3118/3111/3122/3113/3108/3109/3329/3117	9
hsa04962	Vasopressin-regulated water reabsorption	9/832	44/9434	0.0131235685238579	0.040221307235157	0.0236633545508158	2778/5869/8655/1385/1778/1639/51164/8766/9230	9
hsa04931	Insulin resistance	17/832	109/9434	0.0143803964812807	0.0436689104156321	0.025691678889782	22877/2308/5728/3643/5579/5293/8473/7132/6195/2932/11000/1385/5781/6945/208/10724/4790	17
hsa03040	Spliceosome	31/832	235/9434	0.014884073074473	0.0447141216511714	0.0263066067911169	7919/6625/10189/10594/5093/57187/84321/22985/3312/3192/1665/23450/6426/11338/8175/23451/8683/11325/10907/10915/10291/6626/10262/23020/6431/220988/6429/24148/3190/57819/6427	31
hsa04933	AGE-RAGE signaling pathway in diabetic complications	16/832	101/9434	0.0149947658709366	0.0447141216511714	0.0263066067911169	2308/5579/4089/5293/5336/1432/5594/4087/1729/208/1019/596/5879/4790/7048/581	16
hsa05208	Chemical carcinogenesis - reactive oxygen species	30/832	227/9434	0.0160197406422926	0.0473440549339182	0.0278538723573696	5728/506/5747/5605/5293/1432/847/6389/509/5594/10327/498/4701/517/4723/5781/518/7384/208/515/5894/51079/522/5879/374291/292/3091/4790/4710/653361	30
hsa00030	Pentose phosphate pathway	7/832	31/9434	0.0162607005823334	0.0476309017057731	0.0280226325825029	5211/7086/5226/2539/2821/6888/226	7
hsa04210	Apoptosis	20/832	137/9434	0.0168507710633627	0.048926361596255	0.0287847889817369	3708/6709/9451/5605/5293/142/598/4001/7132/5594/10376/823/208/5894/596/637/1508/4790/581/71	20
