# Supplementary material for: Immunometabolic Dysregulation in B-Cell Acute Lymphoblastic Leukemia Revealed by Single-Cell RNA Sequencing: Perspectives on Subtypes and Potential Therapeutic Targets
Source: Int J Mol Sci. 2025 Oct 14;26(20):9996. doi: 10.3390/ijms26209996 (PMC12563021; doi:10.3390/ijms26209996)
Supplement: Supplementary file 1 [file ijms-26-09996-s001.zip › Supplementary Table S7/Markers_Cluster.csv]

p_val	avg_log2FC	pct.1	pct.2	p_val_adj	cluster	gene
0	3.14530962028079	0.261	0.032	0	Control	LYZ
0	2.48967512624916	0.513	0.114	0	Control	CCL5
0	2.46595164618365	0.502	0.241	0	Control	TNFAIP3
0	1.97145399857402	0.734	0.277	0	Control	SRGN
0	1.89620137403827	0.286	0.068	0	Control	GNLY
0	1.78531468331937	0.71	0.521	0	Control	NFKBIA
0	1.78482398853484	0.42	0.089	0	Control	CST7
0	1.78463987827645	0.644	0.413	0	Control	ZFP36
0	1.69481085694334	0.471	0.206	0	Control	NKG7
0	1.66514181992729	0.486	0.096	0	Control	GAS5
0	1.62182385650011	0.484	0.119	0	Control	SNHG29
0	1.61088665539178	0.745	0.397	0	Control	S100A4
0	1.58702903601494	0.633	0.212	0	Control	EEF1G
0	1.57495917081384	0.407	0.113	0	Control	DUSP2
0	1.56875152120589	0.323	0.012	0	Control	PCED1B-AS1
0	1.53781171240216	0.407	0.321	0	Control	PMAIP1
0	1.49564243576536	0.473	0.154	0	Control	NME2
0	1.4818240728271	0.763	0.469	0	Control	S100A6
0	1.47938568057623	0.283	0.086	0	Control	TYROBP
0	1.47459175585404	0.643	0.37	0	Control	IFITM1
0	1.46594913746591	0.462	0.216	0	Control	HIST1H1E
0	1.3715426397388	0.41	0.097	0	Control	SEPTIN7
0	1.37098226632737	0.35	0.12	0	Control	NR4A2
0	1.36163994948634	0.59	0.254	0	Control	S100A10
0	1.34548684540481	0.515	0.283	0	Control	IL32
0	1.32072464638226	0.45	0.147	0	Control	CTSW
0	1.32001206946928	0.791	0.621	0	Control	VIM
0	1.31987319295112	0.414	0.131	0	Control	AHNAK
0	1.29237261732966	0.261	0.068	0	Control	CD8A
0	1.28681856134166	0.28	0.025	0	Control	PLAAT4
0	1.28526264109088	0.471	0.178	0	Control	MT-ATP8
0	1.27855756329215	0.497	0.203	0	Control	GABARAP
0	1.2638605495651	0.416	0.118	0	Control	ATP6V0C
0	1.23477119701325	0.387	0.162	0	Control	MT2A
0	1.23218068644937	0.378	0.128	0	Control	LGALS1
0	1.21113006224891	0.988	0.971	0	Control	FTH1
0	1.20860731033368	0.336	0.062	0	Control	SNHG5
0	1.19570972444113	0.391	0.105	0	Control	TLE5
0	1.1913715408762	0.783	0.584	0	Control	MT-ND4L
0	1.17216047733221	0.794	0.574	0	Control	JUNB
0	1.16984770702097	0.522	0.276	0	Control	CRIP1
0	1.16971477930387	0.792	0.594	0	Control	FXYD5
0	1.1602925364297	0.829	0.731	0	Control	ZFP36L2
0	1.15633284282107	0.379	0.138	0	Control	SPOCK2
0	1.14486270987824	0.466	0.189	0	Control	RNASEK
0	1.14290008422137	0.469	0.21	0	Control	EML4
0	1.13057002912217	0.517	0.269	0	Control	LITAF
0	1.1230943774502	0.402	0.107	0	Control	SNHG6
0	1.12076196754336	0.526	0.296	0	Control	CD3E
0	1.09187909734205	0.422	0.161	0	Control	ARL4C
0	1.08686645503037	0.281	0.197	0	Control	IGKC
0	1.03583296606502	0.462	0.185	0	Control	ANXA1
0	1.03501919467784	0.949	0.858	0	Control	RPL17
0	1.03481310408753	0.607	0.329	0	Control	LSP1
0	1.01772646259263	0.927	0.866	0	Control	BTG1
0	1.0117186930297	0.504	0.257	0	Control	ITGB2
0	0.980417286415666	0.371	0.143	0	Control	FLNA
0	0.957612190415545	0.871	0.798	0	Control	PNRC1
0	0.948506657927739	0.869	0.763	0	Control	SH3BGRL3
0	0.931622224319114	0.297	0.08	0	Control	TOMM6
0	0.915128285862454	0.491	0.378	0	Control	BTG2
0	0.908250061640225	0.915	0.849	0	Control	PFN1
0	0.902653496137095	0.986	0.957	0	Control	HLA-B
0	0.895495300045426	0.56	0.362	0	Control	KLF2
0	0.878968552288402	0.271	0.094	0	Control	MAP3K8
0	0.877530015085753	0.965	0.931	0	Control	HLA-A
0	0.868805669515648	0.412	0.237	0	Control	COTL1
0	0.862350075961496	0.744	0.635	0	Control	CD37
0	0.85485563583458	0.265	0.081	0	Control	GZMA
0	0.840889090821629	0.971	0.956	0	Control	FTL
0	0.836501254477214	0.362	0.185	0	Control	GZMM
0	0.831390869906563	0.271	0.091	0	Control	RELB
0	0.820556099823076	0.459	0.336	0	Control	PIK3R1
0	0.807731271862911	0.384	0.201	0	Control	HERPUD1
0	0.804583719230224	0.617	0.444	0	Control	HCST
0	0.792227450150819	0.448	0.3	0	Control	MYH9
0	0.790617628625588	0.572	0.396	0	Control	TAGLN2
0	0.788654124033707	0.261	0.098	0	Control	S100A11
0	0.788462475027584	0.346	0.211	0	Control	SYNE2
0	0.786095642361754	0.723	0.69	0	Control	JUN
0	0.784697461800685	0.987	0.962	0	Control	MT-CYB
0	0.782351217746137	0.988	0.954	0	Control	ACTB
0	0.780486705026074	0.324	0.199	0	Control	RNF125
0	0.775739875462293	0.576	0.336	0	Control	CD48
0	0.772446886464057	0.326	0.228	0	Control	NFKBIZ
0	0.751968511487286	0.988	0.964	0	Control	RPL7A
0	0.741851798755406	0.639	0.504	0	Control	PPIB
0	0.737219744426326	0.416	0.298	0	Control	SQSTM1
0	0.726797064692087	0.328	0.212	0	Control	SLC2A3
0	0.715807847540453	0.252	0.085	0	Control	IL10RA
0	0.714155229546292	0.68	0.54	0	Control	DAZAP2
0	0.712379617569926	0.748	0.55	0	Control	ATP5MC2
0	0.705757090789221	0.319	0.205	0	Control	TSPYL2
0	0.705299897484409	0.427	0.244	0	Control	CAST
0	0.704905414849941	0.598	0.438	0	Control	C12orf57
0	0.704718819637943	0.819	0.756	0	Control	TXNIP
0	0.675530663088192	0.388	0.293	0	Control	DNAJB1
0	0.672279923092833	0.336	0.242	0	Control	MT-ND6
0	0.663867428556604	0.585	0.384	0	Control	CD44
0	0.657640850624543	0.426	0.288	0	Control	CNN2
0	0.653646175305233	0.707	0.596	0	Control	RBM3
0	0.653501883964952	0.999	0.991	0	Control	RPLP1
0	0.651999114550858	0.411	0.287	0	Control	DDIT4
0	0.651310918345946	0.508	0.384	0	Control	LCP1
0	0.648714011307466	0.484	0.369	0	Control	IL2RG
0	0.644356559616353	0.307	0.202	0	Control	CSRNP1
0	0.638336416470719	0.545	0.446	0	Control	HSPA5
0	0.63563441018979	0.263	0.171	0	Control	TUBA4A
0	0.62958386799308	0.281	0.144	0	Control	ZYX
0	0.629541583512295	0.4	0.255	0	Control	SELENOK
0	0.620523363189132	0.813	0.728	0	Control	PPDPF
0	0.619240541359886	0.996	0.983	0	Control	RPL30
0	0.618864955770868	0.906	0.854	0	Control	RPL36A
0	0.611357949733512	0.324	0.251	0	Control	CTSS
0	0.610335576443792	0.257	0.112	0	Control	SKAP1
0	0.605118898645468	0.688	0.492	0	Control	PTPRC
0	0.60464187526649	0.534	0.39	0	Control	ATP5F1D
0	0.602993404650019	0.305	0.219	0	Control	CCNH
0	0.599999154310101	0.629	0.478	0	Control	EMP3
0	0.594779935371257	0.325	0.188	0	Control	PAXX
0	0.594562287599078	0.304	0.218	0	Control	EFHD2
0	0.59423364241434	0.554	0.476	0	Control	ARPC1B
0	0.590556340669698	0.281	0.178	0	Control	FAM177A1
0	0.588775612176527	0.818	0.766	0	Control	CALM1
0	0.588493307151862	0.722	0.631	0	Control	MIF
0	0.588349077735512	0.275	0.151	0	Control	ANXA2
0	0.574836559753157	0.251	0.129	0	Control	SYNGR2
0	0.567421717125363	0.902	0.866	0	Control	HLA-E
0	0.561119909950098	0.999	0.995	0	Control	B2M
0	0.559062522504392	0.316	0.182	0	Control	SELENOW
0	0.559024889271445	0.995	0.967	0	Control	RPL12
0	0.558616176258129	0.388	0.284	0	Control	TGFB1
0	0.555338578962828	0.609	0.532	0	Control	IFITM2
0	0.551697959487458	0.998	0.987	0	Control	RPL28
0	0.551158076834776	0.272	0.17	0	Control	FYN
0	0.543654515710155	0.378	0.244	0	Control	IDS
0	0.542605510598769	0.994	0.978	0	Control	FAU
0	0.536674863528634	0.278	0.17	0	Control	EMD
0	0.535413553482791	0.26	0.109	0	Control	SEPTIN9
0	0.534798174572519	0.995	0.979	0	Control	MT-CO3
0	0.533555019728974	0.44	0.325	0	Control	REL
0	0.533128805164862	0.279	0.186	0	Control	CTSD
0	0.529574835122484	0.476	0.373	0	Control	KRTCAP2
0	0.528771447911073	0.74	0.703	0	Control	PCBP2
0	0.528434343814556	0.686	0.628	0	Control	KLF6
0	0.523788480120779	0.563	0.476	0	Control	JAK1
0	0.521437335608493	0.827	0.774	0	Control	SARAF
0	0.517355559723462	0.644	0.548	0	Control	YWHAB
0	0.513638793566229	0.283	0.187	0	Control	CDKN1B
0	0.506388558838622	0.529	0.416	0	Control	STK17B
0	0.505380173134544	0.983	0.957	0	Control	H3F3B
0	0.50450806982734	0.399	0.322	0	Control	MCL1
0	0.503793989331184	0.338	0.226	0	Control	ETS1
0	0.500505568387775	0.993	0.978	0	Control	RPL18
0	0.498045714220948	0.688	0.628	0	Control	DUSP1
0	0.497520488005619	0.847	0.785	0	Control	MT-ND5
0	0.496887167425356	0.448	0.355	0	Control	HCLS1
0	0.494934873491044	0.426	0.29	0	Control	ICAM3
0	0.492450514122364	0.263	0.144	0	Control	VSIR
0	0.491062034077035	0.899	0.697	0	Control	RACK1
0	0.490990839019279	0.97	0.941	0	Control	RPS21
0	0.489182682100087	0.396	0.281	0	Control	HNRNPL
0	0.48213800933718	0.814	0.763	0	Control	HINT1
0	0.481116502886394	0.261	0.144	0	Control	DHRS7
0	0.476006878904733	0.265	0.176	0	Control	RAB5IF
0	0.475367809573323	0.918	0.878	0	Control	COX4I1
0	0.47248407281154	0.251	0.167	0	Control	TIMP1
0	0.470821594938858	0.288	0.208	0	Control	ODC1
0	0.469469086575421	0.526	0.446	0	Control	EIF4A1
0	0.468469815624035	0.999	0.993	0	Control	RPS12
0	0.467181528078799	0.958	0.919	0	Control	EEF1D
0	0.466131754027818	0.356	0.24	0	Control	MRPL54
0	0.466113047191361	0.356	0.254	0	Control	PLP2
0	0.465868688113726	0.976	0.967	0	Control	RPLP0
0	0.463409676447197	0.527	0.445	0	Control	HIGD2A
0	0.462327089765027	0.41	0.277	0	Control	CD7
0	0.45547766164772	0.353	0.269	0	Control	PDCD4
0	0.448850703129719	0.826	0.758	0	Control	CYBA
0	0.445774829330118	0.633	0.537	0	Control	LIMD2
0	0.445446983434269	0.274	0.175	0	Control	CD247
0	0.445372368065725	0.962	0.959	0	Control	HLA-C
0	0.444905867493041	0.378	0.267	0	Control	CYTIP
0	0.441838025719376	0.426	0.324	0	Control	CIB1
0	0.439176453243527	0.993	0.972	0	Control	RPL29
0	0.437235065739131	0.25	0.158	0	Control	UBE2V1
0	0.433990914631565	0.926	0.87	0	Control	EEF1B2
0	0.4283032247712	0.997	0.989	0	Control	RPS8
0	0.426754573318383	0.268	0.177	0	Control	ATP2B1
0	0.425760236526803	0.514	0.456	0	Control	TCF25
0	0.42546000383067	0.296	0.124	0	Control	SEPTIN6
0	0.425368175138326	0.362	0.265	0	Control	KLF3
0	0.424896721579359	0.573	0.519	0	Control	EPC1
0	0.424395828671884	0.276	0.186	0	Control	TOMM5
0	0.413099575522862	0.998	0.98	0	Control	RPS14
0	0.412409676439815	0.822	0.782	0	Control	RPL36AL
0	0.410897929734764	0.832	0.761	0	Control	PPIA
0	0.407257380831627	0.824	0.803	0	Control	CIRBP
0	0.406064408048571	0.275	0.166	0	Control	DSTN
0	0.404860987948878	0.633	0.584	0	Control	SSR4
0	0.403904308883404	0.34	0.262	0	Control	RHOG
0	0.403423960505207	0.749	0.711	0	Control	EIF3K
0	0.403120298815742	0.379	0.298	0	Control	PRELID1
0	0.40219905086084	0.674	0.587	0	Control	CORO1A
0	0.402142410786485	0.551	0.507	0	Control	COX8A
0	0.40083230379521	0.998	0.985	0	Control	RPL19
0	0.398407963834944	0.992	0.979	0	Control	RPL8
0	0.398119784686664	0.934	0.902	0	Control	PFDN5
0	0.396322634981316	0.729	0.663	0	Control	YWHAZ
0	0.395284792239391	0.38	0.282	0	Control	NDFIP1
0	0.393079326327427	0.991	0.964	0	Control	RPL14
0	0.390990082917364	0.493	0.425	0	Control	C9orf16
0	0.390590194608218	0.565	0.45	0	Control	TRIR
0	0.383571131213929	0.57	0.513	0	Control	EIF5A
0	0.380780554251317	0.993	0.981	0	Control	RPS7
0	0.378454181642824	0.308	0.222	0	Control	REX1BD
0	0.378124669255225	0.74	0.672	0	Control	MYL12A
0	0.377810415502928	0.289	0.184	0	Control	MCUB
0	0.376487419331289	0.536	0.451	0	Control	ELOB
0	0.376024867525216	0.919	0.907	0	Control	UBC
0	0.374872520178201	0.718	0.678	0	Control	TPM3
0	0.374195137805535	0.326	0.214	0	Control	BIN2
0	0.373031572476753	0.252	0.174	0	Control	PCGF5
0	0.368959055954445	0.493	0.411	0	Control	STK4
0	0.36845873673981	0.42	0.274	0	Control	TRBC2
0	0.365819226509396	0.536	0.468	0	Control	HSP90B1
0	0.3626729866311	0.687	0.649	0	Control	VAMP2
0	0.357618119194078	0.609	0.557	0	Control	SSR2
0	0.354370239755412	0.524	0.426	0	Control	LY6E
0	0.349280675238418	0.969	0.951	0	Control	NACA
0	0.346381529045425	0.438	0.36	0	Control	ARL6IP1
0	0.342652405255866	0.333	0.237	0	Control	CD3G
0	0.339557414051804	0.648	0.605	0	Control	MYL12B
0	0.338949478720928	0.743	0.711	0	Control	ARPC2
0	0.336813689891544	0.689	0.634	0	Control	RPS4Y1
0	0.329287714077458	0.996	0.985	0	Control	MT-CO1
0	0.32775294942932	0.998	0.99	0	Control	RPS3
0	0.323215059483462	0.722	0.642	0	Control	ATP5F1E
0	0.302239780025917	0.901	0.912	0	Control	PABPC1
0	0.30117909969688	0.991	0.979	0	Control	EIF1
0	0.299499114128777	0.999	0.997	0	Control	EEF1A1
0	0.28870595476595	0.989	0.966	0	Control	RPL37
0	0.287339049773384	0.932	0.913	0	Control	MT-ND1
0	0.286298926548378	0.786	0.778	0	Control	ITM2B
0	0.283556213281527	0.997	0.984	0	Control	MT-CO2
0	0.280557851405085	0.973	0.945	0	Control	RPL24
0	0.278184827103257	0.83	0.755	0	Control	TOMM7
0	0.268832288324585	0.78	0.752	0	Control	CHCHD2
0	0.268056999989903	0.993	0.979	0	Control	RPS13
0	0.250121454857059	0.235	0.421	0	Control	IGHM
1.36849416370927e-307	0.400990600539188	0.288	0.211	4.01954105764686e-303	Control	ANXA6
3.33235840145928e-305	0.295179782108657	0.431	0.34	9.78780309676619e-301	Control	STK17A
1.44355368007547e-304	0.363840673159034	0.362	0.28	4.24000586911767e-300	Control	STAT3
2.63556388330135e-297	0.297022196003459	0.499	0.42	7.74117823803272e-293	Control	ATP5PO
1.56373735021303e-295	0.401569006696083	0.267	0.195	4.59300934504571e-291	Control	PTPN1
2.74099813751679e-294	0.451895532301281	0.283	0.211	8.05085972951432e-290	Control	RNF19A
7.17203388733963e-280	0.575690793309142	0.416	0.365	2.1065697933894e-275	Control	PSAP
2.57330930025197e-274	0.369167790791411	0.255	0.18	7.5583240767001e-270	Control	SAMHD1
3.4234597234311e-272	0.386136017042556	0.405	0.343	1.00553858996618e-267	Control	MTPN
1.47570588452052e-268	0.463476990973941	0.257	0.192	4.33444332401368e-264	Control	RNF149
6.73065302369904e-268	0.34950044037474	0.599	0.555	1.97692740612088e-263	Control	DDX24
5.00100680591583e-263	0.366383728056199	0.395	0.336	1.4688957190336e-258	Control	ARF5
4.0753682338078e-250	0.408377515469002	0.428	0.373	1.19701715763403e-245	Control	AKAP13
7.61380545992871e-250	0.399457467396284	0.391	0.33	2.23632693969026e-245	Control	HLA-F
3.2570062954427e-245	0.385963238540845	0.711	0.698	9.56647889097429e-241	Control	CXCR4
2.1621573547317e-244	0.344486414038238	0.432	0.365	6.35068858231796e-240	Control	LEPROTL1
2.05589015623056e-235	0.305326533694838	0.554	0.499	6.03856056688039e-231	Control	MBNL1
7.69668891102934e-234	0.302272470487197	0.507	0.455	2.26067146694754e-229	Control	TOMM20
2.54644686074661e-232	0.433437128596085	0.34	0.286	7.47942371938494e-228	Control	SMAP2
3.31331699540076e-226	0.380557079836549	0.342	0.281	9.73187467889111e-222	Control	MBP
1.67285017361886e-225	0.398149622672914	0.553	0.516	4.91349552995331e-221	Control	RAC2
8.47729464525174e-210	0.334547128806601	0.355	0.3	2.48995098320334e-205	Control	PHB2
5.63776921026018e-203	0.445957423268586	0.275	0.224	1.65592557243762e-198	Control	GNG2
2.39735617428535e-198	0.286566506351465	0.531	0.49	7.04151455511093e-194	Control	PRR13
3.28167501934859e-193	0.306818499159709	0.28	0.219	9.63893586683067e-189	Control	ANKRD44
2.83591267805878e-192	0.278524211047996	0.402	0.339	8.32964271799424e-188	Control	ATP5MC3
2.9005405320534e-191	0.331316564867544	0.413	0.352	8.51946765074726e-187	Control	ID2
5.07084388172039e-190	0.341063746687943	0.446	0.395	1.48940826493891e-185	Control	PPP1R2
9.29499710695309e-187	0.335276051016806	0.502	0.478	2.73012655025426e-182	Control	SEC61B
5.97799193666992e-185	0.649942290866331	0.576	0.551	1.75585579163869e-180	Control	CD69
1.72384962708419e-183	0.312732119370658	0.272	0.216	5.06329112467168e-179	Control	SPCS3
1.93654012904149e-181	0.280314415743985	0.261	0.202	5.68800566702066e-177	Control	MRPL41
3.41462709755634e-176	0.320169327867703	0.293	0.239	1.00294427109425e-171	Control	RIOK3
7.8249070764079e-170	0.313339658895093	0.289	0.234	2.29833170648253e-165	Control	CYTH1
1.28520394737355e-169	0.272842223205313	0.456	0.399	3.77490103422559e-165	Control	SBDS
6.12353183093937e-164	0.283929294941249	0.316	0.264	1.79860376938351e-159	Control	RAP1A
3.72742346264554e-156	0.29974251991498	0.559	0.535	1.09481881944825e-151	Control	EIF4B
3.91187697730114e-156	0.266804988861044	0.493	0.46	1.14899650577289e-151	Control	SF3B5
2.83526745549907e-154	0.327848944500984	0.423	0.389	8.32774757029187e-150	Control	RABAC1
6.61983458574307e-151	0.346350737305067	0.328	0.284	1.94437781452446e-146	Control	TLN1
4.97647607660592e-149	0.277456058663265	0.471	0.439	1.46169055322069e-144	Control	NDUFB9
7.50396391149501e-148	0.298873210654836	0.256	0.208	2.20406428008431e-143	Control	REEP5
5.13940855265647e-147	0.338185819227131	0.373	0.324	1.50954708008626e-142	Control	GADD45B
7.93705574625704e-147	0.298493962542079	0.496	0.465	2.33127201379062e-142	Control	PDIA3
2.35980245687717e-142	0.287604727994102	0.456	0.42	6.93121177633963e-138	Control	ANKRD12
6.39916327929043e-142	0.268448200104136	0.345	0.296	1.87956223839319e-137	Control	ATP5MD
2.53093795543106e-140	0.306952159956475	0.267	0.221	7.4338709626921e-136	Control	SLC3A2
9.69337962533016e-137	0.25969358203783	0.321	0.272	2.84713946355198e-132	Control	ATP5PB
2.60569001501936e-134	0.360403713020983	0.341	0.305	7.65343271211487e-130	Control	MAPK1IP1L
9.12582364034174e-133	0.263457063183904	0.493	0.463	2.68043691964117e-128	Control	SCAND1
9.44233616155565e-131	0.258219940087228	0.602	0.602	2.77340297737212e-126	Control	UQCR11
2.36613370639179e-129	0.29908452827267	0.335	0.294	6.94980792241397e-125	Control	HSPA9
1.08882559620489e-124	0.408445136949583	0.526	0.504	3.198098541173e-120	Control	SAT1
3.17190459970103e-123	0.290552001403682	0.389	0.356	9.31651819024187e-119	Control	ARPC4
2.54927082122609e-118	0.253170040431278	0.425	0.388	7.48771825610527e-114	Control	C9orf78
1.13894571353764e-115	0.278953715441423	0.4	0.365	3.34531134980275e-111	Control	SP100
1.85387678450235e-113	0.284827736662669	0.376	0.343	5.4452068914403e-109	Control	P4HB
2.00873539424327e-113	0.287471967943367	0.31	0.271	5.90005759997132e-109	Control	EMB
9.95067569625969e-111	0.283386829964184	0.381	0.349	2.92271246550539e-106	Control	GRB2
1.9096271822694e-110	0.265641674585748	0.484	0.46	5.60895695976167e-106	Control	GSTK1
3.90633147924565e-103	0.250912880534407	0.347	0.309	1.14736768208403e-98	Control	EVI2B
1.01135027198319e-102	0.259555046710183	0.405	0.376	2.97053801886903e-98	Control	ISCU
2.92983350982458e-101	0.254063679939094	0.369	0.331	8.60550698505676e-97	Control	NSD3
7.63722542478033e-98	0.564065610918294	0.629	0.598	2.24320585176648e-93	Control	FOS
1.01047530530872e-95	0.287585167862242	0.497	0.481	2.96796806675278e-91	Control	SMCHD1
1.0063897413841e-92	0.343114060434285	0.456	0.437	2.95596794839338e-88	Control	EZR
1.76359793208077e-91	0.33647167872555	0.479	0.47	5.18003984610764e-87	Control	IRF1
5.99219434698016e-90	0.259493162437994	0.393	0.372	1.76002732359501e-85	Control	WDR83OS
3.94859711490661e-89	0.292874758840282	0.342	0.317	1.15978194459037e-84	Control	BLOC1S1
2.23944499830556e-85	0.328369118343211	0.379	0.358	6.5776978490231e-81	Control	RHOH
3.16851501272458e-84	0.281269644920879	0.348	0.325	9.30656229537462e-80	Control	NDUFC2
7.6426115538346e-81	0.270466952254144	0.311	0.282	2.2447878655923e-76	Control	SERPINB1
2.68917299935056e-71	0.32563709070717	0.326	0.303	7.89863893369248e-67	Control	NPC2
8.66652857568181e-69	0.277093271528	0.396	0.387	2.54553277324926e-64	Control	COX5A
1.0920091745664e-68	0.278749372428341	0.39	0.379	3.20744934753642e-64	Control	GNG5
2.28555550592481e-62	0.270990861441072	0.359	0.341	6.71313363200235e-58	Control	G3BP2
2.16108316394604e-57	0.427139175273384	0.43	0.426	6.34753346914231e-53	Control	TSPO
2.1965827272045e-26	0.562439830585876	0.359	0.366	6.45180278634506e-22	Control	ZC3HAV1
9.28699624885179e-25	0.269446237941212	0.392	0.392	2.72777653821275e-20	Control	ZFP36L1
1.25713284381599e-16	0.683023345314981	0.267	0.266	3.69245058885632e-12	Control	HLA-DRB5
1.75090821841541e-14	0.270796204324208	0.328	0.329	5.14276761912975e-10	Control	ADGRE5
1.12036626076922e-06	0.324728656778037	0.389	0.421	0.0329073978113135	Control	IL7R
0	1.190473554283	0.474	0.214	0	Cluster1	TRAC
0	1.02185613139275	0.996	0.86	0	Cluster1	RPS26
0	1.00078796096556	0.606	0.224	0	Cluster1	SEPT6
0	0.987220608382894	0.703	0.338	0	Cluster1	FYB1
0	0.983738976121117	0.699	0.296	0	Cluster1	SEPT7
0	0.980217565193679	0.999	0.921	0	Cluster1	RPL27A
0	0.964709065649927	0.369	0.19	0	Cluster1	TRBC1
0	0.93873713953284	0.403	0.121	0	Cluster1	RARRES3
0	0.902630810448066	0.589	0.26	0	Cluster1	RIPOR2
0	0.890610767446785	1	0.975	0	Cluster1	RPL13A
0	0.864765240309049	0.412	0.112	0	Cluster1	POLR2J3.1
0	0.853997889323316	0.637	0.27	0	Cluster1	AES
0	0.853091402370947	0.996	0.877	0	Cluster1	RPS20
0	0.850364677031607	0.999	0.974	0	Cluster1	RPL21
0	0.847213683849116	0.421	0.198	0	Cluster1	GIMAP7
0	0.842438374600719	0.504	0.242	0	Cluster1	TRAF3IP3
0	0.840798881976751	0.997	0.923	0	Cluster1	RPL31
0	0.829998906099147	0.282	0.11	0	Cluster1	CCR7
0	0.820662184017038	0.918	0.607	0	Cluster1	NOP53
0	0.814290555144953	0.318	0.21	0	Cluster1	TOP2B
0	0.805299858664185	0.335	0.09	0	Cluster1	KIAA1551
0	0.796902577843923	0.556	0.35	0	Cluster1	CD3D
0	0.794558473734627	0.772	0.477	0	Cluster1	N4BP2L2
0	0.785929193104428	1	0.999	0	Cluster1	MALAT1
0	0.766079566637224	1	0.976	0	Cluster1	TMSB4X
0	0.73616682769336	0.983	0.832	0	Cluster1	RPL23
0	0.735720251558874	0.626	0.354	0	Cluster1	IL7R
0	0.731817794156457	0.769	0.547	0	Cluster1	LTB
0	0.718052582472889	0.62	0.303	0	Cluster1	C6orf48
0	0.717139430454137	0.998	0.946	0	Cluster1	RPL7
0	0.696384457853425	0.349	0.109	0	Cluster1	SEPT1
0	0.689619400896328	0.514	0.28	0	Cluster1	SELL
0	0.681231777479853	0.344	0.146	0	Cluster1	GIMAP4
0	0.675100007713157	0.29	0.111	0	Cluster1	LINC00861
0	0.674386660872347	0.661	0.429	0	Cluster1	LUC7L3
0	0.664138085468395	0.999	0.984	0	Cluster1	RPS6
0	0.664123662124282	0.523	0.355	0	Cluster1	IFI16
0	0.662151152088032	0.871	0.677	0	Cluster1	EIF3E
0	0.6564921852246	0.999	0.962	0	Cluster1	RPL23A
0	0.651482479533017	0.488	0.214	0	Cluster1	SEPT9
0	0.643377808906061	0.994	0.928	0	Cluster1	RPL27
0	0.6259427809989	0.541	0.344	0	Cluster1	NOSIP
0	0.617486558913623	0.683	0.464	0	Cluster1	EVL
0	0.604546375646489	0.542	0.296	0	Cluster1	ATP5PF
0	0.593337515104601	0.27	0.064	0	Cluster1	MUC20-OT1
0	0.582311316118243	0.54	0.32	0	Cluster1	PRMT2
0	0.577104472343817	0.382	0.188	0	Cluster1	CD27
0	0.576899367846401	0.428	0.25	0	Cluster1	CD3G
0	0.574481444204396	0.944	0.596	0	Cluster1	RPS10
0	0.551734744837063	0.497	0.299	0	Cluster1	NUCB2
0	0.54672569084596	0.506	0.297	0	Cluster1	ATM
0	0.546512371149789	0.999	0.926	0	Cluster1	RPS29
0	0.543765470895199	0.302	0.143	0	Cluster1	JPT1
0	0.538645113021565	0.997	0.967	0	Cluster1	RPL9
0	0.524543376268407	0.356	0.2	0	Cluster1	TCF7
0	0.521457383575688	0.559	0.372	0	Cluster1	PLAC8
0	0.516520523091254	0.444	0.253	0	Cluster1	LCK
0	0.511377719528975	0.892	0.743	0	Cluster1	UQCRB
0	0.510849098673444	0.55	0.311	0	Cluster1	SELENOH
0	0.504946073394311	0.563	0.36	0	Cluster1	ACAP1
0	0.504650508337397	0.478	0.309	0	Cluster1	CD7
0	0.50412377694439	1	0.988	0	Cluster1	RPS27
0	0.503490320458886	0.995	0.962	0	Cluster1	RPL10A
0	0.503338172071923	0.999	0.991	0	Cluster1	RPS18
0	0.501112837739774	0.456	0.327	0	Cluster1	APBB1IP
0	0.501035831463244	0.316	0.144	0	Cluster1	BTN3A2
0	0.500610968761899	0.414	0.236	0	Cluster1	LBH
0	0.499499355108237	0.324	0.135	0	Cluster1	FAM96B
0	0.499411109578492	0.456	0.288	0	Cluster1	AAK1
0	0.499149426139414	0.99	0.891	0	Cluster1	RPL38
0	0.498921748303449	0.396	0.211	0	Cluster1	PHF14
0	0.496520348310045	0.308	0.141	0	Cluster1	TRIM56
0	0.495471323806348	0.261	0.093	0	Cluster1	C19orf66
0	0.494776078750426	0.992	0.928	0	Cluster1	RPS11
0	0.493915950303954	0.821	0.665	0	Cluster1	NAP1L1
0	0.493030676190927	0.31	0.129	0	Cluster1	C8orf59
0	0.492640609081817	0.422	0.231	0	Cluster1	SP110
0	0.488407738933402	0.997	0.966	0	Cluster1	RPS16
0	0.487518131880967	0.485	0.296	0	Cluster1	GCC2
0	0.484424038671792	0.628	0.432	0	Cluster1	DDX17
0	0.483689240678358	0.448	0.32	0	Cluster1	TRBC2
0	0.47984344042949	0.258	0.101	0	Cluster1	FTX
0	0.479690579391919	0.373	0.187	0	Cluster1	ARHGAP45
0	0.468796382634243	0.92	0.624	0	Cluster1	ATP5F1E
0	0.46385694086091	0.931	0.761	0	Cluster1	CD52
0	0.461875539413634	0.59	0.409	0	Cluster1	IKZF1
0	0.4588784970159	0.877	0.617	0	Cluster1	ATP5MG
0	0.457095388991503	0.28	0.117	0	Cluster1	C19orf70
0	0.456608466658139	0.64	0.415	0	Cluster1	ATP5PO
0	0.456460863153005	0.998	0.978	0	Cluster1	RPS25
0	0.448896897892346	0.929	0.753	0	Cluster1	TXNIP
0	0.444336316785098	0.999	0.986	0	Cluster1	RPL3
0	0.439898394244825	0.425	0.238	0	Cluster1	ATP5PD
0	0.439311958014028	0.999	0.983	0	Cluster1	RPS2
0	0.436312436480963	0.768	0.612	0	Cluster1	LDHB
0	0.43594545247461	0.555	0.39	0	Cluster1	TNRC6B
0	0.430808529849108	0.39	0.265	0	Cluster1	CLEC2D
0	0.4302488578862	0.999	0.976	0	Cluster1	RPL15
0	0.429706662681565	0.311	0.15	0	Cluster1	ARMH1
0	0.427215815060079	0.435	0.272	0	Cluster1	PSMA3-AS1
0	0.425453792877193	0.49	0.33	0	Cluster1	PSIP1
0	0.423989829068585	0.252	0.113	0	Cluster1	CCDC66
0	0.419916309559735	0.441	0.265	0	Cluster1	SELENOF
0	0.4171536820623	0.433	0.306	0	Cluster1	RGS10
0	0.415126887656805	0.28	0.127	0	Cluster1	CYBC1
0	0.413317500313352	0.357	0.219	0	Cluster1	PCSK7
0	0.411501582505533	0.805	0.663	0	Cluster1	GMFG
0	0.408125096214133	0.375	0.243	0	Cluster1	BIN2
0	0.408075996290971	0.999	0.985	0	Cluster1	RPLP2
0	0.399542915098553	0.396	0.256	0	Cluster1	GLRX
0	0.398241316410733	0.262	0.115	0	Cluster1	ERBIN
0	0.395364657084295	0.79	0.607	0	Cluster1	EIF4A2
0	0.393317926938727	0.979	0.92	0	Cluster1	RPL4
0	0.391851712051371	0.477	0.28	0	Cluster1	ATP5MF
0	0.3915609775552	0.461	0.303	0	Cluster1	PIK3IP1
0	0.389806489392788	0.644	0.477	0	Cluster1	TMEM123
0	0.389703543605356	0.307	0.151	0	Cluster1	MINOS1
0	0.385526681853234	0.368	0.214	0	Cluster1	TTC14
0	0.382358858668912	0.27	0.129	0	Cluster1	ILF3-DT
0	0.382055856891958	0.299	0.163	0	Cluster1	SERINC5
0	0.37544580165472	0.993	0.947	0	Cluster1	MT-ND4
0	0.373027546307694	0.504	0.351	0	Cluster1	CMPK1
0	0.372448704093597	0.323	0.174	0	Cluster1	SNRPD3
0	0.371098583483657	0.514	0.321	0	Cluster1	ATP5IF1
0	0.370675172893642	0.551	0.399	0	Cluster1	ATRX
0	0.370495083791943	0.32	0.195	0	Cluster1	ZC3H13
0	0.369143342761873	0.99	0.748	0	Cluster1	RACK1
0	0.367687525422754	0.327	0.175	0	Cluster1	ATP5MC1
0	0.366769016000147	0.364	0.229	0	Cluster1	UGP2
0	0.365847768074531	0.303	0.19	0	Cluster1	CD2
0	0.363686555186185	0.495	0.32	0	Cluster1	ATP5F1A
0	0.363313048634465	0.995	0.961	0	Cluster1	RPL35
0	0.361732622494466	0.258	0.119	0	Cluster1	SEPT2
0	0.359329894620061	0.443	0.275	0	Cluster1	ATP5F1C
0	0.354877113228388	0.343	0.214	0	Cluster1	S1PR4
0	0.354576257467566	0.996	0.972	0	Cluster1	RPS9
0	0.353763038060989	0.996	0.95	0	Cluster1	RPL37A
0	0.353626245301331	0.387	0.228	0	Cluster1	COPS9
0	0.353097953138115	0.315	0.188	0	Cluster1	CNTRL
0	0.352865076118476	0.75	0.601	0	Cluster1	CORO1A
0	0.350435723243244	0.26	0.145	0	Cluster1	ZBTB20
0	0.350321721194848	0.253	0.138	0	Cluster1	SAMD9
0	0.34921587374178	0.603	0.446	0	Cluster1	ISG20
0	0.345307451926474	0.395	0.254	0	Cluster1	EPB41
0	0.344937800071826	0.771	0.643	0	Cluster1	OST4
0	0.344650002176222	0.513	0.315	0	Cluster1	ATP5ME
0	0.344007329795331	0.592	0.368	0	Cluster1	ATP5MPL
0	0.343255584772773	0.33	0.19	0	Cluster1	DYNLRB1
0	0.342563087201475	0.391	0.254	0	Cluster1	ORMDL1
0	0.340873875474647	0.473	0.336	0	Cluster1	DDX46
0	0.340608375526999	0.362	0.236	0	Cluster1	ARHGAP30
0	0.334945000220345	0.552	0.396	0	Cluster1	RNF213
0	0.334059090275002	0.698	0.56	0	Cluster1	PTPRC
0	0.333482108038562	0.279	0.155	0	Cluster1	SINHCAF
0	0.331584324097593	0.432	0.295	0	Cluster1	ADD3
0	0.330872690925422	0.415	0.264	0	Cluster1	SNRPN
0	0.330784750906035	0.825	0.677	0	Cluster1	MYL12A
0	0.33044622008737	0.368	0.241	0	Cluster1	CHMP4A
0	0.329203160643604	0.377	0.257	0	Cluster1	ISG15
0	0.32910969236905	0.767	0.64	0	Cluster1	ARGLU1
0	0.328065034468539	0.356	0.239	0	Cluster1	SMC3
0	0.327727839092598	0.538	0.414	0	Cluster1	RAP1B
0	0.326043020884672	0.998	0.978	0	Cluster1	RPL6
0	0.323618216301093	0.483	0.352	0	Cluster1	PCM1
0	0.323556397158568	0.505	0.373	0	Cluster1	ATP6V0E1
0	0.323352148346868	0.502	0.379	0	Cluster1	TTC3
0	0.321251384285505	0.83	0.698	0	Cluster1	COMMD6
0	0.32115783413862	0.488	0.36	0	Cluster1	TPR
0	0.318672884211821	0.992	0.943	0	Cluster1	MT-ND2
0	0.318189110285024	0.291	0.167	0	Cluster1	ANKRD36C
0	0.317481731031449	0.467	0.311	0	Cluster1	RTRAF
0	0.316585712301907	0.993	0.966	0	Cluster1	UBA52
0	0.316547979885907	0.999	0.987	0	Cluster1	RPL34
0	0.315045971155691	0.497	0.34	0	Cluster1	ATP5MC3
0	0.312484073890307	0.996	0.968	0	Cluster1	RPL36
0	0.311963535894047	0.646	0.499	0	Cluster1	ANAPC16
0	0.311889806044381	0.275	0.17	0	Cluster1	LARS
0	0.311474026092917	0.998	0.972	0	Cluster1	TMSB10
0	0.310800158517843	0.334	0.212	0	Cluster1	MCUB
0	0.310691759206545	0.543	0.407	0	Cluster1	ARPC5
0	0.31004940973759	0.55	0.403	0	Cluster1	GPBP1
0	0.31002933190423	1	0.994	0	Cluster1	RPL13
0	0.306528973810613	0.288	0.183	0	Cluster1	YIPF4
0	0.306189816739583	0.848	0.7	0	Cluster1	PNISR
0	0.304121504570169	0.741	0.612	0	Cluster1	EDF1
0	0.301992199384811	0.992	0.967	0	Cluster1	RPS5
0	0.298651448392987	0.999	0.992	0	Cluster1	RPL32
0	0.29724338515636	0.291	0.179	0	Cluster1	NECAP2
0	0.296449747905423	0.35	0.222	0	Cluster1	KANSL1
0	0.296127924513267	0.291	0.168	0	Cluster1	RTF2
0	0.295763045237318	0.396	0.27	0	Cluster1	TBC1D10C
0	0.294074707325853	0.318	0.192	0	Cluster1	NBDY
0	0.286331978125624	0.455	0.326	0	Cluster1	MPHOSPH8
0	0.285982423297583	0.322	0.207	0	Cluster1	RBL2
0	0.285642196194533	0.997	0.978	0	Cluster1	RPL35A
0	0.27827391328384	0.258	0.15	0	Cluster1	SYNRG
0	0.277207320167346	0.428	0.304	0	Cluster1	DDX18
0	0.269796383665936	1	0.99	0	Cluster1	RPS27A
0	0.269756155362543	0.329	0.214	0	Cluster1	SMIM26
0	0.269393465060253	0.637	0.458	0	Cluster1	ELOB
0	0.264990394638663	0.923	0.84	0	Cluster1	NPM1
0	0.258791699065199	0.437	0.292	0	Cluster1	ATP5MD
0	0.255905997444571	0.999	0.987	0	Cluster1	RPS3A
0	0.254888123779716	0.983	0.939	0	Cluster1	RPL22
0	0.252760304222829	0.999	0.994	0	Cluster1	RPS19
0	0.250361517450657	0.336	0.213	0	Cluster1	STMP1
1.10975342721245e-307	0.33165399578477	0.53	0.416	3.25956776640842e-303	Cluster1	TAF7
9.38007592840954e-303	0.30235094402741	0.272	0.172	2.75511590169245e-298	Cluster1	BAZ1B
6.04242234426302e-298	0.277476767657351	0.449	0.328	1.77478029095693e-293	Cluster1	ZRANB2
2.37100115022254e-297	0.267724421074017	0.257	0.156	6.96410457843365e-293	Cluster1	AC004687.1
2.13879985640128e-296	0.274872597906847	0.264	0.163	6.28208293822185e-292	Cluster1	CWF19L2
2.94891821625117e-290	0.280454686011609	0.268	0.168	8.66156258477292e-286	Cluster1	THUMPD3-AS1
6.95950638675566e-284	0.285518674291621	0.289	0.189	2.04414621591787e-279	Cluster1	FKBP3
5.53507615769431e-276	0.592872576039287	0.28	0.187	1.62576256903797e-271	Cluster1	SLC35E3
5.04982632908111e-275	0.297801737896707	0.283	0.187	1.48323498937771e-270	Cluster1	VPS35
1.6391106436361e-274	0.295309082800903	0.283	0.181	4.81439578248796e-270	Cluster1	LAT
4.6990377993302e-270	0.968635761297451	0.251	0.17	1.38020138241927e-265	Cluster1	MME
7.59817044390255e-269	0.258964783415734	0.748	0.634	2.23173462278306e-264	Cluster1	HMGN1
4.47781927414682e-268	0.427766242654634	0.383	0.289	1.3152250772024e-263	Cluster1	CHD9
1.44600919313563e-266	0.318195655376864	0.446	0.343	4.24721820207799e-262	Cluster1	THRAP3
2.27312802610121e-266	0.294663617541175	0.405	0.302	6.67663163826447e-262	Cluster1	PSMC5
9.26577988580407e-264	0.281953996461079	0.352	0.248	2.72154486805837e-259	Cluster1	TAOK3
2.71494446200356e-258	0.601278889198743	0.312	0.224	7.97433487379687e-254	Cluster1	HPS4
7.06065714525069e-257	0.258743598341147	0.278	0.183	2.07385621670303e-252	Cluster1	MARCH7
6.12844642566897e-255	0.27630973626666	0.436	0.328	1.80004728414749e-250	Cluster1	IK
8.2535818702457e-253	0.268645836831522	0.332	0.229	2.42424206692857e-248	Cluster1	GLG1
4.88430598545311e-249	0.273824821967584	0.461	0.356	1.43461835404729e-244	Cluster1	SNRPE
4.51483842381514e-248	0.259663608636378	0.26	0.169	1.32609834184298e-243	Cluster1	C6orf62
1.10876432053423e-240	0.25779732042825	0.397	0.293	3.25666256227315e-236	Cluster1	CCT3
7.58373771883288e-239	0.258841695000207	0.281	0.189	2.22749544277559e-234	Cluster1	CFDP1
5.75407884890796e-236	0.262290736098585	0.433	0.33	1.69008803950125e-231	Cluster1	ABRACL
1.76298910991811e-235	0.283574219099132	0.32	0.226	5.17825161365148e-231	Cluster1	ATF7IP2
1.76328129011689e-230	0.355358199349272	0.315	0.227	5.17910980533134e-226	Cluster1	CARHSP1
3.33344996043129e-216	0.282061417518454	0.491	0.398	9.79100922377877e-212	Cluster1	XRCC5
4.702343126117e-216	0.30393869871517	0.312	0.224	1.38117222300309e-211	Cluster1	DNMT1
6.67316204393518e-215	0.254921194539714	0.454	0.336	1.96004115554464e-210	Cluster1	AIF1
1.10572504070215e-214	0.262886599375766	0.349	0.256	3.24773558955034e-210	Cluster1	DENR
1.42996284480744e-211	0.842369502641235	0.281	0.21	4.20008686776842e-207	Cluster1	TERF2
2.11888409715087e-204	0.378318341370905	0.27	0.19	6.22358637015154e-200	Cluster1	IFI6
2.59931855293414e-203	0.259214568519323	0.374	0.283	7.63471845367814e-199	Cluster1	RNASEH2B
7.52513750109614e-200	0.374744922873954	0.54	0.471	2.21028338682196e-195	Cluster1	WASF2
3.18967031402496e-199	0.355939876974289	0.303	0.223	9.36869964635411e-195	Cluster1	MSI2
1.22535498826065e-192	0.280773781483121	0.327	0.241	3.59911267151918e-188	Cluster1	MTF2
1.49394112606148e-160	0.258267183649588	0.406	0.325	4.38800387546777e-156	Cluster1	PARP1
2.18607547354764e-145	0.418727502501788	0.3	0.234	6.42094088090411e-141	Cluster1	SOCS2
1.13023083276422e-127	0.264289462444779	0.723	0.686	3.31971400199506e-123	Cluster1	SUMO2
4.29284264277006e-107	0.283262860543304	0.527	0.466	1.26089374103442e-102	Cluster1	RCSD1
5.26091596138591e-103	0.26622452560759	0.529	0.46	1.54523623617827e-98	Cluster1	LY6E
5.69093173985351e-102	0.397083286641904	0.348	0.296	1.67154047062977e-97	Cluster1	NASP
5.57352764493094e-65	0.298927697412468	0.26	0.219	1.63705653986912e-60	Cluster1	BCL11A
2.4464351830394e-62	0.38235530870025	0.352	0.318	7.18566941962332e-58	Cluster1	CD79B
8.20126997626783e-46	0.259778908491778	0.292	0.26	2.40887701742939e-41	Cluster1	CDK6
1.01573695972495e-40	0.292166008944896	0.403	0.371	2.98342259810414e-36	Cluster1	STMN1
7.98897117429632e-38	0.364695474537083	0.335	0.402	2.34652061331431e-33	Cluster1	HIST1H1C
1.63818478477948e-28	0.349008361333389	0.281	0.263	4.81167634985429e-24	Cluster1	CD24
4.4252420476919e-20	0.533154184991091	0.272	0.229	1.29978209424807e-15	Cluster1	IGKC
0	1.98770614189066	0.536	0.276	0	Cluster2	HBB
0	1.40204031625691	0.326	0.072	0	Cluster2	AC103591.3
0	1.38043945693335	0.64	0.391	0	Cluster2	JUND
0	1.19060834955904	0.846	0.635	0	Cluster2	RPS10
0	1.14794895615518	0.359	0.096	0	Cluster2	AC026979.2
0	1.10207528920683	0.772	0.569	0	Cluster2	TRA2B
0	1.08195896280095	0.887	0.757	0	Cluster2	RBM39
0	1.06708921922857	0.659	0.386	0	Cluster2	DDX21
0	1.05547180696533	0.572	0.269	0	Cluster2	SLC38A2
0	1.0320872955361	0.584	0.345	0	Cluster2	TRA2A
0	0.996975083183961	0.802	0.599	0	Cluster2	CCNL1
0	0.986025024761505	0.53	0.235	0	Cluster2	WHAMM
0	0.971868051638997	0.929	0.941	0	Cluster2	RPS29
0	0.958431897870483	0.802	0.606	0	Cluster2	SFPQ
0	0.953751550709442	0.633	0.393	0	Cluster2	JMJD1C
0	0.951792197054722	0.457	0.203	0	Cluster2	CNOT1
0	0.944998518986554	0.425	0.188	0	Cluster2	SNHG9
0	0.941211761326297	0.645	0.414	0	Cluster2	RSRC2
0	0.916745869061513	0.382	0.112	0	Cluster2	HIPK1
0	0.892036364444074	0.616	0.378	0	Cluster2	CLK1
0	0.871303084773787	0.614	0.366	0	Cluster2	RNMT
0	0.821834144169366	0.918	0.908	0	Cluster2	RPL38
0	0.819743476999173	0.965	0.981	0	Cluster2	RPL21
0	0.802729393571715	0.339	0.219	0	Cluster2	RBM38
0	0.782943703118248	0.945	0.961	0	Cluster2	RPL37A
0	0.769713379951268	0.685	0.471	0	Cluster2	ARID4B
0	0.766889981338609	0.973	0.993	0	Cluster2	RPS27
0	0.755210645059736	0.65	0.505	0	Cluster2	YPEL5
0	0.749878730339264	0.376	0.169	0	Cluster2	CREBRF
0	0.748456032846967	0.846	0.711	0	Cluster2	PNISR
0	0.748189844580551	0.398	0.204	0	Cluster2	RICTOR
0	0.73908692236901	0.543	0.361	0	Cluster2	STK17A
0	0.732934274764226	0.496	0.308	0	Cluster2	CLEC2B
0	0.7282760970368	0.872	0.859	0	Cluster2	RPL23
0	0.727016709296277	0.613	0.405	0	Cluster2	GPBP1
0	0.722190401838217	0.806	0.697	0	Cluster2	FUS
0	0.720868938519768	0.76	0.605	0	Cluster2	SRRM1
0	0.719989255986981	0.338	0.144	0	Cluster2	POLR2J3.1
0	0.698834390764238	0.936	0.937	0	Cluster2	RPL31
0	0.69866703007284	0.403	0.224	0	Cluster2	DDX3Y
0	0.696028129085625	0.862	0.71	0	Cluster2	SON
0	0.692747758380631	0.782	0.608	0	Cluster2	PRRC2C
0	0.682073613381434	0.375	0.194	0	Cluster2	RNF145
0	0.676371564534489	0.775	0.651	0	Cluster2	SF1
0	0.675209729153297	0.532	0.332	0	Cluster2	PRPF4B
0	0.670949616306355	0.92	0.944	0	Cluster2	RPL27
0	0.670640977968829	0.276	0.115	0	Cluster2	UBE2H
0	0.665110023206285	0.429	0.228	0	Cluster2	RB1CC1
0	0.664248070257118	0.389	0.245	0	Cluster2	PRDM2
0	0.65948633505804	0.45	0.266	0	Cluster2	SREK1
0	0.657153933135567	0.877	0.903	0	Cluster2	RPS20
0	0.655503103465678	0.967	0.987	0	Cluster2	EIF1
0	0.645433792984725	0.355	0.198	0	Cluster2	RGCC
0	0.642707406009804	0.275	0.166	0	Cluster2	MKNK2
0	0.630905006308316	0.59	0.403	0	Cluster2	SBDS
0	0.628821665347797	0.999	0.999	0	Cluster2	MALAT1
0	0.626856357770307	0.969	0.991	0	Cluster2	RPLP2
0	0.6115617145203	0.386	0.237	0	Cluster2	CNOT2
0	0.600048617366907	0.54	0.353	0	Cluster2	PCM1
0	0.599664600041869	0.357	0.2	0	Cluster2	ABCF1
0	0.59811765440292	0.54	0.348	0	Cluster2	CHD1
0	0.592926982556542	0.946	0.976	0	Cluster2	RPL9
0	0.592696866770878	0.434	0.264	0	Cluster2	AMD1
0	0.588999614756521	0.479	0.328	0	Cluster2	ATF4
0	0.587605681985515	0.92	0.939	0	Cluster2	RPL27A
0	0.586055243179592	0.723	0.619	0	Cluster2	ZFAS1
0	0.585214843410815	0.708	0.55	0	Cluster2	PPP1R15A
0	0.582209433478388	0.637	0.476	0	Cluster2	BCLAF1
0	0.578378053672115	0.473	0.302	0	Cluster2	CCDC59
0	0.571193370738668	0.276	0.129	0	Cluster2	KIF20B
0	0.568477624384003	0.301	0.124	0	Cluster2	NECAP1
0	0.565593282097539	0.485	0.33	0	Cluster2	MYLIP
0	0.557791803209938	0.341	0.185	0	Cluster2	PAN3
0	0.554801700676063	0.599	0.483	0	Cluster2	PNN
0	0.550620608574137	0.54	0.389	0	Cluster2	ZC3H15
0	0.546437182097813	0.554	0.386	0	Cluster2	EIF1B
0	0.545843282592212	0.436	0.28	0	Cluster2	IRF2BP2
0	0.540675909095348	0.451	0.294	0	Cluster2	PPP1CB
0	0.535798404039426	0.933	0.975	0	Cluster2	RPL23A
0	0.535411412172583	0.586	0.455	0	Cluster2	HNRNPH1
0	0.532580144963116	0.346	0.21	0	Cluster2	UBALD2
0	0.527074448466978	0.3	0.158	0	Cluster2	BIRC2
0	0.524861212822988	0.94	0.977	0	Cluster2	RPS16
0	0.519275708710643	0.635	0.492	0	Cluster2	RBM25
0	0.511019754240999	0.543	0.392	0	Cluster2	ZNF207
0	0.510782055432601	0.682	0.562	0	Cluster2	SRSF11
0	0.506240558805997	0.448	0.32	0	Cluster2	USP16
0	0.505910270299999	0.516	0.338	0	Cluster2	CHD2
0	0.505195907380333	0.589	0.463	0	Cluster2	SYF2
0	0.504806719418976	0.422	0.287	0	Cluster2	ZNF292
0	0.503635973020742	0.352	0.195	0	Cluster2	KAT6A
0	0.502081010502027	0.643	0.522	0	Cluster2	FOXP1
0	0.498030629173947	0.93	0.905	0	Cluster2	DDX5
0	0.492854168614456	0.535	0.387	0	Cluster2	USP15
0	0.491879308467574	0.287	0.133	0	Cluster2	PSME4
0	0.487812377004313	0.79	0.7	0	Cluster2	CDC42
0	0.485470286169058	0.993	0.991	0	Cluster2	TPT1
0	0.484903596015412	0.967	0.99	0	Cluster2	RPS6
0	0.477077627927339	0.761	0.64	0	Cluster2	KLF6
0	0.47576209329881	0.737	0.633	0	Cluster2	HNRNPU
0	0.475367117936615	0.583	0.458	0	Cluster2	SNHG8
0	0.475284878990356	0.311	0.164	0	Cluster2	IL6ST
0	0.467177601576637	0.538	0.407	0	Cluster2	ILF3
0	0.466564153907112	0.328	0.18	0	Cluster2	ETF1
0	0.464962325407215	0.317	0.17	0	Cluster2	HERC1
0	0.46366629105451	0.389	0.232	0	Cluster2	TUT4
0	0.461760869102359	0.681	0.561	0	Cluster2	DDX24
0	0.458164283766035	0.381	0.233	0	Cluster2	WBP11
0	0.457565021742959	0.384	0.245	0	Cluster2	CYLD
0	0.454216561735053	0.955	0.983	0	Cluster2	RPL13A
0	0.45054261165117	0.951	0.981	0	Cluster2	RPL37
0	0.449903659602039	0.55	0.418	0	Cluster2	DDX3X
0	0.448897129943105	0.35	0.221	0	Cluster2	CELF1
0	0.4480977553892	0.5	0.358	0	Cluster2	YTHDC1
0	0.446649211429995	0.359	0.224	0	Cluster2	ZNF644
0	0.442776245563658	0.935	0.959	0	Cluster2	RPL7
0	0.441635812606753	0.82	0.643	0	Cluster2	NOP53
0	0.439423991761243	0.317	0.18	0	Cluster2	USP47
0	0.437511927745331	0.696	0.597	0	Cluster2	KMT2E
0	0.43559773887082	0.39	0.253	0	Cluster2	WAC
0	0.434369810043798	0.278	0.157	0	Cluster2	CUL3
0	0.43416230764753	0.991	0.993	0	Cluster2	RPS18
0	0.433943048718102	0.44	0.294	0	Cluster2	PHF3
0	0.431904869735875	0.966	0.984	0	Cluster2	RPS25
0	0.43074882176629	0.939	0.949	0	Cluster2	RPL22
0	0.427776030790041	0.35	0.214	0	Cluster2	USP3
0	0.421011554795355	0.285	0.161	0	Cluster2	MAP3K2
0	0.414110983158319	0.936	0.941	0	Cluster2	RPS11
0	0.410752001675018	0.988	0.993	0	Cluster2	RPS28
0	0.410189601466821	0.305	0.173	0	Cluster2	RNF11
0	0.409109266323229	0.867	0.837	0	Cluster2	RPS17
0	0.39981705101148	0.366	0.229	0	Cluster2	RNF19A
0	0.398317896686841	0.986	0.993	0	Cluster2	RPL39
0	0.394908019221385	0.262	0.145	0	Cluster2	RABGGTB
0	0.391370603687448	0.983	0.989	0	Cluster2	RPS24
0	0.380213150366032	0.543	0.391	0	Cluster2	ATP5MPL
0	0.362539498363443	0.957	0.986	0	Cluster2	RPL35A
0	0.352671930770499	0.934	0.958	0	Cluster2	RPS21
0	0.351813724575939	0.954	0.973	0	Cluster2	RPL5
0	0.346187110924693	0.994	0.97	0	Cluster2	RPL41
0	0.335099424713349	0.957	0.976	0	Cluster2	RPL36
0	0.331731712870584	0.993	0.995	0	Cluster2	RPS19
0	0.327098178518554	0.937	0.972	0	Cluster2	RPL35
0	0.320996511381658	0.998	0.996	0	Cluster2	RPS12
0	0.30987188748895	0.956	0.986	0	Cluster2	RPL26
0	0.307204509071529	0.977	0.994	0	Cluster2	RPS27A
0	0.302405846408003	0.973	0.971	0	Cluster2	UBA52
0	0.293775059670634	0.973	0.996	0	Cluster2	RPS15A
0	0.276513422492068	0.942	0.972	0	Cluster2	RPL10A
0	0.275376271937871	0.977	0.995	0	Cluster2	RPL32
1.37824520692389e-303	0.452267445005381	0.545	0.418	4.04818182177685e-299	Cluster2	NKTR
1.5274289271307e-302	0.413206572679828	0.555	0.422	4.4863642447683e-298	Cluster2	DDX6
3.63802442017487e-296	0.568656106807119	0.448	0.328	1.06856053269376e-291	Cluster2	HIF1A
1.91278096529136e-289	0.363523030827787	0.274	0.161	5.61822025125378e-285	Cluster2	OSER1
6.87428688347415e-288	0.391156843452797	0.287	0.173	2.01911554341403e-283	Cluster2	NUFIP2
4.06675001898111e-282	0.406419129146901	0.354	0.23	1.19448581557513e-277	Cluster2	KANSL1
2.7128939746533e-280	0.388828444660985	0.289	0.177	7.96831218235167e-276	Cluster2	BSDC1
1.70313833881753e-276	0.362111178415581	0.767	0.684	5.00245792877484e-272	Cluster2	NAP1L1
9.62806924166562e-276	0.432885564865133	0.537	0.424	2.82795649766203e-271	Cluster2	VAPA
2.8010618561836e-274	0.530501253439647	0.599	0.479	8.22727888398247e-270	Cluster2	HSPA5
3.75731725205493e-272	0.371022805224235	0.274	0.167	1.10359922327357e-267	Cluster2	SNHG25
8.90965965454739e-271	0.272786091945606	0.825	0.643	2.61694523373366e-266	Cluster2	ATP5MG
4.84804088960201e-270	0.385798198499602	0.305	0.191	1.4239665700939e-265	Cluster2	KLHL24
1.53152539103866e-267	0.451452487464022	0.261	0.159	4.49839637855876e-263	Cluster2	TPP2
2.06398886427814e-267	0.307526397354945	0.608	0.485	6.06234809215775e-263	Cluster2	GNAS
8.76125981007258e-265	0.412401982228618	0.606	0.516	2.57335723141452e-260	Cluster2	RSL24D1
1.32736342284932e-253	0.459114917074317	0.44	0.321	3.89873184559302e-249	Cluster2	TLE4
2.03676681035934e-246	0.345466572383398	0.258	0.155	5.98239147538745e-242	Cluster2	BTG3
8.46822699210086e-244	0.362061531173397	0.472	0.347	2.48728763211987e-239	Cluster2	C6orf48
3.28038335670439e-243	0.322046672060949	0.291	0.182	9.63514199531214e-239	Cluster2	HBS1L
9.74667283539383e-243	0.323335252339559	0.254	0.152	2.86279274521188e-238	Cluster2	ZNF451
3.33212955089697e-240	0.416703299529119	0.398	0.288	9.78713091689459e-236	Cluster2	BUD31
3.04738466920355e-233	0.341732212493323	0.251	0.154	8.95077825038468e-229	Cluster2	ELP2
1.06731015549478e-232	0.327918009311494	0.298	0.19	3.13490338871925e-228	Cluster2	KDM2A
5.08069482894321e-232	0.327162578454605	0.617	0.512	1.4923016851572e-227	Cluster2	CSDE1
4.72231861022499e-230	0.400487047463728	0.342	0.236	1.38703942219528e-225	Cluster2	PCF11
5.67639566653805e-226	0.32255687666274	0.279	0.175	1.66727093517556e-221	Cluster2	PNPLA8
2.30888582510666e-220	0.470377690929257	0.591	0.51	6.78165944550329e-216	Cluster2	ELF1
9.20186377588718e-218	0.319810476530792	0.284	0.181	2.70277142825358e-213	Cluster2	CCDC186
1.06029221187587e-217	0.34129343518901	0.273	0.175	3.11429028472182e-213	Cluster2	ASXL1
2.07794535170719e-217	0.403654327344092	0.319	0.218	6.10334108703437e-213	Cluster2	RNF10
2.58619191336654e-215	0.270685522269409	0.838	0.794	7.5961628879402e-211	Cluster2	HSP90AA1
9.52539916483406e-214	0.423525472786282	0.261	0.169	2.79780024269506e-209	Cluster2	RIF1
4.724428005159e-213	0.398354152064931	0.791	0.791	1.3876589936753e-208	Cluster2	TOMM7
1.16356457759806e-211	0.321701507090751	0.353	0.245	3.41762187732103e-207	Cluster2	PPP4R3A
2.58489022212571e-210	0.360663270065474	0.491	0.386	7.59233956042764e-206	Cluster2	EIF3A
4.89830947676144e-210	0.286581627301615	0.625	0.511	1.43873145951437e-205	Cluster2	MBNL1
2.36011198537553e-204	0.315165682219136	0.417	0.303	6.93212092344501e-200	Cluster2	NIPBL
5.86010256727195e-202	0.347725672788796	0.349	0.245	1.72122932605912e-197	Cluster2	CIR1
6.01059495694315e-202	0.329899319561018	0.307	0.208	1.76543195075334e-197	Cluster2	ZNF326
4.27276054815208e-200	0.302076556802914	0.429	0.31	1.25499522820323e-195	Cluster2	SELENOK
5.18981243380981e-200	0.327706243885999	0.726	0.655	1.52435170805862e-195	Cluster2	ARGLU1
7.12422293869416e-200	0.440510202094442	0.354	0.257	2.09252676155325e-195	Cluster2	KMT2A
7.80895701796707e-194	0.30603749922652	0.316	0.216	2.29364685531729e-189	Cluster2	ELOC
3.67270069571355e-189	0.269289891615047	0.252	0.159	1.07874564834498e-184	Cluster2	HBP1
1.86699828218349e-187	0.326540165048949	0.352	0.247	5.48374735442935e-183	Cluster2	TSPYL2
2.07685135224523e-186	0.309923901282064	0.258	0.168	6.10012779181469e-182	Cluster2	DDB1
7.52755142334818e-186	0.365932924344903	0.457	0.358	2.21099240406583e-181	Cluster2	GGNBP2
6.68014326614145e-185	0.27996554609462	0.296	0.198	1.96209168013107e-180	Cluster2	COPS2
1.00341217099571e-184	0.316622996576835	0.289	0.197	2.94722222864859e-180	Cluster2	FNIP1
1.83692593555533e-184	0.32293591405542	0.281	0.19	5.39541885791312e-180	Cluster2	CAND1
3.98552609047064e-184	0.423367036241477	0.469	0.368	1.17062872329304e-179	Cluster2	REL
1.5992770711113e-183	0.377103105387725	0.353	0.256	4.69739661326811e-179	Cluster2	CHD4
1.42483288079674e-182	0.310788960244999	0.56	0.468	4.1850191374762e-178	Cluster2	TOMM20
1.54988388413604e-182	0.351142802969671	0.41	0.307	4.55231894448437e-178	Cluster2	CYTIP
2.1471404131289e-177	0.314687064099941	0.409	0.307	6.30658082144219e-173	Cluster2	YME1L1
4.16805203532053e-177	0.29826905478877	0.295	0.203	1.22424024381434e-172	Cluster2	RNF138
2.16135965966499e-176	0.312407787640862	0.813	0.765	6.34834559236802e-172	Cluster2	UQCRB
4.98798303783664e-176	0.331627742563986	0.326	0.232	1.46507037787338e-171	Cluster2	KRAS
1.64268942767946e-175	0.326703987973876	0.337	0.24	4.8249073869801e-171	Cluster2	BAZ2A
5.75732675880776e-175	0.492776010058304	0.339	0.245	1.69104201559701e-170	Cluster2	IFRD1
8.15949340366111e-174	0.282919351450202	0.29	0.195	2.39660640252334e-169	Cluster2	NUDT4
6.14080287944262e-172	0.314589919530383	0.351	0.252	1.80367662174989e-167	Cluster2	SMG1
4.02298892775609e-167	0.299612701849836	0.32	0.227	1.18163230786052e-162	Cluster2	DHX9
1.8573920523299e-166	0.271585255718258	0.311	0.217	5.45553193610338e-162	Cluster2	ISCA1
5.77975839172823e-166	0.266385221893336	0.433	0.328	1.69763063481842e-161	Cluster2	RTRAF
6.9004451157848e-166	0.324533025907016	0.333	0.24	2.02679873940831e-161	Cluster2	CD55
9.84857416826327e-163	0.324441558852905	0.618	0.534	2.89272320470229e-158	Cluster2	SERBP1
1.24460309611872e-157	0.260671325513682	0.312	0.217	3.6556482139199e-153	Cluster2	TCF7
1.68591765651841e-156	0.349958859908821	0.505	0.417	4.95187734072588e-152	Cluster2	DNAJB6
1.7748413842755e-155	0.31564667419126	0.471	0.38	5.21306411389401e-151	Cluster2	CSNK1A1
1.7492597280377e-154	0.339493532710933	0.488	0.401	5.13792567319232e-150	Cluster2	PRPF38B
1.09940423599527e-153	0.305852332721926	0.354	0.264	3.22917012196531e-149	Cluster2	MAX
1.1458448554058e-153	0.278974963651488	0.263	0.179	3.36557550929793e-149	Cluster2	SAR1A
1.64807149133518e-153	0.257600199054292	0.332	0.238	4.84071558434968e-149	Cluster2	SELENOT
6.60814268377868e-152	0.308767841303657	0.551	0.462	1.94094366907948e-147	Cluster2	PAPOLA
7.32588264774176e-151	0.266004241050354	0.278	0.192	2.15175825129471e-146	Cluster2	MARK3
2.3567712042514e-150	0.27317253996326	0.332	0.241	6.92230838112723e-146	Cluster2	MIER1
9.94203565608332e-150	0.289442708479709	0.354	0.261	2.92017471290479e-145	Cluster2	ZFAND5
5.19251092209874e-149	0.295497396249364	0.332	0.243	1.52514430803884e-144	Cluster2	STAG2
1.17532780632224e-148	0.273453050651823	0.27	0.186	3.45217283272967e-144	Cluster2	PUM1
1.22481146837756e-146	0.28233112736109	0.269	0.185	3.59751624491857e-142	Cluster2	TM9SF3
4.04381468893782e-146	0.282537527852549	0.482	0.399	1.18774925043482e-141	Cluster2	POLR1D
4.53640151017083e-146	0.341156883400994	0.551	0.477	1.33243185156738e-141	Cluster2	EIF5
8.30187508998391e-145	0.331691647473717	0.833	0.804	2.43842675143007e-140	Cluster2	SRSF5
2.3081603168751e-141	0.351934892016766	0.554	0.471	6.77952848272554e-137	Cluster2	CD44
4.59629021483418e-141	0.277183883774393	0.354	0.264	1.3500223619011e-136	Cluster2	AFF4
5.58449280215641e-140	0.287009023006649	0.451	0.363	1.64027722584938e-135	Cluster2	RAD21
2.80573636597965e-139	0.325904005665944	0.517	0.436	8.24100885415542e-135	Cluster2	SCAF11
5.54194877918658e-138	0.330796512612134	0.298	0.218	1.62778119542268e-133	Cluster2	PITHD1
2.11230701391419e-137	0.306162335811552	0.278	0.199	6.20426816126876e-133	Cluster2	ARID4A
2.11567155067845e-137	0.273175614185451	0.812	0.767	6.21415047865276e-133	Cluster2	HSP90AB1
6.26249393566494e-132	0.255620707223315	0.261	0.182	1.83941971878351e-127	Cluster2	PPM1B
9.62203416767643e-131	0.258146790054517	0.568	0.477	2.82618387572992e-126	Cluster2	SMCHD1
1.0399966706426e-130	0.295552981518757	0.432	0.349	3.05467822101144e-126	Cluster2	PRPF40A
4.11431776277416e-128	0.265632366580295	0.374	0.287	1.20845741328203e-123	Cluster2	SSH2
8.17836369198133e-128	0.292310985998068	0.446	0.364	2.40214898360876e-123	Cluster2	WTAP
1.6175589759297e-124	0.27880267874352	0.332	0.249	4.75109422410071e-120	Cluster2	GOLGA4
5.20203806092221e-120	0.3218917007673	0.403	0.327	1.52794261925407e-115	Cluster2	FAM133B
5.91409397511303e-119	0.430982859920757	0.354	0.285	1.7370876823702e-114	Cluster2	FBXO7
1.4690283803515e-118	0.263860410064765	0.445	0.364	4.31483015876842e-114	Cluster2	UBE2B
2.20423139916882e-118	0.447299233050652	0.52	0.449	6.47426846563865e-114	Cluster2	GYPC
8.64174793918257e-117	0.292352800817308	0.272	0.2	2.5382542046967e-112	Cluster2	B3GNT2
1.08650280009803e-116	0.276533476628366	0.336	0.255	3.19127602444794e-112	Cluster2	CDKN2D
8.39179608974879e-115	0.262295164816564	0.448	0.368	2.46483834748101e-110	Cluster2	FNBP4
1.4260763717033e-113	0.268762713889424	0.348	0.272	4.18867151896692e-109	Cluster2	CAMLG
3.60501768434823e-113	0.290803580046255	0.37	0.297	1.05886579424676e-108	Cluster2	YY1
6.16357558894006e-112	0.25800256492295	0.392	0.309	1.81036542198347e-107	Cluster2	AAK1
8.99063301261828e-112	0.255930772127826	0.476	0.398	2.64072872846624e-107	Cluster2	HNRNPH3
9.36197515852541e-111	0.289703615028544	0.308	0.234	2.74979934356208e-106	Cluster2	CLINT1
1.73503458193369e-107	0.281702862890385	0.26	0.193	5.09614357405564e-103	Cluster2	CWC25
4.86851593381557e-107	0.275750719719774	0.308	0.237	1.42998050008031e-102	Cluster2	KRR1
1.14079895975721e-105	0.26927446793894	0.325	0.252	3.35075470459887e-101	Cluster2	SMC3
4.24526449792991e-105	0.277790873198822	0.308	0.234	1.24691908833197e-100	Cluster2	ARID1B
6.05157474534046e-104	0.325471634884996	0.386	0.322	1.7774685342014e-99	Cluster2	CDC42SE2
2.64837294998648e-103	0.392242757374819	0.354	0.293	7.77880102870029e-99	Cluster2	NOP58
3.91552965917684e-103	0.394419671603316	0.364	0.3	1.15006937149342e-98	Cluster2	IDS
8.60008380166377e-102	0.297458261169179	0.462	0.388	2.52601661422468e-97	Cluster2	LEPROTL1
2.53723190368106e-101	0.268442556501896	0.421	0.349	7.45235754749202e-97	Cluster2	SLTM
4.04340873471732e-101	0.260474057725566	0.368	0.294	1.18763001356117e-96	Cluster2	PSMA3-AS1
5.30211548569067e-100	0.259344646255472	0.328	0.256	1.55733736045706e-95	Cluster2	RIOK3
1.48890478369788e-97	0.26347958133753	0.381	0.31	4.37321113067741e-93	Cluster2	SRSF4
6.54366399522405e-96	0.263973076886997	0.254	0.191	1.92200498867721e-91	Cluster2	BCL7B
4.26105393072361e-95	0.266977247734019	0.712	0.667	1.25155676053214e-90	Cluster2	SUB1
7.77625171998939e-95	0.279153080479599	0.571	0.526	2.28404065519528e-90	Cluster2	MTDH
6.2220632364186e-94	0.274633654289453	0.812	0.798	1.82754441380087e-89	Cluster2	SARAF
8.18173185394543e-94	0.301433511528912	0.314	0.245	2.40313828014085e-89	Cluster2	SPTBN1
4.68386633415618e-91	0.678167064271749	0.279	0.381	1.37574521966835e-86	Cluster2	BSG
1.39547679609897e-85	0.255423245428309	0.272	0.208	4.09879444550188e-81	Cluster2	PIM3
4.90333406953599e-85	0.370426125843468	0.389	0.325	1.44020728290411e-80	Cluster2	SOX4
6.07129501303789e-83	0.450625999076745	0.339	0.287	1.78326077122949e-78	Cluster2	MIS18BP1
6.2246998996523e-83	0.292624235922851	0.493	0.43	1.82831885452587e-78	Cluster2	ANKRD12
8.39118843879801e-82	0.26928125004434	0.431	0.364	2.46465986824375e-77	Cluster2	MDM4
2.3758778983779e-79	0.253738278726809	0.52	0.461	6.97842856311557e-75	Cluster2	ARF6
2.72882266495337e-75	0.254624993891028	0.415	0.359	8.01509793150104e-71	Cluster2	TAF1D
7.6808866202937e-68	0.621074172100879	0.323	0.272	2.25603001811267e-63	Cluster2	BNIP3L
2.63152451492735e-65	0.286109806455349	0.324	0.268	7.72931380524462e-61	Cluster2	GSPT1
2.11592473682959e-64	0.273645760674876	0.425	0.373	6.21489413701588e-60	Cluster2	KIF5B
4.90635307498838e-64	0.306954578583415	0.458	0.405	1.44109402518559e-59	Cluster2	DNAJA1
3.62729650269287e-56	0.278745484400217	0.584	0.544	1.06540952877095e-51	Cluster2	SRSF2
1.07577145220376e-54	0.259318686537928	0.263	0.215	3.15975590941287e-50	Cluster2	WNK1
4.27113237920712e-45	0.259524409341811	0.282	0.241	1.25451700242071e-40	Cluster2	ITM2A
3.25766327327431e-41	0.320974406000999	0.416	0.395	9.56840856626131e-37	Cluster2	YBX3
6.04373033357393e-29	0.284134526792693	0.451	0.432	1.77516447357734e-24	Cluster2	MAP1LC3B
9.5986978321888e-11	0.292712205767603	0.254	0.241	2.81932952727049e-06	Cluster2	MKRN1
2.17656127893678e-10	0.393746345739058	0.283	0.31	6.3929957884931e-06	Cluster2	PRDX2
0	4.11673177531461	0.99	0.304	0	Cluster4	MTRNR2L12
0	2.59275737900731	0.583	0.065	0	Cluster4	AL713998.1
0	2.56140786225089	0.57	0.012	0	Cluster4	TCL6
0	2.31412373288495	0.566	0.064	0	Cluster4	SMAD1
0	2.28305490426039	0.65	0.156	0	Cluster4	MME
0	2.24398423361423	0.607	0.049	0	Cluster4	AL138963.4
0	2.01514790349926	0.569	0.054	0	Cluster4	TCFL5
0	2.00149571481282	0.829	0.211	0	Cluster4	HIST1H1D
0	1.90703410343574	0.708	0.133	0	Cluster4	AC007952.4
0	1.89690181842302	0.812	0.231	0	Cluster4	CDK6
0	1.89497726624692	0.696	0.086	0	Cluster4	ZMIZ1
0	1.88500505130035	0.691	0.178	0	Cluster4	H1F0
0	1.88254612116939	0.519	0.025	0	Cluster4	HIST1H2BF
0	1.85935090155838	0.597	0.047	0	Cluster4	HIST1H2AG
0	1.85562874844379	0.605	0.161	0	Cluster4	MDM2
0	1.84361386037652	0.759	0.091	0	Cluster4	LINC01578
0	1.82535636357267	0.474	0.002	0	Cluster4	CCN2
0	1.79259817408207	0.497	0.094	0	Cluster4	TP53INP1
0	1.79085266205045	0.269	0.001	0	Cluster4	ABCA13
0	1.78369257651796	0.627	0.127	0	Cluster4	ARPP21
0	1.77184062329201	0.705	0.232	0	Cluster4	TCF4
0	1.76287410400939	0.754	0.235	0	Cluster4	SSBP2
0	1.74153820321575	0.92	0.474	0	Cluster4	GNAS
0	1.73802895838191	0.905	0.486	0	Cluster4	H1FX
0	1.73707826965986	0.688	0.163	0	Cluster4	HIST1H2AC
0	1.72019971467944	0.534	0.073	0	Cluster4	RAG1
0	1.7174674377457	0.7	0.177	0	Cluster4	UHRF1
0	1.71594286480222	0.628	0.152	0	Cluster4	ARMH1
0	1.7105300230075	0.853	0.286	0	Cluster4	MEF2C
0	1.69520037353568	0.555	0.091	0	Cluster4	ZNF107
0	1.65976586442722	0.445	0.045	0	Cluster4	PCLO
0	1.65773746888205	0.513	0.043	0	Cluster4	HIST1H3H
0	1.65427131227233	0.633	0.127	0	Cluster4	ERG
0	1.64526038801664	0.568	0.036	0	Cluster4	AC007384.1
0	1.62595060148015	0.795	0.17	0	Cluster4	SEPTIN6
0	1.61401572721777	0.517	0.108	0	Cluster4	LINC01013
0	1.60561546072932	0.501	0.095	0	Cluster4	GAB1
0	1.59676364045916	0.548	0.154	0	Cluster4	MDK
0	1.58062277254076	0.67	0.148	0	Cluster4	JUP
0	1.57387714004456	0.723	0.138	0	Cluster4	GRK2
0	1.55633389634469	0.661	0.146	0	Cluster4	MYB
0	1.54722405130251	0.453	0.066	0	Cluster4	FLT3
0	1.54378621660309	0.441	0.057	0	Cluster4	STK32B
0	1.53597720414064	0.591	0.109	0	Cluster4	CIITA
0	1.53207683897845	0.615	0.161	0	Cluster4	NRIP1
0	1.52254741842981	0.657	0.111	0	Cluster4	STK24
0	1.51980679980918	0.578	0.099	0	Cluster4	CBFA2T3
0	1.5114720813901	0.522	0.123	0	Cluster4	ALOX5
0	1.50902257423038	0.56	0.068	0	Cluster4	HIST1H2BK
0	1.5085765324702	0.377	0.046	0	Cluster4	PTPRK
0	1.5083046251517	0.44	0.124	0	Cluster4	PCDH9
0	1.49622649830676	0.529	0.102	0	Cluster4	FCHSD2
0	1.48289703175424	0.665	0.185	0	Cluster4	RUNX1
0	1.4680378041876	0.713	0.249	0	Cluster4	MZB1
0	1.45767181592763	0.464	0.05	0	Cluster4	HIST1H1B
0	1.45557478789356	0.89	0.366	0	Cluster4	YBX3
0	1.44893972729372	0.709	0.148	0	Cluster4	SEPTIN9
0	1.4461111335697	0.443	0.086	0	Cluster4	DPEP1
0	1.43878403856695	0.392	0.007	0	Cluster4	AC025437.1
0	1.43285550633994	0.644	0.136	0	Cluster4	CD81
0	1.41360636580482	0.628	0.173	0	Cluster4	VPREB1
0	1.40937518344499	0.608	0.231	0	Cluster4	SPTBN1
0	1.40120983667937	0.563	0.182	0	Cluster4	SLC35E3
0	1.40106478011137	0.494	0.014	0	Cluster4	CASTOR2
0	1.38719051651498	0.499	0.113	0	Cluster4	EDEM1
0	1.38594112783637	0.365	0.026	0	Cluster4	NKAIN4
0	1.37640930214175	0.592	0.137	0	Cluster4	TTC7A
0	1.37414834186468	0.508	0.062	0	Cluster4	LMO2
0	1.36980089029981	0.428	0.047	0	Cluster4	KCNK12
0	1.3677374315087	0.446	0.055	0	Cluster4	PSD3
0	1.36158104833287	0.401	0.031	0	Cluster4	WAKMAR2
0	1.35995690262726	0.5	0.052	0	Cluster4	NIBAN3
0	1.35951716603186	0.367	0.003	0	Cluster4	AC107223.1
0	1.35584169918083	0.543	0.09	0	Cluster4	DOK3
0	1.34988575344273	0.783	0.387	0	Cluster4	PRDX1
0	1.34761304175826	0.877	0.452	0	Cluster4	RCSD1
0	1.34697756756695	0.4	0.046	0	Cluster4	SEMA6A
0	1.34078223275186	0.498	0.067	0	Cluster4	AEBP1
0	1.33434666800067	0.771	0.287	0	Cluster4	ZCCHC7
0	1.33263767824936	0.486	0.088	0	Cluster4	FADS3
0	1.31909300321403	0.741	0.215	0	Cluster4	SOCS2
0	1.31890199361013	0.416	0.085	0	Cluster4	XIST
0	1.31063873871274	0.502	0.159	0	Cluster4	BACH2
0	1.30855857161686	0.399	0.029	0	Cluster4	HIST1H2AL
0	1.30762231230499	0.712	0.192	0	Cluster4	TERF2
0	1.29966050194951	0.373	0.072	0	Cluster4	CD34
0	1.29054211368618	0.374	0.025	0	Cluster4	OVCH2
0	1.28783341633434	0.846	0.361	0	Cluster4	HIST1H1C
0	1.28166163143688	0.517	0.077	0	Cluster4	TAPT1
0	1.27958404175676	0.599	0.116	0	Cluster4	WASHC4
0	1.27754420205754	0.331	0.04	0	Cluster4	HAP1
0	1.27703139405364	0.721	0.238	0	Cluster4	PSMA6
0	1.27698623116029	0.665	0.23	0	Cluster4	MLXIP
0	1.27229643196579	0.476	0.094	0	Cluster4	CDCA7
0	1.26804346948454	0.825	0.397	0	Cluster4	JUND
0	1.26398308669854	0.496	0.07	0	Cluster4	AC119396.1
0	1.25994613333152	0.525	0.125	0	Cluster4	FOXO1
0	1.2598316186409	0.86	0.444	0	Cluster4	DDX17
0	1.25677063707388	0.791	0.233	0	Cluster4	HLA-DRB5
0	1.24701388146269	0.728	0.313	0	Cluster4	ZEB2
0	1.24231496684379	0.595	0.153	0	Cluster4	CD19
0	1.24195010629893	0.636	0.204	0	Cluster4	ERGIC1
0	1.24007449352957	0.602	0.182	0	Cluster4	CUX1
0	1.23917686307563	0.522	0.096	0	Cluster4	PAX5
0	1.23865685552867	0.962	0.662	0	Cluster4	MT-ND4L
0	1.23328251973263	0.373	0.043	0	Cluster4	IGF2BP1
0	1.23306585575202	0.513	0.13	0	Cluster4	STAG3
0	1.23044575470553	0.578	0.144	0	Cluster4	MSH6
0	1.22862424391035	0.636	0.185	0	Cluster4	USP22
0	1.21548319351108	0.442	0.072	0	Cluster4	HIST1H2BC
0	1.21317875263064	0.369	0.041	0	Cluster4	HIST1H2BJ
0	1.21045566709291	0.489	0.132	0	Cluster4	ELK3
0	1.21001538638167	0.614	0.14	0	Cluster4	TRIM28
0	1.20437208419501	0.463	0.102	0	Cluster4	DBN1
0	1.20087377154206	0.305	0.024	0	Cluster4	BLACE
0	1.20056475160473	0.379	0.052	0	Cluster4	RUBCNL
0	1.19898877681011	0.664	0.236	0	Cluster4	ARHGAP4
0	1.19849238957379	0.616	0.163	0	Cluster4	TIA1
0	1.19840852652795	0.322	0.026	0	Cluster4	AC068587.4
0	1.18969289245002	0.483	0.188	0	Cluster4	PAN3
0	1.18640492592528	0.434	0.056	0	Cluster4	HIST1H2AE
0	1.18638774008186	0.449	0.129	0	Cluster4	IGLL1
0	1.18347688890686	0.71	0.246	0	Cluster4	PABPN1
0	1.18105209417411	0.366	0.044	0	Cluster4	KHDRBS3
0	1.17889141250494	0.607	0.18	0	Cluster4	PTEN
0	1.17790498211358	0.34	0.019	0	Cluster4	MYO18B
0	1.16755848580131	0.574	0.121	0	Cluster4	C5orf56
0	1.1617373561493	0.494	0.116	0	Cluster4	AP1B1
0	1.16159939687209	0.588	0.181	0	Cluster4	MPP1
0	1.16020121983969	0.528	0.113	0	Cluster4	PPP1R14B
0	1.15884541343072	0.621	0.235	0	Cluster4	TMPO
0	1.15529625528089	0.844	0.461	0	Cluster4	WASF2
0	1.15373079352967	0.521	0.148	0	Cluster4	MED13L
0	1.15086763494312	0.543	0.134	0	Cluster4	TCF3
0	1.14169866857173	0.389	0.046	0	Cluster4	MYO18A
0	1.14072385271739	0.397	0.095	0	Cluster4	ITPR1
0	1.13271039347754	0.481	0.16	0	Cluster4	FBXW7
0	1.13188118310923	0.29	0.019	0	Cluster4	HIST1H3B
0	1.13142249990107	0.454	0.082	0	Cluster4	VAV3
0	1.13047987302392	0.517	0.135	0	Cluster4	EGFL7
0	1.12893565116804	0.436	0.109	0	Cluster4	GNG11
0	1.12385243669609	0.571	0.283	0	Cluster4	LEF1
0	1.12352658543887	0.586	0.129	0	Cluster4	TAF10
0	1.12343592718012	0.446	0.097	0	Cluster4	AUTS2
0	1.12123072315506	0.408	0.054	0	Cluster4	SCARB1
0	1.11783529109699	0.373	0.046	0	Cluster4	KCNN1
0	1.11047234242221	0.51	0.129	0	Cluster4	NREP
0	1.10353387804763	0.963	0.757	0	Cluster4	CD74
0	1.10210871285372	0.419	0.059	0	Cluster4	SH3GLB2
0	1.10031990277765	0.532	0.137	0	Cluster4	CHD7
0	1.09866001945494	0.445	0.105	0	Cluster4	RIMKLB
0	1.09654085178023	0.474	0.053	0	Cluster4	OIP5-AS1
0	1.09467909134445	0.579	0.165	0	Cluster4	LAIR1
0	1.0915126487121	0.638	0.195	0	Cluster4	GNB1
0	1.09099766477324	0.358	0.016	0	Cluster4	CIAO3
0	1.09077501084917	0.352	0.034	0	Cluster4	AC245060.5
0	1.09052492313552	0.686	0.293	0	Cluster4	TPM4
0	1.09030094692943	0.603	0.217	0	Cluster4	HPS4
0	1.08962123177604	0.7	0.237	0	Cluster4	DDX39B
0	1.08946071363206	0.506	0.117	0	Cluster4	INSR
0	1.0871647647154	0.622	0.243	0	Cluster4	CD24
0	1.084370349601	0.468	0.069	0	Cluster4	GABPB1-IT1
0	1.08331302151762	0.437	0.089	0	Cluster4	INTS3
0	1.07942073008012	0.62	0.225	0	Cluster4	VPS13C
0	1.07698294811749	0.448	0.081	0	Cluster4	ADNP
0	1.07662912972661	0.522	0.114	0	Cluster4	TCF12
0	1.07583996218823	0.738	0.258	0	Cluster4	DNTT
0	1.07385214609368	0.331	0.009	0	Cluster4	DIPK1B
0	1.07333264379487	0.515	0.136	0	Cluster4	ATP2A3
0	1.0723975567073	0.533	0.145	0	Cluster4	MAP4K4
0	1.07219427175356	0.557	0.152	0	Cluster4	HERC2
0	1.07189674529337	0.292	0.001	0	Cluster4	DUXAP8
0	1.0707880446865	0.299	0.017	0	Cluster4	ARHGEF4
0	1.06726404650997	0.591	0.192	0	Cluster4	ANKRD10
0	1.0609754212888	0.536	0.174	0	Cluster4	SPTAN1
0	1.04986136593436	0.599	0.202	0	Cluster4	PFKL
0	1.0474970778498	0.36	0.028	0	Cluster4	AL627171.2
0	1.04603378912388	0.527	0.136	0	Cluster4	ARIH1
0	1.04556256437983	0.506	0.131	0	Cluster4	ETV6
0	1.04530452412829	0.625	0.321	0	Cluster4	ITGA4
0	1.04389213424975	0.822	0.439	0	Cluster4	HIST1H4C
0	1.0438222782166	0.302	0.005	0	Cluster4	AC044810.2
0	1.04263799230402	0.542	0.225	0	Cluster4	LAT2
0	1.04239221993124	0.315	0.017	0	Cluster4	AC008060.1
0	1.04230208907294	0.465	0.136	0	Cluster4	AFF3
0	1.04083156742252	0.312	0.013	0	Cluster4	AC018462.1
0	1.04005435105189	0.747	0.32	0	Cluster4	MARCKSL1
0	1.03684251838152	0.563	0.114	0	Cluster4	HLA-DQA2
0	1.03565912332488	0.819	0.304	0	Cluster4	HIST1H1E
0	1.03550359344584	0.326	0.043	0	Cluster4	LONRF1
0	1.0354109361045	0.436	0.087	0	Cluster4	TRAF3IP2
0	1.03340739871223	0.612	0.228	0	Cluster4	SMARCA4
0	1.0326222984025	0.673	0.342	0	Cluster4	HSPB1
0	1.03104720747839	0.464	0.054	0	Cluster4	TASOR
0	1.03070668089361	0.367	0.077	0	Cluster4	AKAP12
0	1.0307048094563	0.514	0.145	0	Cluster4	EBF1
0	1.02614709260686	0.4	0.037	0	Cluster4	CDK2AP1
0	1.025092028076	0.757	0.346	0	Cluster4	ATP5F1B
0	1.02368894416985	0.262	0.011	0	Cluster4	AC119673.2
0	1.02321528949037	0.64	0.28	0	Cluster4	PRKCB
0	1.02131794334214	0.425	0.124	0	Cluster4	ERV3-1
0	1.02005069165027	0.548	0.261	0	Cluster4	PAG1
0	1.01648002588617	0.609	0.243	0	Cluster4	VPREB3
0	1.01623512731048	0.313	0.031	0	Cluster4	HIST1H2BH
0	1.00980563737692	0.637	0.241	0	Cluster4	GTF2I
0	1.00956202151166	0.422	0.048	0	Cluster4	GNA12
0	1.00862760264749	0.493	0.133	0	Cluster4	GLS
0	1.00740729199002	0.465	0.093	0	Cluster4	ENG
0	1.00739100898983	0.44	0.075	0	Cluster4	LILRA2
0	1.00468348516443	0.888	0.385	0	Cluster4	EEF1G
0	1.00465708952729	0.548	0.175	0	Cluster4	ETS2
0	1.00445063944839	0.345	0.005	0	Cluster4	SOCS2-AS1
0	1.00274899656476	0.512	0.125	0	Cluster4	PIK3AP1
0	0.997939684544248	0.323	0.03	0	Cluster4	HIST2H2BF
0	0.995978849337339	0.721	0.328	0	Cluster4	APBB1IP
0	0.994204163040028	0.361	0.106	0	Cluster4	CD72
0	0.993725692709389	0.363	0.066	0	Cluster4	MIB1
0	0.989478741996292	0.371	0.075	0	Cluster4	LINC00958
0	0.987936000653872	0.32	0.027	0	Cluster4	HIST1H2AK
0	0.987803604643702	0.522	0.137	0	Cluster4	PRRC2A
0	0.986543522607217	0.468	0.095	0	Cluster4	CPNE2
0	0.980962502949652	0.721	0.306	0	Cluster4	YPEL3
0	0.978140659857814	0.433	0.076	0	Cluster4	GALNT7
0	0.975579808384768	0.476	0.103	0	Cluster4	AFF1
0	0.975227671399889	0.431	0.084	0	Cluster4	MAPK8IP3
0	0.973454502926306	0.273	0.013	0	Cluster4	SCHIP1
0	0.971148563250991	0.255	0.007	0	Cluster4	SHANK3
0	0.968760664489837	0.566	0.177	0	Cluster4	GRINA
0	0.968135252931143	0.717	0.32	0	Cluster4	GNAI2
0	0.963842788643881	0.523	0.154	0	Cluster4	FPGS
0	0.960588733635865	0.576	0.181	0	Cluster4	CAPRIN1
0	0.960369852705246	0.419	0.079	0	Cluster4	P2RX1
0	0.957298225669972	0.285	0.032	0	Cluster4	CASC15
0	0.955675565815239	0.586	0.19	0	Cluster4	CDK5RAP3
0	0.955498334729585	0.607	0.239	0	Cluster4	DOCK8
0	0.947812154031803	0.427	0.111	0	Cluster4	SYNE3
0	0.943559844560612	0.477	0.081	0	Cluster4	SNHG1
0	0.942684249704672	0.251	0.032	0	Cluster4	CLIC5
0	0.939838869866294	0.478	0.109	0	Cluster4	CDK9
0	0.939375950677512	0.471	0.139	0	Cluster4	INO80
0	0.938479957506906	0.509	0.168	0	Cluster4	PRRC2B
0	0.935523184792314	0.278	0.057	0	Cluster4	Z93241.1
0	0.935155791188103	0.619	0.273	0	Cluster4	MIS18BP1
0	0.932188300170228	0.275	0.016	0	Cluster4	IGHV5-78
0	0.92911734277229	0.677	0.299	0	Cluster4	TRABD
0	0.927805665258739	0.274	0.036	0	Cluster4	DAPK1
0	0.927759420228049	0.69	0.286	0	Cluster4	SNX2
0	0.927414450292848	0.598	0.21	0	Cluster4	RB1
0	0.926430020276027	0.548	0.168	0	Cluster4	MAZ
0	0.926177469146639	0.517	0.106	0	Cluster4	SEPTIN2
0	0.925129019682591	0.383	0.082	0	Cluster4	FRMD4B
0	0.925054778809248	0.295	0.053	0	Cluster4	PXDN
0	0.921676262505759	0.51	0.149	0	Cluster4	ADAM10
0	0.921417297658163	0.289	0.015	0	Cluster4	CASTOR3
0	0.921292230432285	0.674	0.216	0	Cluster4	TLE5
0	0.918542295243296	0.574	0.209	0	Cluster4	TOP2B
0	0.91848463431144	0.512	0.133	0	Cluster4	CYBC1
0	0.9178345407623	0.632	0.281	0	Cluster4	MACF1
0	0.915716922593981	0.557	0.156	0	Cluster4	MKNK2
0	0.915571404721934	0.35	0.06	0	Cluster4	BMP2K
0	0.914934115860976	0.491	0.13	0	Cluster4	SYK
0	0.914505456928381	0.259	0.019	0	Cluster4	NETO1
0	0.914391916175428	0.345	0.035	0	Cluster4	PKD1
0	0.914386275282631	0.311	0.041	0	Cluster4	CRIM1
0	0.913269260440385	0.527	0.157	0	Cluster4	BCL7A
0	0.91239891056469	0.438	0.142	0	Cluster4	SMIM3
0	0.911647283818586	0.347	0.031	0	Cluster4	ZNRF1
0	0.911537701160398	0.26	0.03	0	Cluster4	SNHG14
0	0.909428357997978	0.277	0.02	0	Cluster4	PROM1
0	0.905827501030632	0.277	0.028	0	Cluster4	AL021155.5
0	0.905680805159989	0.427	0.117	0	Cluster4	DNMT3A
0	0.904869243772364	0.331	0.018	0	Cluster4	HEXD
0	0.903897675516649	0.343	0.095	0	Cluster4	CSF3R
0	0.902401701141457	0.374	0.096	0	Cluster4	LDLRAD4
0	0.90156296174495	0.543	0.186	0	Cluster4	STK38
0	0.900716742453399	0.284	0.045	0	Cluster4	TFPI
0	0.900082086626785	0.336	0.067	0	Cluster4	MAN1A1
0	0.89995545326908	0.387	0.052	0	Cluster4	CSRP2
0	0.899512571990098	0.473	0.135	0	Cluster4	MAT2A
0	0.898455545844205	0.421	0.174	0	Cluster4	SERINC5
0	0.89643136883186	0.344	0.043	0	Cluster4	SIMC1
0	0.892359559860944	0.343	0.045	0	Cluster4	BAHCC1
0	0.89194908973994	0.38	0.08	0	Cluster4	LINC00426
0	0.891333150048822	0.338	0.058	0	Cluster4	HIST1H2BN
0	0.884492632718922	0.417	0.094	0	Cluster4	RIC1
0	0.883417878531127	0.323	0.056	0	Cluster4	PTK2
0	0.882079934425963	0.474	0.136	0	Cluster4	NUMA1
0	0.877727464271492	0.435	0.126	0	Cluster4	KDM5B
0	0.877713909686314	0.313	0.148	0	Cluster4	CLEC11A
0	0.876043687598614	0.42	0.105	0	Cluster4	CEP170
0	0.875805921334284	0.419	0.111	0	Cluster4	GNAQ
0	0.875750096736295	0.496	0.133	0	Cluster4	UBE2R2
0	0.874931073512404	0.375	0.059	0	Cluster4	BCR
0	0.874690824031291	0.423	0.136	0	Cluster4	NLRC5
0	0.874223749534264	0.493	0.152	0	Cluster4	MEF2A
0	0.873272395519063	0.499	0.153	0	Cluster4	NCF4
0	0.872887522355521	0.554	0.224	0	Cluster4	ARID1B
0	0.872838741415115	0.43	0.122	0	Cluster4	MPRIP
0	0.87219234281337	0.607	0.236	0	Cluster4	BRD4
0	0.870504746084241	0.311	0.052	0	Cluster4	RCAN1
0	0.869213311605754	0.489	0.136	0	Cluster4	BTK
0	0.868416436842837	0.898	0.649	0	Cluster4	ARGLU1
0	0.867736358274867	0.453	0.107	0	Cluster4	GDI1
0	0.866339067448314	0.642	0.272	0	Cluster4	ACAP2
0	0.865774424827935	0.696	0.318	0	Cluster4	SNRNP70
0	0.865099222740189	0.417	0.088	0	Cluster4	UBA7
0	0.863672269627026	0.338	0.065	0	Cluster4	SCMH1
0	0.863210619763863	0.752	0.292	0	Cluster4	MT-ATP8
0	0.860305762427542	0.777	0.305	0	Cluster4	SOX4
0	0.859433605156892	0.26	0.007	0	Cluster4	LEF1-AS1
0	0.858375000462351	0.421	0.093	0	Cluster4	SPIN1
0	0.855004445929563	0.63	0.272	0	Cluster4	CMTM7
0	0.85303148936255	0.336	0.057	0	Cluster4	TUG1
0	0.852964767728924	0.674	0.305	0	Cluster4	RBBP4
0	0.852729850066545	0.5	0.166	0	Cluster4	NPEPPS
0	0.852363832005664	0.503	0.165	0	Cluster4	PDS5A
0	0.851375507179924	0.256	0.013	0	Cluster4	HIST1H2AI
0	0.85056641096207	0.259	0.032	0	Cluster4	HIST1H4H
0	0.847676948733066	0.404	0.099	0	Cluster4	BLNK
0	0.847528434758184	0.404	0.088	0	Cluster4	ZNF217
0	0.847280996699827	0.385	0.086	0	Cluster4	CLCN7
0	0.846839676723593	0.261	0.041	0	Cluster4	BIRC7
0	0.846124581380447	0.642	0.286	0	Cluster4	CHD9
0	0.84446489928353	0.449	0.132	0	Cluster4	HDAC7
0	0.844102255162681	0.683	0.348	0	Cluster4	NR3C1
0	0.843519631278501	0.333	0.078	0	Cluster4	EIF2AK3
0	0.842055503058314	0.369	0.073	0	Cluster4	PBX2
0	0.841742444678877	0.334	0.066	0	Cluster4	ALDH5A1
0	0.840976441989305	0.489	0.169	0	Cluster4	PLIN3
0	0.837422180630873	0.473	0.191	0	Cluster4	NIN
0	0.837341884034109	0.433	0.148	0	Cluster4	TMEM263
0	0.836465187032103	0.302	0.024	0	Cluster4	TTC28
0	0.835858726539534	0.386	0.082	0	Cluster4	SYVN1
0	0.83178459831089	0.793	0.316	0	Cluster4	GABARAP
0	0.831346085202562	0.507	0.152	0	Cluster4	PTOV1
0	0.829773080717586	0.341	0.104	0	Cluster4	PECAM1
0	0.829238508099858	0.423	0.13	0	Cluster4	PREX1
0	0.828923237173872	0.46	0.145	0	Cluster4	HMCES
0	0.828750536499753	0.405	0.087	0	Cluster4	CCNY
0	0.823102526630528	0.393	0.1	0	Cluster4	PIK3C3
0	0.822941850881292	0.323	0.076	0	Cluster4	TRIM24
0	0.822444198629978	0.384	0.129	0	Cluster4	NEIL1
0	0.82009543337963	0.595	0.279	0	Cluster4	SSH2
0	0.819969058715734	0.358	0.1	0	Cluster4	MAML2
0	0.819856383212496	0.277	0.048	0	Cluster4	MAML3
0	0.818564077538786	0.55	0.195	0	Cluster4	FLI1
0	0.817583073880077	0.638	0.254	0	Cluster4	TCL1A
0	0.817165791190728	0.372	0.109	0	Cluster4	ZNF91
0	0.817037865119718	0.375	0.111	0	Cluster4	TLE1
0	0.81480462232029	0.276	0.046	0	Cluster4	POLE
0	0.81282005054098	0.312	0.041	0	Cluster4	YEATS2
0	0.811388979485452	0.502	0.165	0	Cluster4	BRD7
0	0.81077505788251	0.417	0.078	0	Cluster4	SYNC
0	0.807326993755505	0.467	0.153	0	Cluster4	PUM2
0	0.806455898196284	0.369	0.078	0	Cluster4	HECTD4
0	0.803630094224578	0.403	0.091	0	Cluster4	ESYT2
0	0.802948301916228	0.757	0.402	0	Cluster4	JMJD1C
0	0.801116901105904	0.554	0.307	0	Cluster4	UTRN
0	0.800657116995393	0.903	0.802	0	Cluster4	LAPTM5
0	0.799747573928972	0.38	0.098	0	Cluster4	ABHD17B
0	0.79933085612598	0.334	0.087	0	Cluster4	LRRC8C
0	0.797179240366728	0.566	0.205	0	Cluster4	BCL11A
0	0.796423536527475	0.48	0.17	0	Cluster4	GNPTAB
0	0.795669283486507	0.683	0.367	0	Cluster4	WSB1
0	0.795015723560159	0.409	0.099	0	Cluster4	NT5C2
0	0.794448263152506	0.292	0.049	0	Cluster4	RAPGEF2
0	0.794233013257034	0.306	0.04	0	Cluster4	TASOR2
0	0.794115190065441	0.316	0.049	0	Cluster4	TMLHE
0	0.793081856632138	0.571	0.25	0	Cluster4	KMT2A
0	0.792110161573343	0.498	0.178	0	Cluster4	TSPAN14
0	0.792097104325393	0.29	0.037	0	Cluster4	STK39
0	0.789630323757098	0.471	0.168	0	Cluster4	SASH3
0	0.788360367985842	0.251	0.03	0	Cluster4	AL590226.1
0	0.787951846533379	0.409	0.104	0	Cluster4	HNRNPUL2
0	0.787884695224717	0.354	0.088	0	Cluster4	PIK3CG
0	0.787181219447987	0.41	0.14	0	Cluster4	GBP4
0	0.786783377869306	0.265	0.05	0	Cluster4	CHST15
0	0.786494925695986	0.708	0.363	0	Cluster4	EWSR1
0	0.783037370559513	0.325	0.035	0	Cluster4	PCBP1-AS1
0	0.782709531067757	0.425	0.115	0	Cluster4	CD58
0	0.782566221253585	0.313	0.077	0	Cluster4	DRAM1
0	0.782546958286682	0.711	0.366	0	Cluster4	HNRNPD
0	0.782540476346226	0.344	0.102	0	Cluster4	PTP4A3
0	0.781731621538985	0.348	0.059	0	Cluster4	SMAD4
0	0.781527674606511	0.284	0.058	0	Cluster4	TNFRSF21
0	0.78103584861555	0.572	0.245	0	Cluster4	SMG1
0	0.780389095841179	0.731	0.268	0	Cluster4	SNHG29
0	0.778836526390035	0.273	0.074	0	Cluster4	C1QTNF4
0	0.777749438007872	0.929	0.845	0	Cluster4	GAPDH
0	0.774829574968966	0.465	0.123	0	Cluster4	WASHC1
0	0.773590711358119	0.494	0.133	0	Cluster4	MAP2K2
0	0.76999682838529	0.45	0.157	0	Cluster4	SPEN
0	0.768735005747827	0.38	0.115	0	Cluster4	TXNRD1
0	0.768563811580729	0.591	0.265	0	Cluster4	SMARCC1
0	0.768268050680692	0.445	0.146	0	Cluster4	UBE2S
0	0.766200917272183	0.518	0.162	0	Cluster4	POLD4
0	0.765499677240767	0.508	0.183	0	Cluster4	DNM2
0	0.76449500164789	0.475	0.163	0	Cluster4	BOD1L1
0	0.763974721390519	0.701	0.384	0	Cluster4	GDI2
0	0.761082563038685	0.435	0.14	0	Cluster4	ZKSCAN1
0	0.758284629561958	0.436	0.128	0	Cluster4	UHRF2
0	0.756960949821601	0.262	0.021	0	Cluster4	HIST1H2AM
0	0.756680140491875	0.35	0.117	0	Cluster4	CD38
0	0.75463921366156	0.369	0.065	0	Cluster4	ALYREF
0	0.753429829195695	0.958	0.801	0	Cluster4	HNRNPA2B1
0	0.752721079376142	0.498	0.178	0	Cluster4	SUZ12
0	0.752070879784705	0.362	0.09	0	Cluster4	MILR1
0	0.751768596294111	0.743	0.428	0	Cluster4	XBP1
0	0.751747078565627	0.699	0.314	0	Cluster4	HNRNPL
0	0.750211421985885	0.527	0.182	0	Cluster4	SPI1
0	0.747715159075992	0.273	0.053	0	Cluster4	SLC9A7
0	0.746526821478342	0.511	0.221	0	Cluster4	MSI2
0	0.745988601683954	0.55	0.222	0	Cluster4	PRPF8
0	0.74560801319492	0.427	0.126	0	Cluster4	ARHGEF2
0	0.744133263762511	0.304	0.054	0	Cluster4	NSD2
0	0.743955945006442	0.381	0.11	0	Cluster4	TMEM131L
0	0.743136106988339	0.279	0.032	0	Cluster4	ZSWIM6
0	0.741768309384043	0.389	0.1	0	Cluster4	TRIM27
0	0.74144176982779	0.296	0.037	0	Cluster4	CLIP2
0	0.738371025738989	0.358	0.101	0	Cluster4	UBASH3B
0	0.736430813834903	0.457	0.171	0	Cluster4	PPP1R10
0	0.734930822938768	0.713	0.298	0	Cluster4	RNASEK
0	0.734780828276821	0.573	0.254	0	Cluster4	STT3B
0	0.73288148937489	0.278	0.046	0	Cluster4	MYO15B
0	0.732814248739826	0.37	0.106	0	Cluster4	RCC2
0	0.732603562033581	0.412	0.114	0	Cluster4	RMND5A
0	0.732001314073217	0.333	0.056	0	Cluster4	CRNDE
0	0.729804574015759	0.281	0.033	0	Cluster4	HIST1H3D
0	0.729302931892922	0.704	0.471	0	Cluster4	EIF4A1
0	0.728729497626141	0.268	0.025	0	Cluster4	BX890604.2
0	0.727530523815067	0.264	0.015	0	Cluster4	AP000547.3
0	0.725768921453964	0.265	0.045	0	Cluster4	LIG4
0	0.724747836645102	0.759	0.482	0	Cluster4	PCBP1
0	0.723581694074892	0.976	0.965	0	Cluster4	MT-ATP6
0	0.723275065174174	0.655	0.224	0	Cluster4	SNHG6
0	0.722356485939464	0.853	0.58	0	Cluster4	SRRM2
0	0.721999310450756	0.274	0.048	0	Cluster4	GAB2
0	0.721210723543755	0.373	0.11	0	Cluster4	TBC1D5
0	0.720602021172667	0.645	0.305	0	Cluster4	PPP1R18
0	0.719588863050862	0.402	0.117	0	Cluster4	ANKRD13D
0	0.71832356270783	0.437	0.156	0	Cluster4	RNF130
0	0.717922004357753	0.354	0.116	0	Cluster4	ENTPD4
0	0.71428332396189	0.335	0.067	0	Cluster4	TBC1D14
0	0.71426485566952	0.477	0.173	0	Cluster4	NUDT3
0	0.714126969635861	0.404	0.121	0	Cluster4	ACSS1
0	0.712479134486361	0.366	0.103	0	Cluster4	ZFAND3
0	0.712127986644574	0.392	0.105	0	Cluster4	KDM1A
0	0.711861467447227	0.283	0.064	0	Cluster4	KLHL6
0	0.710614284886409	0.526	0.24	0	Cluster4	INPP5D
0	0.708152416789845	0.367	0.099	0	Cluster4	PIK3CD
0	0.707371056932038	0.426	0.134	0	Cluster4	NUTM2A-AS1
0	0.707048069805426	0.354	0.076	0	Cluster4	RANBP9
0	0.705531581828101	0.327	0.079	0	Cluster4	SORBS3
0	0.704401128987004	0.303	0.083	0	Cluster4	ZNF439
0	0.703989982293259	0.383	0.118	0	Cluster4	GAK
0	0.703766508220275	0.345	0.105	0	Cluster4	FAM214A
0	0.702733608563849	0.299	0.068	0	Cluster4	DAGLB
0	0.701929200570534	0.327	0.07	0	Cluster4	ARHGAP27
0	0.701554418647118	0.533	0.208	0	Cluster4	CSK
0	0.70120759141137	0.543	0.207	0	Cluster4	UBALD2
0	0.700917435223903	0.492	0.266	0	Cluster4	ARID5B
0	0.699716333313443	0.371	0.114	0	Cluster4	PAXBP1
0	0.698936660505522	0.284	0.048	0	Cluster4	MBNL3
0	0.698299050043639	0.289	0.052	0	Cluster4	FSCN1
0	0.698180518678179	0.358	0.099	0	Cluster4	YWHAG
0	0.697909833176819	0.373	0.125	0	Cluster4	ERO1B
0	0.69711013088279	0.752	0.455	0	Cluster4	LUC7L3
0	0.696853110375153	0.488	0.209	0	Cluster4	KAT6B
0	0.696623288689549	0.438	0.173	0	Cluster4	PARP14
0	0.696496978403264	0.627	0.334	0	Cluster4	ZRANB2
0	0.694585206661902	0.56	0.298	0	Cluster4	FAM107B
0	0.693522689000747	0.451	0.176	0	Cluster4	GNG7
0	0.69269503616385	0.283	0.058	0	Cluster4	SFMBT2
0	0.692460694606665	0.354	0.098	0	Cluster4	PIKFYVE
0	0.692449393622332	0.525	0.229	0	Cluster4	PAFAH1B1
0	0.69160395318508	0.588	0.267	0	Cluster4	SMARCB1
0	0.691182251798076	0.454	0.196	0	Cluster4	ZMYM2
0	0.69059430574634	0.529	0.235	0	Cluster4	BAZ2A
0	0.690150678624666	0.251	0.046	0	Cluster4	PI4K2B
0	0.690111066642783	0.495	0.195	0	Cluster4	PHYKPL
0	0.689790516006503	0.851	0.713	0	Cluster4	EIF3F
0	0.689655511920505	0.287	0.062	0	Cluster4	DIP2B
0	0.689322805817413	0.656	0.32	0	Cluster4	PARP1
0	0.688359540076638	0.343	0.088	0	Cluster4	HIPK3
0	0.687986946599337	0.486	0.195	0	Cluster4	PBRM1
0	0.687114684803605	0.486	0.184	0	Cluster4	ATXN2L
0	0.685618676278299	0.396	0.171	0	Cluster4	CBX5
0	0.684335000686588	0.608	0.267	0	Cluster4	MT-ND6
0	0.684014798012169	0.336	0.068	0	Cluster4	PMS2
0	0.683765947140157	0.278	0.045	0	Cluster4	HLX
0	0.682814544617493	0.458	0.187	0	Cluster4	XPO1
0	0.681864460765907	0.399	0.124	0	Cluster4	ERAP2
0	0.680351049435216	0.263	0.05	0	Cluster4	SLC12A2
0	0.680306456196683	0.337	0.07	0	Cluster4	RBM15B
0	0.679434764593977	0.258	0.018	0	Cluster4	ZNRF2
0	0.678507292277399	0.483	0.218	0	Cluster4	RBM38
0	0.678175038626442	0.368	0.078	0	Cluster4	DANCR
0	0.678055763069918	0.607	0.31	0	Cluster4	HMGA1
0	0.677158460678886	0.463	0.186	0	Cluster4	NGLY1
0	0.676334809142257	0.45	0.185	0	Cluster4	CDK13
0	0.675196550828194	0.42	0.157	0	Cluster4	SETD5
0	0.675138110724345	0.383	0.154	0	Cluster4	MCM7
0	0.674144976376329	0.381	0.109	0	Cluster4	PDE7A
0	0.673535877128811	0.411	0.122	0	Cluster4	CTBP1
0	0.673148951625864	0.478	0.194	0	Cluster4	ZNF638
0	0.673130371316587	0.375	0.119	0	Cluster4	TBC1D1
0	0.671878090653077	0.37	0.121	0	Cluster4	YLPM1
0	0.671568314878808	0.507	0.264	0	Cluster4	PTPRE
0	0.671553679630753	0.598	0.286	0	Cluster4	SUN2
0	0.670666120524934	0.283	0.057	0	Cluster4	AGFG1
0	0.670653723233537	0.413	0.125	0	Cluster4	EIF3B
0	0.670040700123956	0.378	0.12	0	Cluster4	UBE2H
0	0.669529465912428	0.417	0.142	0	Cluster4	STRBP
0	0.669280019985906	0.329	0.082	0	Cluster4	EIF4G3
0	0.668487392880989	0.351	0.091	0	Cluster4	ORAI3
0	0.667914818320639	0.354	0.136	0	Cluster4	GSN
0	0.667036913017129	0.257	0.033	0	Cluster4	RIPOR1
0	0.666151133702107	0.358	0.094	0	Cluster4	POM121
0	0.665486387099314	0.342	0.094	0	Cluster4	QKI
0	0.663661337918709	0.433	0.165	0	Cluster4	RFTN1
0	0.662922842787726	0.369	0.154	0	Cluster4	LRMP
0	0.661756243232926	0.417	0.143	0	Cluster4	HDGF
0	0.660441547714574	0.458	0.163	0	Cluster4	DCAF7
0	0.659964650404945	0.269	0.06	0	Cluster4	IRAK3
0	0.659513930241676	0.398	0.134	0	Cluster4	UXS1
0	0.659217393913798	0.254	0.021	0	Cluster4	RNF31
0	0.659080953286461	0.318	0.147	0	Cluster4	RHOB
0	0.658870772126792	0.611	0.286	0	Cluster4	NASP
0	0.658170178160595	0.353	0.096	0	Cluster4	CSNK1E
0	0.657852753509703	0.272	0.078	0	Cluster4	SH3TC1
0	0.656763961917239	0.38	0.115	0	Cluster4	VGLL4
0	0.656674321270122	0.566	0.279	0	Cluster4	USP34
0	0.656402581737365	0.387	0.117	0	Cluster4	RNF220
0	0.656155003729117	0.381	0.065	0	Cluster4	CIAO2A
0	0.654797653963607	0.295	0.039	0	Cluster4	PHC2
0	0.654551829911211	0.262	0.031	0	Cluster4	IGF2BP3
0	0.654517048433033	0.579	0.29	0	Cluster4	SLC38A2
0	0.654263214800653	0.449	0.212	0	Cluster4	PRKDC
0	0.651548711228211	0.543	0.285	0	Cluster4	UPF2
0	0.651002413627065	0.394	0.139	0	Cluster4	CCDC88A
0	0.650038867899106	0.366	0.085	0	Cluster4	CCDC18-AS1
0	0.64976277640258	0.413	0.174	0	Cluster4	RBM26
0	0.649740963816175	0.684	0.371	0	Cluster4	NONO
0	0.64913214235602	0.416	0.169	0	Cluster4	UPF3B
0	0.647369772924085	0.493	0.194	0	Cluster4	ADD1
0	0.646690293439365	0.51	0.232	0	Cluster4	GLG1
0	0.646649661521188	0.458	0.16	0	Cluster4	TM9SF2
0	0.645723105821961	0.59	0.294	0	Cluster4	TOP1
0	0.644110126993125	0.745	0.506	0	Cluster4	CCND3
0	0.643244806893314	0.409	0.15	0	Cluster4	LUC7L
0	0.64249547247615	0.421	0.138	0	Cluster4	KPNA4
0	0.641612125722199	0.364	0.107	0	Cluster4	PLCG2
0	0.641030460429033	0.286	0.065	0	Cluster4	TRANK1
0	0.639622201394228	0.285	0.052	0	Cluster4	LARP4B
0	0.639457277611261	0.464	0.197	0	Cluster4	SPN
0	0.639126078963026	0.517	0.183	0	Cluster4	UBE2V1
0	0.63844684444763	0.377	0.144	0	Cluster4	ABHD3
0	0.637757030486177	0.281	0.057	0	Cluster4	SPIDR
0	0.636337750172964	0.366	0.105	0	Cluster4	IPO7
0	0.635541623243282	0.352	0.105	0	Cluster4	RAP1GDS1
0	0.635413874837222	0.294	0.078	0	Cluster4	TMEM131
0	0.635235726016221	0.464	0.163	0	Cluster4	BANK1
0	0.634687125950934	0.42	0.159	0	Cluster4	AC004687.1
0	0.634026532805777	0.301	0.067	0	Cluster4	IGF2R
0	0.633852000110794	0.325	0.104	0	Cluster4	ATP2B4
0	0.633798140849312	0.503	0.219	0	Cluster4	P2RY8
0	0.633385577712729	0.988	0.99	0	Cluster4	MT-CO1
0	0.632673952806363	0.261	0.059	0	Cluster4	MAP3K3
0	0.632379520301679	0.461	0.188	0	Cluster4	LENG8
0	0.631943690233501	0.321	0.115	0	Cluster4	DENND3
0	0.631557406374187	0.251	0.052	0	Cluster4	WASF1
0	0.631327864287153	0.331	0.114	0	Cluster4	MIR181A1HG
0	0.630031907585799	0.299	0.071	0	Cluster4	ZMYM4
0	0.629514775501085	0.718	0.405	0	Cluster4	TKT
0	0.629148992356953	0.325	0.102	0	Cluster4	CALHM6
0	0.629135242972395	0.454	0.2	0	Cluster4	TRIM44
0	0.629092161525	0.402	0.124	0	Cluster4	RESF1
0	0.629006192459733	0.343	0.073	0	Cluster4	SMARCD2
0	0.628995902735678	0.446	0.198	0	Cluster4	GLUL
0	0.628587876325135	0.298	0.086	0	Cluster4	CERK
0	0.628405578711544	0.27	0.043	0	Cluster4	TRAK1
0	0.627830287709078	0.349	0.11	0	Cluster4	CREBZF
0	0.627711724810391	0.473	0.192	0	Cluster4	LGALS9
0	0.627595197435416	0.409	0.164	0	Cluster4	PRKX
0	0.62727062100494	0.389	0.144	0	Cluster4	ZMYND8
0	0.626968450146033	0.533	0.242	0	Cluster4	UBE3A
0	0.62632705604815	0.555	0.288	0	Cluster4	ZNF292
0	0.625621616884241	0.361	0.109	0	Cluster4	ATG16L2
0	0.62548929262656	0.411	0.119	0	Cluster4	CTDNEP1
0	0.624442649134221	0.86	0.616	0	Cluster4	SFPQ
0	0.624388882565486	0.369	0.13	0	Cluster4	CDCA7L
0	0.624363363312003	0.382	0.123	0	Cluster4	RC3H1
0	0.623667141465525	0.524	0.273	0	Cluster4	THOC2
0	0.623619366625384	0.449	0.161	0	Cluster4	LYL1
0	0.623180016379304	0.638	0.351	0	Cluster4	ANKRD11
0	0.621921679481818	0.291	0.074	0	Cluster4	HLA-DOA
0	0.621216171089747	0.253	0.042	0	Cluster4	ABCC1
0	0.62115658122057	0.284	0.054	0	Cluster4	ROCK2
0	0.618928105877782	0.421	0.172	0	Cluster4	ASXL1
0	0.618839755192814	0.735	0.409	0	Cluster4	H2AFY
0	0.618767319917002	0.293	0.068	0	Cluster4	RFLNB
0	0.618545902597364	0.389	0.124	0	Cluster4	PLEKHO1
0	0.618487180676442	0.554	0.247	0	Cluster4	PPP2R1A
0	0.617875615866139	0.367	0.132	0	Cluster4	WDFY2
0	0.617300894709116	0.294	0.047	0	Cluster4	SELENOO
0	0.617044560898544	0.304	0.067	0	Cluster4	CPSF1
0	0.616512272429251	0.451	0.181	0	Cluster4	PARVG
0	0.614991827187988	0.343	0.091	0	Cluster4	CSNK1G2
0	0.614379961947919	0.28	0.059	0	Cluster4	CDYL
0	0.613973151110202	0.775	0.594	0	Cluster4	CD99
0	0.613875520991535	0.419	0.199	0	Cluster4	TRIM38
0	0.613727772560974	0.319	0.1	0	Cluster4	MAPK14
0	0.613409738753586	0.551	0.291	0	Cluster4	GABPB1-AS1
0	0.612972576953579	0.487	0.228	0	Cluster4	CLINT1
0	0.611805655885169	0.393	0.129	0	Cluster4	UBA1
0	0.611440010448708	0.389	0.139	0	Cluster4	HSPA4
0	0.61110695481041	0.482	0.231	0	Cluster4	KANSL1
0	0.608783292791395	0.472	0.198	0	Cluster4	SETD2
0	0.608732275522596	0.556	0.237	0	Cluster4	DDAH2
0	0.60830449012276	0.269	0.044	0	Cluster4	MAML1
0	0.608095750620165	0.253	0.032	0	Cluster4	TTYH3
0	0.60765418831447	0.437	0.172	0	Cluster4	OGT
0	0.607265347280707	0.276	0.059	0	Cluster4	PLCL2
0	0.605763627299433	0.299	0.076	0	Cluster4	RCOR1
0	0.605757248470802	0.329	0.104	0	Cluster4	KDM6A
0	0.604386077489712	0.409	0.166	0	Cluster4	JPX
0	0.603749982505842	0.566	0.283	0	Cluster4	RNASEH2B
0	0.602942877122051	0.413	0.154	0	Cluster4	FRYL
0	0.602394016947474	0.5	0.228	0	Cluster4	CALCOCO2
0	0.601607197332258	0.339	0.104	0	Cluster4	MICAL1
0	0.601278414296732	0.317	0.13	0	Cluster4	APP
0	0.601152237467847	0.495	0.222	0	Cluster4	CAT
0	0.600521421614776	0.287	0.06	0	Cluster4	ARL11
0	0.600028449461635	0.398	0.16	0	Cluster4	HHEX
0	0.599638593243612	0.31	0.059	0	Cluster4	CHKB
0	0.598527542426643	0.315	0.128	0	Cluster4	HSH2D
0	0.597780019767521	0.355	0.115	0	Cluster4	AP1G2
0	0.597636549152937	0.293	0.076	0	Cluster4	RNF38
0	0.596799133419951	0.5	0.227	0	Cluster4	ACADVL
0	0.596261228441945	0.323	0.085	0	Cluster4	ARHGAP17
0	0.595856490850437	0.271	0.075	0	Cluster4	CERS6
0	0.595837824899379	0.314	0.101	0	Cluster4	BCL2L1
0	0.595599796298955	0.316	0.1	0	Cluster4	H2AFX
0	0.595516567490953	0.396	0.147	0	Cluster4	PTK2B
0	0.594682426252618	0.261	0.078	0	Cluster4	SLC12A6
0	0.594506745617827	0.339	0.096	0	Cluster4	MAP3K11
0	0.594363765933747	0.346	0.083	0	Cluster4	RAB5B
0	0.593976151126796	0.335	0.113	0	Cluster4	TAOK1
0	0.593869672620303	0.342	0.121	0	Cluster4	REV3L
0	0.593041739911105	0.351	0.121	0	Cluster4	SCCPDH
0	0.592467272376848	0.277	0.065	0	Cluster4	TARBP1
0	0.592239285222209	0.358	0.119	0	Cluster4	PPIP5K2
0	0.591208309765646	0.271	0.073	0	Cluster4	CD200
0	0.590993791065024	0.736	0.453	0	Cluster4	KHDRBS1
0	0.590910150077254	0.321	0.098	0	Cluster4	EXOC4
0	0.590058440629476	0.581	0.308	0	Cluster4	BPTF
0	0.589960913145333	0.454	0.188	0	Cluster4	SMARCC2
0	0.589226912344254	0.466	0.212	0	Cluster4	CCAR1
0	0.588405036678724	0.346	0.132	0	Cluster4	SUGP2
0	0.588146809469329	0.278	0.072	0	Cluster4	PI4KA
0	0.588000663082515	0.414	0.143	0	Cluster4	POLR2J3
0	0.587525124944178	0.429	0.158	0	Cluster4	BAG6
0	0.587085542448253	0.281	0.084	0	Cluster4	CEP68
0	0.587084077975797	0.294	0.073	0	Cluster4	AGPAT5
0	0.5867344627259	0.426	0.182	0	Cluster4	CPSF6
0	0.585975498734846	0.321	0.084	0	Cluster4	CBX4
0	0.585244515298198	0.311	0.097	0	Cluster4	SMG7
0	0.585203948267942	0.312	0.097	0	Cluster4	POU2AF1
0	0.584960987957734	0.378	0.129	0	Cluster4	THOC3
0	0.584920745070559	0.387	0.148	0	Cluster4	SYNGR1
0	0.584733199836498	0.46	0.203	0	Cluster4	COMT
0	0.584694338554741	0.415	0.168	0	Cluster4	PCMTD1
0	0.584363742800545	0.488	0.226	0	Cluster4	HNRNPAB
0	0.584260914545188	0.463	0.204	0	Cluster4	NCKAP1L
0	0.583937773407803	0.253	0.058	0	Cluster4	CKAP5
0	0.58366811852383	0.276	0.05	0	Cluster4	FBRSL1
0	0.583033413038493	0.66	0.337	0	Cluster4	SELENOH
0	0.582172704475871	0.286	0.072	0	Cluster4	KIAA0100
0	0.581707573830681	0.313	0.123	0	Cluster4	MCM5
0	0.581367329939646	0.311	0.117	0	Cluster4	DOCK11
0	0.581089945680585	0.435	0.182	0	Cluster4	PUM1
0	0.580983310726686	0.398	0.146	0	Cluster4	SDR39U1
0	0.580282420502512	0.424	0.194	0	Cluster4	DCP2
0	0.579666334574256	0.378	0.139	0	Cluster4	CLTC
0	0.579137280704683	0.274	0.046	0	Cluster4	GNG10
0	0.579053594996316	0.493	0.228	0	Cluster4	REST
0	0.578798906416388	0.455	0.224	0	Cluster4	IMPDH2
0	0.57868598466426	0.687	0.428	0	Cluster4	IKZF1
0	0.577776365410586	0.609	0.317	0	Cluster4	ANP32A
0	0.57682934571177	0.6	0.319	0	Cluster4	BRD2
0	0.576633538500659	0.467	0.211	0	Cluster4	ATF7IP
0	0.576498884713586	0.335	0.117	0	Cluster4	ARHGEF6
0	0.575987687760461	0.552	0.28	0	Cluster4	CCT6A
0	0.575907903791493	0.599	0.299	0	Cluster4	VCP
0	0.575791490293648	0.251	0.067	0	Cluster4	HIST1H2BG
0	0.575662287501917	0.38	0.133	0	Cluster4	CHST11
0	0.575426090143644	0.272	0.064	0	Cluster4	TRAPPC8
0	0.574727991500132	0.256	0.055	0	Cluster4	DHTKD1
0	0.572820122867538	0.324	0.114	0	Cluster4	DMTF1
0	0.572232175716245	0.928	0.894	0	Cluster4	EEF2
0	0.57219476390923	0.293	0.072	0	Cluster4	NEK9
0	0.572129663019917	0.441	0.166	0	Cluster4	TMEM259
0	0.571990981435366	0.761	0.438	0	Cluster4	TUBB
0	0.571425151914454	0.274	0.093	0	Cluster4	EGLN1
0	0.571335261283836	0.507	0.23	0	Cluster4	YWHAH
0	0.571260429087979	0.354	0.12	0	Cluster4	FAM13B
0	0.571066583445163	0.492	0.205	0	Cluster4	ARHGAP45
0	0.570999909538421	0.342	0.111	0	Cluster4	MAP4K2
0	0.570640661259756	0.3	0.077	0	Cluster4	SPPL2B
0	0.570111770790538	0.333	0.105	0	Cluster4	IARS
0	0.568393131585425	0.513	0.163	0	Cluster4	TOMM6
0	0.568352151037335	0.261	0.044	0	Cluster4	STRN4
0	0.568169310887606	0.485	0.237	0	Cluster4	ERICH1
0	0.568026659538136	0.336	0.109	0	Cluster4	CAB39
0	0.567841509900557	0.465	0.227	0	Cluster4	DNMT1
0	0.567535745136612	0.415	0.154	0	Cluster4	CCS
0	0.566776996591104	0.332	0.102	0	Cluster4	FBRS
0	0.565438253130832	0.325	0.103	0	Cluster4	MBOAT7
0	0.565374318430555	0.376	0.102	0	Cluster4	MATR3.1
0	0.564049226939544	0.276	0.074	0	Cluster4	KDM3B
0	0.563229998563569	0.254	0.06	0	Cluster4	CYGB
0	0.562767923246904	0.619	0.338	0	Cluster4	PDIA6
0	0.562355466216448	0.262	0.067	0	Cluster4	RASA4
0	0.561854754602956	0.286	0.07	0	Cluster4	ITGA5
0	0.561487622791855	0.254	0.088	0	Cluster4	PARP15
0	0.561255225249586	0.422	0.183	0	Cluster4	LNPEP
0	0.56061346883619	0.499	0.241	0	Cluster4	PPP3CC
0	0.560369334128882	0.441	0.178	0	Cluster4	ADA
0	0.55963693783422	0.435	0.192	0	Cluster4	CHCHD7
0	0.558543170222587	0.376	0.131	0	Cluster4	RABL6
0	0.558275913335961	0.405	0.105	0	Cluster4	RBIS
0	0.558155417639778	0.446	0.22	0	Cluster4	SENP6
0	0.558132466977092	0.49	0.225	0	Cluster4	ACIN1
0	0.557403405114133	0.406	0.14	0	Cluster4	PYCR2
0	0.557384515157505	0.333	0.11	0	Cluster4	VAV1
0	0.55722792306539	0.794	0.618	0	Cluster4	HSPA8
0	0.556209864770783	0.335	0.103	0	Cluster4	RNF44
0	0.555870521961114	0.31	0.106	0	Cluster4	MKLN1
0	0.555153039059505	0.31	0.122	0	Cluster4	LMNB1
0	0.55410393985613	0.446	0.189	0	Cluster4	FIP1L1
0	0.553897720452963	0.48	0.227	0	Cluster4	SDHA
0	0.553301046193049	0.274	0.086	0	Cluster4	KDM4B
0	0.55236278984701	0.406	0.149	0	Cluster4	ATP6AP1
0	0.551454836999421	0.427	0.187	0	Cluster4	POLR2A
0	0.550876625770919	0.286	0.099	0	Cluster4	ZBED1
0	0.550263638634542	0.26	0.053	0	Cluster4	PCNX4
0	0.549773488203434	0.36	0.126	0	Cluster4	NUMB
0	0.548711201176747	0.251	0.059	0	Cluster4	RECK
0	0.547969044401477	0.268	0.091	0	Cluster4	ST8SIA4
0	0.547907134842503	0.409	0.156	0	Cluster4	MGAT1
0	0.547333348037017	0.289	0.074	0	Cluster4	RFX5
0	0.546778946107685	0.262	0.042	0	Cluster4	GIHCG
0	0.546672491078741	0.342	0.13	0	Cluster4	SDCCAG8
0	0.546588815886965	0.813	0.593	0	Cluster4	SET
0	0.546365311770352	0.314	0.085	0	Cluster4	MTA1
0	0.546350204971789	0.398	0.145	0	Cluster4	URI1
0	0.543332940307139	0.615	0.348	0	Cluster4	RBBP6
0	0.542788272690903	0.323	0.093	0	Cluster4	TNFRSF1A
0	0.54247069963173	0.605	0.32	0	Cluster4	YWHAE
0	0.542200886488745	0.309	0.105	0	Cluster4	GATAD2B
0	0.541713630023449	0.387	0.144	0	Cluster4	MYL6B
0	0.541272550185621	0.335	0.12	0	Cluster4	POGZ
0	0.541142627241872	0.45	0.203	0	Cluster4	UBE2A
0	0.540816494404488	0.583	0.289	0	Cluster4	ATP5F1C
0	0.540370442936806	0.346	0.131	0	Cluster4	STK26
0	0.538387819236929	0.633	0.355	0	Cluster4	MYH9
0	0.537274579922057	0.318	0.134	0	Cluster4	NFAT5
0	0.537037222743841	0.451	0.207	0	Cluster4	TTC17
0	0.5367459459444	0.486	0.228	0	Cluster4	LUC7L2
0	0.536550880120549	0.561	0.292	0	Cluster4	PPP1R12A
0	0.536002195685731	0.56	0.302	0	Cluster4	NIPBL
0	0.535406772013403	0.399	0.158	0	Cluster4	CUL3
0	0.535133183831438	0.831	0.634	0	Cluster4	HNRNPU
0	0.534853643035429	0.37	0.157	0	Cluster4	HEXA
0	0.534568805317956	0.287	0.083	0	Cluster4	PACSIN2
0	0.534439793694859	0.434	0.194	0	Cluster4	B3GNT2
0	0.534250018165313	0.262	0.073	0	Cluster4	TP53BP1
0	0.534008034774675	0.308	0.065	0	Cluster4	WBP1
0	0.5338876232385	0.288	0.11	0	Cluster4	PNP
0	0.533836413017917	0.56	0.323	0	Cluster4	PHIP
0	0.53355391123382	0.465	0.215	0	Cluster4	RALBP1
0	0.533436490674176	0.261	0.108	0	Cluster4	ASAP1
0	0.533260238905512	0.497	0.243	0	Cluster4	TIAL1
0	0.533236484258784	0.411	0.174	0	Cluster4	CARD8
0	0.533232990166433	0.359	0.138	0	Cluster4	ETNK1
0	0.532597524954476	0.254	0.063	0	Cluster4	MTMR3
0	0.532444194833886	0.43	0.175	0	Cluster4	CAPNS1
0	0.532419903771283	0.29	0.094	0	Cluster4	HCFC1
0	0.531746160798521	0.253	0.062	0	Cluster4	CLIC4
0	0.53115429192474	0.264	0.065	0	Cluster4	SH2D3C
0	0.530340139922503	0.291	0.064	0	Cluster4	DUS1L
0	0.529693570516437	0.682	0.394	0	Cluster4	DNAJA1
0	0.529541646992899	0.399	0.162	0	Cluster4	PDCD6IP
0	0.529356233235842	0.353	0.149	0	Cluster4	BAZ2B
0	0.528448660525185	0.462	0.237	0	Cluster4	KMT2C
0	0.528448332559347	0.39	0.191	0	Cluster4	TFDP2
0	0.528165990715712	0.421	0.202	0	Cluster4	CEP350
0	0.527940930500322	0.437	0.197	0	Cluster4	PPP4R2
0	0.527658010250931	0.503	0.24	0	Cluster4	SPINT2
0	0.52707561955448	0.253	0.069	0	Cluster4	MEX3C
0	0.525847002491808	0.387	0.181	0	Cluster4	ANKLE2
0	0.525650886511206	0.348	0.116	0	Cluster4	PPP6R1
0	0.525272453524438	0.56	0.304	0	Cluster4	ROMO1
0	0.523807515326678	0.256	0.074	0	Cluster4	GNB4
0	0.523765359362052	0.432	0.178	0	Cluster4	ACTN4
0	0.522534562797506	0.286	0.104	0	Cluster4	SPTLC2
0	0.522280716179711	0.297	0.085	0	Cluster4	RAPGEF6
0	0.522236117961682	0.336	0.132	0	Cluster4	RERE
0	0.522097345489193	0.273	0.089	0	Cluster4	MFSD14C
0	0.522001854499678	0.43	0.198	0	Cluster4	CNTRL
0	0.521835355258478	0.331	0.126	0	Cluster4	ANKRD17
0	0.521180252485108	0.293	0.095	0	Cluster4	REPS1
0	0.520906221418294	0.458	0.22	0	Cluster4	NARF
0	0.520715683108109	0.303	0.109	0	Cluster4	LINC01089
0	0.52066718414383	0.354	0.141	0	Cluster4	RNPC3
0	0.520655817468669	0.661	0.409	0	Cluster4	ILF3
0	0.520292592141673	0.4	0.143	0	Cluster4	BRI3
0	0.519877943044244	0.368	0.135	0	Cluster4	AK2
0	0.519362918114808	0.369	0.134	0	Cluster4	PGD
0	0.519306234708526	0.383	0.148	0	Cluster4	MAPK1
0	0.517138036702972	0.337	0.119	0	Cluster4	DCAF8
0	0.517109021575915	0.316	0.113	0	Cluster4	RPS6KA1
0	0.517019673442005	0.253	0.052	0	Cluster4	ZDHHC2
0	0.516537417605955	0.445	0.203	0	Cluster4	RBM6
0	0.516459199178281	0.59	0.359	0	Cluster4	CHD1
0	0.515763951827723	0.377	0.159	0	Cluster4	DHX15
0	0.515520745150035	0.432	0.209	0	Cluster4	CMTM3
0	0.514983188848247	0.326	0.074	0	Cluster4	SHFL
0	0.514615325490639	0.358	0.119	0	Cluster4	TSPAN3
0	0.514576573397628	0.305	0.067	0	Cluster4	MRPL38
0	0.513860954221258	0.255	0.074	0	Cluster4	VPS13D
0	0.513776014574048	0.326	0.106	0	Cluster4	TRPC4AP
0	0.513688819391516	0.299	0.079	0	Cluster4	SGSM3
0	0.513228753249432	0.276	0.078	0	Cluster4	CTNNA1
0	0.512942485761293	0.407	0.174	0	Cluster4	NUFIP2
0	0.512761771375795	0.391	0.148	0	Cluster4	USP11
0	0.511739757476331	0.321	0.096	0	Cluster4	MEF2D
0	0.511735831256758	0.307	0.119	0	Cluster4	CD22
0	0.511430735094491	0.39	0.156	0	Cluster4	EIF4G1
0	0.511003962166016	0.338	0.11	0	Cluster4	PPP3R1
0	0.510252079948182	0.292	0.095	0	Cluster4	ZNF493
0	0.509878693996772	0.603	0.289	0	Cluster4	NME2
0	0.509316280412028	0.47	0.224	0	Cluster4	AKR1A1
0	0.508970909771716	0.403	0.208	0	Cluster4	GLRX5
0	0.508701115686806	0.551	0.284	0	Cluster4	ANAPC5
0	0.508354456492654	0.294	0.094	0	Cluster4	SF3B3
0	0.507677874882503	0.329	0.117	0	Cluster4	PXK
0	0.507439937089632	0.274	0.097	0	Cluster4	MAP7D3
0	0.507098805482445	0.385	0.188	0	Cluster4	MPG
0	0.506876041051737	0.271	0.064	0	Cluster4	IRAK1
0	0.506840341903991	0.398	0.192	0	Cluster4	MGMT
0	0.506714100875575	0.289	0.107	0	Cluster4	DYRK1A
0	0.506321449584623	0.285	0.076	0	Cluster4	MTA2
0	0.503876770593112	0.835	0.657	0	Cluster4	RHOA
0	0.503699169688791	0.418	0.203	0	Cluster4	ATXN7L3B
0	0.502589012495325	0.259	0.075	0	Cluster4	REEP3
0	0.502502211080171	0.435	0.204	0	Cluster4	SAFB
0	0.502411336630359	0.651	0.345	0	Cluster4	DYNLL1
0	0.500135522327908	0.589	0.322	0	Cluster4	GNB2
0	0.499788481356773	0.602	0.337	0	Cluster4	ATP5F1A
0	0.49933147605039	0.402	0.162	0	Cluster4	SIPA1
0	0.498017304017785	0.365	0.161	0	Cluster4	ELMO1
0	0.497761078731449	0.321	0.127	0	Cluster4	TRIP12
0	0.497468307699161	0.271	0.1	0	Cluster4	NPIPB5
0	0.4974389987767	0.316	0.101	0	Cluster4	HGS
0	0.496683081461702	0.481	0.233	0	Cluster4	SRSF1
0	0.496546300434761	0.578	0.308	0	Cluster4	IDH2
0	0.496466579640325	0.307	0.125	0	Cluster4	RAB3GAP1
0	0.496211923037578	0.386	0.166	0	Cluster4	GIT2
0	0.496100728858789	0.486	0.234	0	Cluster4	TAF15
0	0.495332920116933	0.296	0.111	0	Cluster4	ELMSAN1
0	0.494900682187463	0.377	0.192	0	Cluster4	SFXN1
0	0.494491229222899	0.285	0.121	0	Cluster4	FTX
0	0.494485997981603	0.371	0.152	0	Cluster4	MYO9B
0	0.494359247341303	0.308	0.111	0	Cluster4	VEZT
0	0.494267413578664	0.384	0.158	0	Cluster4	U2AF2
0	0.493976126482209	0.425	0.158	0	Cluster4	GPS2
0	0.493479460367006	0.272	0.069	0	Cluster4	PPP1R35
0	0.492715420151094	0.473	0.224	0	Cluster4	HDAC2
0	0.491624094666245	0.384	0.105	0	Cluster4	CIAO2B
0	0.490746310919409	0.606	0.299	0	Cluster4	ATP5MF
0	0.490306536046056	0.255	0.072	0	Cluster4	KDM5C
0	0.489399880500141	0.656	0.405	0	Cluster4	SNHG7
0	0.48927255722451	0.314	0.106	0	Cluster4	DNAJC21
0	0.488998403809365	0.313	0.113	0	Cluster4	STARD3
0	0.487463285367797	0.415	0.135	0	Cluster4	TRAPPC5
0	0.487314632203516	0.276	0.098	0	Cluster4	TCL1B
0	0.486540852966454	0.372	0.188	0	Cluster4	PKN2
0	0.486518251653082	0.434	0.218	0	Cluster4	RNF10
0	0.486469091589537	0.298	0.108	0	Cluster4	ARID2
0	0.486230894739896	0.652	0.396	0	Cluster4	CSNK2B
0	0.485998644210512	0.383	0.171	0	Cluster4	EHMT1
0	0.485136836956601	0.446	0.212	0	Cluster4	PIAS1
0	0.484693783483212	0.282	0.1	0	Cluster4	ZNF652
0	0.484173368133465	0.393	0.165	0	Cluster4	HPCAL1
0	0.483831427652839	0.34	0.148	0	Cluster4	OSGEP
0	0.483685733638006	0.3	0.095	0	Cluster4	MTG1
0	0.483271248380573	0.392	0.145	0	Cluster4	NDUFA7
0	0.482963572212626	0.382	0.177	0	Cluster4	SMC1A
0	0.482287403683427	0.259	0.086	0	Cluster4	SCARB2
0	0.481841684276594	0.795	0.35	0	Cluster4	STMN1
0	0.481756232544509	0.465	0.211	0	Cluster4	SF3A2
0	0.481675188015881	0.32	0.139	0	Cluster4	HUWE1
0	0.481633116924874	0.62	0.224	0	Cluster4	SEPTIN7
0	0.481362751708297	0.348	0.142	0	Cluster4	CCNL2
0	0.481198376474544	0.261	0.077	0	Cluster4	COP1
0	0.481139188612153	0.283	0.114	0	Cluster4	N4BP2
0	0.480936426125741	0.271	0.08	0	Cluster4	TBCD
0	0.480637243797756	0.332	0.134	0	Cluster4	CACUL1
0	0.480420995692084	0.409	0.182	0	Cluster4	TM9SF3
0	0.479871192600567	0.319	0.102	0	Cluster4	PARP10
0	0.479844778222826	0.458	0.232	0	Cluster4	PHF14
0	0.47915945750733	0.29	0.099	0	Cluster4	PPP6R3
0	0.479095386531182	0.555	0.303	0	Cluster4	KPNB1
0	0.478828591269178	0.41	0.165	0	Cluster4	ANKHD1
0	0.47857021670707	0.509	0.247	0	Cluster4	ATP1B3
0	0.478204993502084	0.474	0.22	0	Cluster4	KDELR1
0	0.477801930965071	0.315	0.133	0	Cluster4	AGO2
0	0.477731612889943	0.273	0.079	0	Cluster4	NRM
0	0.476919779605756	0.284	0.094	0	Cluster4	SLC1A5
0	0.475409107908556	0.327	0.126	0	Cluster4	MAP4K5
0	0.475369533036295	0.305	0.119	0	Cluster4	TNPO1
0	0.475257083801386	0.416	0.175	0	Cluster4	IRF7
0	0.474941771160986	0.261	0.072	0	Cluster4	ST6GALNAC4
0	0.474814499541923	0.624	0.372	0	Cluster4	IFI16
0	0.474801919537395	0.474	0.255	0	Cluster4	CHD4
0	0.474651401127171	0.252	0.074	0	Cluster4	DCAF12
0	0.473904263603246	0.264	0.085	0	Cluster4	FOXJ3
0	0.47348866393469	0.352	0.136	0	Cluster4	VEZF1
0	0.473385221572623	0.642	0.383	0	Cluster4	CDC37
0	0.472411554782264	0.337	0.139	0	Cluster4	DTNBP1
0	0.472382594739417	0.34	0.138	0	Cluster4	GSK3B
0	0.471626615686978	0.254	0.092	0	Cluster4	SCAI
0	0.469991366256827	0.319	0.118	0	Cluster4	G6PD
0	0.46983243615378	0.381	0.165	0	Cluster4	SMIM10L1
0	0.469640537010877	0.275	0.087	0	Cluster4	POM121C
0	0.469452653641181	0.252	0.059	0	Cluster4	CLPTM1L
0	0.469381876065737	0.9	0.49	0	Cluster4	HLA-DRA
0	0.469329348669135	0.257	0.066	0	Cluster4	NCK2
0	0.469215699619788	0.44	0.199	0	Cluster4	SHKBP1
0	0.46916532829345	0.331	0.134	0	Cluster4	AK3
0	0.468256374156808	0.472	0.249	0	Cluster4	HECTD1
0	0.468104819890388	0.307	0.106	0	Cluster4	YY1AP1
0	0.46797143096578	0.29	0.104	0	Cluster4	ARHGEF7
0	0.46788166003634	0.26	0.077	0	Cluster4	FAF1
0	0.467486653389883	0.392	0.188	0	Cluster4	ARID1A
0	0.466933147610444	0.469	0.242	0	Cluster4	SYPL1
0	0.466552175619143	0.255	0.078	0	Cluster4	SLC27A3
0	0.466514554452998	0.337	0.12	0	Cluster4	MRPL37
0	0.466085113972267	0.35	0.147	0	Cluster4	CREB1
0	0.465444341811515	0.289	0.12	0	Cluster4	MCM3
0	0.465227266938246	0.645	0.405	0	Cluster4	PSMB8
0	0.464865546742397	0.304	0.125	0	Cluster4	ZNF431
0	0.46484573077399	0.294	0.116	0	Cluster4	DICER1
0	0.464794184166391	0.348	0.155	0	Cluster4	SETX
0	0.464384449951895	0.31	0.109	0	Cluster4	NADSYN1
0	0.463915413450854	0.325	0.132	0	Cluster4	FAM50A
0	0.463749080414025	0.318	0.111	0	Cluster4	GOPC
0	0.462919474541787	0.273	0.065	0	Cluster4	UBE2M
0	0.462846475495619	0.308	0.108	0	Cluster4	TP53I13
0	0.462732404539188	0.312	0.106	0	Cluster4	EAF2
0	0.462642030595615	0.289	0.088	0	Cluster4	UNC45A
0	0.462549284659844	0.329	0.118	0	Cluster4	REPIN1
0	0.462397205380261	0.488	0.223	0	Cluster4	SEM1
0	0.46205307124245	0.262	0.094	0	Cluster4	HMBOX1
0	0.461690142877598	0.798	0.487	0	Cluster4	HLA-DPA1
0	0.461658787236574	0.31	0.118	0	Cluster4	VPS26B
0	0.461510779378484	0.359	0.172	0	Cluster4	NUDT5
0	0.461465791809352	0.34	0.126	0	Cluster4	RUVBL2
0	0.461239851484371	0.255	0.067	0	Cluster4	DELE1
0	0.461146823811093	0.277	0.084	0	Cluster4	RCOR3
0	0.461085373014767	0.548	0.306	0	Cluster4	CANX
0	0.45980461484565	0.623	0.335	0	Cluster4	HLA-DMA
0	0.459477924757418	0.33	0.151	0	Cluster4	SMAD2
0	0.459051341656658	0.44	0.222	0	Cluster4	HLA-DMB
0	0.458907675363501	0.394	0.171	0	Cluster4	AKAP8L
0	0.458665922721867	0.465	0.244	0	Cluster4	MTF2
0	0.45839350654654	0.293	0.113	0	Cluster4	R3HDM1
0	0.458216274394173	0.301	0.105	0	Cluster4	HDAC5
0	0.457784672633352	0.36	0.145	0	Cluster4	HMG20B
0	0.45740738987719	0.283	0.093	0	Cluster4	ZNF280D
0	0.4571612394141	0.368	0.163	0	Cluster4	SCAF4
0	0.457104782959435	0.335	0.135	0	Cluster4	DGKD
0	0.456989569988719	0.269	0.086	0	Cluster4	NNT
0	0.456928178072632	0.295	0.102	0	Cluster4	MFSD11
0	0.456857176806862	0.27	0.089	0	Cluster4	PML
0	0.456257628025126	0.545	0.312	0	Cluster4	APEX1
0	0.455666477081291	0.375	0.156	0	Cluster4	PKN1
0	0.45545864463509	0.322	0.134	0	Cluster4	FAM111A
0	0.455423183064638	0.503	0.259	0	Cluster4	DENR
0	0.455318869940659	0.315	0.115	0	Cluster4	PRKRIP1
0	0.455038874643443	0.615	0.365	0	Cluster4	PAK2
0	0.45463249036674	0.297	0.104	0	Cluster4	AC243960.1
0	0.454318265747502	0.341	0.152	0	Cluster4	CYTH4
0	0.454056961771285	0.273	0.089	0	Cluster4	MARS
0	0.452657236592983	0.281	0.108	0	Cluster4	DIDO1
0	0.452442467673359	0.27	0.077	0	Cluster4	WDR34
0	0.452237734556156	0.254	0.075	0	Cluster4	PLEKHM1
0	0.451799213601251	0.369	0.149	0	Cluster4	SND1
0	0.451369064168625	0.414	0.195	0	Cluster4	G3BP1
0	0.451011269722653	0.256	0.077	0	Cluster4	AHCYL1
0	0.450955439144857	0.281	0.115	0	Cluster4	LPP
0	0.450625254798189	0.36	0.17	0	Cluster4	TARDBP
0	0.45027528310022	0.756	0.489	0	Cluster4	TUBA1B
0	0.450016766275795	0.263	0.078	0	Cluster4	WDR6
0	0.449617383790289	0.31	0.113	0	Cluster4	EP400
0	0.449588748001122	0.567	0.326	0	Cluster4	ZNF428
0	0.449326402546603	0.654	0.4	0	Cluster4	XRCC5
0	0.449126812106759	0.409	0.192	0	Cluster4	CTNNB1
0	0.449061156755337	0.258	0.075	0	Cluster4	SUPT3H
0	0.447885145236567	0.369	0.176	0	Cluster4	HTATSF1
0	0.447631131440364	0.269	0.099	0	Cluster4	ATXN2
0	0.447603216610647	0.324	0.116	0	Cluster4	MAP4
0	0.44696806820425	0.317	0.118	0	Cluster4	DHX30
0	0.446935001301763	0.279	0.081	0	Cluster4	TRPT1
0	0.446713415956873	0.754	0.51	0	Cluster4	SF3B1
0	0.446695137948067	0.45	0.239	0	Cluster4	TUT4
0	0.44656276243329	0.291	0.106	0	Cluster4	UIMC1
0	0.445662959651022	0.367	0.174	0	Cluster4	STX16
0	0.445473607198669	0.286	0.115	0	Cluster4	DNAJC10
0	0.445044424800412	0.283	0.093	0	Cluster4	MANBA
0	0.444860710976141	0.27	0.092	0	Cluster4	RABEP2
0	0.444742280329875	0.381	0.174	0	Cluster4	CTCF
0	0.444729321685172	0.252	0.068	0	Cluster4	TRAPPC12
0	0.443809472737309	0.521	0.261	0	Cluster4	TSC22D4
0	0.443410076450495	0.334	0.147	0	Cluster4	ANKRD36
0	0.44317681518368	0.394	0.167	0	Cluster4	SEC13
0	0.443043601394019	0.288	0.098	0	Cluster4	UNC93B1
0	0.442930537667036	0.288	0.098	0	Cluster4	CALCOCO1
0	0.442231479235863	0.369	0.163	0	Cluster4	UBTF
0	0.442217648886187	0.413	0.18	0	Cluster4	PNPLA2
0	0.441278553261539	0.252	0.092	0	Cluster4	UBE2E2
0	0.441199072470258	0.327	0.128	0	Cluster4	STIP1
0	0.440124134942027	0.827	0.634	0	Cluster4	ATP5MC2
0	0.439961810548529	0.529	0.281	0	Cluster4	MTCH1
0	0.439642474728385	0.333	0.149	0	Cluster4	PTPN18
0	0.439539299650479	0.277	0.051	0	Cluster4	GET3
0	0.439485165122486	0.27	0.084	0	Cluster4	UBE2Z
0	0.439403328666644	0.338	0.132	0	Cluster4	SECISBP2L
0	0.439255590424303	0.522	0.28	0	Cluster4	CCT7
0	0.439176717548775	0.409	0.207	0	Cluster4	TRIM22
0	0.438935763756169	0.315	0.111	0	Cluster4	STK25
0	0.438779578417649	0.325	0.129	0	Cluster4	VHL
0	0.43868839203676	0.295	0.12	0	Cluster4	PHACTR4
0	0.43811862063827	0.459	0.246	0	Cluster4	CITED2
0	0.437118753830922	0.341	0.159	0	Cluster4	HOOK3
0	0.434631344473112	0.287	0.124	0	Cluster4	SNX29
0	0.434509681790443	0.29	0.11	0	Cluster4	MSRA
0	0.434459892169732	0.323	0.123	0	Cluster4	THEMIS2
0	0.434173699158742	0.258	0.064	0	Cluster4	FMC1
0	0.433940676866887	0.423	0.214	0	Cluster4	FUBP1
0	0.433825505307045	0.362	0.131	0	Cluster4	RAB1B
0	0.433684721592791	0.31	0.114	0	Cluster4	CPSF7
0	0.433613167280627	0.417	0.207	0	Cluster4	RSBN1L
0	0.433610810874651	0.667	0.406	0	Cluster4	SRSF9
0	0.433507077749236	0.454	0.22	0	Cluster4	ABI1
0	0.433047887247138	0.258	0.075	0	Cluster4	UTP6
0	0.43279338266307	0.374	0.167	0	Cluster4	SUGT1
0	0.43181046993577	0.621	0.239	0	Cluster4	ATP6V0C
0	0.431531354529089	0.402	0.188	0	Cluster4	GRAMD1A
0	0.429835863899486	0.325	0.131	0	Cluster4	TRIM8
0	0.429373620011191	0.303	0.125	0	Cluster4	FHL1
0	0.428438880814339	0.282	0.107	0	Cluster4	LEMD3
0	0.427495972577584	0.478	0.236	0	Cluster4	MLF2
0	0.42731902080852	0.294	0.114	0	Cluster4	KMT5B
0	0.427300620379213	0.299	0.12	0	Cluster4	TRIP11
0	0.426010943441236	0.404	0.176	0	Cluster4	CAPN1
0	0.425992098404933	0.317	0.114	0	Cluster4	CS
0	0.425910821108081	0.279	0.096	0	Cluster4	CTPS1
0	0.425397565578412	0.341	0.146	0	Cluster4	TPGS2
0	0.424549009683476	0.258	0.086	0	Cluster4	MARF1
0	0.424071640948426	0.551	0.282	0	Cluster4	SELENOF
0	0.423301412502527	0.254	0.092	0	Cluster4	RC3H2
0	0.422758339031974	0.254	0.094	0	Cluster4	FNDC3A
0	0.422413344593646	0.261	0.075	0	Cluster4	SLC25A32
0	0.420902012405753	0.535	0.297	0	Cluster4	CNPY3
0	0.420873613997631	0.392	0.169	0	Cluster4	SLC44A2
0	0.420795076201486	0.36	0.167	0	Cluster4	NORAD
0	0.420730870609509	0.467	0.242	0	Cluster4	CNOT2
0	0.420443795411619	0.271	0.092	0	Cluster4	SLC25A1
0	0.420384945527207	0.314	0.135	0	Cluster4	MBTPS1
0	0.419781342191961	0.273	0.099	0	Cluster4	ODF2
0	0.418998854715367	0.281	0.091	0	Cluster4	COPB2
0	0.417991065747807	0.431	0.209	0	Cluster4	CCT5
0	0.417542660095122	0.523	0.29	0	Cluster4	DYNC1H1
0	0.417053047492915	0.328	0.145	0	Cluster4	STX7
0	0.415697826593597	0.321	0.132	0	Cluster4	CNDP2
0	0.415556236592812	0.286	0.122	0	Cluster4	CCNT2
0	0.414717149427209	0.286	0.128	0	Cluster4	PDS5B
0	0.414712032993858	0.257	0.094	0	Cluster4	SENP7
0	0.414506091385191	0.413	0.19	0	Cluster4	EBLN3P
0	0.414503548246131	0.311	0.122	0	Cluster4	TPD52L2
0	0.414219701385582	0.466	0.242	0	Cluster4	NDUFV1
0	0.414216111124462	0.383	0.173	0	Cluster4	UBAC2
0	0.413374598317392	0.48	0.252	0	Cluster4	CLTA
0	0.41302471852342	0.262	0.087	0	Cluster4	GALNT2
0	0.412995827598849	0.304	0.12	0	Cluster4	AP3D1
0	0.41255854703262	0.335	0.141	0	Cluster4	CHCHD3
0	0.411690657163598	0.313	0.132	0	Cluster4	DDX42
0	0.411638832788623	0.346	0.142	0	Cluster4	USP10
0	0.410770183999186	0.289	0.117	0	Cluster4	MAPKAPK2
0	0.40983309102672	0.278	0.098	0	Cluster4	KRI1
0	0.409810972320225	0.327	0.124	0	Cluster4	USP4
0	0.408916049650241	0.26	0.085	0	Cluster4	SETDB2
0	0.408816563942118	0.316	0.114	0	Cluster4	UBA3
0	0.408530775980848	0.379	0.167	0	Cluster4	DDB1
0	0.407978604511623	0.258	0.091	0	Cluster4	ICE2
0	0.407720093519971	0.306	0.127	0	Cluster4	KATNBL1
0	0.407113874464068	0.321	0.144	0	Cluster4	USP33
0	0.407088073369001	0.586	0.348	0	Cluster4	THRAP3
0	0.407057099985262	0.382	0.176	0	Cluster4	RRP7A
0	0.406163138952833	0.304	0.119	0	Cluster4	PTPN11
0	0.405859535655701	0.251	0.098	0	Cluster4	GIGYF2
0	0.40534173901986	0.606	0.342	0	Cluster4	ATP5IF1
0	0.405311818350219	0.404	0.198	0	Cluster4	CEP57
0	0.404654765754081	0.416	0.188	0	Cluster4	MAPRE2
[truncated: 1,440 more rows]
