# Supplementary material for: Immunometabolic Dysregulation in B-Cell Acute Lymphoblastic Leukemia Revealed by Single-Cell RNA Sequencing: Perspectives on Subtypes and Potential Therapeutic Targets
Source: Int J Mol Sci. 2025 Oct 14;26(20):9996. doi: 10.3390/ijms26209996 (PMC12563021; doi:10.3390/ijms26209996)
Supplement: Supplementary file 1 [file ijms-26-09996-s001.zip › Supplementary Table S8/DGIdb_interactions.tsv]

gene_name	drug_name
CYP2D6	RACLOPRIDE
PPARG	CHEMBL:CHEMBL1833984
ATAD5	CHEMBL:CHEMBL91609
RGS4	3,4-DICHLOROISOCOUMARIN
MAPK1	WITHAFERIN A
AGTR1	ANGIOTENSIN II
KDR	NERATINIB
PARP1	CEP-9722
NUDT2	ETORPHINE
DTNB	COMPOUND 8E [PMID: 24432909]
F10	GDC-0339
RYR3	RYANODINE
KIT	IMATINIB
CCL4	CLODRONIC ACID
CSF2	PLATINUM
BAZ2B	OXYTETRACYCLINE ANHYDROUS
JUN	BENZENETHIOL
EHMT2	CHEMBL:CHEMBL590168
CSNK2A3	CISPLATIN
ADRB1	ARBUTAMINE
SCN10A	DIBUCAINE
AGTR1	CHEMBL:CHEMBL347610
AQP1	[125I]TYR11-SRIF-14
FGFR3	NINTEDANIB ESYLATE
ADRB3	DIPIVEFRIN HYDROCHLORIDE
PLG	LANOTEPLASE
KCND3	VERNAKALANT HYDROCHLORIDE
RPL28	MT-3724
ESR1	TAMOXIFEN
POLK	MAREIN
GPR55	PHENOLPHTHALEIN
CYP2D6	TETRABENAZINE
HIF1A	NOSCAPINE
DRD2	REMOXIPRIDE
ANXA2P1	NEUROPEPTIDE B-29
PRMT1	RM65
FGFR1	AVUTOMETINIB
HDAC9	ABEXINOSTAT
NR3C1	DACTINOMYCIN
RAB40B	AMSILAROTENE
F10	SGI-1776
CACNA1D	AMLODIPINE BESYLATE
NR1H4	THEONELLASTEROL E
SMAD3	CHEMBL:CHEMBL601367
CSF1R	CENISERTIB
CAMK2D	LINIFANIB
IL6R	BAZEDOXIFENE
RPS6KB1	TOZASERTIB
HIPK4	CYC-116
NSD2	CHEMBL:CHEMBL1504679
EHMT2	S-NITROSOGLUTATHIONE
CYP2C9	E324
PTGS1	NABUMETONE
AQP3	[SAR9,MET(O2)11]SP
AVPR1A	VASOPRESSIN TANNATE
HMGCR	PITAVASTATIN MAGNESIUM
KDM4A	CARBETAPENTANE CITRATE
CD274	ANTI-PD-L1 MONOCLONAL ANTIBODY MDX-1105
CD274	ANTI-PD-L1 MONOCLONAL ANTIBODY MDX-1105
GCNT2	BIX-01294
PAK4	PADNARSERTIB
ERBB2	BMS-599626
KIT	ENMD-2076
ASAH1	PICROTOXIN
GRIN2D	CNS-5161
EDN1	THIOURACIL
KLK3	BCG VACCINE
LEP	LAMIVUDINE
CYP2C9	AM404
KAT2A	N-ARACHIDONYL-&GAMMA;-AMINOBUTYRIC ACID
RAD52	CHEMBL:CHEMBL1415258
PPARD	CER-002
CRHR2	CORTICOTROPIN-RELEASING FACTOR
GABRP	CLOTIAZEPAM
CD8B	BUPROPION HYDROCHLORIDE
MAP2K2	SELUMETINIB
PTGS1	MESALAMINE
FPR1	REBAMIPIDE
CFTR	NAVOCAFTOR
PTK2B	GILTERITINIB
C10orf67	MITOXANTRONE
MAP2K1	CI-1040
GLP1R	CHEMBL:CHEMBL259615
PIK3R6	BUPARLISIB HYDROCHLORIDE
RARG	RETINOIC ACID AGENT
BTK	IBRUTINIB
IGF1R	CHEMBL:CHEMBL459729
MDM2	MILADEMETAN
ESR1	PALBOCICLIB
TERT	ERIBULIN MESYLATE
EGFR	GW843682X
ALK	CERITINIB
FEN1	SRT-1720
SMN2	4-BENZYLOXYANILINE
ALK	X-396
CYP3A4	UMIFENOVIR
CTRB1	Y27632
CCR3	DALUTRAFUSP ALFA
SLC10A2	ELOBIXIBAT
FGFR3	NINTEDANIB ESYLATE
VWF	PHENYLEPHRINE
MAPK12	PEXMETINIB
NR3C1	METHYLPREDNISOLONE SODIUM SUCCINATE
HMGCR	FLUVASTATIN
TUBA1B	PACLITAXEL
CACNA1H	PREGABALIN
AGTR1	TASOSARTAN
ANGPT2	FARICIMAB
HRAS	EVEROLIMUS
ERBB2	NERATINIB
MRPL36	CLINDAMYCIN HYDROCHLORIDE
ATXN2	TYRPHOSTIN A9
CYP1A2	DESIPRAMINE
ADRA1D	SERTINDOLE
COX8A	NEPAFENAC
ESR1	FULVESTRANT
ADRA1A	PRAZOSIN HYDROCHLORIDE
CFTR	LUMACAFTOR
CD4	PRILIXIMAB
USP1	SOFALCONE
CHKA	DEXAMETHASONE
GABRG1	PADSEVONIL
SLC25A6	AZD6538
APLP1	LV-2172
NCSTN	TARENFLURBIL
CYP1A2	CHELERYTHRINE
IL6	INSULIN, REGULAR, HUMAN
VDR	2MD
MAPT	2,3-DIHYDROXY-4-METHOXY-4'-ETHOXYBENZOPHENONE
PLCG2	IBRUTINIB
ITGB5	CILENGITIDE
ABL2	WB 4101
RND3	ALPROSTADIL
CXCL12	CHLORAMBUCIL
GATA3	CYTARABINE
GABRE	ADIPIPLON
SOD2	ANTIBIOTIC
ADRB2	VILANTEROL
TUBA1B	PACLITAXEL
POLK	2,3-DIHYDROXY-4-METHOXY-4'-ETHOXYBENZOPHENONE
FYN	CYC-116
HIPK4	BAY 61-3606
ADRA2A	YOHIMBINE
CHRM1	PROPANTHELINE BROMIDE
YWHAE	INSULIN, REGULAR, HUMAN
AZF1	R-L3
CXCR4	CISPLATIN
HTR2B	CHLORPROTHIXENE
CD8B2	COMPOUND 58 [PMID: 25037917]
NATP	THIORIDAZINE
AADAC	(-)-YM796
BBS1	GNE-131
ABCC6	TOLVAPTAN
TAC1	HUMAN CHORIONIC GONADOTROPIN
POLK	APIGENIN
HTR1A	BEFIRADOL
RPL35	MT-3724
KCNH2	LOBELINE HYDROCHLORIDE
ALOX15	NONIVAMIDE
A12M3	NEFAZODONE
CDK20	AT-7519
GABRR2	HALAZEPAM
GABRA2	GLUTETHIMIDE
MRPL36	CETHROMYCIN
GABRE	CLOBAZAM
GCNT1	PINOMETOSTAT
AQP3	ROLAPITANT
DRD2	AXITINIB
BRAF	SELUMETINIB
EHMT2	ENCLOMIPHENE CITRATE
MAOA	CHEMBL:CHEMBL1642672
OPRK1	NALTREXONE HYDROCHLORIDE
NFKB1	CHEMBL:CHEMBL84010
ADRB2	OT-730
BRAF	NVP-TAE 226
LPAR1	BMS-986020
KCNH2	CHEMBL:CHEMBL590914
PDGFRB	IMATINIB
GUCA2A	LACTOSE
HTR1D	ERGOTAMINE
ABCC1	AZITHROMYCIN
A12M4	METHYLERGONOVINE
KCNQ1	INDAPAMIDE
TRDMT1	COMPOUND 13R [PMID: 23639540]
BRAF	RG-7256
APAF1	NOR-BINALTORPHIMINE
GLP1R	LIRAGLUTIDE
RPS10	MT-3724
DNER	MOLIBRESIB
ABCA2	AS95
SLCO1B3	CARBOPLATIN
HSP90B2P	ARIMOCLOMOL
ARSL	PICROTOXIN
ADRA1B	TERAZOSIN HYDROCHLORIDE
SCN10A	CONATUMUMAB
ELAVL2	COMPOUND 17 [PMID: 23642479]
BNIP3	ANDROGRAPHOLIDE
BARD1	VERATRIDINE
AR	ALLISAN
MET	FORETINIB
TYRO3	TOZASERTIB
MAPK11	CHEMBL:CHEMBL8483
TGM2	CISPLATIN
MMP2	RAMIPRIL
HRH1	HISTAMINE
A1BG	(R)-UH 301
GATM	GLOFITAMAB
BTNL1	HG2+
TUBB6	LARGAZOLE
DLL4	DEMCIZUMAB
ESR1	CISPLATIN
TNIK	RISPERIDONE
PSMA2	CARFILZOMIB
NR3C2	FLUDROCORTISONE ACETATE
ITGA2B	EPTIFIBATIDE
PRKACA	FASUDIL
TOP2A	CHEMBL:CHEMBL594257
DDIT3	PHENETHYL ISOTHIOCYANATE
SLC6A4	MINAPRINE
SLC23A1	ASCORBIC ACID
CHRM4	METHACHOLINE CHLORIDE
PTEN	E6201
NFE2L2	PYRROLIDINE DITHIOCARBAMIC ACID, AMMONIUM SALT
GRIA1	PHENOBARBITAL
IMPDH2	MYCOPHENOLATE
CYP3A4	AM404
NMUR2	CPN-219
HCN4	IVABRADINE HYDROCHLORIDE
AR	METHANDROSTENOLONE
CYP2C19	PSORA-4
EHMT2	CGS 15943
TNF	OZORALIZUMAB
CYP3A4	QUININE
ADRA1D	DOXAZOSIN MESYLATE
ABCC6	[PHAA1,D-TYR(ET)2,VAL4,LYS6,TYR-NH28,DES-GLY9]AVP
SYK	CYC-116
KCNJ11	DIAZOXIDE
RPSA	AMIKACIN
CHRNB2	ABT-560
DHCR24	TRIPARANOL
USP2	SURAMIN
BLM	CHEMBL:CHEMBL211670
EHMT2	CHEMBL:CHEMBL547304
APOB	DEXAMETHASONE
VDR	THYMOL IODIDE
OSM	TNF-ALPHA
MET	FORETINIB
HSD17B10	MANGOSTIN
AR	DANAZOL
A1BG	(-)-TERTATOLOL
ERBB2	CHLORAMBUCIL
YES1	CEDIRANIB
GRIK2	BUTABARBITAL
CYP3A4	CHEMBL:CHEMBL585045
HSD3B1	TRILOSTANE
CYP2C9	KAEMPHEROL
FOS	ODANACATIB
ABR	BI-167107
DHFR	TRIMETREXATE
GABRA5	PAGOCLONE
KEAP1	SAPANISERTIB
IFNL3	LEDIPASVIR
GPC3	CODRITUZUMAB
CXCL8	PAMIDRONATE
HSP90AA1	CHEMBL:CHEMBL582983
PIK3R5	PAXALISIB
ABCA2	BW-A1433
SFTPA1	HEPARIN
AVPR1A	CONIVAPTAN
AGTR1	TASOSARTAN
DCR	MARIMASTAT
GLP1R	CHEMBL:CHEMBL1520282
PPARG	ARHALOFENATE
GBA1	GW405833
PIK3CA	FLUOROURACIL
CAV1	DEHYDRATED ALCOHOL
ADM	PAROXETINE HYDROCHLORIDE, HEMIHYDRATE
TSHR	LY-255283
SIRT3	PANOBINOSTAT
BDNF	GEMFIBROZIL
PTAFR	TICLOPIDINE
GHSR	ULIMORELIN HYDROCHLORIDE
MUC1	SAR-566658
IDH1	CHEMBL:CHEMBL1998001
NQO1	CHEMBL:CHEMBL1287895
PARP2	2X-121
IDH1	TANNIC ACID
HPGD	TRICLOSAN
EHMT2	CHEMBL:CHEMBL582737
DHFR	METHOTREXATE
EHMT2	CHEMBL:CHEMBL600298
ADRB2	ANTIDEPRESSANT AGENT
H2AZ1	ERW1041E
IL13	LEBRIKIZUMAB
NOS2	IBUPROFEN, SODIUM SALT
G6PD	SULFAMETHOXAZOLE
CACNG7	SULOCTIDIL
SSTR5	OCTREOTIDE ACETATE
FLT4	CEDIRANIB
TUBB4B	VINCRISTINE
CTSC	PENTOSAN POLYSULFATE
CYP3A5	VARDENAFIL
DPH1	BMS-536924
ADGRL3	NICOTINE POLACRILEX
CDKN2A	ABEMACICLIB
MTOR	VISTUSERTIB
IDH1	GITOXIN
FMO3	ITOPRIDE
ABCA3	MRS1505
KLF5	5-HYDROXYMETHYL-2-FURFURAL
DXO	ERLOTINIB
FRA5D	COMPOUND 9 [PMID: 3514912]
CBLN1	THREO-3-METHYLGLUTAMATE
CASP7	BITHIONOL
ADCYAP1	PROPRANOLOL HYDROCHLORIDE
NRAS	AZACITIDINE
CYP2C9	CHEMBL:CHEMBL258465
KRAS	COBIMETINIB
EHMT2	ERGOCRISTINE
APOF	PZM21
DRD3	APOMORPHINE
A12M1	ZIPRASIDONE
CSTF3	PIFUSERTIB
DPYS	PF-562271
RRM1	PACLITAXEL
GRIN2C	L689560
GABRQ	BUTALBITAL
BCL2	ERYTHROMYCIN
SLC29A1	LADUVIGLUSIB
CYP3A4	6-O-BENZYLGUANINE
DRD2	QUINAGOLIDE
F2R	N-(5-{4-CHLORO-3-[(2-HYDROXYETHYL)SULFAMOYL]PHENYL}-4-METHYL-1,3-THIAZOL-2-YL)ACETAMIDE
HSP90AA1	CHEMBL:CHEMBL1256761
EHMT2	THYMOL IODIDE
GABRQ	TRIAZOLAM
GRIN1	ESKETAMINE
RPSA	CHLORAMPHENICOL SODIUM SUCCINATE
GRIN3A	AV-101
GAPDH	CHEMBL:CHEMBL502775
RACGAP1	CHEMBL:CHEMBL526776
TERT	CHEMBL:CHEMBL481161
TUBB8	DAVUNETIDE
CDKN2A	LETROZOLE
JAK1	PEMBROLIZUMAB
MAOB	CHEMBL:CHEMBL1927670
EEF1D	KW-2449
IL23A	BRIAKINUMAB
HSP90AB1	ZEARALENONE
TOP1	AESCULIOSIDE IIA
C4BPAP2	CARBENOXOLONE
CHRM5	BENZQUINAMIDE
ITGA2B	ZALUNFIBAN
FRA1L	NTE-1
CDKN2A	ABEMACICLIB
CBX1	SB 242084
FANCC	MELPHALAN
GMNN	N-ETHYLMALEIMIDE
EYA4	ETANERCEPT-SZZS
NFE2L2	ETHACRYNIC ACID
FEN1	CHEMBL:CHEMBL68096
SIRT1	SRT2104
KCNN2	DEQUALINIUM
KDM4A	THIORIDAZINE
GABRD	GANAXOLONE
ALOX15	SILVER SULFADIAZINE
ALDH2	SERTINDOLE
RAB9A	CHEMBL:CHEMBL1389794
EFR3A	ASPIRIN
WBP2NL	TRAMADOL
MITF	CHEMBL:CHEMBL125044
MSTN	DACINOSTAT
EGFR	EPIDERMAL GROWTH FACTOR RECEPTOR TYROSINE KINASE INHIBITOR
CACNB1	PHLOROGLUCINOL
HSP90AA1	CYCLOHEXIMIDE
GNRHR	ALARELIN
KDM4C	CHEMBL:CHEMBL1526167
HSPB1	GUGGULSTERONE
P2RY12	TICLOPIDINE HYDROCHLORIDE
ABL1	NILOTINIB
BBS4	AM-6120
AR	ORBIFLOXACIN
STAT3	CHEMBL:CHEMBL530664
CTAA1	G&OUML; 6983
A2MP1	XANOMELINE
GRIA3	SELURAMPANEL
AQP8	MISOPROSTOL
CYP2D6	E4031
NFE2L2	CHEMBL:CHEMBL578675
HTR3D	PUMOSETRAG
BRCA1	OLAPARIB
CHRM2	DOXACURIUM CHLORIDE
CCR2	PLOZALIZUMAB
DPYD	URACIL
MAPT	RESERPINE
PRKD2	BAY 61-3606
PIK3C2A	DACTOLISIB
IDH1	MICHLER'S KETONE
SFTPA1	TRICHOSTATIN A
APOE	LORAZEPAM
DPEP1	CILASTATIN
ABL2	APOMORPHINE
CACNA1C	AMLODIPINE BESYLATE
GABRE	METHOHEXITAL SODIUM
FEN1	CHEMBL:CHEMBL1287983
RXRG	MOFAROTENE
SMN2	2-(2'-METHOXYPHENYL)-1H-INDOLE
ACACA	CASOXIN C
HDAC8	PANOBINOSTAT
MITF	CHEMBL:CHEMBL1478462
IDH1	CHEMBL:CHEMBL515617
F5	AZD8835
DRD3	METHOTRIMEPRAZINE
IDH2	IVOSIDENIB
DRD2	CLOZAPINE
INSR	CERITINIB
SLC6A2	ORPHENADRINE HYDROCHLORIDE
GABRG2	SEVOFLURANE
RELA	VORICONAZOLE
KCNH2	SERTINDOLE
TUBB2B	LEXIBULIN
CCL21	ANGIOGENESIS INHIBITOR
GFAP	PENTOXIFYLLINE
PDE4A	ROFLUMILAST
SLC26A2	PROTEIN S
CSF1R	PEXIDARTINIB HYDROCHLORIDE
GABRR2	CHLORDIAZEPOXIDE
FGFR2	S-49076
PTK2B	MASITINIB
ATAD5	DIGOXIN
AURKC	DANUSERTIB
NATP	E6801
HPGD	5,7-DICHLOROKYNURENIC ACID
AR	MESTANOLONE
FEN1	CHEMBL:CHEMBL1341830
RAPGEF3	IDARUBICIN
GABRG3	FLURAZEPAM
OPRM1	CHEMBL:CHEMBL255300
CD40LG	ANTI-CD40 MONOCLONAL ANTIBODY CHI LOB 7/4
TFAP2A	NELFINAVIR
FAM178B	LITHIUM
IL2RG	RECOMBINANT INTERLEUKIN-2
FSHR	UROFOLLITROPIN
OPRD1	SUFENTANIL
ADRB1	PROTOKYLOL HYDROCHLORIDE
ARSA	DECAMETHONIUM
ABCA3	MRS1041
BIRC5	MYCOPHENOLATE
AOC1	XYLAZINE
ALB	[125I]SAUVAGINE (FROG)
G6PD	MEPIVACAINE HYDROCHLORIDE
GABRD	ETHCHLORVYNOL
ABCA4	CYPROHEPTADINE HYDROCHLORIDE
RECQL	GENTIAN VIOLET CATION
PIK3CG	PHENYLEPHRINE
CYP2C19	BUSULFAN
AR	GUGGULSTERONE
CYP27A1	RETINOIC ACID AGENT
GDNF	ANTIDEPRESSANT AGENT
GABRQ	PRAZEPAM
PDE4A	THEOPHYLLINE SODIUM GLYCINATE
DRD2	SULPIRIDE
POLH	SULOCHRIN
NFKB1	PARTHENOLIDE
ADCYAP1R1	RECOMBINANT MONOCYTE CHEMOATTRACTANT PROTEIN-1
TSPO	CHLORMEZANONE
MUC16	TAMOXIFEN
ABCA1	N(6)-CYCLOHEXYLADENOSINE
CA9	CELECOXIB
SCN7A	DRONEDARONE HYDROCHLORIDE
HPGD	ALTANSERIN
PDE4A	HT-0712
CPT1B	FR122047
MAP2K1	SELUMETINIB
GABRA2	BREXANOLONE
ZNF816	INFLIXIMAB-DYYB
TBXAS1	ASPIRIN
ADRA1D	PERICIAZINE
ALK	CRIZOTINIB
MAPK10	PROTEASOME INHIBITOR
FMO2	COMPOUND 9 [PMID: 3514912]
TYK2	GO-6976
AQP3	R116031
KDR	ORANTINIB
KEAP1	FLUOROURACIL
SENP8	CHEMBL:CHEMBL312032
CYP1A2	E324
PPARD	NITROXOLINE
RXRA	DIMETHYLFORMAMIDE
MGMT	TRIAZENE COMPOUND
CYP3A4	OXYPHENBUTAZONE
HPGD	AMBUNOL
PIK3R5	PF-04691502
ABCB1	ANTICONVULSANT AGENT
STRBP	METHYLPHENIDATE HYDROCHLORIDE
PIK3C3	VOXTALISIB
FGFR2	INAVOLISIB
ANK3	GR 196429
CYP3A4	BITHIONOLATE SODIUM
IL6	DIHYDROSPHINGOSINE
SSTR3	PASIREOTIDE
TP53	CHEMBL:CHEMBL408850
CYP2D6	CLOFAZIMINE
PAK4	CHEMBL:CHEMBL379975
TUBB3	KOS-1584
AMD1	UR-PG131A
APBB1	FILOREXANT
AMD1	QUETIAPINE FUMARATE
PIK3CA	NAVITOCLAX
DRD1	AMITRIPTYLINE HYDROCHLORIDE
CYP2D6	CHEMBL:CHEMBL101510
CTRB1	HSD1590
PDGFRB	IMATINIB
ABL1	NILOTINIB
TUBA1C	RG-7600
RPSA	CLINDAMYCIN
USP1	AROTINOID ACID
GMNN	RESERPINE
PRKAA1	LY-2090314
TUBA1B	FOSBRETABULIN TROMETHAMINE
SCN7A	ORPHENADRINE HYDROCHLORIDE
TUBB8	MAYTANSINE
ATAD5	PYROGALLOL RED
NQO1	IDARUBICIN
FGFR1	PD-0166285
ALCAM	FLUOROURACIL
CA2	ACETAZOLAMIDE
ACTG1	CXCL12-(1-17)
ABCB1	TARIQUIDAR
TUBA1A	VINORELBINE
GLP1R	CHEMBL:CHEMBL86464
C9	CARBENOXOLONE
GABRA6	QUAZEPAM
POLB	CEFOXITIN SODIUM
SMN1	CHEMBL:CHEMBL408563
GLS	EMODIC ACID
ABCA3	I-ABOPX
IL6	LEVOFLOXACIN ANHYDROUS
SLC25A4	DCG-IV
DCC	MARIMASTAT
KDM4A	CHEMBL:CHEMBL590186
KAT2A	INDOCYANINE GREEN ACID FORM
HSP90AA2P	RETASPIMYCIN
HRH1	VAPITADINE
ADRB1	METIPRANOLOL
HTR2B	PRX-08066
PRKCG	GSK-690693
DRD2	DOMPERIDONE
PTGIR	DINOPROST TROMETHAMINE
DCK	TP0556351
BBS1	AFT-II
ABCA3	MSX-2
AMY1C	FINGOLIMOD-PHOSPHATE
EEF1G	NIK INHIBITOR 12F
CDH13	KETANSERIN
IDH1	CHEMBL:CHEMBL546493
BAZ2B	EICOSATETRANOIC ACID
TUBA4A	VORINOSTAT
NFE2L2	ADEFOVIR DIPIVOXIL
SLC25A6	MPEP
FRA2G	COMPOUND 11 [PMID: 16413183]
ARAF	TRAMETINIB DIMETHYL SULFOXIDE
MAPK10	INSULIN, REGULAR, HUMAN
ABCG1	FLUOROURACIL
CDC7	CYC-116
CYP3A4	PRAVASTATIN SODIUM
MTHFR	PHENYTOIN SODIUM
TSPO	ESZOPICLONE
PTPRC	VACCINE
GABRA1	ZK-93423
IL1B	MELATONIN
ADRA1A	LABETALOL
HPGD	DALCETRAPIB
TUBA3C	KOS-1584
RIPK1	GSK2982772
SCN11A	CENOBAMATE
HPRT1	MERCAPTOPURINE
PTEN	DACTOLISIB
MAPT	CHEMBL:CHEMBL579837
AR	ANDROGEN RECEPTOR ANTAGONIST ONC1-0013B
CYP2C19	MASOPROCOL
EDN1	INSULIN, REGULAR, HUMAN
TUBB4B	VINCRISTINE SULFATE
C1QA	THERAPEUTIC IMMUNE GLOBULIN
ABCB7	HEAT (BE2254)
SLC6A2	PHENDIMETRAZINE
NR3C1	HYDROCORTISONE SODIUM PHOSPHATE
GABRA1	QUAZEPAM
TUBB6	CROLIBULIN
OPRM1	CODEINE ANHYDROUS
ACVR1	DACTOLISIB
GABRP	GLUTETHIMIDE
AURKB	PF-03814735
PTK2	PF-562271
PIK3CD	GEDATOLISIB
APOF	NMRA-140
SHROOM2	SRIF-28
ANXA4	NPY-(2-36) (PIG)
ATAD5	CHEMBL:CHEMBL309848
HSP90AA1	TETRACYCLINE
MAPT	CHEMBL:CHEMBL328710
HSP90AA1	MONOCILLIN I
CYP1A2	PYRAZINAMIDE
CYP2C19	MIDODRINE
IDH1	CHEMBL:CHEMBL589694
NR1D1	GSK4112
CDK8	AST-487
SCGB1A1	MECASERMIN
AXL	SLC-391
PIK3CA	TASELISIB
ATP3	H2O2
EHMT2	CHEMBL:CHEMBL541585
ABCC6	D(CH2)5[TYR(ME)2,THR4,TYR-NH29]OVT
PGR	NORGESTIMATE
TG	ANTIDEPRESSANT AGENT
ABL1	BAFETINIB
MDM2	GAMBOGIC ACID
IDH1	MERCAPTOPURINE
ESR1	EXEMESTANE
FLT4	GW441756X
PRKD2	GW441756X
CYP3A4	E324
PALB2	RUCAPARIB
PLA2G1B	TOLFENAMIC ACID
KIR2DL2	IPH-2101
OPRM1	MARAVIROC
GMNN	CHEMBL:CHEMBL600694
KCNH2	AZD1305
PPARA	MURAGLITAZAR
KDR	ALACIZUMAB PEGOL
IL12B	RISANKIZUMAB
DPP6	M4205
RPE65	EMIXUSTAT HYDROCHLORIDE
DMP1	RESIQUIMOD
RECQL	AMPICILLIN TRIHYDRATE
CCND1	ALVOCIDIB
CYP3A4	AMITRIPTYLINE HYDROCHLORIDE
PRKCB	INGENOL MEBUTATE
CYCSP5	ALLOPURINOL
ESR1	ESTROGEN
GFER	MEPAZINE ACETATE
A2M	DIHYDROERGOTAMINE MESYLATE
ALDH2	APOMORPHINE
TUBA3E	ENFORTUMAB VEDOTIN-EJFV
VDR	PARICALCITOL
APEX1	TANNIC ACID
ERBB2	RITUXIMAB
RECQL	VERAPAMIL
POLI	CHEMBL:CHEMBL56393
APEX1	POTASSIUM DICHROMATE
ERVW-4	DOLUTEGRAVIR SODIUM
CLK4	PHA-767491
RAB9A	DAIDZEIN
KCNH3	NERISPIRDINE
FGFR2	XL228
CYP3A4	CHEMBL:CHEMBL1256291
GHSR	MACIMORELIN ACETATE
ESR1	DOXYCYCLINE ANHYDROUS
AREG	PANITUMUMAB
RAB9A	6-HYDROXYFLAVONE
FFAR3	BUTYRIC ACID
GABRA1	ZOPICLONE
ANOP1	YM298198
G6PD	SUCCIMER
HSP90AB1	RETASPIMYCIN HYDROCHLORIDE
ANK2	AGOMELATINE
SCN9A	QUINIDINE SULFATE
TUBB	AZINTUXIZUMAB VEDOTIN
HPGD	CHEMBL:CHEMBL1388908
COMT	BENZTROPINE
APBB2	MRS2179
HRH1	MEQUITAZINE
CBL	NERATINIB
BRAF	CETUXIMAB
ACAT1	[125I]BH-NMB (HUMAN, MOUSE, RAT)
MTOR	DACTOLISIB
MRPL36	RETAPAMULIN
FGFR2	NINTEDANIB ESYLATE
KCNH2	CHEMBL:CHEMBL1255966
MAP2K2	TAK-733
CASP6	METHYLTHIONINIUM CHLORIDE
MAPK12	PHA-767491
CA2	FERULIC ACID
ACACB	DF3016A
TP53	MECHLORETHAMINE HYDROCHLORIDE
ADAMTSL4-AS1	CHEMBL:CHEMBL599255
CYP2C19	ATORVASTATIN CALCIUM TRIHYDRATE
PTK2	DEFACTINIB
EGFR	NERATINIB MALEATE
PIK3R3	AZD-6482
TRHR	THYROTROPIN-RELEASING HORMONE
FOLR1	COMPOUND 1 [PMID: 11425539]
CDK4	AT-7519
GART	DACINOSTAT
COL10A1	RS-25344
CDK1	RGB-286638
IFNAR1	INTERFERON ALFA
NNMT	NIACIN
CD274	ZALIFRELIMAB
HSD17B10	CHEMBL:CHEMBL258465
EHMT2	CHEMBL:CHEMBL299853
FLT4	GLESATINIB
POLH	EMODIC ACID
HIF1A	FLUFENAMIC ACID
DRD2	TIVOZANIB
CXCR1	NAVARIXIN
CACNA1F	AZD1305
TGFB2	FRESOLIMUMAB
FRA5B	WX-UK1
AMY2A	ASP4058
CYP3A4	6-METHYLFLAVONE
GABRP	PENTOBARBITAL SODIUM
HLA-DRB3	1D09C3
MAPK8	PICTILISIB
ALPI	HUMAN GIP(3-42)NH2
MSTN	BELINOSTAT
HOXA7	MS8815
NAT2	ASPIRIN
CYP2D6	CHEMBL:CHEMBL1256835
HTR2C	ELTOPRAZINE
NFE2L2	METHYLPARABEN
PSENEN	SEMAGACESTAT
NPC1	CHEMBL:CHEMBL483633
NFE2L2	CHEMBL:CHEMBL586061
F2R	DEHYDRATED ALCOHOL
POLE2	CYTARABINE
FAS	TRETINOIN
ABL1	IDAZOXAN
ABCA2	ISAM-140
ALPL	(+/-)-ERIODICTYOL
ARF5	LEIUROTOXIN I
GRIA1	NEOCEPTIN-3
SLC13A5	ETG-5773
GRIK1	TOPIRAMATE
MET	GEFITINIB
CP	RECOMBINANT TUMOR NECROSIS FACTOR FAMILY PROTEIN
FGFR2	DOVITINIB
SMAD4	CETUXIMAB
CXCL8	CIDOFOVIR ANHYDROUS
TP53	CLOTRIMAZOLE
NFE2L2	GUGGULSTERONE
NTRK1	REPOTRECTINIB
GABRA2	TEMAZEPAM
ALOX12P2	M1160
UGT1A4	TCDD
ANGPT2	PG-901
APOE	AZ8838
COMT	AMITRIPTYLINE HYDROCHLORIDE
MPO	NIMESULIDE
CFTR	LUMACAFTOR
MET	SELUMETINIB
XDH	OXYPURINOL
SCN1A	BENOXINATE HYDROCHLORIDE
RAB40B	PERETINOIN
CYP3A4	BROMPERIDOL
NR3C1	FLUOROMETHOLONE
GABRP	CENOBAMATE
GABRB2	DIMDAZENIL
AMH	CP-195543
GRK3	COMPOUND 2 [PMID: 19230660]
AMH	CP-195543
APOC1	PGN-9856
EPHB3	ILGINATINIB
APEX1	2MESADP
COL16A1	ASPIRIN
FRA11E	PEPTIDE LIGAND 2 [PMID: 19055415]
BCL7A	CALCIPOTRIENE
CIC	VEMURAFENIB
NR1H3	ROVAZOLAC
JAK1	NEZULCITINIB
BAZ2B	CHEMBL:CHEMBL581152
NRAS	CARBOPLATIN
CYP2A6	COTININE
DLL4	DILPACIMAB
NME2	LAMIVUDINE
TACR1	APREPITANT
APOBEC3A	CHEMBL:CHEMBL586670
IL2	MIDOSTAURIN
OPRM1	METHYLNALTREXONE
SCN2A	TOCAINIDE HYDROCHLORIDE
ESR1	MK-6913
IGF1R	GANITUMAB
SRMS	TG100-801
KCNJ11	NAMINIDIL
PLG	6-AMINOCAPROIC ACID
ALOX15	[125I][TYR4]GHRELIN (HUMAN)
AZF2	TETRAMETHYLAMMONIUM
POLH	CHEMBL:CHEMBL582593
MAP3K9	GNE-3511
HP	GNE-7883
MPST	THYROXINE
ADAMTSL4-AS1	BITHIONOL
CSNK1G3	PHA-767491
SLC6A2	DESVENLAFAXINE SUCCINATE
ADRA1D	EPINEPHRINE BITARTRATE
PIK3R2	PILARALISIB
A12M3	LUMATEPERONE
GABRA6	ETOMIDATE
IL2RA	THYROXINE
RUNX1	CHEMBL:CHEMBL313737
SENP8	CHEMBL:CHEMBL299853
EGFR	IMGATUZUMAB
MAPK1	NECA
AR	TANNIC ACID
MYO9B	TESTOSTERONE
MPHOSPH8	TREQUINSIN HYDROCHLORIDE
FEN1	CARMINIC ACID
ALDH2	SULPIRIDE
EGFR	CHEMBL:CHEMBL29197
CYP2C9	IMIPRAMINE HYDROCHLORIDE
CACNA1F	ARVERAPAMIL
ESR1	MK-6913
ABCA4	NOREPINEPHRINE
ALDH3A2	WKYMVM
CXCR5	COMPOUND 47 [PMID: 18800762]
SLC22A11	PROBENECID
CYP1A2	NITROFURANTOIN, MACROCRYSTALS
NR1I2	ECONAZOLE NITRATE
NR3C1	ANDROSTENEDIONE
SPSB2	METHYLPHENIDATE HYDROCHLORIDE
ADRA1A	PHENDIMETRAZINE
CACNG5	PHLOROGLUCINOL
DXO	DOSIMERTINIB
CUL4A	THALIDOMIDE
FZD6	SAG1.3
APEX1	2MESADP
APBB2	ADP&BETA;S
ANXA1	HALOBETASOL
TOP2A	GANCOTAMAB
ALOX5	MECLOFENAMATE
STAT1	CHEMBL:CHEMBL85826
FRA20B	TOLCAPONE
KDM4A	CHEMBL:CHEMBL588038
AR	TOLUIC ACID
LCK	LY-2090314
MAPT	RHAMNETIN
CYP2C19	CHEMBL:CHEMBL120806
MPO	SULFONE ANTI-INFECTIVE AGENT
GRM5	ADX10059
HTR2A	OLANZAPINE
POLK	ESCULETIN
VDR	CHEMBL:CHEMBL56393
IFNL4	OMBITASVIR/PARITAPREVIR/RITONAVIR
AR	NILVADIPINE
CYP2A6	FLUOROURACIL
CDK6	ALVOCIDIB
HGF	BT-11
FCGRT	DX-2507
SLC25A4	LY341495
CDH16	COMPOUND 9 [PMID: 15615544]
TP53	DABRAFENIB
APOD	F16357
RBX1	FLUOROURACIL
RXRA	CHEMBL:CHEMBL451158
H4C16	TRICHOSTATIN A
ALB	EBSELEN
GSK3A	BAY 61-3606
ALDH1A1	EMBELIN
TNIK	CEP-1347
ADORA3	CIPARGAMIN
HSD17B10	CHEMBL:CHEMBL272682
RAB9A	GRINIMIBINE
MPHOSPH8	METHYLDOPA ANHYDROUS
HSD17B10	CHEMBL:CHEMBL429095
EYA1	ASPIRIN
RAD54L	HARMAN
CDK4	NICOTINE POLACRILEX
NR1H3	HESPERETIN
CACNA1H	SUVECALTAMIDE
CTNND1	PEXMETINIB
SLCO2B1	[3H]BSP
KDM4A	CHLORTETRACYCLINE HYDROCHLORIDE
CYP3A4	FLUTICASONE
PIK3CG	SF1126
CDKN1B	LAPATINIB
KDR	ZM447439
CDC25C	FLUOROURACIL
SCN5A	PROPAFENONE
ATXN2	DOCEBENONE
HDAC10	LARGAZOLE
HDAC2	MOCETINOSTAT
CHI3L2	ASPIRIN
CYP3A4	THIOPENTAL SODIUM
GABRR1	ADIPIPLON
CDK5	GW441756X
CYP3A4	ZOLANTIDINE
DR1	MK-2461
CYP3A5	CELECOXIB
FANCG	GSK'547
MTRR	VITAMIN B12
EHMT2	CHEMBL:CHEMBL589245
NTRK2	LAROTRECTINIB SULFATE
CACNG3	PHLOROGLUCINOL
GABRG1	LORAZEPAM
ARCN1	BAY 55-9837
EFNA4	COMPOUND 2 [PMID: 25408830]
ATXN2	VINBLASTINE SULFATE
ABL1	CHEMBL:CHEMBL379975
ALDH1A1	7,8-DIHYDROXYFLAVONE
APH1A	AVAGACESTAT
PBRM1	SUNITINIB
HTR2C	FENFLURAMINE HYDROCHLORIDE
BACE1	VERUBECESTAT
PIK3CG	INSULIN, REGULAR, HUMAN
E2F1	DIETHYLSTILBESTROL
MS4A1	IBRITUMOMAB TIUXETAN
CASP3	CHEMBL:CHEMBL299853
IL4	ASPIRIN
AHR	PHENAZOPYRIDINE HYDROCHLORIDE
FLT4	GLESATINIB
MAPK3	REFAMETINIB
ABCA3	CP608,039
EIF4G1	COMPOUND 18 [PMID: 20873740]
ATF4P1	&ALPHA;-BUNGAROTOXIN
COL9A2	ANAGRELIDE HYDROCHLORIDE
CYP2D6	BREXPIPRAZOLE
AANAT	BRUCINE
POLK	CATECHIN
USP1	MK-571
AR	ETHACRYNIC ACID
PDE4A	DENBUFYLLINE
GLP1R	CHEMBL:CHEMBL493863
RXFP2	CYCLOPENTYLADENOSINE
ABL1	IMATINIB
CXCR5	COMPOUND 14 [PMID: 18800762]
POLK	TRYPAN BLUE
GLP1R	CHEMBL:CHEMBL588683
BAZ2B	CARVEDILOL
SLC6A4	DOXEPIN HYDROCHLORIDE
IL17A	REMTOLUMAB
CHRNA7	VARENICLINE
ABCB7	NOREPINEPHRINE
ACTA1	CCL23
FTH1P4	ADENOSINE
FCER1A	COMPOUND 27D [PMID: 28231433]
SAE1	ASTERRIC ACID
ABL1	ALISERTIB
SMN1	METHOXYVONE
BCL7A	LG190178
CDKN1A	RECOMBINANT HUMAN STEM CELL FACTOR
BCL2	MASOPROCOL
IDH1	CYCLOHEXIMIDE
FAAH	NABIXIMOLS
CHRM3	BENZQUINAMIDE
CYP1A2	TRIAMTERENE
PTPRC	ALENDRONATE SODIUM
ARF5	B-TPMF
ATR	VERAPAMIL
F7	TORIN 2
NRAS	GANITUMAB
CDK1	CDK1/2/4 INHIBITOR AG-024322
RPS6KA3	CHEMBL:CHEMBL379975
RGS4	DOCOSAPENTAENOIC ACID
HSD17B10	HEXACHLOROPHENE
AIFM1	RECOMBINANT 70-KD HEAT-SHOCK PROTEIN
MARCKSL1	IL-6
HTR2A	ASENAPINE MALEATE
NR3C1	HALCINONIDE
ANGPT2	CVX-060
CHAT	SODIUM CHLORIDE
CACNA1G	PHLOROGLUCINOL
EFNA3	WNY0824
DRD1	ZM-306416
PRKCA	CI-1040
ADH1C	FIRUGLIPEL
KDM4A	HEXACHLOROPHENE
EHMT2	CHEMBL:CHEMBL175266
LGALS8	LACTOSE, ANHYDROUS
PLAU	UROKINASE
TP53	ZINC CHLORIDE
CYP3A4	MAPROTILINE
TSHB	THYROXINE
ALDH1A1	BUSPIRONE HYDROCHLORIDE
PLAU	IONOMYCIN
FKBP1A	GPI-1485
CYP2C9	ZAFIRLUKAST
MAP2K1	SELUMETINIB
MTOR	VANDETANIB
MET	TIVANTINIB
HSPB1	APATORSEN
BRCA1	NULL
PIK3CD	AZD-8186
BRCA2	NULL
BRCA2	VELIPARIB
HTR4	CLEBOPRIDE
CBL	DASATINIB ANHYDROUS
BRAF	CETUXIMAB
ERBB2	NULL
ESR1	NULL
MKNK1	TOMIVOSERTIB
FGFR1	LUCITANIB
GNAQ	SELUMETINIB
GNA11	SELUMETINIB
HIF1A	SUNITINIB
JAK1	RUXOLITINIB
ITGB1	R1295
KRAS	DOCETAXEL ANHYDROUS
KMT2A	PINOMETOSTAT
KRAS	MITOGEN-ACTIVATED PROTEIN KINASE KINASE INHIBITOR
NF1	DASATINIB ANHYDROUS
LRP1B	CAELYX
STK11	DOCETAXEL ANHYDROUS
ALDH1A1	JUGLONE
EDNRA	ENDOTHELIN-1
TSC1	EVEROLIMUS
TRHR	THYROTROPIN-RELEASING HORMONE
HRH1	DESLORATADINE
GRIK2	BUTOBARBITAL
SLC12A3	CHLOROTHIAZIDE SODIUM
SLC12A1	ETHACRYNATE SODIUM
ADRB1	LEVOBETAXOLOL HYDROCHLORIDE
EGFR	NIMOTUZUMAB
NULL	ETHAMBUTOL HYDROCHLORIDE
SLC12A3	CHLORTHALIDONE
PPARG	MESALAMINE
CYP1A2	PERPHENAZINE
KIT	PAZOPANIB
SLC6A2	VENLAFAXINE HYDROCHLORIDE
SLC5A2	CANAGLIFLOZIN
CA4	ACETAZOLAMIDE
GLP2R	TEDUGLUTIDE
GABRG3	CIPEPOFOL
PGR	DESOGESTREL
TUBB2A	ADO-TRASTUZUMAB EMTANSINE
TUBA4A	ADO-TRASTUZUMAB EMTANSINE
ABCA1	PSB36
TUBB	CABAZITAXEL
TUBB8	CABAZITAXEL
TUBB2B	VINCRISTINE SULFATE
TUBA1A	VINCRISTINE SULFATE
ALDH1B1	BQ123
TUBB2B	VINORELBINE TARTRATE
TUBB4B	VINBLASTINE SULFATE
GRIN1	ACAMPROSATE CALCIUM
GRIN2D	AMANTADINE HYDROCHLORIDE
GRIN2B	AMANTADINE HYDROCHLORIDE
GRIN2A	ACAMPROSATE CALCIUM
GRIN2B	FELBAMATE
ADRA2C	TETRAHYDROZOLINE HYDROCHLORIDE
ADRA2C	NAPHAZOLINE HYDROCHLORIDE
ADRA1A	NAPHAZOLINE HYDROCHLORIDE
ADRA2A	AJMALICINE
KDR	PAZOPANIB
CACNA1S	NIMODIPINE
AR	NANDROLONE DECANOATE
ARVD3	ZN2+
ADRB2	NADOLOL
NULL	RIFAMPIN
JAK2	GANDOTINIB
NULL	RIFAMPIN
NULL	RIFAMPIN
NULL	RIFAMPIN
NULL	RIFABUTIN
NULL	RIFABUTIN
NULL	RIFABUTIN
PDGFRB	IMATINIB
NULL	RIFABUTIN
COL6A3	OCRIPLASMIN
COL4A4	OCRIPLASMIN
MARK4	JNJ-7706621
COL5A3	OCRIPLASMIN
NULL	HETACILLIN
NULL	HETACILLIN
DRD3	CLOMIPRAMINE
NULL	HETACILLIN
NULL	HETACILLIN
NULL	HETACILLIN
NULL	HETACILLIN
MAPK1	CI-1040
CHRM2	TOLTERODINE
GABRG1	CHLORDIAZEPOXIDE HYDROCHLORIDE
GABRE	CHLORDIAZEPOXIDE HYDROCHLORIDE
GABRE	CHLORDIAZEPOXIDE
GABRG3	CHLORDIAZEPOXIDE HYDROCHLORIDE
GABRA6	CHLORDIAZEPOXIDE
GABRA1	ALPRAZOLAM
GABRA4	ETHCHLORVYNOL
GABRA6	METHOHEXITAL SODIUM
GABRP	METHOHEXITAL SODIUM
GABRA2	MIDAZOLAM HYDROCHLORIDE
GABRA3	QUAZEPAM
KCNH2	BUSPIRONE HYDROCHLORIDE
GABRB2	QUAZEPAM
MRPL36	OXYTETRACYCLINE ANHYDROUS
GABRG2	QUAZEPAM
GABRB2	TEMAZEPAM
GABRA5	ISOFLURANE
NULL	CEPHALOTHIN SODIUM
NULL	CEPHALOTHIN SODIUM
NULL	CEPHALOTHIN SODIUM
NULL	CEPHALOTHIN SODIUM
MAP2K2	COBIMETINIB
NULL	CEPHALOTHIN SODIUM
NULL	CEPHALOTHIN SODIUM
NULL	CEPHALOTHIN SODIUM
NULL	DISODIUM LATAMOXEF
NULL	DISODIUM LATAMOXEF
NULL	DISODIUM LATAMOXEF
NULL	DISODIUM LATAMOXEF
NULL	DISODIUM LATAMOXEF
NULL	DISODIUM LATAMOXEF
NULL	DISODIUM LATAMOXEF
NULL	CEFOTIAM HYDROCHLORIDE
NULL	CEFOTIAM HYDROCHLORIDE
NULL	CEFOTIAM HYDROCHLORIDE
NULL	CEFOTIAM HYDROCHLORIDE
NULL	CEFOTIAM HYDROCHLORIDE
NULL	CEFOTIAM HYDROCHLORIDE
NULL	CEFOTIAM HYDROCHLORIDE
NULL	CEFOXITIN SODIUM
NULL	CEFOXITIN SODIUM
NULL	CEFOXITIN SODIUM
NULL	CEFOXITIN SODIUM
NULL	CEFOXITIN SODIUM
NULL	CEFOXITIN SODIUM
NULL	CEFOXITIN SODIUM
NULL	CEFTIZOXIME SODIUM
NULL	CEFTIZOXIME SODIUM
NULL	CEFTIZOXIME SODIUM
NULL	CEFTIZOXIME SODIUM
NULL	CEFTIZOXIME SODIUM
NULL	CEFTIZOXIME SODIUM
NULL	CEFTIZOXIME SODIUM
NULL	CEFADROXIL ANHYDROUS
NULL	CEFADROXIL ANHYDROUS
NULL	CEFADROXIL ANHYDROUS
NULL	CEFADROXIL ANHYDROUS
FLT4	PAZOPANIB
NULL	CEFADROXIL ANHYDROUS
NULL	CEFADROXIL ANHYDROUS
NULL	CEFADROXIL ANHYDROUS
NULL	ERTAPENEM
NULL	ERTAPENEM
NULL	ERTAPENEM
NULL	IMIPENEM ANHYDROUS
NULL	ERYTHROMYCIN STEARATE
NULL	ERYTHROMYCIN STEARATE
NULL	ERYTHROMYCIN STEARATE
NULL	ERYTHROMYCIN STEARATE
NULL	ERYTHROMYCIN STEARATE
ABL1	AXITINIB
NULL	ERYTHROMYCIN STEARATE
NULL	ERYTHROMYCIN STEARATE
NULL	ERYTHROMYCIN STEARATE
NULL	ERYTHROMYCIN STEARATE
NULL	ERYTHROMYCIN STEARATE
NULL	ERYTHROMYCIN STEARATE
NULL	ERYTHROMYCIN STEARATE
BRCA1	OLAPARIB
NULL	DIRITHROMYCIN
NULL	DIRITHROMYCIN
NULL	DIRITHROMYCIN
NULL	DIRITHROMYCIN
NULL	DIRITHROMYCIN
NULL	DIRITHROMYCIN
NULL	DIRITHROMYCIN
NULL	DIRITHROMYCIN
NULL	DIRITHROMYCIN
NULL	DIRITHROMYCIN
NULL	DIRITHROMYCIN
NULL	DIRITHROMYCIN
NULL	DIRITHROMYCIN
NULL	DIRITHROMYCIN
NULL	DIRITHROMYCIN
NULL	DIRITHROMYCIN
NULL	DIRITHROMYCIN
NULL	DIRITHROMYCIN
NULL	DIRITHROMYCIN
NULL	DIRITHROMYCIN
NULL	DIRITHROMYCIN
NULL	DIRITHROMYCIN
NULL	DIRITHROMYCIN
NULL	DIRITHROMYCIN
NULL	DIRITHROMYCIN
NULL	DIRITHROMYCIN
NULL	DIRITHROMYCIN
NULL	DIRITHROMYCIN
NULL	DIRITHROMYCIN
NULL	DIRITHROMYCIN
NULL	DIRITHROMYCIN
NULL	DIRITHROMYCIN
NULL	ERYTHROMYCIN GLUCEPTATE
NULL	ERYTHROMYCIN GLUCEPTATE
NULL	ERYTHROMYCIN GLUCEPTATE
NULL	ERYTHROMYCIN GLUCEPTATE
NULL	ERYTHROMYCIN GLUCEPTATE
NULL	ERYTHROMYCIN GLUCEPTATE
NULL	ERYTHROMYCIN GLUCEPTATE
NULL	ERYTHROMYCIN GLUCEPTATE
NULL	ERYTHROMYCIN GLUCEPTATE
NULL	ERYTHROMYCIN GLUCEPTATE
NULL	ERYTHROMYCIN GLUCEPTATE
CDK8	PHA-793887
NULL	ERYTHROMYCIN GLUCEPTATE
NULL	ERYTHROMYCIN GLUCEPTATE
NULL	ERYTHROMYCIN GLUCEPTATE
NULL	ERYTHROMYCIN GLUCEPTATE
NULL	ERYTHROMYCIN GLUCEPTATE
NULL	ERYTHROMYCIN GLUCEPTATE
NULL	ERYTHROMYCIN GLUCEPTATE
NULL	ERYTHROMYCIN GLUCEPTATE
NULL	ERYTHROMYCIN GLUCEPTATE
NULL	ERYTHROMYCIN GLUCEPTATE
NULL	ERYTHROMYCIN GLUCEPTATE
NULL	ERYTHROMYCIN GLUCEPTATE
NULL	ERYTHROMYCIN GLUCEPTATE
NULL	ERYTHROMYCIN GLUCEPTATE
NULL	ERYTHROMYCIN GLUCEPTATE
NULL	ERYTHROMYCIN GLUCEPTATE
NULL	ERYTHROMYCIN GLUCEPTATE
NULL	ERYTHROMYCIN GLUCEPTATE
NULL	ERYTHROMYCIN GLUCEPTATE
NULL	DALFOPRISTIN
NULL	DALFOPRISTIN
RPSA	DALFOPRISTIN
NULL	DALFOPRISTIN
NULL	DALFOPRISTIN
NULL	DALFOPRISTIN
NULL	DALFOPRISTIN
NULL	DALFOPRISTIN
NULL	DALFOPRISTIN
NULL	DALFOPRISTIN
NULL	DALFOPRISTIN
NULL	DALFOPRISTIN
NULL	DALFOPRISTIN
NULL	DALFOPRISTIN
NULL	DALFOPRISTIN
NULL	DALFOPRISTIN
NULL	DALFOPRISTIN
NULL	DALFOPRISTIN
NULL	DALFOPRISTIN
NULL	DALFOPRISTIN
NULL	DALFOPRISTIN
NULL	DALFOPRISTIN
NULL	DALFOPRISTIN
NULL	DALFOPRISTIN
NULL	DALFOPRISTIN
NULL	DALFOPRISTIN
NULL	DALFOPRISTIN
NULL	DALFOPRISTIN
NULL	DALFOPRISTIN
NULL	DALFOPRISTIN
NULL	DALFOPRISTIN
NULL	DALFOPRISTIN
NULL	DALFOPRISTIN
NULL	DALFOPRISTIN
NULL	DALFOPRISTIN
NULL	DALFOPRISTIN
NULL	DALFOPRISTIN
NULL	DALFOPRISTIN
NULL	DALFOPRISTIN
NULL	DALFOPRISTIN
NULL	DALFOPRISTIN
NULL	DALFOPRISTIN
NULL	DALFOPRISTIN
NULL	DALFOPRISTIN
NULL	DALFOPRISTIN
NULL	DALFOPRISTIN
NULL	DALFOPRISTIN
NULL	DALFOPRISTIN
NULL	DALFOPRISTIN
NULL	DALFOPRISTIN
NULL	DALFOPRISTIN
NULL	DALFOPRISTIN
NULL	DALFOPRISTIN
NULL	DALFOPRISTIN
NULL	CHLORTETRACYCLINE HYDROCHLORIDE
NULL	CHLORTETRACYCLINE HYDROCHLORIDE
NULL	CHLORTETRACYCLINE HYDROCHLORIDE
NULL	CHLORTETRACYCLINE HYDROCHLORIDE
NULL	CHLORTETRACYCLINE HYDROCHLORIDE
NULL	CHLORTETRACYCLINE HYDROCHLORIDE
NULL	CHLORTETRACYCLINE HYDROCHLORIDE
NULL	CHLORTETRACYCLINE HYDROCHLORIDE
NULL	CHLORTETRACYCLINE HYDROCHLORIDE
NULL	CHLORTETRACYCLINE HYDROCHLORIDE
NULL	CHLORTETRACYCLINE HYDROCHLORIDE
NULL	CHLORTETRACYCLINE HYDROCHLORIDE
NULL	CHLORTETRACYCLINE HYDROCHLORIDE
NULL	CHLORTETRACYCLINE HYDROCHLORIDE
NULL	CHLORTETRACYCLINE HYDROCHLORIDE
NULL	CHLORTETRACYCLINE HYDROCHLORIDE
NULL	CHLORTETRACYCLINE HYDROCHLORIDE
NULL	CHLORTETRACYCLINE HYDROCHLORIDE
NULL	CHLORTETRACYCLINE HYDROCHLORIDE
NULL	CHLORTETRACYCLINE HYDROCHLORIDE
NULL	CHLORTETRACYCLINE HYDROCHLORIDE
NULL	CHLORTETRACYCLINE HYDROCHLORIDE
NULL	CHLORTETRACYCLINE HYDROCHLORIDE
NULL	CHLORTETRACYCLINE HYDROCHLORIDE
NULL	CHLORTETRACYCLINE HYDROCHLORIDE
NULL	CHLORTETRACYCLINE HYDROCHLORIDE
NULL	CHLORTETRACYCLINE HYDROCHLORIDE
NULL	CHLORTETRACYCLINE HYDROCHLORIDE
NULL	CHLORTETRACYCLINE HYDROCHLORIDE
NULL	CHLORTETRACYCLINE HYDROCHLORIDE
NULL	CHLORTETRACYCLINE HYDROCHLORIDE
NULL	CHLORTETRACYCLINE HYDROCHLORIDE
NULL	CHLORTETRACYCLINE HYDROCHLORIDE
NULL	CHLORTETRACYCLINE HYDROCHLORIDE
NULL	CHLORTETRACYCLINE HYDROCHLORIDE
NULL	CHLORTETRACYCLINE HYDROCHLORIDE
NULL	CHLORTETRACYCLINE HYDROCHLORIDE
NULL	CHLORTETRACYCLINE HYDROCHLORIDE
NULL	CHLORTETRACYCLINE HYDROCHLORIDE
NULL	CHLORTETRACYCLINE HYDROCHLORIDE
NULL	CHLORTETRACYCLINE HYDROCHLORIDE
NULL	CHLORTETRACYCLINE HYDROCHLORIDE
NULL	QUINUPRISTIN
NULL	QUINUPRISTIN
NULL	QUINUPRISTIN
NULL	QUINUPRISTIN
NULL	QUINUPRISTIN
NULL	QUINUPRISTIN
NULL	QUINUPRISTIN
NULL	QUINUPRISTIN
NULL	QUINUPRISTIN
NULL	QUINUPRISTIN
NULL	QUINUPRISTIN
NULL	QUINUPRISTIN
NULL	QUINUPRISTIN
NULL	QUINUPRISTIN
NULL	QUINUPRISTIN
NULL	QUINUPRISTIN
NULL	QUINUPRISTIN
NULL	QUINUPRISTIN
NULL	QUINUPRISTIN
NULL	QUINUPRISTIN
NULL	QUINUPRISTIN
NULL	QUINUPRISTIN
NULL	QUINUPRISTIN
NULL	QUINUPRISTIN
NULL	QUINUPRISTIN
NULL	QUINUPRISTIN
NULL	QUINUPRISTIN
NULL	QUINUPRISTIN
NULL	QUINUPRISTIN
NULL	QUINUPRISTIN
NULL	QUINUPRISTIN
NULL	QUINUPRISTIN
NULL	QUINUPRISTIN
NULL	QUINUPRISTIN
NULL	QUINUPRISTIN
NULL	QUINUPRISTIN
NULL	OXYTETRACYCLINE HYDROCHLORIDE
NULL	OXYTETRACYCLINE HYDROCHLORIDE
NULL	OXYTETRACYCLINE HYDROCHLORIDE
NULL	OXYTETRACYCLINE HYDROCHLORIDE
NULL	OXYTETRACYCLINE HYDROCHLORIDE
NULL	OXYTETRACYCLINE HYDROCHLORIDE
NULL	OXYTETRACYCLINE HYDROCHLORIDE
NULL	OXYTETRACYCLINE HYDROCHLORIDE
NULL	OXYTETRACYCLINE HYDROCHLORIDE
NULL	PAROMOMYCIN SULFATE
NULL	PAROMOMYCIN SULFATE
NULL	PAROMOMYCIN SULFATE
NULL	PAROMOMYCIN SULFATE
NULL	PAROMOMYCIN SULFATE
NULL	PAROMOMYCIN SULFATE
NULL	PAROMOMYCIN SULFATE
NULL	PAROMOMYCIN SULFATE
NULL	PAROMOMYCIN SULFATE
NULL	PAROMOMYCIN SULFATE
NULL	PAROMOMYCIN SULFATE
NULL	PAROMOMYCIN SULFATE
NULL	PAROMOMYCIN SULFATE
NULL	PAROMOMYCIN SULFATE
NULL	PAROMOMYCIN SULFATE
NULL	PAROMOMYCIN SULFATE
NULL	PAROMOMYCIN SULFATE
NULL	PAROMOMYCIN SULFATE
NULL	PAROMOMYCIN SULFATE
NULL	PAROMOMYCIN SULFATE
NULL	PAROMOMYCIN SULFATE
NULL	PAROMOMYCIN SULFATE
NULL	PAROMOMYCIN SULFATE
NULL	PAROMOMYCIN SULFATE
NULL	PAROMOMYCIN SULFATE
NULL	PAROMOMYCIN SULFATE
NULL	PAROMOMYCIN SULFATE
NULL	PAROMOMYCIN SULFATE
NULL	PAROMOMYCIN SULFATE
NULL	PAROMOMYCIN SULFATE
NULL	PAROMOMYCIN SULFATE
NULL	PAROMOMYCIN SULFATE
NULL	PAROMOMYCIN SULFATE
NULL	PAROMOMYCIN SULFATE
NULL	PAROMOMYCIN SULFATE
NULL	PAROMOMYCIN SULFATE
NULL	PAROMOMYCIN SULFATE
NULL	PAROMOMYCIN SULFATE
NULL	PAROMOMYCIN SULFATE
NULL	PAROMOMYCIN SULFATE
NULL	PAROMOMYCIN SULFATE
NULL	PAROMOMYCIN SULFATE
NULL	PAROMOMYCIN SULFATE
NULL	ERYTHROMYCIN
NULL	ERYTHROMYCIN
NULL	ERYTHROMYCIN
NULL	ERYTHROMYCIN
NULL	ERYTHROMYCIN
NULL	ERYTHROMYCIN
NULL	ERYTHROMYCIN
NULL	ERYTHROMYCIN
NULL	ERYTHROMYCIN
NULL	ERYTHROMYCIN
NULL	ERYTHROMYCIN
NULL	ERYTHROMYCIN
NULL	ERYTHROMYCIN
NULL	ERYTHROMYCIN
NULL	ERYTHROMYCIN
NULL	ERYTHROMYCIN
NULL	ERYTHROMYCIN
NULL	ERYTHROMYCIN
NULL	ERYTHROMYCIN
NULL	ERYTHROMYCIN
NULL	ERYTHROMYCIN
NULL	ERYTHROMYCIN
NULL	ERYTHROMYCIN
NULL	ERYTHROMYCIN
NULL	ERYTHROMYCIN
NULL	ERYTHROMYCIN
NULL	ERYTHROMYCIN
NULL	ERYTHROMYCIN
NULL	ERYTHROMYCIN
NULL	ERYTHROMYCIN
NULL	ERYTHROMYCIN
NULL	ERYTHROMYCIN
NULL	ERYTHROMYCIN
NULL	ERYTHROMYCIN
NULL	ERYTHROMYCIN
NULL	ERYTHROMYCIN
NULL	ERYTHROMYCIN
NULL	ERYTHROMYCIN
NULL	ERYTHROMYCIN
NULL	ERYTHROMYCIN
NULL	ERYTHROMYCIN
NULL	ERYTHROMYCIN
NULL	ERYTHROMYCIN
NULL	NEOMYCIN SULFATE
NULL	NEOMYCIN SULFATE
NULL	NEOMYCIN SULFATE
NULL	NEOMYCIN SULFATE
NULL	NEOMYCIN SULFATE
MRPL36	SPECTINOMYCIN HYDROCHLORIDE
NULL	NEOMYCIN SULFATE
NULL	NEOMYCIN SULFATE
NULL	NEOMYCIN SULFATE
NULL	NEOMYCIN SULFATE
NULL	NEOMYCIN SULFATE
NULL	NEOMYCIN SULFATE
NULL	NEOMYCIN SULFATE
NULL	NEOMYCIN SULFATE
NULL	NEOMYCIN SULFATE
NULL	NEOMYCIN SULFATE
NULL	NEOMYCIN SULFATE
NULL	NEOMYCIN SULFATE
NULL	NEOMYCIN SULFATE
NULL	NEOMYCIN SULFATE
NULL	NEOMYCIN SULFATE
NULL	NEOMYCIN SULFATE
NULL	NEOMYCIN SULFATE
NULL	NEOMYCIN SULFATE
NULL	NEOMYCIN SULFATE
NULL	NEOMYCIN SULFATE
NULL	NEOMYCIN SULFATE
CACNA1S	GABAPENTIN ENACARBIL
CACNA1E	GABAPENTIN ENACARBIL
CACNA1A	GABAPENTIN ENACARBIL
CACNA2D4	GABAPENTIN ENACARBIL
CACNA1H	GABAPENTIN ENACARBIL
SCN4A	CHLOROPROCAINE
SCN5A	CHLOROPROCAINE
SCN11A	CHLOROPROCAINE
SCN10A	CHLOROPROCAINE
SCN8A	CHLOROPROCAINE
SCN10A	PROCAINE HYDROCHLORIDE
SCN3A	PROCAINE HYDROCHLORIDE
SCN2A	MEPHENYTOIN
SCN1A	PROCAINE HYDROCHLORIDE
SCN1A	MEPHENYTOIN
SCN9A	TETRACAINE
SCN2A	TETRACAINE
SCN4A	MEPIVACAINE HYDROCHLORIDE
SCN7A	TOCAINIDE HYDROCHLORIDE
SCN9A	TOCAINIDE HYDROCHLORIDE
ADRA2B	EPINEPHRINE BITARTRATE
ADRA1B	EPINEPHRINE BITARTRATE
SCN10A	ZONISAMIDE
NULL	LINEZOLID
NULL	LINEZOLID
NULL	LINEZOLID
NULL	LINEZOLID
NULL	LINEZOLID
NULL	LINEZOLID
NULL	LINEZOLID
NULL	LINEZOLID
NULL	LINEZOLID
NULL	LINEZOLID
NULL	LINEZOLID
NULL	LINEZOLID
NULL	LINEZOLID
NULL	LINEZOLID
NULL	LINEZOLID
NULL	LINEZOLID
NULL	LINEZOLID
NULL	LINEZOLID
NULL	LINEZOLID
NULL	LINEZOLID
NULL	LINEZOLID
NULL	LINEZOLID
NULL	LINEZOLID
NULL	LINEZOLID
NULL	LINEZOLID
NULL	LINEZOLID
NULL	LINEZOLID
NULL	LINEZOLID
NULL	LINEZOLID
NULL	LINEZOLID
NULL	LINEZOLID
NULL	LINEZOLID
NULL	CAPREOMYCIN SULFATE
NULL	CAPREOMYCIN SULFATE
NULL	CAPREOMYCIN SULFATE
NULL	CAPREOMYCIN SULFATE
NULL	CAPREOMYCIN SULFATE
NULL	CAPREOMYCIN SULFATE
NULL	CAPREOMYCIN SULFATE
NULL	CAPREOMYCIN SULFATE
NULL	CAPREOMYCIN SULFATE
NULL	CAPREOMYCIN SULFATE
NULL	CAPREOMYCIN SULFATE
NULL	CAPREOMYCIN SULFATE
NULL	CAPREOMYCIN SULFATE
NULL	CAPREOMYCIN SULFATE
NULL	CAPREOMYCIN SULFATE
NULL	CAPREOMYCIN SULFATE
NULL	CAPREOMYCIN SULFATE
NULL	CAPREOMYCIN SULFATE
NULL	CAPREOMYCIN SULFATE
NULL	CAPREOMYCIN SULFATE
NULL	CAPREOMYCIN SULFATE
NULL	CAPREOMYCIN SULFATE
NULL	CAPREOMYCIN SULFATE
NULL	CAPREOMYCIN SULFATE
NULL	CAPREOMYCIN SULFATE
NULL	CAPREOMYCIN SULFATE
NULL	CAPREOMYCIN SULFATE
NULL	CAPREOMYCIN SULFATE
NULL	CAPREOMYCIN SULFATE
NULL	CAPREOMYCIN SULFATE
NULL	CAPREOMYCIN SULFATE
NULL	CAPREOMYCIN SULFATE
NULL	CAPREOMYCIN SULFATE
NULL	CAPREOMYCIN SULFATE
NULL	CAPREOMYCIN SULFATE
NULL	CAPREOMYCIN SULFATE
NULL	CAPREOMYCIN SULFATE
NULL	CAPREOMYCIN SULFATE
NULL	CAPREOMYCIN SULFATE
NULL	CAPREOMYCIN SULFATE
NULL	CAPREOMYCIN SULFATE
NULL	CAPREOMYCIN SULFATE
NULL	CAPREOMYCIN SULFATE
NULL	CAPREOMYCIN SULFATE
NULL	CAPREOMYCIN SULFATE
NULL	PYRAZINAMIDE
NULL	PYRAZINAMIDE
NULL	PYRAZINAMIDE
NULL	PYRAZINAMIDE
NULL	PYRAZINAMIDE
NULL	PYRAZINAMIDE
NULL	PYRAZINAMIDE
NULL	PYRAZINAMIDE
NULL	PYRAZINAMIDE
NULL	PYRAZINAMIDE
NULL	PYRAZINAMIDE
NULL	PYRAZINAMIDE
NULL	PYRAZINAMIDE
NULL	PYRAZINAMIDE
NULL	PYRAZINAMIDE
NULL	PYRAZINAMIDE
NULL	PYRAZINAMIDE
NULL	PYRAZINAMIDE
CACNA1H	METHSUXIMIDE
FGFR2	NINTEDANIB ESYLATE
MME	SACUBITRIL
KRAS	PARITAPREVIR
PDE4B	OXTRIPHYLLINE
PSMB5	IXAZOMIB CITRATE
ADORA2B	OXTRIPHYLLINE
PSMA6	IXAZOMIB CITRATE
PSMA5	IXAZOMIB CITRATE
HDAC6	FIMEPINOSTAT
PIK3CA	FIMEPINOSTAT
HDAC8	FIMEPINOSTAT
PIK3CB	FIMEPINOSTAT
HDAC3	FIMEPINOSTAT
MTOR	DS-7423
PRKACG	GSK-690693
AKT3	GSK-690693
PRKCH	GSK-690693
PRKCB	GSK-690693
AURKB	KW-2449
FLT3	KW-2449
PIK3R1	PAXALISIB
CCND1	BRICICLIB
FZD2	VANTICTUMAB
MLNR	ATILMOTIN
FZD1	VANTICTUMAB
PLK4	RG-1530
SCN7A	EVENAMIDE
PIK3R5	VOXTALISIB
PIK3CD	VOXTALISIB
PIK3R5	PILARALISIB
PIK3CG	VOXTALISIB
PRKCG	UCN-01
PRKCZ	UCN-01
MAPK14	VX-702
PRKD3	UCN-01
OPRD1	ODELEPRAN
HCRTR2	LEMBOREXANT
GRM5	AZD2516
SLC22A8	PRATOSARTAN
CNR1	SURINABANT
TACR1	VOFOPITANT
AVPR1A	RELCOVAPTAN
OPRM1	FRAKEFAMIDE
GRIN2C	GW468816
RECQL	CADMIUM DICHLORIDE
CACNA1C	AZD1305
CACNA1B	CNV2197944
CHRNA7	SSR180711
GRIN1	TRAXOPRODIL
KCNA4	NERISPIRDINE
SCN8A	NERISPIRDINE
SCN1A	NERISPIRDINE
KCNC4	NERISPIRDINE
SCN11A	NERISPIRDINE
SCN2A	NERISPIRDINE
EGFR	OSIMERTINIB
FLT3	PACRITINIB
PDGFRB	VATALANIB
SYK	FOSTAMATINIB
DRD3	SARIZOTAN HYDROCHLORIDE
HTR2A	ESMIRTAZAPINE MALEATE
CNR1	TARANABANT
PTGIR	ESUBERAPROST
OPRM1	NALDEMEDINE
HTR2C	ESMIRTAZAPINE MALEATE
MAOB	RALFINAMIDE
HTR2A	IFERANSERIN
DRD2	PRIDOPIDINE
KCNQ5	FLINDOKALNER
CHRM3	DICYCLOMINE HYDROCHLORIDE
KCNQ4	FLINDOKALNER
MMP12	MARIMASTAT
CHRNA4	DEXMECAMYLAMINE
SCN11A	RALFINAMIDE
GRIN2C	RALFINAMIDE
SCN8A	RALFINAMIDE
SCN2A	RALFINAMIDE
NGF	FULRANUMAB
ERBB3	PATRITUMAB
CD33	LINTUZUMAB
TGFB2	LERDELIMUMAB
HTR6	INTEPIRDINE
TUBB2A	CROLIBULIN
TUBB8	CROLIBULIN
TUBB4B	CROLIBULIN
TUBA1C	FOSBRETABULIN TROMETHAMINE
TUBA1A	FOSBRETABULIN TROMETHAMINE
TUBB1	FOSBRETABULIN TROMETHAMINE
TUBB	FOSBRETABULIN DISODIUM
NR1H4	TROPIFEXOR
TUBB3	FOSBRETABULIN DISODIUM
TUBA1A	FOSBRETABULIN DISODIUM
TUBB2A	FOSBRETABULIN TROMETHAMINE
TUBB2B	FOSBRETABULIN DISODIUM
TUBB2A	FOSBRETABULIN DISODIUM
TUBB8	FOSBRETABULIN TROMETHAMINE
TUBB6	FOSBRETABULIN TROMETHAMINE
KIF11	LITRONESIB
ERBB2	ERTUMAXOMAB
ERVK-20	AD-159
NULL	DIHYDROSTREPTOMYCIN SULFATE
NULL	DIHYDROSTREPTOMYCIN SULFATE
NULL	DIHYDROSTREPTOMYCIN SULFATE
NULL	DIHYDROSTREPTOMYCIN SULFATE
NULL	DIHYDROSTREPTOMYCIN SULFATE
NULL	DIHYDROSTREPTOMYCIN SULFATE
NULL	DIHYDROSTREPTOMYCIN SULFATE
NULL	DIHYDROSTREPTOMYCIN SULFATE
NULL	DIHYDROSTREPTOMYCIN SULFATE
NULL	DIHYDROSTREPTOMYCIN SULFATE
NULL	DIHYDROSTREPTOMYCIN SULFATE
NULL	DIHYDROSTREPTOMYCIN SULFATE
NULL	DIHYDROSTREPTOMYCIN SULFATE
NULL	DIHYDROSTREPTOMYCIN SULFATE
NULL	DIHYDROSTREPTOMYCIN SULFATE
NULL	DIHYDROSTREPTOMYCIN SULFATE
NULL	DIHYDROSTREPTOMYCIN SULFATE
MRPL36	DIHYDROSTREPTOMYCIN SULFATE
GABRB3	METHAQUALONE HYDROCHLORIDE
GABRG2	METHAQUALONE HYDROCHLORIDE
GABRD	METHAQUALONE HYDROCHLORIDE
GABRA6	METHAQUALONE HYDROCHLORIDE
NULL	SULFADIMETHOXINE
CPT1B	PERHEXILINE MALEATE
CACNA1E	SULOCTIDIL
CACNA2D1	SULOCTIDIL
CACNB4	SULOCTIDIL
HTR4	ZIMELDINE HYDROCHLORIDE
CACNG4	SULOCTIDIL
CACNG8	SULOCTIDIL
HTR7	ZIMELDINE HYDROCHLORIDE
HTR2C	ZIMELDINE HYDROCHLORIDE
CD22	EPRATUZUMAB
TNFRSF10B	APOMAB
FOLH1	J591 177LU
NULL	CL-184
HTR2B	AMISULPRIDE
F10	IDRAPARINUX
HTR3C	AMISULPRIDE
HTR2B	CLOTHIAPINE
HTR2C	CLOTHIAPINE
NULL	MEDI-564
CD44	BIVATUZUMAB
NULL	KB-001
A12M3	ORG-37684
NULL	REGAVIRUMAB
NULL	FELVIZUMAB
NULL	RELEBACTAM
NULL	RELEBACTAM
A12M4	SB 221284
NULL	RELEBACTAM
NULL	RELEBACTAM
ADRA2C	VASOACTIVE INTESTINAL PEPTIDE
ADRA1D	VASOACTIVE INTESTINAL PEPTIDE
KRAS	SOVAPREVIR
ADRA1B	VASOACTIVE INTESTINAL PEPTIDE
SLAMF7	AZINTUXIZUMAB VEDOTIN
CACNA1S	NILVADIPINE
CACNA1F	NILVADIPINE
NULL	RADALBUVIR
IRAK4	ZIMLOVISERTIB
GUCY1B2	OLINCIGUAT
PDE4B	TETOMILAST
NULL	TEDIZOLID
GRM3	RISPERIDONE
NULL	TEDIZOLID
NULL	TEDIZOLID
NULL	TEDIZOLID
NULL	TEDIZOLID
NULL	TEDIZOLID
NULL	TEDIZOLID
NULL	TEDIZOLID
NULL	TEDIZOLID
NULL	TEDIZOLID
NULL	TEDIZOLID
NULL	TEDIZOLID
NULL	TEDIZOLID
NULL	TEDIZOLID
NULL	TEDIZOLID
NULL	TEDIZOLID
NULL	TEDIZOLID
NULL	TEDIZOLID
NULL	TEDIZOLID
NULL	TEDIZOLID
NULL	TEDIZOLID
NULL	TEDIZOLID
NULL	TEDIZOLID
NULL	PHENETHICILLIN
NULL	PHENETHICILLIN
NULL	PHENETHICILLIN
NULL	PHENETHICILLIN
NULL	PHENETHICILLIN
NULL	PHENETHICILLIN
NULL	PHENETHICILLIN
NULL	TEMOCILLIN
NULL	TEMOCILLIN
NULL	TEMOCILLIN
NULL	TEMOCILLIN
NULL	TEMOCILLIN
NULL	TEMOCILLIN
NULL	TEMOCILLIN
NULL	FLOXACILLIN
NULL	RADEZOLID
NULL	RADEZOLID
NULL	RADEZOLID
NULL	RADEZOLID
NULL	RADEZOLID
NULL	RADEZOLID
NULL	RADEZOLID
NULL	RADEZOLID
NULL	RADEZOLID
NULL	RADEZOLID
NULL	RADEZOLID
NULL	RADEZOLID
NULL	RADEZOLID
RPSA	RADEZOLID
NULL	RADEZOLID
NULL	RADEZOLID
NULL	RADEZOLID
NULL	RADEZOLID
NULL	RADEZOLID
NULL	RADEZOLID
NULL	RADEZOLID
NULL	RADEZOLID
NULL	RADEZOLID
NULL	RADEZOLID
NULL	RADEZOLID
NULL	RADEZOLID
NULL	RAVIDASVIR
NULL	MERICITABINE
TTR	ACORAMIDIS
NULL	NEMONOXACIN
BLOC1S6	BALOXAVIR
SLC6A4	TESOFENSINE
SLC6A2	TESOFENSINE
NULL	ALX-0171
GABRA1	ZOPICLONE
ASGR1	VUPANORSEN SODIUM
NULL	TOLEVAMER SODIUM
NULL	TOLEVAMER SODIUM
NULL	BALAPIRAVIR
GUCY1B2	ATACIGUAT
GUCY1B1	ATACIGUAT
TUBB6	ENFORTUMAB VEDOTIN-EJFV
TUBB2A	ENFORTUMAB VEDOTIN-EJFV
TUBB	ENFORTUMAB VEDOTIN-EJFV
NULL	ERYTHROMYCIN ACISTRATE
NULL	ERYTHROMYCIN ACISTRATE
NULL	ERYTHROMYCIN ACISTRATE
NULL	ERYTHROMYCIN ACISTRATE
NULL	ERYTHROMYCIN ACISTRATE
NULL	ERYTHROMYCIN ACISTRATE
NULL	ERYTHROMYCIN ACISTRATE
NULL	ERYTHROMYCIN ACISTRATE
NULL	ERYTHROMYCIN ACISTRATE
NULL	ERYTHROMYCIN ACISTRATE
NULL	ERYTHROMYCIN ACISTRATE
NULL	ERYTHROMYCIN ACISTRATE
NULL	ERYTHROMYCIN ACISTRATE
NULL	ERYTHROMYCIN ACISTRATE
NULL	ERYTHROMYCIN ACISTRATE
NULL	ERYTHROMYCIN ACISTRATE
NULL	ERYTHROMYCIN ACISTRATE
NULL	ERYTHROMYCIN ACISTRATE
NULL	ERYTHROMYCIN ACISTRATE
NULL	ERYTHROMYCIN ACISTRATE
NULL	ERYTHROMYCIN ACISTRATE
NULL	ERYTHROMYCIN ACISTRATE
NULL	ERYTHROMYCIN ACISTRATE
NULL	ERYTHROMYCIN ACISTRATE
NULL	ERYTHROMYCIN ACISTRATE
NULL	ERYTHROMYCIN ACISTRATE
NULL	ERYTHROMYCIN ACISTRATE
NULL	ERYTHROMYCIN ACISTRATE
NULL	ERYTHROMYCIN ACISTRATE
NULL	ERYTHROMYCIN ACISTRATE
NULL	ERYTHROMYCIN ACISTRATE
NULL	ERYTHROMYCIN ACISTRATE
NULL	ERYTHROMYCIN ACISTRATE
NULL	ERYTHROMYCIN ACISTRATE
NULL	ERYTHROMYCIN ACISTRATE
NULL	ERYTHROMYCIN ACISTRATE
NULL	ERYTHROMYCIN ACISTRATE
NULL	ERYTHROMYCIN ACISTRATE
NULL	ERYTHROMYCIN ACISTRATE
GLP2R	FE 203799
LTA4H	ACEBILUSTAT
ICOS	VOPRATELIMAB
CD40	CDX-1140
NPR2	CARPERITIDE
NULL	SPIRAMYCIN
NULL	SPIRAMYCIN
NULL	SPIRAMYCIN
NULL	SPIRAMYCIN
NULL	SPIRAMYCIN
NULL	SPIRAMYCIN
NULL	SPIRAMYCIN
NULL	SPIRAMYCIN
NULL	SPIRAMYCIN
NULL	SPIRAMYCIN
NULL	SPIRAMYCIN
NULL	SPIRAMYCIN
NULL	SPIRAMYCIN
NULL	SPIRAMYCIN
NULL	SPIRAMYCIN
NULL	SPIRAMYCIN
NULL	SPIRAMYCIN
NULL	SPIRAMYCIN
MRPL36	SPIRAMYCIN
NULL	ZOLIFLODACIN
NULL	ZOLIFLODACIN
NULL	ALBACONAZOLE
TGFA	FEPIXNEBART
CTNNB1	PRI-724
MMP3	CTS-1027
BTK	EDRALBRUTINIB
IL17A	VUNAKIZUMAB
HTR3D	PUMOSETRAG
CD274	SOCAZOLIMAB
IL18R1	IBOCTADEKIN
EEF2	RESIMMUNE
IMPDH2	MYCOPHENOLATE SODIUM
PARP1	E-7016
IL10RB	EFLEPEDOCOKIN ALFA
TUBB1	MILATAXEL
TUBA1A	MILATAXEL
NULL	ABDAVOMERAN
NULL	REGDANVIMAB
NULL	CASIRIVIMAB
NULL	CX-024414
S1PR2	FINGOLIMOD LAURYL SULFATE
JAK2	NEZULCITINIB
BRAF	NULL
CCND2	ABEMACICLIB
CDK4	ABEMACICLIB
CCND3	ABEMACICLIB
APEX1	ROBINETIN
ERBB2	RITUXIMAB
KRAS	NULL
NF1	NULL
TUBB2B	INDUSATUMAB VEDOTIN
PGR	ANASTROZOLE
PIK3R1	ALPELISIB
PGR	TAMOXIFEN
AKT2	AKT INHIBITOR MK2206
PTEN	PF-04691502
ELAVL1	NG-25
FGFR1	NINTEDANIB ESYLATE
IL12A	EGEN-001
MAPK14	RALIMETINIB MESYLATE
ABL1	NULL
SERPINC1	&ALPHA;-CONOTOXIN GI
EGFR	NULL
FLT3	SORAFENIB
EGFR	AFATINIB
PLK1	MYRICETIN
AQP9	RELCOVAPTAN
KMT2A	TRYPAN BLUE
HSD17B10	XANTHONE
POLH	MORIN
APOBEC3A	STILONIUM IODIDE
CYP1A2	(R,S)-IFENPRODIL
EHMT2	CHEMBL:CHEMBL527586
NFE2L2	CHEMBL:CHEMBL225257
MAPT	ISOBOLDINE
SRC	CEDIRANIB
SLCO2B1	ISOSILYBIN B
NFE2L2	CHEMBL:CHEMBL296021
TOP1	AESCULIOSIDE IIIF
CASP7	MYRICETIN
OPRL1	JTC-801
PPARG	PHENAMIPHOS
KDM4A	AMBUNOL
ATAD5	NOCODAZOLE
CYP3A4	LEUCINE
KDM4E	METHYLDOPA ANHYDROUS
CBX1	CLOTRIMAZOLE
GMNN	CHEMBL:CHEMBL2094833
RAD52	CHEMBL:CHEMBL493863
NR1H2	GSK9772
IDH1	MEFLOQUINE HYDROCHLORIDE
HIF1A	HALICLONADIAMINE
CYP3A4	ETAZOLATE
MPI	CHEMBL:CHEMBL527586
HPGD	GW5074
ALPL	MYRICETIN
AR	LIMONIN
SMN2	CHEMBL:CHEMBL473721
NFE2L2	INDOLE-3-BUTYRIC ACID
SMAD3	ANGUIDIN
TUBA3E	APRUTUMAB IXADOTIN
TSHR	GW405833
KCNH2	CHLORPROMAZINE HYDROCHLORIDE
ATXN2	OXYPHENBUTAZONE
NTRK3	AST-487
CYP1A2	CLOTRIMAZOLE
SSTR1	SOMATOSTATIN
BAZ2B	DOCEBENONE
MAPK1	CHEMBL:CHEMBL581194
AR	BIS(DIMETHYLAMINETHIOCARBONYL)MONOSULFIDE
ATAD5	DAIDZIN
GLS	PIRENOXINE
CYP1A2	NEVIRAPINE
RAB9A	RILUZOLE
SMN2	METHOXYVONE
GAA	CAFFEIC ACID
DRD1	NICARDIPINE
ABCG2	NEVIRAPINE
NFE2L2	NIFUROXAZIDE
PSMB5	BELACTOSIN A
TP53	CHEMBL:CHEMBL600347
KCNH2	NORTRIPTYLINE HYDROCHLORIDE
SMAD3	PYRITHIONE
CYP3A4	CHEMBL:CHEMBL56393
VDR	CHEMBL:CHEMBL313737
[truncated: 96,240 more rows]
