# Supplementary material for: Immunometabolic Dysregulation in B-Cell Acute Lymphoblastic Leukemia Revealed by Single-Cell RNA Sequencing: Perspectives on Subtypes and Potential Therapeutic Targets
Source: Int J Mol Sci. 2025 Oct 14;26(20):9996. doi: 10.3390/ijms26209996 (PMC12563021; doi:10.3390/ijms26209996)
Supplement: Supplementary file 1 [file ijms-26-09996-s001.zip › Supplementary Table S8/Drug_Cluster1.csv]

Description	GeneRatio	BgRatio	pvalue	p.adjust	qvalue	geneID	Count
DORLIMOMAB ARITOX	39/103	80/5012	2.82687010487353e-47	4.05655860049352e-45	4.05655860049352e-45	RPS26/RPL27A/RPL13A/RPS20/RPL21/RPL31/RPL23/RPL7/RPS6/RPL23A/RPL27/RPS10/RPS29/RPL9/RPS27/RPL10A/RPS18/RPL38/RPS11/RPS16/RPS25/RPL3/RPS2/RPL15/RPL4/RPL35/RPS9/RPL37A/RPL6/RPL34/RPL36/RPL13/RPS5/RPL32/RPL35A/RPS27A/RPS3A/RPL22/RPS19	39
EXALUREN	39/103	80/5012	2.82687010487353e-47	4.05655860049352e-45	4.05655860049352e-45	RPS26/RPL27A/RPL13A/RPS20/RPL21/RPL31/RPL23/RPL7/RPS6/RPL23A/RPL27/RPS10/RPS29/RPL9/RPS27/RPL10A/RPS18/RPL38/RPS11/RPS16/RPS25/RPL3/RPS2/RPL15/RPL4/RPL35/RPS9/RPL37A/RPL6/RPL34/RPL36/RPL13/RPS5/RPL32/RPL35A/RPS27A/RPS3A/RPL22/RPS19	39
MT-3724	39/103	81/5012	5.38288135513622e-47	5.14962316308032e-45	5.14962316308032e-45	RPS26/RPL27A/RPL13A/RPS20/RPL21/RPL31/RPL23/RPL7/RPS6/RPL23A/RPL27/RPS10/RPS29/RPL9/RPS27/RPL10A/RPS18/RPL38/RPS11/RPS16/RPS25/RPL3/RPS2/RPL15/RPL4/RPL35/RPS9/RPL37A/RPL6/RPL34/RPL36/RPL13/RPS5/RPL32/RPL35A/RPS27A/RPS3A/RPL22/RPS19	39
ATALUREN	39/103	82/5012	1.01352012636284e-46	7.27200690665337e-45	7.27200690665337e-45	RPS26/RPL27A/RPL13A/RPS20/RPL21/RPL31/RPL23/RPL7/RPS6/RPL23A/RPL27/RPS10/RPS29/RPL9/RPS27/RPL10A/RPS18/RPL38/RPS11/RPS16/RPS25/RPL3/RPS2/RPL15/RPL4/RPL35/RPS9/RPL37A/RPL6/RPL34/RPL36/RPL13/RPS5/RPL32/RPL35A/RPS27A/RPS3A/RPL22/RPS19	39
CYCLOHEXIMIDE	39/103	95/5012	1.58571590989505e-43	9.10200932279761e-42	9.10200932279761e-42	RPS26/RPL27A/RPL13A/RPS20/RPL21/RPL31/RPL23/RPL7/RPS6/RPL23A/RPL27/RPS10/RPS29/RPL9/RPS27/RPL10A/RPS18/RPL38/RPS11/RPS16/RPS25/RPL3/RPS2/RPL15/RPL4/RPL35/RPS9/RPL37A/RPL6/RPL34/RPL36/RPL13/RPS5/RPL32/RPL35A/RPS27A/RPS3A/RPL22/RPS19	39
