# Supplementary material for: Immunometabolic Dysregulation in B-Cell Acute Lymphoblastic Leukemia Revealed by Single-Cell RNA Sequencing: Perspectives on Subtypes and Potential Therapeutic Targets
Source: Int J Mol Sci. 2025 Oct 14;26(20):9996. doi: 10.3390/ijms26209996 (PMC12563021; doi:10.3390/ijms26209996)
Supplement: Supplementary file 1 [file ijms-26-09996-s001.zip › Supplementary Table S8/Drug_Cluster2.csv]

Description	GeneRatio	BgRatio	pvalue	p.adjust	qvalue	geneID	Count
DORLIMOMAB ARITOX	39/104	80/5012	4.486184690092e-47	7.5159155179268e-45	7.41702189269093e-45	RPS10/RPS29/RPL38/RPL21/RPL37A/RPS27/RPL23/RPL31/RPL27/RPS20/RPL9/RPL27A/RPL23A/RPS16/RPS6/RPL13A/RPL37/RPL7/RPS18/RPS25/RPL22/RPS11/RPS28/RPS17/RPL39/RPS24/RPL35A/RPS21/RPL5/RPL41/RPL36/RPS19/RPL35/RPS12/RPL26/RPS27A/RPS15A/RPL10A/RPL32	39
EXALUREN	39/104	80/5012	4.486184690092e-47	7.5159155179268e-45	7.41702189269093e-45	RPS10/RPS29/RPL38/RPL21/RPL37A/RPS27/RPL23/RPL31/RPL27/RPS20/RPL9/RPL27A/RPL23A/RPS16/RPS6/RPL13A/RPL37/RPL7/RPS18/RPS25/RPL22/RPS11/RPS28/RPS17/RPL39/RPS24/RPL35A/RPS21/RPL5/RPL41/RPL36/RPS19/RPL35/RPS12/RPL26/RPS27A/RPS15A/RPL10A/RPL32	39
CYCLOHEXIMIDE	41/104	95/5012	8.30366219336466e-47	7.5159155179268e-45	7.41702189269093e-45	RPS10/RPS29/RPL38/RPL21/RPL37A/RPS27/RPL23/RPL31/RPL27/RPS20/RPL9/RPL27A/RPL23A/RPS16/RPS6/RPL13A/RPL37/RPL7/RPS18/RPS25/RPL22/RPS11/RPS28/RPS17/RPL39/RPS24/RPL35A/RPS21/RPL5/RPL41/RPL36/RPS19/RPL35/RPS12/RPL26/RPS27A/RPS15A/RPL10A/RPL32/HIF1A/HSP90AA1	41
MT-3724	39/104	81/5012	8.54081308855319e-47	7.5159155179268e-45	7.41702189269093e-45	RPS10/RPS29/RPL38/RPL21/RPL37A/RPS27/RPL23/RPL31/RPL27/RPS20/RPL9/RPL27A/RPL23A/RPS16/RPS6/RPL13A/RPL37/RPL7/RPS18/RPS25/RPL22/RPS11/RPS28/RPS17/RPL39/RPS24/RPL35A/RPS21/RPL5/RPL41/RPL36/RPS19/RPL35/RPS12/RPL26/RPS27A/RPS15A/RPL10A/RPL32	39
ATALUREN	39/104	82/5012	1.60779208252732e-46	1.13188562609923e-44	1.11699239417687e-44	RPS10/RPS29/RPL38/RPL21/RPL37A/RPS27/RPL23/RPL31/RPL27/RPS20/RPL9/RPL27A/RPL23A/RPS16/RPS6/RPL13A/RPL37/RPL7/RPS18/RPS25/RPL22/RPS11/RPS28/RPS17/RPL39/RPS24/RPL35A/RPS21/RPL5/RPL41/RPL36/RPS19/RPL35/RPS12/RPL26/RPS27A/RPS15A/RPL10A/RPL32	39
