# Supplementary material for: Immunometabolic Dysregulation in B-Cell Acute Lymphoblastic Leukemia Revealed by Single-Cell RNA Sequencing: Perspectives on Subtypes and Potential Therapeutic Targets
Source: Int J Mol Sci. 2025 Oct 14;26(20):9996. doi: 10.3390/ijms26209996 (PMC12563021; doi:10.3390/ijms26209996)
Supplement: Supplementary file 1 [file ijms-26-09996-s001.zip › Supplementary Table S8/Drug_Cluster3.csv]

Description	GeneRatio	BgRatio	pvalue	p.adjust	qvalue	geneID	Count
IXAZOMIB CITRATE	23/285	39/5012	1.60110017393275e-19	1.44419235688734e-16	1.30110456239587e-16	PSMA4/PSMB9/PSMB7/PSMA2/PSMB8/PSMB3/PSMC3/PSMB6/PSMD4/PSMB2/PSMB5/PSMD2/PSMC5/PSMD3/PSMC1/PSMA7/PSMB1/PSMC6/PSMC4/PSMD8/PSMA1/PSMD13/PSMA5	23
OPROZOMIB	23/285	40/5012	3.5774027132555e-19	1.61340862367823e-16	1.45355520770171e-16	PSMA4/PSMB9/PSMB7/PSMA2/PSMB8/PSMB3/PSMC3/PSMB6/PSMD4/PSMB2/PSMB5/PSMD2/PSMC5/PSMD3/PSMC1/PSMA7/PSMB1/PSMC6/PSMC4/PSMD8/PSMA1/PSMD13/PSMA5	23
IXAZOMIB	23/285	42/5012	1.62422039045721e-18	4.88348930730802e-16	4.39964260151919e-16	PSMA4/PSMB9/PSMB7/PSMA2/PSMB8/PSMB3/PSMC3/PSMB6/PSMD4/PSMB2/PSMB5/PSMD2/PSMC5/PSMD3/PSMC1/PSMA7/PSMB1/PSMC6/PSMC4/PSMD8/PSMA1/PSMD13/PSMA5	23
CARFILZOMIB	25/285	60/5012	2.28065543968784e-16	5.14287801649609e-14	4.63333157747109e-14	PSMA4/PSME2/PSME1/PSMB9/PSMB7/PSMA2/PSMB8/PSMB3/PSMC3/PSMB6/PSMD4/PSMB2/PSMB5/PSMD2/PSMC5/PSMD3/PSMC1/PSMA7/PSMB1/PSMC6/PSMC4/PSMD8/PSMA1/PSMD13/PSMA5	25
BORTEZOMIB	26/285	87/5012	6.18862042816239e-13	1.1164271252405e-10	1.00581367800871e-10	PSMA4/PSME2/PSME1/PSMB9/PSMB7/PSMA2/PSMB8/PSMB3/PSMC3/PSMB6/CAPN1/PSMD4/PSMB2/PSMB5/PSMD2/PSMC5/PSMD3/PSMC1/PSMA7/PSMB1/PSMC6/PSMC4/PSMD8/PSMA1/PSMD13/PSMA5	26
MARIZOMIB	13/285	21/5012	6.72109027078141e-12	1.01040390404081e-09	9.10295033165482e-10	PSMA4/PSMB9/PSMB7/PSMA2/PSMB8/PSMB3/PSMB6/PSMB2/PSMB5/PSMA7/PSMB1/PSMA1/PSMA5	13
NV-128	15/285	50/5012	5.38908451299537e-08	6.94422032960261e-06	6.25620036696606e-06	MT-ND4/MT-ND3/NDUFA5/NDUFAF3/NDUFB1/NDUFA13/NDUFA1/NDUFB3/MT-ND2/NDUFS3/NDUFS7/NDUFA3/NDUFB5/NDUFS8/NDUFB4	15
ME-344	15/285	52/5012	9.67182637394815e-08	1.09049842366265e-05	9.82453942195786e-06	MT-ND4/MT-ND3/NDUFA5/NDUFAF3/NDUFB1/NDUFA13/NDUFA1/NDUFB3/MT-ND2/NDUFS3/NDUFS7/NDUFA3/NDUFB5/NDUFS8/NDUFB4	15
METFORMIN HYDROCHLORIDE	15/285	56/5012	2.85040630053753e-07	2.85674053676095e-05	2.57370019183038e-05	MT-ND4/MT-ND3/NDUFA5/NDUFAF3/NDUFB1/NDUFA13/NDUFA1/NDUFB3/MT-ND2/NDUFS3/NDUFS7/NDUFA3/NDUFB5/NDUFS8/NDUFB4	15
CAMPTOTHECIN	9/285	35/5012	0.000104202034874127	0.00939902354564629	0.00846778641292909	HBB/DCK/CDK4/GSTP1/BAX/MGMT/HNRNPA1/HSD17B10/XRCC5	9
VINORELBINE	7/285	26/5012	0.000460227232255183	0.037738633044925	0.0339995620383734	STMN1/TUBB/TUBA1B/TUBA1A/SMARCA4/BAX/TUBB4B	7
