# Supplementary material for: Immunometabolic Dysregulation in B-Cell Acute Lymphoblastic Leukemia Revealed by Single-Cell RNA Sequencing: Perspectives on Subtypes and Potential Therapeutic Targets
Source: Int J Mol Sci. 2025 Oct 14;26(20):9996. doi: 10.3390/ijms26209996 (PMC12563021; doi:10.3390/ijms26209996)
Supplement: Supplementary file 1 [file ijms-26-09996-s001.zip › Supplementary Table S8/Drug_Cluster4.csv]

Description	GeneRatio	BgRatio	pvalue	p.adjust	qvalue	geneID	Count
PALBOCICLIB	15/476	49/5012	2.77520022926067e-05	0.0243375893253858	0.0223602999445728	CDK6/FLT3/PTEN/MAP4K4/SMARCA4/CDK9/RB1/CCND3/PRKX/ROCK2/TAOK1/MAP4K2/DYRK1A/MAP4K5/CDK4	15
OLAPARIB	14/476	45/5012	4.20267929728991e-05	0.0243375893253858	0.0223602999445728	FLT3/PTEN/GNAI2/DNMT3A/PARP1/KDM6A/IDH2/HDAC2/ARID1A/SF3B1/VHL/ATRX/PPP2R2A/MYC	14
BAY 61-3606	13/476	41/5012	6.33281151044786e-05	0.0243375893253858	0.0223602999445728	FLT3/MAP4K4/ERV3-1/RB1/MKNK2/ROCK2/MAP4K2/MAPK1/IRAK1/DYRK1A/PKN2/GSK3B/ROCK1	13
CISPLATIN	29/476	146/5012	8.09229902755969e-05	0.0243375893253858	0.0223602999445728	MDM2/GNAS/SEMA6A/PTEN/SMARCA4/SYNE3/RB1/BIRC7/DRAM1/TOP1/ABCC1/HSPA4/DNMT1/HSPA8/MGMT/OSGEP/G6PD/APEX1/XRCC5/EHMT2/ERCC1/HMGB1/ATRX/RAF1/BCL2/HEXB/UBE2I/MYC/BAX	29
