# Supplementary material for: Immunometabolic Dysregulation in B-Cell Acute Lymphoblastic Leukemia Revealed by Single-Cell RNA Sequencing: Perspectives on Subtypes and Potential Therapeutic Targets
Source: Int J Mol Sci. 2025 Oct 14;26(20):9996. doi: 10.3390/ijms26209996 (PMC12563021; doi:10.3390/ijms26209996)
Supplement: Supplementary file 1 [file ijms-26-09996-s001.zip › Supplementary Table S1/DEG_Markers.csv]

p_val	avg_log2FC	pct.1	pct.2	p_val_adj	cluster	gene
0	1.61040910219485	0.997	0.974	0	0	RPL21
0	1.41102966776357	0.992	0.927	0	0	RPS29
0	1.40790936492348	0.991	0.923	0	0	RPL31
0	1.34982884677985	0.585	0.183	0	0	TRAC
0	1.33162512590971	0.919	0.598	0	0	RPS10
0	1.30676674583731	0.99	0.877	0	0	RPS20
0	1.29851666452148	0.999	0.988	0	0	RPS27
0	1.2486863719825	0.393	0.08	0	0	CCR7
0	1.2408029793317	0.992	0.922	0	0	RPL27A
0	1.21275364181155	0.988	0.89	0	0	RPL38
0	1.14853757922617	0.999	0.974	0	0	RPL13A
0	1.1482281771102	0.999	0.984	0	0	RPS6
0	1.14643476645617	0.79	0.289	0	0	CD3D
0	1.13116824148242	0.999	0.985	0	0	RPLP2
0	1.1166607708478	0.998	0.962	0	0	RPL23A
0	1.10951085718924	0.998	0.966	0	0	RPL9
0	1.10878892302404	1	0.999	0	0	MALAT1
0	1.10539151455738	0.995	0.946	0	0	RPL7
0	1.10246725400542	0.428	0.173	0	0	TRBC1
0	1.08214688815145	0.971	0.833	0	0	RPL23
0	1.04169254374226	0.602	0.327	0	0	NOSIP
0	1.03825594070679	0.999	0.986	0	0	RPL34
0	1.03345537732695	0.999	0.966	0	0	RPS16
0	1.03245837683835	0.999	0.978	0	0	RPS25
0	1.01485024770676	0.675	0.341	0	0	FYB1
0	1.01429345324725	0.487	0.165	0	0	TCF7
0	1.0030742771364	0.99	0.929	0	0	RPL27
0	0.962762009383429	1	0.991	0	0	RPS18
0	0.953508874983021	0.375	0.117	0	0	POLR2J3.1
0	0.943399862006594	0.936	0.755	0	0	TOMM7
0	0.937815813451511	0.885	0.672	0	0	EIF3E
0	0.936583264843596	0.579	0.271	0	0	PIK3IP1
0	0.929761833435662	1	0.991	0	0	RPL32
0	0.912704136543643	0.581	0.279	0	0	AES
0	0.908643247496149	0.384	0.117	0	0	RCAN3
0	0.897423529685788	0.996	0.95	0	0	RPL37A
0	0.895778779672443	0.998	0.967	0	0	RPL36
0	0.895679105324377	0.568	0.288	0	0	TRBC2
0	0.893800882649243	0.543	0.277	0	0	RGS10
0	0.889049060384406	0.455	0.187	0	0	GIMAP7
0	0.87727839134032	0.672	0.339	0	0	IL7R
0	0.86421831711244	0.999	0.978	0	0	RPL35A
0	0.85425625996794	0.895	0.741	0	0	UQCRB
0	0.849393570612588	0.565	0.213	0	0	CD3G
0	0.849215118393044	0.29	0.055	0	0	MAL
0	0.847092737450055	0.995	0.936	0	0	RPL22
0	0.842989663385819	1	0.99	0	0	RPS27A
0	0.82851955243656	0.996	0.961	0	0	RPL10A
0	0.826532146635969	0.823	0.597	0	0	LDHB
0	0.821085332435688	0.332	0.099	0	0	LINC00861
0	0.817678542731056	0.593	0.306	0	0	C6orf48
0	0.807056441927908	0.27	0.095	0	0	AC026979.2
0	0.806428650925741	0.61	0.344	0	0	LEPROTL1
0	0.796297181090886	0.509	0.272	0	0	AAK1
0	0.793107168951101	0.368	0.118	0	0	CAMK4
0	0.790321979550801	1	0.994	0	0	RPL13
0	0.789027968161237	0.999	0.986	0	0	RPL3
0	0.787350800277636	0.472	0.247	0	0	TRAF3IP3
0	0.767483086246329	0.996	0.96	0	0	RPL35
0	0.757750479129886	0.476	0.287	0	0	SELL
0	0.752230086421215	0.933	0.766	0	0	SARAF
0	0.743065716106548	0.999	0.983	0	0	RPS2
0	0.736634653026666	1	0.991	0	0	RPS15A
0	0.73588415919903	1	0.987	0	0	RPS3A
0	0.733936962736484	0.986	0.917	0	0	RPL4
0	0.728299086303091	0.843	0.622	0	0	NOP53
0	0.725748183864688	0.999	0.972	0	0	RPL37
0	0.724990311658491	1	0.986	0	0	RPS14
0	0.717159687067729	0.956	0.813	0	0	RPS17
0	0.709597000829503	0.262	0.06	0	0	TXK
0	0.695700088608185	0.999	0.982	0	0	RPS13
0	0.694327072456762	0.999	0.991	0	0	RPS28
0	0.688890354888281	0.996	0.966	0	0	RPS5
0	0.678585922211631	0.999	0.99	0	0	RPL39
0	0.666742515149521	0.999	0.978	0	0	RPL26
0	0.662669787634255	1	0.992	0	0	RPL11
0	0.656662097734277	1	0.991	0	0	RPL18A
0	0.649842716096626	0.346	0.132	0	0	RARRES3
0	0.64643198072149	1	0.995	0	0	RPS12
0	0.645715702556544	0.995	0.965	0	0	UBA52
0	0.636765687197465	0.26	0.124	0	0	MYC
0	0.634674007111278	0.994	0.968	0	0	RPL41
0	0.631604693740393	0.902	0.882	0	0	RPS26
0	0.626375667260289	0.388	0.185	0	0	CD27
0	0.625046587377676	0.997	0.964	0	0	RPL5
0	0.620284279363563	0.477	0.242	0	0	LCK
0	0.616780276168898	0.27	0.093	0	0	OXNAD1
0	0.614258993905841	0.401	0.208	0	0	ITM2A
0	0.60673421202813	0.997	0.972	0	0	RPS9
0	0.601343643432833	0.987	0.929	0	0	RPS11
0	0.595573335516437	0.398	0.165	0	0	CD2
0	0.588633475341753	0.769	0.633	0	0	RPS4Y1
0	0.587305378237605	0.421	0.264	0	0	OCIAD2
0	0.583463981956043	0.359	0.161	0	0	LAT
0	0.583383054914604	0.831	0.696	0	0	COMMD6
0	0.582972313901106	0.665	0.506	0	0	FOXP1
0	0.577725478169708	0.648	0.505	0	0	N4BP2L2
0	0.576291787433199	1	0.987	0	0	RPL30
0	0.570211621260943	1	0.987	0	0	RPS23
0	0.563425055325479	0.465	0.296	0	0	NDFIP1
0	0.562277795989321	1	0.991	0	0	RPS15
0	0.561674878458641	0.465	0.305	0	0	ATM
0	0.561381638414518	0.976	0.877	0	0	EEF1B2
0	0.558032598873567	0.587	0.446	0	0	SNHG8
0	0.550739616364533	0.313	0.14	0	0	FLT3LG
0	0.548592101031917	1	0.994	0	0	RPS19
0	0.544294254992347	0.635	0.473	0	0	EVL
0	0.543971552579888	0.598	0.278	0	0	CD7
0	0.54287897659317	0.485	0.405	0	0	DDX21
0	0.535336813710834	0.299	0.151	0	0	SNHG25
0	0.534276647361038	0.998	0.972	0	0	RPL14
0	0.532232462216494	0.466	0.336	0	0	PRMT2
0	0.531815013417936	0.992	0.95	0	0	RPL24
0	0.529579331227249	0.304	0.128	0	0	BCL11B
0	0.526223440401955	0.418	0.257	0	0	CLEC2D
0	0.525194077858189	0.998	0.977	0	0	RPL6
0	0.520920238976267	0.523	0.368	0	0	ACAP1
0	0.518335215163454	0.647	0.403	0	0	CD48
0	0.517806143246163	0.811	0.534	0	0	LTB
0	0.517559657687924	0.438	0.305	0	0	GCC2
0	0.517367879793976	0.286	0.157	0	0	IL6ST
0	0.516337254023824	0.299	0.198	0	0	SNHG9
0	0.515406500446034	0.999	0.989	0	0	TPT1
0	0.513707346406066	0.259	0.128	0	0	SEPT1
0	0.510755171614304	0.326	0.201	0	0	SATB1
0	0.50950391319066	0.999	0.976	0	0	RPL12
0	0.506530308104986	0.481	0.377	0	0	RNMT
0	0.496471113206791	0.409	0.307	0	0	DDX18
0	0.495226229091941	0.513	0.352	0	0	STK17A
0	0.494667875752303	1	0.992	0	0	RPS3
0	0.493218079897654	0.816	0.664	0	0	NAP1L1
0	0.483424346565591	0.816	0.707	0	0	PNISR
0	0.482394640484006	0.992	0.946	0	0	RPS21
0	0.479907660069195	0.997	0.976	0	0	RPL15
0	0.478263427325823	0.999	0.989	0	0	RPL19
0	0.476037588919019	0.376	0.243	0	0	MGAT4A
0	0.473328691493182	0.886	0.794	0	0	COX7C
0	0.462583388743806	0.351	0.206	0	0	MCUB
0	0.462283536800193	0.706	0.332	0	0	CD3E
0	0.461982059844916	0.999	0.985	0	0	RPS24
0	0.458201377935376	0.348	0.241	0	0	CYLD
0	0.455407900837721	0.35	0.236	0	0	PPA1
0	0.433613613336652	0.595	0.487	0	0	TMEM123
0	0.42774662970393	1	0.994	0	0	RPL10
0	0.423298247017076	1	0.991	0	0	RPS8
0	0.422454345206401	0.993	0.956	0	0	RPSA
0	0.410489114508477	0.512	0.418	0	0	RSL1D1
0	0.397079240100648	0.413	0.3	0	0	RIPOR2
0	0.388353602825217	0.268	0.13	0	0	CD6
0	0.384251624987922	0.96	0.907	0	0	PFDN5
0	0.377367272748708	0.999	0.987	0	0	RPS4X
0	0.375681621860898	0.931	0.837	0	0	NPM1
0	0.369160116243532	0.889	0.761	0	0	TXNIP
0	0.361774567958969	0.999	0.978	0	0	RPL29
0	0.347996548608045	0.999	0.982	0	0	RPL18
0	0.338369656487851	0.97	0.93	0	0	EEF1D
0	0.338173143991802	0.703	0.629	0	0	EIF3H
0	0.334044283955523	0.496	0.342	0	0	SEPT7
0	0.331038751836391	0.918	0.764	0	0	RACK1
0	0.326496720357764	0.966	0.901	0	0	MT-ND3
0	0.314746355632674	1	0.994	0	0	RPLP1
0	0.296684842808331	0.304	0.195	0	0	SAMHD1
0	0.279308092812225	0.986	0.943	0	0	MT-ND2
0	0.279038296565238	0.382	0.255	0	0	ETS1
0	0.27731274031822	1	0.991	0	0	RPL28
0	0.274331212503042	0.779	0.638	0	0	ATP5MG
0	0.274245797123891	0.999	0.983	0	0	RPS7
0	0.268553760392361	0.998	0.982	0	0	RPL8
0	0.256286036860689	0.861	0.793	0	0	TMA7
0	0.250233239343444	0.809	0.649	0	0	ATP5F1E
4.20744024303982e-306	0.414153221845992	0.253	0.165	1.23580934818566e-301	0	CWF19L2
2.06217892566094e-299	0.410115575099639	0.443	0.365	6.0570319404513e-295	0	CMPK1
2.65859938587087e-281	0.355121798707244	0.578	0.515	7.80883811617993e-277	0	RSL24D1
3.34017245412395e-277	0.295287375834865	0.493	0.39	9.81075453225286e-273	0	ATP5MPL
2.68327449503617e-272	0.288609164709282	0.525	0.432	7.88131384682023e-268	0	STK4
8.43915875547809e-268	0.366020837011412	0.402	0.312	2.47874970965903e-263	0	CDC42SE2
8.34502518456399e-257	0.30463363674998	0.489	0.402	2.45110079721014e-252	0	PPP1R2
1.57446095983156e-253	0.454138829741697	0.291	0.213	4.62450673121727e-249	0	RICTOR
6.13469340937464e-249	0.363004061663647	0.313	0.228	1.80188214820152e-244	0	PCSK7
4.24814529006164e-245	0.264972666690665	0.403	0.3	1.2477652345969e-240	0	CYTIP
6.40287673831004e-238	0.299404905852245	0.709	0.656	1.88065295557642e-233	0	SF1
4.62990752412087e-235	0.493117215504773	0.334	0.257	1.35989643798478e-230	0	WHAMM
1.33112605423377e-198	0.315815726561975	0.334	0.254	3.90978344649542e-194	0	LBH
3.50801917174774e-179	0.296089190723342	0.286	0.215	1.03037539112575e-174	0	RBL2
4.39714402599001e-174	0.27395263153875	0.378	0.305	1.29152914331379e-169	0	STAT3
9.19492415823297e-169	0.316689670835477	0.464	0.41	2.70073312375619e-164	0	TNRC6B
1.58063171916422e-167	0.283005089449213	0.277	0.209	4.64263148552915e-163	0	ARHGAP45
8.26311629689373e-155	0.332668404102921	0.349	0.292	2.42704251872363e-150	0	PSMA3-AS1
1.20931131506252e-150	0.28135547701351	0.269	0.205	3.55198919460164e-146	0	TNFAIP8
5.39375758934586e-150	0.265396660786906	0.485	0.433	1.58425447914267e-145	0	IKZF1
6.80278441513662e-145	0.301445639794579	0.466	0.417	1.99811383841393e-140	0	SBDS
2.43861503831215e-142	0.268853594647787	0.33	0.268	7.16270009053044e-138	0	EPB41
3.07507838865887e-139	0.276980167182863	0.492	0.461	9.03212024316884e-135	0	C19orf53
3.3573075048785e-138	0.343754314666215	0.363	0.314	9.86108360332912e-134	0	CCDC59
3.83779141160101e-128	0.286188065355384	0.474	0.429	1.12723609341545e-123	0	ANKRD12
3.32249233053434e-127	0.270293330282087	0.381	0.325	9.75882447324547e-123	0	NUCB2
8.19259052155895e-111	0.264514649417468	0.311	0.262	2.40632768799229e-106	0	EPB41L4A-AS1
2.98293132111425e-108	0.278614627664263	0.275	0.227	8.76146587637678e-104	0	SMIM26
4.94633645381022e-108	0.357923855563166	0.253	0.208	1.45283794321314e-103	0	RNF145
3.23859217017637e-103	0.280477058720251	0.287	0.24	9.51239292224203e-99	0	SVIP
3.47914766065985e-92	0.251910414161853	0.438	0.412	1.02189525088901e-87	0	NSA2
0	2.52812818701865	0.843	0.153	0	1	DNTT
0	2.44185789017532	0.774	0.158	0	1	TCL1A
0	2.32991230891754	0.627	0.08	0	1	MME
0	2.31717714501539	0.855	0.208	0	1	SOX4
0	2.31696742885823	0.808	0.136	0	1	CD24
0	2.27674913484578	0.699	0.109	0	1	TERF2
0	2.14880689128812	0.635	0.097	0	1	VPREB1
0	2.14102373486365	0.761	0.14	0	1	TCF4
0	2.09176922759947	0.771	0.144	0	1	VPREB3
0	2.09011022869751	0.756	0.125	0	1	SOCS2
0	2.04836124395259	0.808	0.15	0	1	MZB1
0	2.03302155211639	0.546	0.064	0	1	ARPP21
0	2.00495580534045	0.527	0.069	0	1	RPS4Y2
0	1.98560023258501	0.347	0.036	0	1	AL713998.1
0	1.98513557197769	0.771	0.218	0	1	CD79B
0	1.94690443260368	0.816	0.201	0	1	MEF2C
0	1.93730889132653	0.618	0.106	0	1	SLC35E3
0	1.86112534736594	0.327	0.056	0	1	TCL1B
0	1.83202347453626	0.978	0.404	0	1	HLA-DRA
0	1.80216151533854	0.55	0.128	0	1	H1F0
0	1.76230074570444	0.693	0.164	0	1	SSBP2
0	1.75374784397879	0.454	0.068	0	1	PCDH9
0	1.7522468935488	0.41	0.115	0	1	GNB2L1
0	1.72970736110996	0.527	0.069	0	1	ERG
0	1.72317085701835	0.555	0.108	0	1	HIST1H2AC
0	1.70124976588812	0.871	0.383	0	1	RCSD1
0	1.67961234719335	0.825	0.295	0	1	YBX3
0	1.65320154977281	0.596	0.156	0	1	HPS4
0	1.62404734685443	0.372	0.088	0	1	GPX1
0	1.62340437298785	0.48	0.049	0	1	LINC01013
0	1.60130561098826	0.793	0.217	0	1	CD79A
0	1.57823892666541	0.732	0.216	0	1	ZCCHC7
0	1.55154399234117	0.495	0.102	0	1	MDK
0	1.52356007106761	0.606	0.114	0	1	UHRF1
0	1.52105231829005	0.569	0.086	0	1	JUP
0	1.50694142150146	0.736	0.253	0	1	MARCKSL1
0	1.50534794265394	0.666	0.324	0	1	HIST1H1C
0	1.50292154338955	0.527	0.093	0	1	MYB
0	1.49103955665766	0.767	0.326	0	1	PRDX1
0	1.48703225324346	0.628	0.166	0	1	MLXIP
0	1.46292427615353	0.537	0.078	0	1	EBF1
0	1.46270597259038	0.462	0.068	0	1	NEIL1
0	1.4626555164389	0.321	0.04	0	1	SMAD1
0	1.43970743219884	0.626	0.18	0	1	CDK6
0	1.42841087224283	0.912	0.42	0	1	HLA-DPB1
0	1.42619015642057	0.457	0.08	0	1	STAG3
0	1.42041788525551	0.386	0.04	0	1	DPEP1
0	1.41143950983166	0.342	0.077	0	1	CD9
0	1.41034744883587	0.643	0.163	0	1	DDAH2
0	1.39883289251391	0.374	0.094	0	1	GLTSCR2
0	1.37900689890727	0.345	0.041	0	1	NPY
0	1.3702857425166	0.415	0.06	0	1	GNG11
0	1.36497352853548	0.341	0.043	0	1	RAG1
0	1.35946099939625	0.463	0.121	0	1	MDM2
0	1.34891987324048	0.594	0.161	0	1	LAT2
0	1.32120523934983	0.441	0.077	0	1	ALOX5
0	1.31907073364483	0.574	0.144	0	1	BCL11A
0	1.31444826196107	0.824	0.27	0	1	STMN1
0	1.31271524027497	0.278	0.039	0	1	CTGF
0	1.31110212702407	0.741	0.259	0	1	HLA-DMA
0	1.28817694941635	0.315	0.049	0	1	C1orf228
0	1.28718209442489	0.37	0.096	0	1	ATP5G2
0	1.28256794304236	0.273	0.026	0	1	S100A16
0	1.28225728683017	0.516	0.121	0	1	ETS2
0	1.28063351577075	0.755	0.373	0	1	XBP1
0	1.27501032940616	0.526	0.096	0	1	CD19
0	1.2742567108067	0.904	0.386	0	1	HLA-DRB1
0	1.26301979693614	0.995	0.715	0	1	CD74
0	1.25786503789256	0.459	0.086	0	1	EGFL7
0	1.25628808009983	0.523	0.161	0	1	TOP2B
0	1.25421145888208	0.496	0.103	0	1	BCL7A
0	1.25089445711754	0.608	0.199	0	1	PTPRE
0	1.24796295165861	0.433	0.07	0	1	INSR
0	1.23753634478634	0.52	0.114	0	1	GNG7
0	1.22931178163658	0.751	0.366	0	1	FKBP1A
0	1.21853904900232	0.385	0.056	0	1	GAB1
0	1.21804753909148	0.593	0.203	0	1	PAG1
0	1.21654787131201	0.432	0.129	0	1	NRIP1
0	1.21614061896675	0.961	0.771	0	1	LAPTM5
0	1.21559305822171	0.908	0.409	0	1	HLA-DPA1
0	1.21509342349526	0.374	0.094	0	1	IGLL1
0	1.19994090591595	0.591	0.222	0	1	CMTM7
0	1.17673351994506	0.37	0.107	0	1	ATP5L
0	1.16711444317397	0.704	0.257	0	1	HLA-DQB1
0	1.16595041321152	0.439	0.093	0	1	SMIM3
0	1.14419156606862	0.57	0.236	0	1	LEF1
0	1.14225279739075	0.403	0.11	0	1	CD81
0	1.13843278955159	0.758	0.418	0	1	WASF2
0	1.12433220873004	0.507	0.193	0	1	SPTBN1
0	1.12417071581166	0.478	0.119	0	1	PLIN3
0	1.12313319919771	0.286	0.037	0	1	TCFL5
0	1.12184157815856	0.549	0.16	0	1	HLA-DMB
0	1.12099975701597	0.381	0.067	0	1	CBFA2T3
0	1.12031690589824	0.621	0.232	0	1	CHD9
0	1.11926708001685	0.474	0.122	0	1	LAIR1
0	1.11727207144569	0.35	0.088	0	1	ID3
0	1.11196320263333	0.381	0.116	0	1	ATP5E
0	1.10371612682319	0.625	0.242	0	1	TPM4
0	1.10267250014696	0.53	0.158	0	1	ERGIC1
0	1.09548069818958	0.342	0.062	0	1	HIST2H2BE
0	1.09538804591566	0.297	0.046	0	1	AKAP12
0	1.08712354377088	0.694	0.313	0	1	IFI16
0	1.07516888169959	0.409	0.092	0	1	ELK3
0	1.07272590684321	0.615	0.252	0	1	TRABD
0	1.06357292545861	0.542	0.181	0	1	SMARCA4
0	1.0624857384436	0.437	0.111	0	1	HHEX
0	1.05738423998274	0.306	0.073	0	1	TP53INP1
0	1.04817984401002	0.636	0.309	0	1	MDM4
0	1.04392252182227	0.572	0.236	0	1	PRKCB
0	1.03270263614105	0.544	0.233	0	1	MIS18BP1
0	1.03055054041206	0.394	0.109	0	1	TTC7A
0	1.02821255221482	0.271	0.019	0	1	LCN6
0	1.02496829717654	0.562	0.314	0	1	HSPB1
0	1.02052861824039	0.331	0.073	0	1	ZMIZ1
0	1.01630481988267	0.283	0.032	0	1	STK32B
0	1.01521768104984	0.331	0.036	0	1	LINC00958
0	1.01315150349175	0.372	0.135	0	1	ARMH1
0	1.01307690138723	0.37	0.083	0	1	CIITA
0	0.994713801084082	0.747	0.455	0	1	H1FX
0	0.992497176021952	0.336	0.058	0	1	FADS3
0	0.991634069668998	0.295	0.073	0	1	ATP5J
0	0.987033391365338	0.574	0.387	0	1	JUND
0	0.985697007941982	0.413	0.098	0	1	TCF3
0	0.984389283013693	0.618	0.255	0	1	PPP1R18
0	0.980503992516568	0.406	0.108	0	1	TMEM263
0	0.98026149414181	0.366	0.065	0	1	DBN1
0	0.979982767257203	0.364	0.068	0	1	RIMKLB
0	0.976888073614482	0.604	0.274	0	1	ZEB2
0	0.974419502470971	0.632	0.27	0	1	PARP1
0	0.973773084408782	0.329	0.092	0	1	C14orf2
0	0.972234475373201	0.297	0.077	0	1	ATP5B
0	0.967429137249974	0.497	0.161	0	1	PFKL
0	0.965459353893902	0.563	0.198	0	1	HLA-DQA1
0	0.963631681689978	0.599	0.242	0	1	SNX2
0	0.963561736088029	0.419	0.094	0	1	BTK
0	0.959974510421438	0.462	0.113	0	1	BANK1
0	0.958486857825091	0.28	0.045	0	1	CD34
0	0.956776706046744	0.618	0.303	0	1	DYNLL1
0	0.949673553083094	0.41	0.112	0	1	MSH6
0	0.948415228658093	0.289	0.028	0	1	PSD3
0	0.940968721081533	0.382	0.096	0	1	NREP
0	0.940884841222992	0.279	0.066	0	1	SEP15
0	0.93875178858878	0.343	0.092	0	1	DUSP6
0	0.934264253338403	0.348	0.062	0	1	DOK3
0	0.926404679275966	0.33	0.067	0	1	BLNK
0	0.923566333141087	0.279	0.074	0	1	CMTM8
0	0.920202550281064	0.338	0.05	0	1	MILR1
0	0.918634280468045	0.337	0.088	0	1	EDEM1
0	0.912279301432458	0.735	0.355	0	1	H2AFY
0	0.912183124328021	0.35	0.11	0	1	AFF3
0	0.91185064737666	0.515	0.196	0	1	MTF2
0	0.908927400496115	0.332	0.063	0	1	ENG
0	0.90805748962673	0.694	0.36	0	1	TKT
0	0.904972961037238	0.311	0.093	0	1	TCEB2
0	0.895481680947857	0.315	0.069	0	1	PTP4A3
0	0.891423700675906	0.579	0.297	0	1	APBB1IP
0	0.888905229665198	0.348	0.078	0	1	SYNE3
0	0.887551983339413	0.414	0.116	0	1	NCF4
0	0.883694565150826	0.473	0.182	0	1	MSI2
0	0.880993250975193	0.338	0.133	0	1	GRK2
0	0.879300774788388	0.272	0.065	0	1	ATP5A1
0	0.875922973525211	0.364	0.098	0	1	GNA15
0	0.875849838435601	0.277	0.073	0	1	ATP5O
0	0.87443010100389	0.316	0.058	0	1	TRAF3IP2
0	0.874083746944079	0.45	0.147	0	1	MPP1
0	0.872786194085729	0.547	0.249	0	1	GABPB1-AS1
0	0.872770161959314	0.505	0.247	0	1	SEPT6
0	0.869080300387399	0.323	0.08	0	1	MIR181A1HG
0	0.864867658475969	0.32	0.068	0	1	CPNE2
0	0.864748619963249	0.296	0.05	0	1	LINC00426
0	0.863109740125233	0.737	0.44	0	1	PNN
0	0.859226034630047	0.419	0.135	0	1	TIA1
0	0.856687240160052	0.309	0.062	0	1	INTS3
0	0.855625085633408	0.353	0.092	0	1	ERV3-1
0	0.855427364096549	0.433	0.136	0	1	ADA
0	0.854767895873617	0.618	0.298	0	1	IDI1
0	0.851131231659821	0.291	0.083	0	1	ATP5I
0	0.849977739457864	0.342	0.141	0	1	BACH2
0	0.849947792769859	0.716	0.414	0	1	LUC7L3
0	0.84807437810838	0.432	0.161	0	1	RUNX1
0	0.847600320381372	0.345	0.102	0	1	GSN
0	0.846377735004798	0.33	0.071	0	1	PAX5
0	0.842240334975877	0.279	0.048	0	1	AEBP1
0	0.841219364780694	0.362	0.107	0	1	PHACTR1
0	0.840534142830295	0.278	0.073	0	1	C19orf43
0	0.839712981250231	0.326	0.073	0	1	CD72
0	0.835204053976316	0.654	0.343	0	1	GDI2
0	0.834621920332118	0.264	0.064	0	1	C11orf31
0	0.833288785469547	0.321	0.066	0	1	ABHD17B
0	0.827661908601521	0.32	0.107	0	1	C5orf56
0	0.82750661779993	0.273	0.082	0	1	ZNF107
0	0.823686065616818	0.345	0.098	0	1	AC090498.1
0	0.823381253114909	0.62	0.33	0	1	WSB1
0	0.822718097541493	0.37	0.134	0	1	FBXW7
0	0.822547975835928	0.41	0.156	0	1	PTEN
0	0.821285133744995	0.293	0.075	0	1	LPAR6
0	0.818426822145184	0.859	0.607	0	1	HMGN1
0	0.815979568198286	0.272	0.056	0	1	HIST1H2BK
0	0.808408889736474	0.537	0.226	0	1	SMARCB1
0	0.807862087802059	0.534	0.244	0	1	UPF2
0	0.807710980544095	0.711	0.474	0	1	CCND3
0	0.807091667464884	0.358	0.12	0	1	FHIT
0	0.802940962128408	0.338	0.117	0	1	POLR2J3
0	0.802297339492379	0.759	0.518	0	1	NEAT1
0	0.799882670819632	0.625	0.371	0	1	SNHG7
0	0.797767748420122	0.627	0.375	0	1	JMJD1C
0	0.795500764624446	0.663	0.285	0	1	AIF1
0	0.793675545321678	0.551	0.285	0	1	TLE4
0	0.790474738251997	0.597	0.297	0	1	PDIA6
0	0.790275433694726	0.254	0.061	0	1	ATP5C1
0	0.787490157627336	0.498	0.22	0	1	PABPN1
0	0.782590682748529	0.422	0.162	0	1	TRIM38
0	0.780731023268388	0.368	0.129	0	1	PDLIM1
0	0.778541505185892	0.3	0.065	0	1	POU2AF1
0	0.778491934222399	0.382	0.105	0	1	MYL6B
0	0.774127064752278	0.747	0.231	0	1	IGHM
0	0.773070703225578	0.329	0.106	0	1	GABPB1
0	0.77231576173075	0.466	0.242	0	1	UBE2J1
0	0.77085402015716	0.45	0.182	0	1	RB1
0	0.765964714618215	0.279	0.062	0	1	TAPT1
0	0.76440219294591	0.334	0.089	0	1	TSPAN13
0	0.764105326460919	0.408	0.14	0	1	NUDT3
0	0.763915542348919	0.66	0.426	0	1	TUBA1A
0	0.763743104433977	0.324	0.08	0	1	DENND3
0	0.761478119675635	0.344	0.101	0	1	PIK3AP1
0	0.760961442489842	0.485	0.212	0	1	GTF2I
0	0.759395397250593	0.348	0.085	0	1	FHL1
0	0.757322961002465	0.974	0.864	0	1	H3F3A
0	0.755501075122995	0.408	0.147	0	1	TSPAN14
0	0.754394880879342	0.276	0.092	0	1	FCHSD2
0	0.752269488677313	0.34	0.081	0	1	CD22
0	0.749809603874475	0.403	0.16	0	1	CUX1
0	0.749737555955208	0.26	0.051	0	1	IL1B
0	0.749383293489077	0.301	0.1	0	1	AP1B1
0	0.748592479909696	0.479	0.203	0	1	SPINT2
0	0.747676114511587	0.406	0.17	0	1	ANKRD10
0	0.744492148088934	0.37	0.108	0	1	STRBP
0	0.743542310668945	0.25	0.066	0	1	PHYH
0	0.740473844276632	0.567	0.282	0	1	YWHAE
0	0.738180809884177	0.299	0.086	0	1	TLE1
0	0.737945572267816	0.279	0.057	0	1	P2RX1
0	0.73755077056064	0.291	0.07	0	1	LDLRAD4
0	0.737496203145361	0.36	0.118	0	1	HMCES
0	0.735698322249593	0.284	0.126	0	1	RHOB
0	0.732385267764846	0.651	0.387	0	1	TAF7
0	0.730627939841478	0.269	0.056	0	1	LILRA2
0	0.729864368415858	0.638	0.428	0	1	DDX17
0	0.727257140493002	0.283	0.057	0	1	FRMD4B
0	0.725113946778277	0.312	0.096	0	1	ACSS1
0	0.724792764243616	0.27	0.082	0	1	ATP5J2
0	0.724726288986967	0.379	0.128	0	1	FPGS
0	0.723749011417257	0.551	0.29	0	1	SNRNP70
0	0.723727588762637	0.317	0.103	0	1	KDM5B
0	0.722559968350133	0.251	0.051	0	1	FLT3
0	0.722260983336355	0.49	0.233	0	1	GLRX
0	0.720685952372887	0.253	0.07	0	1	ATP5G3
0	0.720247672670498	0.473	0.212	0	1	ATP1B3
0	0.719511566295871	0.322	0.13	0	1	LRMP
0	0.719138056389434	0.32	0.097	0	1	MPRIP
0	0.718087983996441	0.564	0.287	0	1	ZNF428
0	0.717458301575759	0.675	0.459	0	1	GNAS
0	0.715383298341174	0.616	0.34	0	1	SRP9
0	0.714994882453308	0.346	0.116	0	1	CHD7
0	0.714409824865634	0.398	0.161	0	1	CHCHD7
0	0.710972281584895	0.361	0.114	0	1	SYNGR1
0	0.709167701541901	0.328	0.111	0	1	ETV6
0	0.708555063636828	0.43	0.227	0	1	SEPT9
0	0.706541738478213	0.553	0.295	0	1	TMEM243
0	0.70607337634364	0.299	0.107	0	1	STK24
0	0.704515556021542	0.284	0.095	0	1	CD38
0	0.703315853451481	0.492	0.222	0	1	PRMT1
0	0.703302969573154	0.809	0.579	0	1	SRSF3
0	0.701352540961136	0.351	0.159	0	1	MX1
0	0.700933441264193	0.405	0.191	0	1	FCGRT
0	0.697003058942646	0.251	0.053	0	1	DRAM1
0	0.696872212045887	0.829	0.625	0	1	ARGLU1
0	0.695908051187887	0.388	0.155	0	1	GRINA
0	0.693968259100835	0.316	0.095	0	1	PPP1R14B
0	0.693698198392237	0.51	0.25	0	1	RNASEH2B
0	0.693401424162633	0.537	0.211	0	1	LST1
0	0.692627680907288	0.446	0.224	0	1	PSMA6
0	0.692246449983074	0.321	0.119	0	1	ABHD3
0	0.690268897252903	0.403	0.157	0	1	MGMT
0	0.689570224757788	0.622	0.334	0	1	NONO
0	0.68909958266584	0.402	0.166	0	1	USP22
0	0.686128146445873	0.397	0.163	0	1	LGALS9
0	0.681775336185	0.464	0.22	0	1	VAMP5
0	0.680090288891496	0.997	0.991	0	1	PTMA
0	0.679013075784278	0.346	0.151	0	1	SERINC5
0	0.678560212539533	0.296	0.073	0	1	UBASH3B
0	0.678407223345842	0.618	0.391	0	1	MAP1LC3B
0	0.676919680189272	0.365	0.132	0	1	ACADM
0	0.67655231643213	0.306	0.112	0	1	FOXO1
0	0.676072861166421	0.48	0.228	0	1	TSC22D4
0	0.674048578046193	0.813	0.601	0	1	EIF4A2
0	0.673764512747907	0.324	0.116	0	1	GBP4
0	0.672059958676288	0.329	0.108	0	1	HDAC7
0	0.671314662453916	0.404	0.201	0	1	SOD2
0	0.668415851841635	0.537	0.276	0	1	APEX1
0	0.667366568887091	0.85	0.655	0	1	SUMO2
0	0.661630562701558	0.461	0.224	0	1	PHB
0	0.658706165030074	0.326	0.133	0	1	ORAI2
0	0.657517272657775	0.317	0.147	0	1	MKNK2
0	0.656645329745129	0.759	0.547	0	1	CALM2
0	0.65621748622559	0.642	0.368	0	1	SRSF9
0	0.656019759566271	0.296	0.116	0	1	ANKRD28
0	0.655326660929541	0.838	0.654	0	1	GMFG
0	0.654395993285599	0.28	0.092	0	1	QRSL1
0	0.65308173769491	0.434	0.212	0	1	DCK
0	0.652023853943055	0.25	0.056	0	1	HACD1
0	0.651440242344047	0.254	0.06	0	1	GALNT7
0	0.651199968979235	0.342	0.127	0	1	TRIM28
0	0.649474145992887	0.569	0.306	0	1	LAPTM4A
0	0.648745892392903	0.838	0.638	0	1	HNRNPK
0	0.648316258050158	0.541	0.277	0	1	HMGA1
0	0.648142651288207	0.828	0.624	0	1	HNRNPC
0	0.64792220069641	0.929	0.831	0	1	GAPDH
0	0.64772673774944	0.667	0.407	0	1	SH3BGRL
0	0.647207549386606	0.708	0.471	0	1	PEBP1
0	0.644582460675863	0.345	0.138	0	1	LYL1
0	0.643749177611799	0.437	0.201	0	1	YWHAH
0	0.643740042917387	0.356	0.129	0	1	MEF2A
0	0.643670224065777	0.423	0.202	0	1	CALCOCO2
0	0.643150894700078	0.472	0.234	0	1	MYADM
0	0.643071338937541	0.837	0.694	0	1	EIF3F
0	0.64099067842367	0.438	0.221	0	1	SRSF6
0	0.637595594576502	0.367	0.14	0	1	UPF3B
0	0.633093929589171	0.317	0.11	0	1	UXS1
0	0.632451583907141	0.473	0.226	0	1	DENR
0	0.630980252226915	0.949	0.883	0	1	EEF2
0	0.630955789952459	0.964	0.826	0	1	HMGB1
0	0.630616466012691	0.496	0.245	0	1	ESD
0	0.627886950811135	0.415	0.182	0	1	ELAVL1
0	0.627431449250192	0.88	0.692	0	1	PNISR
0	0.626505896805756	0.301	0.115	0	1	SYK
0	0.622543857242677	0.354	0.149	0	1	IRF7
0	0.620788592988954	0.477	0.243	0	1	THOC2
0	0.620325325886677	0.4	0.238	0	1	FOSB
0	0.614456323799457	0.398	0.179	0	1	GNB1
0	0.610049473744811	0.543	0.306	0	1	CCT8
0	0.609879890821644	0.326	0.122	0	1	BAZ2B
0	0.609299712307105	0.256	0.068	0	1	CLCN7
0	0.607588745634951	0.41	0.197	0	1	S1PR4
0	0.6074870275211	0.426	0.195	0	1	HDAC2
0	0.607145986726367	0.376	0.159	0	1	GRAMD1A
0	0.606675794156794	0.782	0.527	0	1	CLIC1
0	0.605959980764934	0.602	0.386	0	1	ATRX
0	0.60569137456076	0.436	0.214	0	1	INPP5D
0	0.605591116624426	0.379	0.171	0	1	ZMYM2
0	0.604597070453664	0.66	0.394	0	1	YWHAQ
0	0.604519929487379	0.356	0.169	0	1	PAN3
0	0.604464539680794	0.658	0.429	0	1	PAPOLA
0	0.603988165435145	0.314	0.136	0	1	MED13L
0	0.603127379750592	0.739	0.504	0	1	SRSF2
0	0.601894845232978	0.765	0.384	0	1	TUBB
0	0.601733438119001	0.253	0.071	0	1	ORAI3
0	0.600996322271672	0.428	0.207	0	1	SHOC2
0	0.59974024987327	0.317	0.103	0	1	STK26
0	0.598452421560926	0.386	0.159	0	1	UBE2E1
0	0.596908360236477	0.399	0.175	0	1	COMT
0	0.595341498056167	0.373	0.167	0	1	STK38
0	0.593122391448784	0.316	0.153	0	1	STIM2
0	0.592422135805724	0.619	0.398	0	1	RNASET2
0	0.591144363817696	0.27	0.081	0	1	NT5C2
0	0.591078596694118	0.738	0.573	0	1	CD99
0	0.590809575720189	0.264	0.076	0	1	SPIN1
0	0.589759701618823	0.285	0.1	0	1	DNMT3A
0	0.589482327412788	0.638	0.395	0	1	CD53
0	0.589309016350216	0.257	0.085	0	1	PIK3C3
0	0.589095180523407	0.524	0.28	0	1	RBBP4
0	0.587352428324616	0.372	0.17	0	1	B3GNT2
0	0.585485739176871	0.264	0.075	0	1	CSNK1E
0	0.584129343845777	0.532	0.306	0	1	ABRACL
0	0.583332512628767	0.301	0.106	0	1	ARHGEF2
0	0.58268310139066	0.49	0.308	0	1	HIF1A
0	0.580265181058386	0.384	0.181	0	1	NCKAP1L
0	0.580186849852419	0.398	0.231	0	1	PRDM2
0	0.579990159288446	0.302	0.102	0	1	NUMB
0	0.578826520781499	0.31	0.121	0	1	CLEC11A
0	0.57809982519315	0.521	0.254	0	1	NASP
0	0.577527546999826	0.38	0.187	0	1	PRKAR1A
0	0.576295219133823	0.383	0.19	0	1	UBALD2
0	0.575971851145223	0.544	0.326	0	1	NR3C1
0	0.575419086574077	0.572	0.325	0	1	ATP6V0B
0	0.574647699503009	0.481	0.252	0	1	MTCH1
0	0.574636016430576	0.526	0.309	0	1	ZRANB2
0	0.573400419725447	0.283	0.098	0	1	CD58
0	0.573339198131858	0.351	0.147	0	1	SASH3
0	0.573338459224584	0.371	0.164	0	1	CAPRIN1
0	0.57322050249983	0.309	0.123	0	1	INO80
0	0.57081422324026	0.42	0.213	0	1	BAZ2A
0	0.570177804916895	0.409	0.207	0	1	RGS19
0	0.569137423956019	0.274	0.088	0	1	CEP170
0	0.568202434743491	0.303	0.118	0	1	NLRC5
0	0.565520988606451	0.292	0.103	0	1	ERO1B
0	0.562305536490965	0.469	0.267	0	1	TMEM256
0	0.562263853116777	0.385	0.185	0	1	NUDT1
0	0.561972381910337	0.611	0.38	0	1	UBE2I
0	0.561465036172406	0.345	0.15	0	1	CARD8
0	0.561049498473522	0.283	0.109	0	1	TCEAL4
0	0.558007353314395	0.518	0.311	0	1	PSMA4
0	0.557950076930145	0.451	0.231	0	1	RCN2
0	0.557022223913635	0.414	0.216	0	1	UGP2
0	0.556793862728482	0.39	0.177	0	1	UBE2A
0	0.555803204555483	0.276	0.095	0	1	REPIN1
0	0.554593920544241	0.711	0.554	0	1	IER2
0	0.553497411855352	0.583	0.357	0	1	ROCK1
0	0.553340864838841	0.413	0.197	0	1	AKR1A1
0	0.549031374074535	0.428	0.208	0	1	ZNF22
0	0.548894057294685	0.558	0.342	0	1	EWSR1
0	0.548649944322275	0.579	0.353	0	1	RTN4
0	0.547513117461518	0.397	0.18	0	1	CMTM3
0	0.546913738626337	0.964	0.895	0	1	DDX5
0	0.544475963036997	0.473	0.276	0	1	FAM107B
0	0.54229303266174	0.253	0.086	0	1	AUTS2
0	0.539418368248799	0.314	0.133	0	1	MAP4K4
0	0.539351404534124	0.343	0.151	0	1	GNPTAB
0	0.538975125730544	0.252	0.076	0	1	ZBED1
0	0.538562410598078	0.629	0.404	0	1	ACTR2
0	0.538031801362149	0.326	0.136	0	1	PTOV1
0	0.537075227149062	0.538	0.348	0	1	TRAM1
0	0.536423788429915	0.263	0.098	0	1	ENTPD4
0	0.536187653922314	0.439	0.315	0	1	ITGA4
0	0.535868865221027	0.772	0.575	0	1	FOS
0	0.534847777832534	0.268	0.079	0	1	ABCD4
0	0.534731043297907	0.747	0.528	0	1	PPP1R15A
0	0.534242315659711	0.375	0.168	0	1	ECHS1
0	0.533942625399394	0.738	0.526	0	1	EIF4G2
0	0.53375010231161	0.813	0.614	0	1	HNRNPA0
0	0.533282943422932	0.588	0.369	0	1	DNAJA1
0	0.531619430923159	0.764	0.599	0	1	SFPQ
0	0.531374737754282	0.271	0.097	0	1	VGLL4
0	0.529539358198227	0.407	0.204	0	1	CARHSP1
0	0.529193799978306	0.655	0.426	0	1	KHDRBS1
0	0.528336257991811	0.414	0.226	0	1	ARHGAP4
0	0.527302568831137	0.453	0.251	0	1	NDUFA5
0	0.525788265596475	0.67	0.435	0	1	RBMX
0	0.524617841056763	0.385	0.184	0	1	LYPLA1
0	0.524129928070353	0.409	0.153	0	1	SPI1
0	0.523928226633698	0.402	0.203	0	1	SEC63
0	0.523341915153096	0.274	0.097	0	1	CDK9
0	0.523339896672146	0.404	0.205	0	1	ACADVL
0	0.522563005347457	0.491	0.274	0	1	CMTM6
0	0.521135813840651	0.43	0.239	0	1	RAB11A
0	0.520848729719671	0.349	0.167	0	1	NGLY1
0	0.520303593436754	0.257	0.101	0	1	TXNRD1
0	0.519410170308495	0.301	0.121	0	1	STX7
0	0.519061773981057	0.329	0.147	0	1	SNAP23
0	0.517726609900022	0.337	0.152	0	1	PPP1R10
0	0.517459079225517	0.488	0.299	0	1	BRD2
0	0.516236968897409	0.286	0.129	0	1	ATP2A3
0	0.516008465817228	0.314	0.143	0	1	HERC2
0	0.51581960800566	0.263	0.116	0	1	WASHC4
0	0.514841286974364	0.559	0.364	0	1	TTC3
0	0.514728584908648	0.553	0.345	0	1	LAMTOR5
0	0.51461383238299	0.592	0.354	0	1	HMGN3
0	0.513685457226793	0.688	0.485	0	1	HNRNPM
0	0.513029591188357	0.404	0.208	0	1	PHF14
0	0.511978047556109	0.458	0.272	0	1	SLC38A2
0	0.511542874197372	0.299	0.116	0	1	DTNBP1
0	0.511279497835753	0.34	0.162	0	1	HBS1L
0	0.510777877232205	0.369	0.18	0	1	FLI1
0	0.509635221691026	0.253	0.094	0	1	MAP4K2
0	0.509537115854795	0.598	0.376	0	1	PSMB8
0	0.508536035903518	0.285	0.124	0	1	MAT2A
0	0.507403649104248	0.339	0.154	0	1	CAPN1
0	0.506739345071702	0.584	0.364	0	1	HNRNPR
0	0.505715978838844	0.503	0.345	0	1	TRA2A
0	0.50558680017273	0.297	0.124	0	1	ZKSCAN1
0	0.504556589229324	0.422	0.216	0	1	SYPL1
0	0.503816852412563	0.413	0.214	0	1	SMARCE1
0	0.503518099235335	0.713	0.566	0	1	TRA2B
0	0.50322063964788	0.582	0.37	0	1	ZNF207
0	0.503067448775095	0.312	0.137	0	1	TSNAX
0	0.501255557952405	0.489	0.333	0	1	C6orf48
0	0.499898910501406	0.498	0.282	0	1	IDH2
0	0.498664423041685	0.426	0.227	0	1	PPP2R1A
0	0.498128153597604	0.294	0.129	0	1	ARL16
0	0.497246011136243	0.286	0.123	0	1	CCDC88A
0	0.496762074566354	0.374	0.212	0	1	ARID1B
0	0.496499075283556	0.403	0.215	0	1	ERICH1
0	0.495766506968673	0.561	0.345	0	1	HNRNPD
0	0.495401564495482	0.267	0.111	0	1	APP
0	0.494718176091286	0.369	0.219	0	1	VPS13C
0	0.494424633890366	0.912	0.827	0	1	ACTG1
0	0.494129039317198	0.921	0.784	0	1	HNRNPA2B1
0	0.494086319029752	0.539	0.32	0	1	ILF2
0	0.494026422242663	0.842	0.702	0	1	SON
0	0.492876956518804	0.336	0.161	0	1	PPP3CA
0	0.492156179868901	0.493	0.299	0	1	PHIP
0	0.491953444596331	0.333	0.163	0	1	TM9SF3
0	0.490318770392722	0.314	0.14	0	1	BAG6
0	0.489521844343976	0.276	0.113	0	1	CDCA7L
0	0.488855259658291	0.399	0.228	0	1	DOCK8
0	0.488587787263758	0.382	0.199	0	1	NARF
0	0.487091459458505	0.33	0.155	0	1	BORCS7
0	0.486811699416646	0.812	0.633	0	1	RHOA
0	0.484606542759208	0.288	0.129	0	1	PTPN18
0	0.483468433507379	0.323	0.147	0	1	DCAF7
0	0.483108743023319	0.983	0.961	0	1	MT-ATP6
0	0.482968114438629	0.349	0.182	0	1	CDK5RAP3
0	0.482540483148226	0.477	0.273	0	1	OSTC
0	0.481937337600873	0.267	0.097	0	1	PXK
0	0.481613895225669	0.265	0.129	0	1	GLS
0	0.481195132624612	0.35	0.187	0	1	PSMB8-AS1
0	0.479814016778592	0.383	0.21	0	1	CLINT1
0	0.479783738693437	0.278	0.113	0	1	SUGP2
0	0.479481300696596	0.574	0.402	0	1	DDX3X
0	0.479301002616212	0.705	0.512	0	1	SLC25A5
0	0.479084259376152	0.486	0.214	0	1	HLA-DRB5
0	0.477410580798287	0.422	0.232	0	1	CHD4
0	0.475440697432258	0.285	0.128	0	1	ZMYND8
0	0.475434842860162	0.256	0.091	0	1	VEZT
0	0.475257398106063	0.404	0.235	0	1	UBE2L6
0	0.473868889187878	0.446	0.268	0	1	MACF1
0	0.47384345668968	0.392	0.219	0	1	PBXIP1
0	0.472664420355174	0.539	0.341	0	1	KIF5B
0	0.471631759251618	0.575	0.412	0	1	RSRC2
0	0.470914429312921	0.338	0.173	0	1	KLHL24
0	0.470048119936844	0.268	0.11	0	1	BRD3
0	0.46965611587781	0.761	0.57	0	1	SET
0	0.468012586182096	0.373	0.196	0	1	RALBP1
0	0.467825558154973	0.258	0.11	0	1	TCF12
0	0.467649763858088	0.378	0.199	0	1	ABI1
0	0.46670222099794	0.35	0.174	0	1	FKBP3
0	0.465682932580579	0.483	0.289	0	1	PPP4C
0	0.463807598033859	0.455	0.268	0	1	SUN2
0	0.463759972225823	0.654	0.452	0	1	LSM7
0	0.463422873809965	0.514	0.328	0	1	RBBP6
0	0.462641701647442	0.994	0.963	0	1	H3F3B
0	0.462622204365213	0.615	0.437	0	1	HNRNPH1
0	0.462422078546233	0.463	0.288	0	1	UTRN
0	0.461615302070428	0.297	0.129	0	1	PTK2B
0	0.461331424961036	0.362	0.187	0	1	ZNF326
0	0.460590132033575	0.286	0.13	0	1	PRRC2A
0	0.460492191314677	0.29	0.13	0	1	EXOC7
0	0.460140556509815	0.664	0.462	0	1	PGK1
0	0.459836782066773	0.322	0.143	0	1	ATXN10
0	0.459546618040681	0.469	0.283	0	1	MAF1
0	0.459505422915407	0.828	0.678	0	1	PSME1
0	0.459138449461423	0.269	0.111	0	1	PHKB
0	0.458934445838767	0.328	0.161	0	1	ANKLE2
0	0.458469876156871	0.362	0.192	0	1	TMEM165
0	0.458439632069299	0.441	0.264	0	1	SSH2
0	0.457128109503042	0.416	0.228	0	1	ATF6B
0	0.45564603976706	0.267	0.112	0	1	SDCCAG8
0	0.454292176866863	0.265	0.116	0	1	MARCH5
0	0.453128035405631	0.62	0.431	0	1	PSME2
0	0.450583474364154	0.329	0.164	0	1	CPSF6
0	0.450448244578216	0.394	0.225	0	1	BRD4
0	0.450439158367974	0.622	0.419	0	1	COPE
0	0.448952054303849	0.287	0.143	0	1	MTIF3
0	0.448678879039464	0.273	0.125	0	1	DYNC1I2
0	0.448516412353929	0.339	0.169	0	1	DNM2
0	0.447685083787558	0.445	0.266	0	1	OFD1
0	0.447423752188244	0.336	0.174	0	1	VPS35
0	0.447396504196857	0.463	0.276	0	1	ZNF706
0	0.44628619458254	0.408	0.241	0	1	STT3B
0	0.445784905091064	0.346	0.183	0	1	RBM5
0	0.444978285396891	0.584	0.389	0	1	VAMP8
0	0.444935259158663	0.469	0.321	0	1	MYLIP
0	0.44489545294148	0.403	0.25	0	1	ARID5B
0	0.443344070021858	0.381	0.226	0	1	CNOT2
0	0.440705040316138	0.26	0.119	0	1	WDFY2
0	0.440488976886441	0.419	0.247	0	1	EMC10
0	0.438741404915068	0.576	0.377	0	1	XRCC5
0	0.436005888004902	0.505	0.305	0	1	GNAI2
0	0.434613581182254	0.463	0.291	0	1	BPTF
0	0.43458391790302	0.259	0.122	0	1	OAZ2
0	0.434220060853715	0.313	0.146	0	1	HPCAL1
0	0.434124974387872	0.31	0.16	0	1	RBM26
0	0.434044238376903	0.37	0.21	0	1	SNX17
0	0.430518257166706	0.467	0.274	0	1	CNPY3
0	0.430420600828823	0.316	0.167	0	1	NCBP2
0	0.430089812398185	0.892	0.787	0	1	SRSF5
0	0.429801906647605	0.422	0.257	0	1	VDAC1
0	0.429676483600019	0.255	0.107	0	1	THEMIS2
0	0.429427728791367	0.372	0.211	0	1	SDHA
0	0.429181657147811	0.288	0.127	0	1	HMG20B
0	0.428652045562142	0.27	0.112	0	1	MID1IP1
0	0.427704221882722	0.385	0.215	0	1	SRSF1
0	0.427559116478473	0.34	0.178	0	1	GSDMD
0	0.427362151515338	0.336	0.174	0	1	BTF3L4
0	0.427172945689284	0.44	0.258	0	1	ECH1
0	0.427054122077146	0.511	0.353	0	1	BAX
0	0.426978449051134	0.518	0.318	0	1	RANBP1
0	0.425808657338831	0.407	0.221	0	1	PPP3CC
0	0.424702177103027	0.287	0.131	0	1	SDR39U1
0	0.423917157888398	0.31	0.155	0	1	BRD7
0	0.423654635663089	0.286	0.124	0	1	UBE2R2
0	0.423295078905296	0.622	0.448	0	1	SNX3
0	0.423090721391932	0.283	0.129	0	1	OSGEP
0	0.420061697556495	0.259	0.108	0	1	MPST
0	0.420043072641265	0.403	0.22	0	1	LSM2
0	0.41981130967375	0.514	0.326	0	1	RTF1
0	0.419508483172199	0.344	0.185	0	1	TRIM44
0	0.41931067280319	0.408	0.235	0	1	SYNCRIP
0	0.419258802065589	0.563	0.376	0	1	BRK1
0	0.4191922128693	0.27	0.115	0	1	UBA1
0	0.418743457801893	0.354	0.209	0	1	AKIRIN2
0	0.418727125825669	0.312	0.147	0	1	PRKX
0	0.418672205263995	0.571	0.389	0	1	KTN1
0	0.418062699497292	0.361	0.193	0	1	ARFGAP2
0	0.418035843529756	0.287	0.141	0	1	COMMD3
0	0.418016214130779	0.368	0.206	0	1	CELF1
0	0.41765737403346	0.467	0.282	0	1	KPNB1
0	0.417535551118208	0.707	0.534	0	1	SLC25A3
0	0.41709480639666	0.45	0.273	0	1	UQCRC2
0	0.416839176659233	0.27	0.127	0	1	DDX54
0	0.416710399869113	0.421	0.242	0	1	TCP1
0	0.416248707472154	0.398	0.225	0	1	TMPO
0	0.415971235893183	0.578	0.407	0	1	ERH
0	0.415924136064206	0.322	0.172	0	1	MARCH7
0	0.415622017469095	0.49	0.304	0	1	BST2
0	0.41545222602659	0.287	0.134	0	1	ERCC1
0	0.415090886885188	0.308	0.147	0	1	A1BG
0	0.41504694544494	0.378	0.226	0	1	CHMP1B
0	0.414272473375872	0.898	0.801	0	1	ARHGDIB
0	0.414125105068802	0.378	0.243	0	1	KMT2A
0	0.413560039191054	0.5	0.352	0	1	CD164
0	0.413092737040989	0.344	0.182	0	1	SHKBP1
0	0.412787480974149	0.512	0.329	0	1	NOP10
0	0.41178357783495	0.578	0.403	0	1	SUMO1
0	0.411657145758061	0.552	0.361	0	1	GABARAPL2
0	0.410945788639614	0.508	0.335	0	1	ANKRD11
0	0.40968657821375	0.255	0.102	0	1	PDHA1
0	0.409656649434111	0.513	0.326	0	1	BAZ1A
0	0.407843210489117	0.961	0.921	0	1	HNRNPA1
0	0.407208157700699	0.535	0.346	0	1	CBX3
0	0.406908408002952	0.511	0.346	0	1	MYCBP2
0	0.406713678554748	0.384	0.218	0	1	MLF2
0	0.406689411249929	0.431	0.274	0	1	ZNF292
0	0.40624298178989	0.452	0.274	0	1	PPP1R12A
0	0.406160071468797	0.362	0.212	0	1	BRWD1
0	0.405380423047217	0.292	0.153	0	1	RNF5
0	0.404635520470656	0.335	0.17	0	1	FLOT1
0	0.403942495524404	0.437	0.268	0	1	PSMB7
0	0.403365529008326	0.287	0.145	0	1	TRIM56
0	0.402074943648899	0.253	0.105	0	1	TPD52L2
0	0.401773235768882	0.262	0.115	0	1	CNDP2
0	0.40052009425993	0.358	0.194	0	1	KAT6B
0	0.399802914065191	0.415	0.253	0	1	PDCD6
0	0.398913719172588	0.542	0.363	0	1	SPCS2
0	0.398683803934232	0.3	0.153	0	1	TARDBP
0	0.398314504286873	0.468	0.319	0	1	ATF4
0	0.397354097523597	0.266	0.13	0	1	NUMA1
0	0.397174384006705	0.629	0.468	0	1	PCBP1
0	0.396912541453745	0.287	0.146	0	1	LRCH4
0	0.396081303644041	0.302	0.156	0	1	CBX5
0	0.395980997185597	0.301	0.15	0	1	GIT2
0	0.395959186281868	0.321	0.175	0	1	YIPF4
0	0.395376334835349	0.253	0.127	0	1	TCOF1
0	0.395254763035945	0.435	0.26	0	1	CCT7
0	0.393550209194895	0.314	0.182	0	1	NIN
0	0.393349159904745	0.257	0.106	0	1	SCCPDH
0	0.392878523892687	0.308	0.154	0	1	AKAP8L
0	0.392604346670522	0.339	0.182	0	1	PHYKPL
0	0.392392985995668	0.333	0.183	0	1	PBRM1
0	0.391703431775496	0.961	0.955	0	1	MT-ND4
0	0.391599815858044	0.601	0.416	0	1	PSMB9
0	0.391210518598808	0.367	0.221	0	1	PCF11
0	0.390920499204015	0.398	0.235	0	1	POLR2G
0	0.390907934506142	0.31	0.168	0	1	SPTAN1
0	0.390721463715184	0.353	0.196	0	1	FUBP1
0	0.389791707648522	0.328	0.186	0	1	GLUL
0	0.389650370123843	0.487	0.309	0	1	HNRNPUL1
0	0.389108419861503	0.325	0.175	0	1	XPO1
0	0.387368807272526	0.32	0.167	0	1	PARVG
0	0.386414276290854	0.673	0.488	0	1	YPEL5
0	0.385764369156739	0.282	0.144	0	1	ADAM10
0	0.384692033558268	0.44	0.262	0	1	CCT6A
0	0.383414247915384	0.581	0.414	0	1	SCAF11
0	0.382917747841573	0.341	0.181	0	1	RPL7L1
0	0.382524253764911	0.319	0.168	0	1	PUM1
0	0.382436939601487	0.516	0.338	0	1	HNRNPF
0	0.382314782085828	0.26	0.129	0	1	HSPA4
0	0.382236948440564	0.718	0.549	0	1	HNRNPA3
0	0.382059785577284	0.297	0.152	0	1	JPX
0	0.381955296344814	0.517	0.339	0	1	CCT4
0	0.38141236799472	0.363	0.215	0	1	NDUFAF3
0	0.381183960653003	0.695	0.543	0	1	PTGES3
0	0.380811838688502	0.33	0.192	0	1	MARCH6
0	0.3796105346005	0.633	0.477	0	1	LRRFIP1
0	0.378057292491589	0.25	0.112	0	1	RUVBL2
0	0.377537018676873	0.333	0.193	0	1	MED28
0	0.377305224070821	0.424	0.261	0	1	SNRPN
0	0.377203018969873	0.505	0.343	0	1	AP2M1
0	0.376240188251131	0.352	0.197	0	1	CCAR1
0	0.374998574975772	0.349	0.198	0	1	NDUFS3
0	0.374575255062526	0.406	0.224	0	1	PYCARD
0	0.374442757305264	0.25	0.121	0	1	UHRF2
0	0.374089097667705	0.413	0.249	0	1	YTHDF2
0	0.373959628855035	0.261	0.114	0	1	CCNB1IP1
0	0.373916079513935	0.306	0.16	0	1	CNOT8
0	0.373720227847069	0.499	0.33	0	1	THRAP3
0	0.373711453482368	0.415	0.266	0	1	ACAP2
0	0.37340697068946	0.881	0.787	0	1	SRP14
0	0.373315120936734	0.451	0.288	0	1	ROMO1
0	0.373259972386732	0.29	0.148	0	1	SCAF4
0	0.373025529211666	0.632	0.479	0	1	PAIP2
0	0.372331550832054	0.255	0.122	0	1	PREX1
0	0.371461044245687	0.269	0.142	0	1	ARRDC2
0	0.371171521752348	0.27	0.147	0	1	FAM96B
0	0.371155876592522	0.313	0.163	0	1	ARAP2
0	0.370830825039819	0.305	0.154	0	1	NUDT5
0	0.369917817449587	0.266	0.137	0	1	SMAD2
0	0.369330800997817	0.275	0.138	0	1	RBM42
0	0.36908482174243	0.261	0.126	0	1	WDR45B
0	0.368849430939323	0.322	0.179	0	1	CFDP1
0	0.367594734100865	0.901	0.751	0	1	OAZ1
0	0.366818289254618	0.277	0.142	0	1	PRDX3
0	0.366320876612749	0.308	0.181	0	1	CTNNB1
0	0.365339401111983	0.402	0.251	0	1	SUPT4H1
0	0.364871655453276	0.416	0.253	0	1	SMARCC1
0	0.36470587092182	0.469	0.302	0	1	ANP32A
0	0.364195220006253	0.314	0.173	0	1	ARID1A
0	0.363953702687451	0.454	0.302	0	1	YPEL3
0	0.363907250561455	0.273	0.148	0	1	CUL3
0	0.363660723609895	0.269	0.133	0	1	PIN4
0	0.363584151104475	0.289	0.157	0	1	PCMTD1
0	0.363482656567895	0.294	0.156	0	1	SLC44A2
0	0.36332215419113	0.709	0.454	0	1	GSTP1
0	0.363019988690954	0.253	0.121	0	1	DGKD
0	0.362996300248219	0.577	0.412	0	1	UBXN4
0	0.362379762154315	0.547	0.395	0	1	ILF3
0	0.361858156196588	0.281	0.136	0	1	UBE2S
0	0.361578666523109	0.498	0.342	0	1	RPL22L1
0	0.361574081768761	0.262	0.134	0	1	CREB1
0	0.361391846685115	0.281	0.134	0	1	USP11
0	0.359709577543381	0.593	0.424	0	1	POMP
0	0.359112217251778	0.255	0.128	0	1	SPOP
0	0.35832941884752	0.963	0.902	0	1	MT-ND3
0	0.357762098416935	0.352	0.203	0	1	CPNE1
0	0.356815111322001	0.604	0.459	0	1	EIF5
0	0.355969007272272	0.439	0.279	0	1	NDUFS7
0	0.355886122337459	0.309	0.17	0	1	HNRNPH2
0	0.355451413266218	0.29	0.151	0	1	CEBPZOS
0	0.355432170197604	0.273	0.14	0	1	CDS2
0	0.355173333457041	0.299	0.161	0	1	ARL5A
0	0.354629701518185	0.269	0.141	0	1	TBL1XR1
0	0.354313671578626	0.423	0.264	0	1	BANF1
0	0.354246564411513	0.266	0.128	0	1	KLHDC3
0	0.353810888592527	0.271	0.138	0	1	DKC1
0	0.35371463180637	0.301	0.151	0	1	CAPG
0	0.353506437603861	0.409	0.248	0	1	NEMF
0	0.353259622785281	0.33	0.191	0	1	RBM6
0	0.352080047105296	0.504	0.35	0	1	PSMB6
0	0.351818060344045	0.353	0.224	0	1	GLG1
0	0.351251081277846	0.556	0.391	0	1	COX7A2L
0	0.35104770954254	0.331	0.191	0	1	FERMT3
0	0.350722637038027	0.334	0.19	0	1	PHF20L1
0	0.350487003361447	0.317	0.172	0	1	MORF4L2
0	0.349744082221085	0.301	0.153	0	1	RFTN1
0	0.349571026660496	0.516	0.348	0	1	EIF4H
0	0.349311882121118	0.357	0.21	0	1	IMPDH2
0	0.34884249132519	0.257	0.125	0	1	PSMB5
0	0.347998711310423	0.331	0.19	0	1	SAFB
0	0.347557124032087	0.329	0.189	0	1	ATXN7L3B
0	0.346957751526452	0.321	0.176	0	1	HDDC2
0	0.3467774985309	0.58	0.402	0	1	PKM
0	0.346254813421258	0.266	0.139	0	1	LYRM4
0	0.345681165801283	0.268	0.135	0	1	CUEDC2
0	0.344879892622402	0.566	0.399	0	1	RNPS1
0	0.344513203571108	0.59	0.434	0	1	EIF3D
0	0.343274458981745	0.472	0.33	0	1	ALDOA
0	0.342113092661366	0.305	0.165	0	1	DNAJC4
0	0.341412684818913	0.322	0.185	0	1	ADD1
0	0.341325545463791	0.366	0.24	0	1	DDX39B
0	0.340886064194917	0.366	0.24	0	1	SMG1
0	0.340337370459297	0.619	0.444	0	1	RBM8A
0	0.340096912997014	0.433	0.276	0	1	YY1
0	0.338868867950994	0.423	0.271	0	1	ANAPC5
0	0.338563028992615	0.826	0.688	0	1	ARPC3
0	0.338414223759571	0.605	0.449	0	1	SYF2
0	0.338340151924234	0.331	0.199	0	1	NOP56
0	0.33687879944081	0.323	0.189	0	1	KAT6A
0	0.336766800931098	0.553	0.386	0	1	DBI
0	0.336629822242924	0.608	0.443	0	1	NDUFA13
0	0.336401249413879	0.287	0.15	0	1	SIPA1
0	0.336381795513282	0.464	0.329	0	1	EIF1AX
0	0.335837717702272	0.261	0.137	0	1	MPLKIP
0	0.335711050867827	0.287	0.154	0	1	TERF1
0	0.335655688266849	0.256	0.13	0	1	SRM
0	0.335277108608416	0.289	0.158	0	1	PSMD3
0	0.334888065054603	0.404	0.27	0	1	USP34
0	0.334710418473413	0.266	0.141	0	1	LUC7L
0	0.334292127621041	0.749	0.616	0	1	MORF4L1
0	0.334196487445621	0.272	0.149	0	1	SETD5
0	0.334131217480479	0.273	0.148	0	1	MRPL28
0	0.333411576301119	0.333	0.196	0	1	SLBP
0	0.333088604379121	0.251	0.129	0	1	YIPF3
0	0.332459834983723	0.455	0.301	0	1	HSPD1
0	0.332186152395047	0.252	0.124	0	1	VEZF1
0	0.332009964708804	0.587	0.392	0	1	RAC1
0	0.330789447100137	0.314	0.183	0	1	G3BP1
0	0.330695985265009	0.447	0.29	0	1	CCT2
0	0.330428106080819	0.269	0.139	0	1	ATP6AP1
0	0.329741861159109	0.478	0.328	0	1	DNAJC8
0	0.329501421408816	0.453	0.312	0	1	TMEM230
0	0.329229931476327	0.266	0.139	0	1	CYTH4
0	0.328596230262786	0.712	0.575	0	1	EIF3L
0	0.328386182502315	0.314	0.178	0	1	FIP1L1
0	0.328299627600764	0.285	0.161	0	1	PSENEN
0	0.328291367508787	0.494	0.346	0	1	VPS28
0	0.328151380969669	0.255	0.131	0	1	MAP2K2
0	0.328015572702509	0.64	0.495	0	1	GTF3A
0	0.32791376922735	0.274	0.148	0	1	NMI
0	0.327027822071467	0.353	0.214	0	1	C1orf43
0	0.326643224831282	0.309	0.173	0	1	MPG
0	0.32658204710477	0.313	0.193	0	1	PIM3
0	0.326328128895342	0.295	0.168	0	1	PPM1B
0	0.325801174733187	0.25	0.133	0	1	PYCR2
0	0.325306331742891	0.272	0.147	0	1	MGAT1
0	0.32424115754281	0.516	0.355	0	1	VDAC2
0	0.323410173942557	0.382	0.234	0	1	HECTD1
0	0.323194438879974	0.478	0.338	0	1	PYURF
0	0.322441405060529	0.277	0.153	0	1	IST1
0	0.322409597300031	0.386	0.245	0	1	NUTF2
0	0.321288753846868	0.275	0.147	0	1	MIDN
0	0.320955759972787	0.347	0.222	0	1	KANSL1
0	0.320691966117887	0.524	0.368	0	1	CDC37
0	0.320542100870603	0.299	0.179	0	1	SNRPD3
0	0.320226758001977	0.552	0.378	0	1	CSNK2B
0	0.319627273245761	0.377	0.236	0	1	MED30
0	0.318665419295935	0.28	0.166	0	1	PRRC2B
0	0.318293189972599	0.354	0.215	0	1	MRPL52
0	0.317957354740802	0.306	0.179	0	1	SMARCC2
0	0.317757491345237	0.314	0.183	0	1	FNIP1
0	0.317637780221831	0.506	0.352	0	1	TUFM
0	0.31748390266851	0.465	0.307	0	1	GNB2
0	0.317338066223669	0.271	0.146	0	1	PRPF38A
0	0.317151829433583	0.284	0.161	0	1	PDS5A
0	0.316709804053454	0.282	0.163	0	1	NPEPPS
0	0.316427505426727	0.318	0.189	0	1	PPM1K
0	0.316146948530899	0.271	0.159	0	1	RSRC1
0	0.316128654969549	0.316	0.192	0	1	GNAI3
0	0.315989625569977	0.343	0.205	0	1	TIMM13
0	0.315219223755317	0.53	0.375	0	1	PSMA1
0	0.314662646691031	0.297	0.177	0	1	COPZ1
0	0.31458937802261	0.263	0.133	0	1	MCTS1
0	0.314470925664227	0.415	0.275	0	1	PSMD4
0	0.312097471148395	0.263	0.144	0	1	FABP5
0	0.310689676318514	0.292	0.162	0	1	FYTTD1
0	0.310436806431457	0.549	0.394	0	1	XRCC6
0	0.31024648551416	0.251	0.136	0	1	TPGS2
0	0.309657851705823	0.313	0.185	0	1	RPAIN
0	0.308953144251403	0.273	0.164	0	1	SNRNP27
0	0.308535889383204	0.787	0.626	0	1	DUSP1
0	0.308504356151188	0.558	0.403	0	1	ARPC5
0	0.308349882607273	0.321	0.195	0	1	RSBN1L
0	0.307880552217931	0.477	0.32	0	1	RAB5C
0	0.307718406066507	0.334	0.195	0	1	PSMC6
0	0.307701721548214	0.271	0.15	0	1	HADHB
0	0.307105441729795	0.287	0.167	0	1	NDUFS4
0	0.306800152938814	0.278	0.166	0	1	OGT
0	0.306775226035453	0.316	0.193	0	1	PCMT1
0	0.306166547404033	0.497	0.347	0	1	SNRPE
0	0.305918542175323	0.908	0.821	0	1	MYL6
0	0.305193305341621	0.37	0.236	0	1	FOXN3
0	0.304123720912526	0.433	0.291	0	1	SRSF4
0	0.304029209671421	0.296	0.174	0	1	ATP6V0D1
0	0.304005192728936	0.334	0.215	0	1	SIAH2
0	0.303777837013754	0.31	0.185	0	1	PPP4R3B
0	0.302148652788066	0.399	0.256	0	1	LBR
0	0.302002564139907	0.289	0.162	0	1	NAA10
0	0.301459418401756	0.404	0.263	0	1	NUDC
0	0.301207799938412	0.398	0.266	0	1	BBX
0	0.300419834454538	0.477	0.332	0	1	RBM17
0	0.300015650249019	0.663	0.516	0	1	SERBP1
0	0.299989296914482	0.429	0.281	0	1	MOB1A
0	0.299246431556755	0.323	0.198	0	1	CCT5
0	0.299079237091876	0.466	0.323	0	1	ENY2
0	0.298750722227286	0.266	0.154	0	1	UBE2V2
0	0.298729467447951	0.881	0.828	0	1	SLC25A6
0	0.298689454003362	0.26	0.154	0	1	CHMP5
0	0.298150306626917	0.263	0.148	0	1	TDG
0	0.298128999413615	0.288	0.17	0	1	HSBP1
0	0.298097326780803	0.332	0.201	0	1	RAB8A
0	0.297791940626774	0.337	0.208	0	1	SENP6
0	0.296394350295874	0.414	0.269	0	1	SMARCA5
0	0.296288856414355	0.537	0.388	0	1	UQCRFS1
0	0.296087290730837	0.548	0.403	0	1	GPBP1
0	0.295991012084619	0.313	0.186	0	1	AKAP17A
0	0.295846079615063	0.35	0.217	0	1	RNF181
0	0.295696396573472	0.427	0.285	0	1	CCT3
0	0.294853996551755	0.518	0.368	0	1	PSMB3
0	0.294501117300427	0.308	0.188	0	1	ZNF638
0	0.294008850412742	0.36	0.234	0	1	TIAL1
0	0.293716207929006	0.908	0.855	0	1	YBX1
0	0.293101942288862	0.253	0.134	0	1	AAMP
0	0.293052157496889	0.462	0.324	0	1	PSMA2
0	0.293025329612709	0.424	0.283	0	1	TBCB
0	0.292923177917847	0.488	0.348	0	1	WTAP
0	0.292660647782821	0.362	0.232	0	1	PSMA5
0	0.292455213734634	0.34	0.213	0	1	RNASEH2C
0	0.29238225161095	0.655	0.512	0	1	GPX4
0	0.292026374021722	0.292	0.173	0	1	RAB18
0	0.291957361112959	0.436	0.288	0	1	PGLS
0	0.291641989824183	0.527	0.385	0	1	PRPF38B
0	0.291378016077326	0.262	0.154	0	1	TRAPPC3
0	0.291017626777718	0.321	0.195	0	1	TRIM22
0	0.290918886080487	0.773	0.655	0	1	NCL
0	0.289778459906623	0.27	0.156	0	1	TM9SF2
0	0.289494161595926	0.257	0.144	0	1	ACTR10
0	0.287836245586253	0.345	0.216	0	1	ACIN1
0	0.28763287146987	0.311	0.188	0	1	CDC5L
0	0.287510777269227	0.41	0.278	0	1	PSMA3-AS1
0	0.286644581455449	0.317	0.181	0	1	NBEAL1
0	0.286141438175288	0.68	0.534	0	1	UBL5
0	0.285497953590508	0.273	0.162	0	1	PIH1D1
0	0.285353784992537	0.307	0.179	0	1	SUPT16H
0	0.285111333282182	0.268	0.149	0	1	DNPEP
0	0.284840508346635	0.51	0.372	0	1	NDUFB4
0	0.28482454613085	0.251	0.144	0	1	PAIP1
0	0.284768842436414	0.388	0.244	0	1	LAMP1
0	0.284546955260062	0.353	0.226	0	1	PTBP1
0	0.284461261205684	0.331	0.215	0	1	EIF3J
0	0.284370893844314	0.256	0.152	0	1	PUM2
0	0.282602478688208	0.258	0.152	0	1	DHX15
0	0.282301037984604	0.252	0.144	0	1	ATP6V1E1
0	0.281875824318356	0.467	0.326	0	1	EIF3I
0	0.28139192771893	0.259	0.147	0	1	PKN1
0	0.281192715277718	0.363	0.235	0	1	UBE3A
0	0.281099563612481	0.627	0.468	0	1	SRSF10
0	0.2807054677029	0.271	0.166	0	1	ETFA
0	0.280244691438116	0.272	0.161	0	1	TMEM259
0	0.280112885488366	0.257	0.155	0	1	ADI1
0	0.278596810461132	0.306	0.19	0	1	QARS
0	0.278585011290208	0.867	0.789	0	1	CCNI
0	0.278066238608581	0.297	0.165	0	1	EBPL
0	0.277861623179212	0.472	0.333	0	1	PRPF40A
0	0.277674666363727	0.309	0.194	0	1	SDHC
0	0.276744690848484	0.256	0.152	0	1	MOB4
0	0.275330951299832	0.307	0.19	0	1	SMS
0	0.275200846486816	0.325	0.199	0	1	FNTA
0	0.273940893924539	0.322	0.198	0	1	PSMD13
0	0.272238883748671	0.28	0.166	0	1	HTATSF1
0	0.272109726397558	0.322	0.204	0	1	PSMD2
0	0.271928696227041	0.33	0.207	0	1	SSR1
0	0.271225356109294	0.261	0.151	0	1	MRPS5
0	0.270693208971409	0.283	0.172	0	1	ARPP19
0	0.270561061199447	0.281	0.161	0	1	EIF1AY
0	0.268707416801185	0.252	0.137	0	1	GLRX3
0	0.268540529811187	0.38	0.251	0	1	MAX
0	0.268165188102801	0.295	0.165	0	1	CAPNS1
0	0.266816239716677	0.27	0.159	0	1	SEC13
0	0.264454053173598	0.34	0.21	0	1	KDELR1
0	0.26239157279404	0.271	0.157	0	1	PSMC4
0	0.26063484429945	0.252	0.15	0	1	CCS
0	0.259464515660857	0.265	0.16	0	1	VBP1
0	0.258537521464736	0.358	0.234	0	1	PUF60
0	0.257654401633373	0.259	0.149	0	1	HOOK3
0	0.257374028306551	0.309	0.195	0	1	DARS
0	0.257237359608985	0.447	0.31	0	1	PSMD8
0	0.256309168149284	0.429	0.289	0	1	BCAP31
0	0.256229909426013	0.296	0.184	0	1	TSN
0	0.255436608745106	0.278	0.165	0	1	DCTN2
0	0.255007277836113	0.29	0.172	0	1	CDC123
0	0.254473905369444	0.285	0.171	0	1	RBPJ
0	0.254003509070553	0.266	0.154	0	1	COPB1
0	0.253684254944631	0.297	0.185	0	1	NUB1
0	0.253116682381361	0.266	0.157	0	1	SF3B4
0	0.252957069917133	0.321	0.203	0	1	PIAS1
0	0.252092607857584	0.294	0.17	0	1	RILPL2
0	0.252009015517649	0.257	0.15	0	1	MLEC
9.40680258138363e-308	0.283240127693573	0.34	0.221	2.762966054204e-303	1	ATF7IP2
7.37164167789294e-306	0.258569984766643	0.446	0.31	2.16519859363071e-301	1	PSMB10
1.7366060271165e-305	0.262287781692926	0.302	0.192	5.10075922284659e-301	1	EIF4E
3.74800096097104e-305	0.290492827278162	0.423	0.292	1.10086284225641e-300	1	NIPBL
5.56193575350714e-305	0.299183682275789	0.854	0.786	1.63365176952012e-300	1	HSP90AA1
1.74293223625626e-304	0.297602712653179	0.687	0.551	5.1193405643319e-300	1	SRSF11
5.61003846458038e-303	0.294416825941776	0.745	0.622	1.64778049781655e-298	1	HNRNPU
7.11508968826672e-302	0.30427805207446	0.478	0.348	2.0898441432377e-297	1	SEPT7
2.27139135534639e-301	0.265343805289979	0.619	0.47	6.67153068892343e-297	1	ENO1
2.49676357684606e-301	1.60195771243874	0.417	0.328	7.33349397791225e-297	1	MTRNR2L12
1.39221677444843e-300	0.295564876382362	0.334	0.22	4.08921910990994e-296	1	CGGBP1
1.52329096612492e-300	0.275241223002169	0.495	0.357	4.4742102257021e-296	1	ENSA
2.10039055604556e-300	0.304816726121797	0.519	0.38	6.169267141217e-296	1	EIF1B
4.21715529443153e-299	0.270599017600001	0.425	0.297	1.23866285308043e-294	1	OCIAD1
5.4791846306558e-298	0.264335632050254	0.286	0.178	1.60934610971622e-293	1	SPG7
7.20146796477904e-298	0.323608160736073	0.259	0.159	2.1152151706149e-293	1	SINHCAF
1.22870060557951e-296	0.29217683321062	0.288	0.18	3.60893941870813e-292	1	CDK13
6.47843359453815e-295	0.37494147950882	0.517	0.383	1.90284551538775e-290	1	CLK1
2.56927744994206e-290	0.272541408610165	0.256	0.155	7.54648172596983e-286	1	SPEN
3.74965646346539e-289	0.258896004061421	0.342	0.228	1.10134909644905e-284	1	PSMB2
9.49394957879668e-288	0.251238773481825	0.271	0.168	2.78856287028416e-283	1	NUTM2B-AS1
1.18656219598583e-287	0.259571776178505	0.312	0.2	3.48517048204958e-283	1	TTC17
1.28244638199526e-287	0.271115113369189	0.272	0.169	3.76680151319647e-283	1	PARP14
4.11097438151013e-287	0.260054910128272	0.292	0.186	1.20747539533716e-282	1	FAM32A
1.28579553666382e-286	0.266707042273149	0.379	0.258	3.77663865028898e-282	1	DBNL
1.49477799917703e-285	0.262762888947053	0.363	0.244	4.39046193918277e-281	1	MAPRE1
5.78700678735234e-285	0.251649421789343	0.358	0.24	1.69975963358113e-280	1	COPS6
8.54013064650169e-285	0.250835056711784	0.3	0.192	2.50840717349048e-280	1	RAB1A
2.19861750348962e-284	0.253169566187905	0.302	0.196	6.45777933124971e-280	1	NDUFB3
8.35907584165781e-284	0.271462899823835	0.263	0.162	2.45522775621173e-279	1	BOD1L1
4.86117098202053e-283	0.253444357299792	0.489	0.354	1.42782314083907e-278	1	CMPK1
1.22831870668753e-282	0.262605021334928	0.317	0.207	3.60781770528261e-278	1	OS9
5.53943469035447e-282	0.290026130718165	0.5	0.366	1.62704275725091e-277	1	AKAP9
2.84773404003755e-281	0.263091731529915	0.62	0.484	8.36436442239829e-277	1	RBM25
1.88630894815027e-280	0.288814166496008	0.576	0.447	5.54046664250698e-276	1	NEDD8
4.65224321317345e-279	0.281628421871136	0.459	0.324	1.36645687657331e-274	1	IQGAP1
1.03134479718353e-277	0.252974771796381	0.322	0.212	3.02926593828746e-273	1	EIF6
5.95652417231887e-276	0.252855253733614	0.362	0.244	1.7495502798935e-271	1	RBM4
3.1698073829764e-275	0.264471204308071	0.283	0.179	9.31035824527828e-271	1	PKN2
3.23814838475572e-274	0.253829502306908	0.379	0.259	9.51108943570451e-270	1	CNOT7
4.23823342557348e-274	0.265173763414238	0.564	0.432	1.24485392175944e-269	1	UQCR10
1.09096462337213e-269	0.256130674657415	0.64	0.505	3.20438129176862e-265	1	ST13
2.49090700770925e-266	0.26145267244048	0.253	0.157	7.31629206304362e-262	1	WDR74
2.07703021271314e-264	0.264702647860852	0.502	0.379	6.10065314078102e-260	1	EIF2S3
9.28347593898408e-262	0.250214316950373	0.413	0.29	2.7267425527984e-257	1	DPP7
3.03089500658999e-261	0.282326174345937	0.477	0.348	8.90234481335611e-257	1	CHD1
4.04064822541074e-258	0.267898680844272	0.415	0.299	1.18681919676764e-253	1	PSMC5
3.45966801196334e-255	0.278233493818797	0.464	0.342	1.01617368847387e-250	1	SNRPB2
1.41508697291427e-253	0.276684983874895	0.371	0.26	4.15639345684378e-249	1	CAPZA2
3.89577133823927e-253	0.278938310188393	0.799	0.681	1.14426595746764e-248	1	CXCR4
1.01371924899265e-251	0.258444792474659	0.483	0.356	2.97749617814122e-247	1	PAK2
8.27359901589766e-246	0.256229459916596	0.492	0.367	2.43012150294946e-241	1	CSNK1A1
1.55291575791588e-244	0.251095722126586	0.288	0.189	4.56122416415052e-240	1	DCP2
1.10866004323972e-241	0.343213156922035	0.814	0.748	3.25635627900369e-237	1	TSC22D3
3.29010278997436e-239	0.250770197210892	0.562	0.435	9.66368991471268e-235	1	SNU13
2.28128426012734e-231	0.288805019075325	0.571	0.453	6.70058812884603e-227	1	ISG20
2.59452728773185e-219	0.263866582216252	0.503	0.389	7.620645549526e-215	1	C4orf3
1.13979856586649e-218	0.593694658070849	0.317	0.232	3.34781634766306e-214	1	HIST1H1D
4.0110885304863e-216	0.251020903068053	0.475	0.356	1.17813692317444e-211	1	CD47
4.40745121423842e-161	0.294516153674051	0.603	0.5	1.29455657064611e-156	1	ELF1
7.99049859366168e-113	0.271898709407905	0.845	0.78	2.34696924693031e-108	1	CD52
0	2.1987601281084	0.427	0.046	0	2	GZMK
0	2.00234422913786	0.642	0.17	0	2	DUSP2
0	2.00154597156204	0.773	0.205	0	2	CCL5
0	1.96345619461298	0.692	0.297	0	2	TNFAIP3
0	1.81348663312323	0.808	0.305	0	2	IL32
0	1.69645528564988	0.717	0.483	0	2	ZFP36
0	1.53216610263296	0.488	0.175	0	2	NR4A2
0	1.43647171397822	0.923	0.747	0	2	ZFP36L2
0	1.43098250267288	0.439	0.1	0	2	CD8A
0	1.41020734831218	0.333	0.102	0	2	KLRB1
0	1.40383681590813	0.832	0.314	0	2	CD3E
0	1.30425034486642	0.851	0.643	0	2	JUNB
0	1.30391970069785	0.559	0.187	0	2	SPOCK2
0	1.27950021780922	0.634	0.27	0	2	EML4
0	1.278816099962	0.731	0.586	0	2	NFKBIA
0	1.25404961688709	0.606	0.171	0	2	CST7
0	1.22231398098122	0.251	0.121	0	2	IFIT2
0	1.19986738142192	0.25	0.092	0	2	LMNA
0	1.19623193997036	0.349	0.144	0	2	RGS1
0	1.16973714334399	0.579	0.223	0	2	ARL4C
0	1.15699075945484	0.835	0.424	0	2	SRGN
0	1.14231289318886	0.634	0.356	0	2	IL7R
0	1.13374517396105	0.255	0.081	0	2	OASL
0	1.13011994296389	0.397	0.148	0	2	LYAR
0	1.11180703163182	0.792	0.687	0	2	JUN
0	1.1114458039359	0.438	0.221	0	2	TSPYL2
0	1.10749504709979	0.737	0.313	0	2	CD3D
0	1.10528044320923	0.401	0.119	0	2	GZMA
0	1.09339925912679	0.599	0.351	0	2	PIK3R1
0	1.08400489658337	0.343	0.114	0	2	GABARAPL1
0	1.08239849898759	0.443	0.345	0	2	PMAIP1
0	1.06817820054632	0.393	0.177	0	2	TUBA4A
0	1.06459276885549	0.463	0.229	0	2	MT2A
0	1.05996740171331	0.984	0.876	0	2	BTG1
0	1.05042910011972	0.608	0.225	0	2	CTSW
0	1.04156318708617	0.533	0.296	0	2	DNAJB1
0	1.03320154882811	0.827	0.431	0	2	IFITM1
0	1.03209265287254	0.374	0.116	0	2	PCED1B-AS1
0	1.0248383324269	0.992	0.938	0	2	HLA-A
0	1.01328473461909	0.479	0.222	0	2	AHNAK
0	0.987861923099728	0.35	0.136	0	2	ZNF331
0	0.985206385453022	0.336	0.106	0	2	CD8B
0	0.983319824226656	0.541	0.212	0	2	GZMM
0	0.97929098835417	0.741	0.525	0	2	CD69
0	0.976131724298759	0.561	0.266	0	2	ANXA1
0	0.946025468755569	0.505	0.226	0	2	SYNE2
0	0.945336057769802	0.309	0.087	0	2	LIME1
0	0.936946591726234	0.494	0.268	0	2	IDS
0	0.936800687084898	0.296	0.074	0	2	GATA3
0	0.926732117961579	0.259	0.102	0	2	BHLHE40
0	0.926114941457056	0.33	0.194	0	2	RGCC
0	0.924068423300014	0.741	0.481	0	2	HCST
0	0.912071028874964	0.596	0.344	0	2	LITAF
0	0.90872895700822	0.642	0.462	0	2	HSPA5
0	0.90745943135902	0.286	0.111	0	2	PTPRCAP
0	0.905040903477322	0.283	0.072	0	2	KLRG1
0	0.903562826693562	0.516	0.284	0	2	SELENOK
0	0.903272720224878	0.262	0.145	0	2	CMC1
0	0.894615371762033	0.434	0.222	0	2	RNF125
0	0.890466754279217	0.559	0.224	0	2	CD3G
0	0.889458653834015	0.996	0.965	0	2	HLA-B
0	0.881668155196589	0.605	0.349	0	2	CRIP1
0	0.878272130108369	0.406	0.178	0	2	FYN
0	0.877365260618884	0.796	0.541	0	2	PTPRC
0	0.872055963819384	0.42	0.235	0	2	SLC2A3
0	0.868897656156141	0.685	0.437	0	2	CD44
0	0.863617380374513	0.829	0.677	0	2	CXCR4
0	0.856445356478353	0.374	0.132	0	2	RORA
0	0.853794951396508	0.412	0.168	0	2	CD2
0	0.850233978947307	0.387	0.236	0	2	TRAC
0	0.845444879561964	0.498	0.314	0	2	DDIT4
0	0.838625017295066	0.552	0.299	0	2	TRBC2
0	0.835915815905902	0.343	0.128	0	2	RUNX3
0	0.830046056626906	0.41	0.211	0	2	ITM2A
0	0.827519479000116	0.715	0.351	0	2	S100A10
0	0.818613179732816	0.399	0.23	0	2	CCNH
0	0.817101661977268	0.686	0.401	0	2	CD48
0	0.816063691031019	0.277	0.118	0	2	CREM
0	0.812168153453107	0.305	0.105	0	2	SYTL3
0	0.810797282687528	0.319	0.142	0	2	PTGER4
0	0.809016311507028	0.914	0.816	0	2	PNRC1
0	0.799308602716738	0.304	0.114	0	2	PLAAT4
0	0.795047520229287	0.302	0.152	0	2	CORO7
0	0.789021473036671	0.578	0.342	0	2	STK17A
0	0.787357786874449	0.471	0.244	0	2	GAS5
0	0.781450606578525	0.733	0.64	0	2	DUSP1
0	0.777612702703837	0.765	0.632	0	2	KLF6
0	0.776572024540714	0.293	0.095	0	2	TENT5C
0	0.776414984106451	0.911	0.765	0	2	CALM1
0	0.759363800122024	0.355	0.2	0	2	FAM177A1
0	0.755303856158076	1	0.996	0	2	B2M
0	0.753408572723355	0.289	0.091	0	2	TC2N
0	0.752768039724569	0.81	0.664	0	2	FXYD5
0	0.751308993187053	0.371	0.219	0	2	RNF19A
0	0.745011019781821	0.442	0.311	0	2	HIST1H1E
0	0.738288497210049	0.576	0.358	0	2	LEPROTL1
0	0.736215480428761	0.727	0.609	0	2	SRSF7
0	0.733578312261526	0.357	0.23	0	2	CSRNP1
0	0.728504429613888	0.269	0.104	0	2	TIPARP
0	0.727596085215204	0.511	0.345	0	2	PPP2R5C
0	0.721316438962673	0.62	0.272	0	2	NKG7
0	0.720956932408119	0.327	0.12	0	2	CD6
0	0.7198248941161	0.904	0.777	0	2	SARAF
0	0.717710466816981	0.828	0.508	0	2	S100A4
0	0.708366194174797	0.288	0.149	0	2	CDK17
0	0.707919931758223	0.477	0.248	0	2	LCK
0	0.707306830231722	0.841	0.673	0	2	VIM
0	0.706717483530921	0.328	0.133	0	2	CD96
0	0.705672620331752	0.706	0.548	0	2	DDX24
0	0.704324291835502	0.463	0.241	0	2	ETS1
0	0.702631301341991	0.317	0.133	0	2	IL10RA
0	0.698616889466844	0.444	0.336	0	2	SQSTM1
0	0.698230065151831	0.461	0.307	0	2	TGFB1
0	0.697485259864579	0.501	0.418	0	2	BTG2
0	0.695835686723748	0.581	0.39	0	2	IL2RG
0	0.690173540762022	0.991	0.954	0	2	HLA-C
0	0.688514319551584	0.559	0.294	0	2	CD7
0	0.676095160417299	0.769	0.66	0	2	MT-ND4L
0	0.673618094582867	0.57	0.433	0	2	KLF2
0	0.672042628636486	0.288	0.15	0	2	PDE4D
0	0.670654988318919	0.475	0.349	0	2	MYH9
0	0.667435942495393	0.435	0.282	0	2	PDCD4
0	0.661459539772985	0.331	0.156	0	2	PARP8
0	0.658892509529837	0.435	0.294	0	2	MT-ATP8
0	0.652219953449743	0.576	0.512	0	2	YPEL5
0	0.649068370013335	0.99	0.977	0	2	FTH1
0	0.642687204224226	0.424	0.308	0	2	ADGRE5
0	0.638876476580379	0.996	0.982	0	2	EIF1
0	0.633944652942594	0.34	0.148	0	2	SKAP1
0	0.62702136756072	0.358	0.185	0	2	PRKCH
0	0.619564829236398	0.374	0.221	0	2	SEPTIN7
0	0.616255385206113	0.956	0.903	0	2	UBC
0	0.61522592698727	0.359	0.166	0	2	LAT
0	0.609137741980823	0.312	0.13	0	2	BCL11B
0	0.608692907543954	0.251	0.087	0	2	STAT4
0	0.598154384957802	0.381	0.236	0	2	ATP6V0C
0	0.590344079937936	0.268	0.127	0	2	GPR183
0	0.590241917457387	0.954	0.868	0	2	HLA-E
0	0.586019810083295	0.366	0.216	0	2	TLE5
0	0.585454830599756	0.309	0.17	0	2	SNHG5
0	0.585399616876057	0.311	0.187	0	2	HERPUD2
0	0.574067506549193	0.311	0.145	0	2	FLT3LG
0	0.572455137928195	0.464	0.331	0	2	CNN2
0	0.570497618584324	0.314	0.181	0	2	OPTN
0	0.565280033414713	0.278	0.137	0	2	CAPN2
0	0.565146665773008	0.481	0.355	0	2	FNBP1
0	0.565113208933518	0.848	0.752	0	2	PPDPF
0	0.56388944408069	0.525	0.405	0	2	SBDS
0	0.560332815265246	0.346	0.197	0	2	TRBC1
0	0.557329441689098	0.478	0.334	0	2	HLA-F
0	0.557073960449358	0.838	0.743	0	2	TSC22D3
0	0.552230589411947	0.952	0.891	0	2	RPL17
0	0.550934128255417	0.467	0.362	0	2	REL
0	0.548683863649636	0.573	0.448	0	2	STK17B
0	0.548621880626294	0.372	0.228	0	2	PAXX
0	0.54377887176578	0.856	0.79	0	2	RPL36AL
0	0.542874755482332	0.272	0.134	0	2	FKBP11
0	0.541908931497526	0.477	0.361	0	2	ID2
0	0.541360360704197	0.558	0.456	0	2	IRF1
0	0.536874785461615	0.269	0.174	0	2	SURF4
0	0.52375907574764	0.622	0.492	0	2	C12orf57
0	0.52287152760237	0.37	0.223	0	2	SNHG6
0	0.521176145909394	0.327	0.212	0	2	CDKN1B
0	0.520249643081422	0.255	0.13	0	2	PITPNC1
0	0.515082480883068	0.265	0.158	0	2	RELB
0	0.513324689226578	0.578	0.379	0	2	EEF1G
0	0.509512992818586	0.429	0.308	0	2	CDC42SE2
0	0.509026280618921	0.99	0.971	0	2	MT-CYB
0	0.506292189592782	0.257	0.117	0	2	DOK2
0	0.505252864216926	0.438	0.295	0	2	CYTIP
0	0.502802172702403	0.54	0.456	0	2	GSTK1
0	0.50251606556087	0.283	0.161	0	2	CCSER2
0	0.499405421718575	0.477	0.383	0	2	AKAP13
0	0.496776737774829	0.25	0.156	0	2	ZBTB1
0	0.495617802170621	0.339	0.229	0	2	GNG2
0	0.492870581763694	0.438	0.309	0	2	CAST
0	0.492277093218205	0.417	0.32	0	2	WIPF1
0	0.492080981486731	0.457	0.348	0	2	RHOH
0	0.490964243778047	0.298	0.187	0	2	PHF1
0	0.490203923889464	0.428	0.333	0	2	G3BP2
0	0.485560580081329	0.251	0.147	0	2	SYNE1
0	0.481225138427087	0.359	0.23	0	2	FLNA
0	0.474044612563186	0.395	0.292	0	2	MBP
0	0.471854112410171	0.264	0.162	0	2	TTC39C
0	0.469944470891537	0.664	0.548	0	2	PPIB
0	0.469834958650411	0.466	0.354	0	2	CIB1
0	0.466899716254334	0.261	0.162	0	2	LCP2
0	0.466770166064726	0.554	0.376	0	2	FYB1
0	0.459556184638509	0.387	0.242	0	2	BIN2
0	0.458274559503244	0.524	0.427	0	2	LCP1
0	0.452672175662723	0.998	0.988	0	2	RPL30
0	0.449896349024153	0.764	0.68	0	2	YWHAZ
0	0.44941028168193	0.62	0.496	0	2	JAK1
0	0.446809349802997	0.38	0.27	0	2	HERPUD1
0	0.441675312581941	0.25	0.153	0	2	RNF166
0	0.440213476028654	0.278	0.144	0	2	CAMK4
0	0.436143541988467	0.891	0.798	0	2	SH3BGRL3
0	0.435341842118254	0.375	0.19	0	2	CD247
0	0.434928576325704	0.403	0.301	0	2	STAT3
0	0.434646759832879	0.516	0.421	0	2	ANKRD12
0	0.434204994658298	0.451	0.335	0	2	ICAM3
0	0.432957013526655	0.333	0.214	0	2	MCUB
0	0.422632352696017	0.332	0.228	0	2	SELENOW
0	0.422356848678948	0.746	0.696	0	2	MYL12A
0	0.419744384421047	0.444	0.309	0	2	PIK3IP1
0	0.413767355411668	0.345	0.218	0	2	GIMAP7
0	0.413147110095022	0.916	0.873	0	2	PFN1
0	0.406014853383551	0.655	0.598	0	2	DAZAP2
0	0.402831133068635	0.848	0.808	0	2	MT-ND5
0	0.40110149449793	0.601	0.533	0	2	EPC1
0	0.400277771168066	0.263	0.157	0	2	ZAP70
0	0.392776521888448	0.987	0.965	0	2	H3F3B
0	0.387172097316821	0.326	0.209	0	2	TCF7
0	0.379332304184407	0.686	0.618	0	2	PRRC2C
0	0.377293207921213	0.651	0.529	0	2	EMP3
0	0.376527622722156	0.631	0.571	0	2	SSR2
0	0.374666980837324	0.85	0.778	0	2	TOMM7
0	0.37162238361964	0.723	0.655	0	2	VAMP2
0	0.371512218526504	0.965	0.932	0	2	EEF1D
0	0.368259695233457	0.999	0.991	0	2	RPL28
0	0.367141710099013	0.511	0.347	0	2	ITGB2
0	0.356386669238668	0.56	0.454	0	2	LY6E
0	0.35621885211383	0.999	0.995	0	2	RPS12
0	0.353555256786389	0.578	0.438	0	2	LSP1
0	0.347974559403923	0.995	0.973	0	2	RPL14
0	0.343396417037874	0.999	0.993	0	2	RPS3
0	0.326996452262872	0.806	0.777	0	2	ITM2B
0	0.32665811566046	1	0.998	0	2	EEF1A1
0	0.322087359400786	0.999	0.987	0	2	RPS14
0	0.310760436598001	0.729	0.578	0	2	CD99
0	0.304511474091833	0.979	0.95	0	2	RPS21
0	0.299839150648204	0.439	0.296	0	2	COTL1
0	0.298935880592767	0.825	0.778	0	2	TXNIP
0	0.289979189780231	0.995	0.984	0	2	FAU
0	0.287584719301631	0.993	0.972	0	2	RPL7A
0	0.279083726849892	0.829	0.779	0	2	HINT1
0	0.265966881631051	0.833	0.563	0	2	S100A6
0	0.255695567269624	0.999	0.994	0	2	RPLP1
1.99620800318681e-305	0.411534847104941	0.416	0.314	5.86326214696031e-301	2	CLEC2B
1.20073664948198e-304	0.38137268724837	0.631	0.574	3.52680368685846e-300	2	GUK1
3.23850372252327e-295	0.570538300638771	0.424	0.331	9.51213313379534e-291	2	GADD45B
9.8181364506595e-293	0.370772566296476	0.525	0.434	2.88378303828771e-288	2	STK4
1.25824368225726e-283	0.287566007244777	0.636	0.555	3.69571334352603e-279	2	IFITM2
9.10337690422478e-283	0.38125742822612	0.571	0.491	2.6738438643089e-278	2	EVL
1.4108143992725e-282	0.355732341944157	0.656	0.6	4.14384405354318e-278	2	KMT2E
8.73920962864343e-275	0.356592621519273	0.563	0.463	2.56688065212515e-270	2	TAGLN2
1.3361071181109e-262	0.373732678054677	0.58	0.514	3.92441382731533e-258	2	MBNL1
2.32505531633677e-259	0.422031091001294	0.512	0.431	6.82915247514437e-255	2	EZR
4.92935539918583e-259	0.32071703681233	0.585	0.488	1.44785026784886e-254	2	TRIR
8.11265061186415e-249	0.439764427756294	0.324	0.241	2.38284773771674e-244	2	BCAS2
3.04983850501015e-248	0.47970028323061	0.27	0.189	8.95798565691581e-244	2	CLDND1
2.31752086572656e-242	0.3807651955993	0.268	0.185	6.80702228681204e-238	2	DHRS7
1.17355123310966e-239	0.349072225692339	0.295	0.205	3.4469546818897e-235	2	C12orf75
1.19208260704608e-237	0.398340845063185	0.462	0.394	3.50138503341574e-233	2	C9orf78
1.80252004297502e-236	0.408045103984397	0.359	0.275	5.29436187022623e-232	2	EMB
1.59418956769907e-235	0.388373099449635	0.481	0.406	4.68245359824572e-231	2	PPP1R2
6.6661455503359e-234	0.395957889619173	0.332	0.249	1.95798027104466e-229	2	REX1BD
1.47186982029371e-233	0.359317846739477	0.259	0.175	4.3231760361667e-229	2	MYO1F
1.01314487029305e-230	0.412154777227003	0.359	0.28	2.97580911302474e-226	2	ARHGAP15
8.2131191603786e-229	0.439732502967157	0.302	0.221	2.4123573597864e-224	2	P2RY8
2.05782643882413e-228	0.383941821564824	0.313	0.23	6.04424781611423e-224	2	CFLAR
6.93706990523312e-226	0.369276146941284	0.463	0.385	2.03755617256507e-221	2	ACAP1
1.0560225676628e-225	0.320509920994856	0.655	0.62	3.10174948573919e-221	2	MYL12B
6.93979639275624e-218	0.364084833989962	0.526	0.47	2.03835699648036e-213	2	TOMM20
2.97973220528494e-216	0.379000789465003	0.472	0.412	8.75206943336293e-212	2	KRTCAP2
1.25502487705098e-213	0.327277115216341	0.251	0.166	3.68625906887415e-209	2	SEPTIN9
1.5655782734465e-208	0.451920338825848	0.418	0.347	4.59841650476705e-204	2	MCL1
1.66619124474113e-207	0.352092668715913	0.328	0.246	4.89393692405365e-203	2	CYTH1
1.24251995216876e-206	0.310960554850266	0.673	0.619	3.64952960351007e-202	2	CORO1A
3.20674001995983e-206	0.371375177867038	0.264	0.188	9.41883678662601e-202	2	RHOF
2.59829860027314e-201	0.417385630771262	0.286	0.212	7.63172264872228e-197	2	AKNA
3.9934567581021e-201	0.454132052225195	0.25	0.179	1.17295811898975e-196	2	NINJ1
1.1987013060439e-197	0.591439229503628	0.334	0.263	3.52082547611215e-193	2	NFKBIZ
1.53132242097561e-196	0.380422522343255	0.285	0.21	4.49780021488957e-192	2	RNF149
2.74435107460791e-190	0.288258314561609	0.266	0.187	8.06070797633837e-186	2	VSIR
9.2222663397832e-190	0.274522817376968	0.693	0.653	2.70876406932112e-185	2	RPS4Y1
6.56391432559075e-185	0.373665765535625	0.252	0.179	1.92795291571252e-180	2	TAGAP
8.80512684115186e-185	0.277243396509414	0.737	0.705	2.58624185578312e-180	2	FUS
3.08454934351828e-184	0.374640292828772	0.557	0.501	9.0599383317819e-180	2	LDHA
1.81598362473561e-182	0.30874398092068	0.68	0.643	5.33390710257344e-178	2	RBM3
4.13658948798251e-181	0.30252439539525	0.537	0.478	1.21499906441022e-176	2	SMCHD1
1.10169684146504e-180	0.326150657863297	0.625	0.588	3.23590396275111e-176	2	YWHAB
1.66833846584971e-176	0.343933458182857	0.511	0.469	4.90024374189377e-172	2	SF3B5
1.9730087200795e-176	0.378992512630405	0.369	0.299	5.7951212126175e-172	2	KLF3
1.11323525604623e-175	0.39429318009477	0.637	0.579	3.26979459405897e-171	2	LTB
8.47823100755915e-175	0.295939671932696	0.589	0.551	2.49022601154027e-170	2	GPSM3
5.6882706038523e-174	0.332652585488817	0.475	0.415	1.6707588417635e-169	2	RNF213
4.23395284757078e-173	0.314986198256635	0.39	0.316	1.24359663038849e-168	2	NDFIP1
9.2617305557966e-171	0.418200502319967	0.368	0.312	2.72035549884858e-166	2	MAPK1IP1L
3.82492033028221e-170	0.50265761800532	0.309	0.245	1.12345559941049e-165	2	IFRD1
2.77709923283189e-165	0.350806281962859	0.562	0.528	8.15689586667383e-161	2	RAC2
4.38231538417459e-165	0.404367876943495	0.464	0.42	1.28717367463976e-160	2	DNAJB6
2.54653475307419e-161	0.35692931556591	0.34	0.278	7.47968187672951e-157	2	RAP1A
2.01210443465559e-152	0.338590212412575	0.384	0.323	5.9099531454704e-148	2	ARHGEF1
8.15597501470178e-150	0.2941033653431	0.517	0.472	2.39557298131821e-145	2	PDIA3
3.21745039936126e-149	0.390044556714862	0.27	0.212	9.45029531300389e-145	2	EMD
6.00119212215003e-149	0.408007749299409	0.298	0.235	1.76267015011791e-144	2	DDX3Y
5.07527781648339e-147	0.318162179319463	0.423	0.362	1.4907106002575e-142	2	SLC38A1
3.90387307159483e-146	0.290269460105052	0.617	0.592	1.14664559858883e-141	2	SRRM2
1.57214323703546e-142	0.250181062932404	0.908	0.906	4.61769911582056e-138	2	PABPC1
4.40719636937927e-142	0.274022696163504	0.35	0.284	1.29448171761408e-137	2	OCIAD2
1.79038762932007e-141	0.268742872276802	0.553	0.513	5.25872654483892e-137	2	ELF1
6.70227096572781e-140	0.325422810998878	0.299	0.237	1.96859102805357e-135	2	ANXA6
1.64232573769568e-138	0.325004714769683	0.252	0.192	4.82383915675974e-134	2	SLC9A3R1
1.76176024395694e-138	0.348731247753121	0.298	0.239	5.17464218855031e-134	2	KIF2A
3.64736288144967e-135	0.334708696270442	0.257	0.198	1.0713034255394e-130	2	CNOT6L
2.50594061151672e-134	0.285599200690224	0.407	0.347	7.3604487641469e-130	2	ATP5IF1
6.89497895622591e-133	0.273394143223917	0.38	0.31	2.02519321902268e-128	2	RNASEK
5.40056845702505e-128	0.250749700353686	0.641	0.621	1.5862549671974e-123	2	SRRM1
3.14147199475019e-125	0.29187250613742	0.564	0.543	9.22713154298027e-121	2	EIF4B
3.41327904144241e-125	0.303385747197616	0.512	0.478	1.00254832005246e-120	2	TCF25
1.51444411481771e-121	0.47820525908798	0.396	0.356	4.44822525404256e-117	2	ZC3HAV1
2.8246610533823e-121	0.298512965777903	0.277	0.214	8.2965944459945e-117	2	CD27
1.10291794590453e-120	0.277451810237314	0.299	0.237	3.23949059071079e-116	2	ANKRD44
5.73652861158614e-119	0.348950602871676	0.349	0.306	1.68493318379508e-114	2	HSPA9
6.4666874719656e-114	0.260994403084448	0.394	0.34	1.89939544426573e-109	2	NSD3
1.65561276567553e-112	0.345774757729434	0.282	0.235	4.86286581534217e-108	2	SLC3A2
2.88562883847264e-112	0.452648642687502	0.29	0.247	8.47566902436185e-108	2	ITGB1
2.89476774685253e-110	0.253057148388186	0.525	0.492	8.50251182605526e-106	2	ARID4B
3.95225327218764e-110	0.280558648996568	0.308	0.253	1.16085583110695e-105	2	CYLD
2.56351150531223e-109	0.252545829702848	0.265	0.208	7.52954599340309e-105	2	DSTN
5.40558346174875e-108	0.301370655011278	0.862	0.891	1.58772797438484e-103	2	RPS26
6.28996626731019e-108	0.28810352781461	0.274	0.219	1.84748889203435e-103	2	RBL2
6.5357904824475e-108	0.342261087618456	0.251	0.202	1.91969238050448e-103	2	ARID5A
4.21168028123228e-106	0.261065401942114	0.319	0.263	1.23705473220355e-101	2	WHAMM
9.22637946434909e-104	0.32870097751805	0.355	0.312	2.70997217626861e-99	2	ARPC5L
9.64682277122125e-103	0.825733853266928	0.629	0.61	2.8334647843631e-98	2	FOS
1.45698175691765e-102	0.333955200782711	0.262	0.216	4.27944681641853e-98	2	SERINC1
1.68312647938333e-102	0.339312183609676	0.259	0.212	4.9436790952447e-98	2	TMX4
8.27111358331382e-102	0.470120158934352	0.321	0.28	2.42939148169093e-97	2	MT-ND6
2.8638315368201e-101	0.256687569626734	0.558	0.543	8.41164598994801e-97	2	ARF1
8.2542693248319e-100	0.286861717565592	0.25	0.2	2.42444398608963e-95	2	RASSF5
3.64832096510032e-99	0.260633900031817	0.292	0.241	1.07158483386926e-94	2	SELENOT
1.700429754637e-98	0.282822144044655	0.279	0.231	4.99450227531979e-94	2	SIGIRR
1.52314314497332e-96	0.280200138448336	0.428	0.393	4.47377604541563e-92	2	HCLS1
9.02821378356492e-94	0.307081479891862	0.34	0.295	2.65176695250869e-89	2	PLP2
1.87244757803931e-93	0.307498223110563	0.419	0.389	5.49975302621707e-89	2	ARHGDIA
2.48154883146837e-93	0.27413437889623	0.461	0.438	7.28880522778889e-89	2	TAX1BP1
1.79651377998998e-89	0.285858014312892	0.329	0.289	5.27672027458656e-85	2	MRPL54
6.27286891509883e-86	0.298168755063208	0.4	0.367	1.84246705774283e-81	2	CHD1
4.95257509943725e-83	0.314094101664787	0.304	0.269	1.45467035820671e-78	2	GSPT1
2.48523646240964e-82	0.30933523169188	0.252	0.211	7.29963653738959e-78	2	CEBPZ
4.90061946940288e-82	0.276028944951522	0.268	0.225	1.43940995055301e-77	2	CDK11A
1.91961599886147e-81	0.310815314880414	0.274	0.236	5.6382961118559e-77	2	SPCS3
1.74838310095862e-77	0.263561124842932	0.438	0.418	5.13535084413566e-73	2	RWDD1
6.00031314450684e-77	0.29422104007069	0.261	0.223	1.76241197680455e-72	2	PTPN1
1.63775549313933e-75	0.262529443865034	0.287	0.244	4.81041543444884e-71	2	PBXIP1
7.97600976006291e-75	0.271835109074681	0.407	0.387	2.34271358672568e-70	2	ISCU
8.60143359717833e-75	0.261107522340314	0.331	0.295	2.52641307616322e-70	2	NOP58
3.23223203179554e-74	0.283361118703019	0.287	0.249	9.49371192378985e-70	2	CENPC
6.84905016897081e-73	0.458313005266999	0.286	0.253	2.01170301563011e-68	2	CITED2
1.22364534603064e-70	0.315976174133447	0.526	0.522	3.59409111036118e-66	2	RSRP1
1.16036680888065e-68	0.276023388446597	0.345	0.315	3.40822939104425e-64	2	YME1L1
5.29114995510598e-67	0.252404234097104	0.399	0.374	1.55411656481373e-62	2	FNBP4
1.62197673135201e-63	0.492459903764344	0.557	0.573	4.76407005532711e-59	2	PPP1R15A
6.55600329727742e-63	0.278410698489665	0.361	0.332	1.92562928847632e-58	2	HNRNPL
1.99235924048124e-61	0.278834032665333	0.327	0.299	5.85195756114149e-57	2	DYNC1H1
1.43288111190959e-56	0.259541329945838	0.254	0.223	4.20865840190083e-52	2	ELOC
3.78387780438454e-55	0.270032654339426	0.254	0.224	1.11140058870383e-50	2	TOMM5
1.37271321134228e-54	0.268886971413719	0.259	0.229	4.03193324435454e-50	2	ZFC3H1
2.10785010758291e-50	0.250698618470107	0.281	0.254	6.19117733599254e-46	2	PHF20
2.27092475687406e-47	0.268534234420122	0.25	0.225	6.67016019589048e-43	2	ISCA1
4.72869567198495e-38	0.262759476847765	0.406	0.403	1.38891249277542e-33	2	CYCS
1.08765289802328e-18	0.26025557684583	0.252	0.245	3.19465409207399e-14	2	ODC1
0	4.53973567308568	0.875	0.099	0	3	GNLY
0	3.72909121061462	0.993	0.264	0	3	NKG7
0	3.21731986814765	0.717	0.034	0	3	GZMB
0	3.08517487715387	0.686	0.032	0	3	FGFBP2
0	2.98263631173798	0.72	0.055	0	3	GZMH
0	2.77049612258125	0.937	0.176	0	3	CST7
0	2.57071654726232	0.582	0.051	0	3	PRF1
0	2.52748619523446	0.899	0.23	0	3	CTSW
0	2.50489214342255	0.634	0.054	0	3	KLRD1
0	2.46288597792763	0.729	0.111	0	3	GZMA
0	2.45411477179186	0.89	0.245	0	3	CCL5
0	2.28114413900792	0.484	0.068	0	3	CCL4
0	2.17661014155511	0.449	0.035	0	3	SPON2
0	2.05786822238961	0.537	0.102	0	3	KLRB1
0	1.97340928712257	0.922	0.457	0	3	IFITM1
0	1.9445349061057	0.531	0.095	0	3	HOPX
0	1.9321415607869	0.374	0.029	0	3	CLIC3
0	1.88006489988577	0.377	0.014	0	3	KLRF1
0	1.86623695037427	0.272	0.052	0	3	CCL3
0	1.79028676848676	0.75	0.22	0	3	GZMM
0	1.72006400587061	0.389	0.02	0	3	FCGR3A
0	1.66288013440014	0.596	0.184	0	3	CD247
0	1.61978098291456	0.762	0.335	0	3	ITGB2
0	1.58534314197443	0.857	0.493	0	3	HCST
0	1.58152014250638	0.677	0.306	0	3	CD7
0	1.56912395041161	0.828	0.542	0	3	IFITM2
0	1.564660484832	0.519	0.146	0	3	TYROBP
0	1.55605815564828	0.412	0.14	0	3	CMC1
0	1.5400720656667	0.592	0.225	0	3	EFHD2
0	1.5140172846149	0.477	0.097	0	3	MATK
0	1.48749308836909	0.741	0.352	0	3	LITAF
0	1.48093327841858	0.256	0.024	0	3	TRDC
0	1.47145383577832	0.418	0.134	0	3	CD8A
0	1.47114569218252	0.706	0.362	0	3	IL32
0	1.46115079878055	0.325	0.125	0	3	IFIT2
0	1.41143842163915	0.602	0.242	0	3	SYNE2
0	1.39444447544045	0.462	0.134	0	3	SYNE1
0	1.35338539488275	0.335	0.058	0	3	KLRK1
0	1.34268205233742	0.4	0.121	0	3	PLAAT4
0	1.341764002002	0.318	0.04	0	3	IL2RB
0	1.28162479554574	0.32	0.104	0	3	FCER1G
0	1.27201387663131	0.997	0.942	0	3	HLA-A
0	1.26809688000333	0.432	0.164	0	3	MYO1F
0	1.25447462404216	0.417	0.132	0	3	APMAP
0	1.21664227129322	0.967	0.872	0	3	PFN1
0	1.2060825504067	0.997	0.957	0	3	HLA-C
0	1.18663049906492	0.505	0.317	0	3	HIST1H1E
0	1.18478839147644	0.895	0.455	0	3	SRGN
0	1.18124356782917	1	0.996	0	3	B2M
0	1.17951363828715	0.276	0.017	0	3	S1PR5
0	1.15654086892189	0.535	0.24	0	3	BIN2
0	1.14857477804619	0.408	0.151	0	3	PLEK
0	1.1470668236754	0.998	0.968	0	3	HLA-B
0	1.13854616150289	0.342	0.085	0	3	KLRG1
0	1.13760632494019	0.655	0.4	0	3	IL2RG
0	1.12155809817656	0.388	0.114	0	3	SYTL3
0	1.11671684113137	0.486	0.228	0	3	FLNA
0	1.11477320770621	0.406	0.136	0	3	PCED1B-AS1
0	1.11057533338958	0.309	0.125	0	3	PTPRCAP
0	1.11026394592449	0.926	0.803	0	3	SH3BGRL3
0	1.10642606598501	0.881	0.532	0	3	S100A4
0	1.10353895374919	0.493	0.229	0	3	PAXX
0	1.09773502365277	0.822	0.562	0	3	PTPRC
0	1.08928428176701	0.462	0.226	0	3	SEPTIN7
0	1.08796428805216	0.385	0.158	0	3	MAP3K8
0	1.07572327397742	0.707	0.498	0	3	JAK1
0	1.06904354395816	0.388	0.148	0	3	CTSC
0	1.0622546839301	0.46	0.226	0	3	GNG2
0	1.05842655883401	0.263	0.034	0	3	C1orf21
0	1.05663317373578	0.976	0.874	0	3	HLA-E
0	1.05605814996157	0.496	0.247	0	3	MT2A
0	1.05111370173012	0.57	0.257	0	3	ARL4C
0	1.04929805064866	0.374	0.148	0	3	RHOC
0	1.04406171801784	0.848	0.69	0	3	MYL12A
0	1.03623101269289	0.666	0.453	0	3	LY6E
0	1.03596236653788	0.272	0.067	0	3	ADGRG1
0	1.03163719289833	0.929	0.777	0	3	CALM1
0	1.0298810479554	0.33	0.102	0	3	PYHIN1
0	1.02628624911724	0.401	0.142	0	3	RUNX3
0	1.01803955233442	0.389	0.183	0	3	SLC9A3R1
0	1.01768672925894	0.349	0.139	0	3	ABHD17A
0	1.01758816151782	0.638	0.424	0	3	LCP1
0	1.01650061943524	0.449	0.197	0	3	C12orf75
0	1.01459793864652	0.259	0.038	0	3	TGFBR3
0	1.00704898472935	0.255	0.03	0	3	TBX21
0	1.00579212585092	0.714	0.436	0	3	LSP1
0	1.00000835959515	0.684	0.518	0	3	RAC2
0	0.996561463901405	0.295	0.064	0	3	SAMD3
0	0.989744567238803	0.269	0.056	0	3	AOAH
0	0.986357651027772	0.375	0.203	0	3	RAB5IF
0	0.983708054495911	0.319	0.119	0	3	CHST12
0	0.983347960197505	0.492	0.244	0	3	AHNAK
0	0.978877016484702	0.612	0.385	0	3	CD3E
0	0.976529667515284	0.496	0.229	0	3	DUSP2
0	0.972868325875109	0.353	0.12	0	3	DOK2
0	0.972174558298964	0.569	0.362	0	3	ID2
0	0.967522609779011	0.323	0.129	0	3	APOBEC3G
0	0.966196681755138	0.48	0.294	0	3	CD63
0	0.962135409894656	0.282	0.094	0	3	OASL
0	0.956436137463974	0.255	0.048	0	3	MYBL1
0	0.956073078243123	0.427	0.194	0	3	PRKCH
0	0.947649489989656	0.314	0.111	0	3	BHLHE40
0	0.937677094956065	0.265	0.054	0	3	SH2D2A
0	0.93569860253694	0.399	0.16	0	3	SKAP1
0	0.934703367725465	0.251	0.059	0	3	SLA2
0	0.92944351650667	0.42	0.23	0	3	ANXA6
0	0.927126395606399	0.426	0.224	0	3	TLE5
0	0.915565027375766	0.365	0.156	0	3	ZAP70
0	0.910346639238544	0.522	0.314	0	3	TGFB1
0	0.907518770466011	0.816	0.583	0	3	CD99
0	0.906108435770137	0.369	0.182	0	3	DHRS7
0	0.898179096797925	0.543	0.34	0	3	HLA-F
0	0.89645695129424	0.568	0.424	0	3	RAP1B
0	0.896268138491698	0.287	0.093	0	3	ITGAL
0	0.889024753120682	0.48	0.303	0	3	ARPC5L
0	0.886874323501515	0.414	0.199	0	3	FYN
0	0.880136266599535	0.458	0.199	0	3	TRBC1
0	0.878272587036742	0.839	0.715	0	3	ARPC2
0	0.870047694945412	0.413	0.212	0	3	CTSD
0	0.867055984285522	0.546	0.379	0	3	PIK3R1
0	0.861048368480712	0.915	0.777	0	3	CYBA
0	0.858726234170292	0.302	0.096	0	3	STAT4
0	0.854657421281706	0.439	0.241	0	3	RNF125
0	0.852780843638215	0.374	0.174	0	3	LYAR
0	0.849967847338333	0.572	0.292	0	3	ANXA1
0	0.842437987199154	0.501	0.315	0	3	CAST
0	0.831126151788392	0.466	0.294	0	3	MBP
0	0.826634846478067	0.491	0.399	0	3	PLAC8
0	0.822118396214575	0.598	0.373	0	3	CRIP1
0	0.821353041310877	0.293	0.109	0	3	LIME1
0	0.814704394279641	0.995	0.968	0	3	ACTB
0	0.811106705971051	0.275	0.134	0	3	CD8B
0	0.8055611238957	0.62	0.481	0	3	HSPA5
0	0.795211750364214	0.606	0.461	0	3	IRF1
0	0.791990125979673	0.601	0.467	0	3	PDIA3
0	0.779285028862683	0.351	0.205	0	3	DSTN
0	0.776804929396247	0.363	0.156	0	3	RORA
0	0.776149547347949	0.29	0.154	0	3	TPST2
0	0.770070759649492	0.253	0.093	0	3	ITGB7
0	0.767512842192023	0.549	0.413	0	3	RNF213
0	0.766147658903922	0.458	0.305	0	3	MT-ATP8
0	0.765649934651191	0.26	0.104	0	3	TSEN54
0	0.76436121598641	0.409	0.27	0	3	CD3G
0	0.757477085762824	0.309	0.147	0	3	CAPN2
0	0.743329629500563	0.413	0.294	0	3	TLN1
0	0.740035846005503	0.299	0.144	0	3	FKBP11
0	0.738605831196576	0.309	0.158	0	3	DNAJC1
0	0.738483530056089	0.38	0.233	0	3	SELENOW
0	0.733355118134028	0.772	0.67	0	3	MT-ND4L
0	0.732793292160786	0.373	0.231	0	3	CFLAR
0	0.732335511954568	0.707	0.555	0	3	PPIB
0	0.730940994017744	0.308	0.171	0	3	IQGAP2
0	0.730504643188149	0.508	0.397	0	3	MSN
0	0.722518985503848	0.71	0.617	0	3	MYL12B
0	0.721800377159341	0.351	0.212	0	3	AKNA
0	0.719115475427704	0.425	0.236	0	3	SPOCK2
0	0.718686147508765	0.259	0.102	0	3	CYTOR
0	0.716041488783753	0.35	0.235	0	3	OSTF1
0	0.713705042794801	0.445	0.263	0	3	ETS1
0	0.703695412348627	0.329	0.192	0	3	OPTN
0	0.703475874536943	0.289	0.144	0	3	PTPN4
0	0.697384975110852	0.298	0.161	0	3	CDK17
0	0.696426916380226	0.456	0.271	0	3	LCK
0	0.695722466457434	0.573	0.474	0	3	CALR
0	0.6934190155668	0.258	0.109	0	3	UPP1
0	0.692017693391978	0.487	0.322	0	3	ZEB2
0	0.688214965393899	0.93	0.845	0	3	CFL1
0	0.68565355525613	0.302	0.151	0	3	IL10RA
0	0.685447729392928	0.289	0.157	0	3	RNF166
0	0.683796823920126	0.262	0.124	0	3	TNFRSF1B
0	0.679019839503711	0.26	0.137	0	3	APOL6
0	0.675489693945	0.449	0.325	0	3	WIPF1
0	0.671442281096327	0.717	0.62	0	3	CORO1A
0	0.669618329614123	0.572	0.438	0	3	STK4
0	0.666117511406736	0.68	0.538	0	3	EMP3
0	0.659679295550615	0.455	0.319	0	3	CLEC2B
0	0.652774008387573	0.381	0.226	0	3	GIMAP7
0	0.652226351497184	0.322	0.173	0	3	PARP8
0	0.651138583018126	0.562	0.476	0	3	TCF25
0	0.64664999151734	0.289	0.172	0	3	STK10
0	0.643451665863703	0.344	0.223	0	3	MYO1G
0	0.642584162099008	0.446	0.316	0	3	ADGRE5
0	0.633101554252684	0.478	0.363	0	3	PPP2R5C
0	0.625785756263489	0.655	0.391	0	3	S100A10
0	0.612839239787741	0.297	0.155	0	3	CD96
0	0.606994722868978	0.333	0.186	0	3	LAT
0	0.606608268764939	0.254	0.142	0	3	CARD16
0	0.601427209938877	0.788	0.688	0	3	TPM3
0	0.591115463596529	0.484	0.332	0	3	DDIT4
0	0.579262243391929	0.251	0.132	0	3	CBLB
0	0.574339851841227	0.656	0.511	0	3	ZFP36
0	0.56851443471906	0.594	0.496	0	3	EVL
0	0.566599914335007	0.665	0.602	0	3	DAZAP2
0	0.559647366424114	0.874	0.829	0	3	PNRC1
0	0.555987067355886	0.511	0.327	0	3	TRBC2
0	0.550851251897464	0.275	0.143	0	3	GABARAPL1
0	0.543965639591539	0.426	0.296	0	3	IDS
0	0.538274382892268	0.601	0.496	0	3	TRIR
0	0.5146137401657	0.678	0.566	0	3	CLIC1
0	0.511035193342398	0.645	0.578	0	3	GUK1
0	0.502823758372499	0.596	0.481	0	3	ELOB
0	0.501458628536622	0.848	0.78	0	3	TXNIP
0	0.498243341867741	0.826	0.589	0	3	S100A6
0	0.492291938392398	0.71	0.663	0	3	VAMP2
0	0.486527257177588	0.582	0.438	0	3	CD48
0	0.471016356958601	0.797	0.766	0	3	PPDPF
0	0.469117967012291	0.747	0.689	0	3	YWHAZ
0	0.463160633727398	0.998	0.989	0	3	MT-CO1
0	0.425220092706325	0.988	0.973	0	3	MT-CYB
0	0.405681759927939	0.874	0.834	0	3	MYL6
0	0.39558373640519	0.991	0.967	0	3	H3F3B
0	0.389329984530514	0.872	0.768	0	3	ZFP36L2
0	0.382866102110721	0.94	0.91	0	3	UBC
0	0.373867451584507	0.462	0.227	0	3	LGALS1
0	0.30637362556256	0.529	0.35	0	3	TNFAIP3
0	0.282294977023995	0.961	0.888	0	3	BTG1
0	0.282217837479027	0.998	0.99	0	3	MT-CO2
1.17808198201817e-306	0.648367179288428	0.459	0.363	3.46026239758378e-302	3	ARPC4
2.85939317677788e-304	0.407389151606992	0.797	0.781	8.39860963883197e-300	3	ITM2B
3.97482296265725e-304	0.728842351169465	0.344	0.225	1.16748500059169e-299	3	ALOX5AP
2.30885755184794e-302	0.618330494983312	0.353	0.218	6.78157640128776e-298	3	NR4A2
5.39047476671325e-302	0.617808597358232	0.436	0.311	1.58329024847902e-297	3	RNASEK
5.98351315155181e-302	0.663765655240767	0.678	0.605	1.7574774828738e-297	3	NFKBIA
9.88992899825871e-297	0.401747510339757	0.815	0.8	2.90486994536855e-292	3	RPL36AL
3.15401104828268e-290	0.35458855227149	0.865	0.815	9.26396125101588e-286	3	ARHGDIB
2.54772527640645e-286	0.612741571057675	0.424	0.312	7.48317868186101e-282	3	UTRN
1.78933479195775e-285	0.598309711821375	0.325	0.199	5.2556341509383e-281	3	CD2
4.57049608410282e-282	0.25553226176896	0.993	0.984	1.34244610982268e-277	3	EIF1
2.77781496540524e-279	0.59034650710832	0.488	0.39	8.15899811638828e-275	3	AKAP13
3.9371629790866e-271	0.665781678770532	0.36	0.25	1.15642351021732e-266	3	CCNH
1.3051355833662e-269	0.611515549895641	0.478	0.391	3.8334442354632e-265	3	HCLS1
3.34317080478506e-268	0.579823126669648	0.528	0.455	9.81956128781467e-264	3	PPP1CA
1.98562142038598e-266	0.655996536297406	0.285	0.18	5.8321672359577e-262	3	ARHGAP9
1.0683290046281e-265	0.567224261556813	0.276	0.164	3.13789595239367e-261	3	PDE4D
1.49211672511079e-264	0.478208696164885	0.495	0.372	4.38264524499543e-260	3	STK17A
1.50934255219749e-262	0.648443674773796	0.46	0.362	4.43324094431445e-258	3	MYH9
5.24874237782293e-259	0.545966869632025	0.373	0.25	1.54166061121415e-254	3	ATP6V0C
7.65230265009365e-257	0.422198313526828	0.739	0.703	2.24763433438551e-252	3	PSME1
2.26475349545687e-255	0.511371621496348	0.427	0.314	6.65203396685593e-251	3	SELENOK
3.94709960548086e-255	0.39679232544156	0.834	0.813	1.15934209612184e-250	3	MT-ND5
9.32708205566233e-253	0.353343816477477	0.841	0.79	2.73955054138914e-248	3	PPIA
1.41905281001734e-251	0.578294506950088	0.521	0.444	4.16804191358292e-247	3	PSMB9
2.15480709954132e-250	0.541131077337052	0.518	0.452	6.32909941277276e-246	3	C9orf16
1.0438777676905e-246	0.562889178796724	0.454	0.365	3.06607777926053e-242	3	CIB1
9.19774438150126e-241	0.558623119938636	0.658	0.577	2.70156147973455e-236	3	IER2
6.26006586441866e-236	0.534780538956806	0.441	0.346	1.83870654569705e-231	3	ICAM3
3.36667057318928e-234	0.618296344898555	0.263	0.164	9.88858480757155e-230	3	ZBTB1
3.36977600772023e-231	0.56909780918817	0.279	0.179	9.89770608987586e-227	3	CCDC88C
2.28898146321015e-228	0.555267226641292	0.31	0.206	6.72319635374084e-224	3	TUBA4A
8.08502532659247e-225	0.449073037101525	0.438	0.324	2.37473363892674e-220	3	EML4
1.07371161760077e-224	0.555708151083158	0.298	0.199	3.15370576321697e-220	3	RASSF5
1.1095627466528e-215	0.283586690252359	0.895	0.897	3.25900769946862e-211	3	SERF2
1.00573993711001e-211	0.299451872000239	0.274	0.167	2.95405934327953e-207	3	S100A11
1.68129160036361e-210	0.575093103809333	0.264	0.173	4.93828968858798e-206	3	MMP24OS
7.50046049812167e-210	0.572625653532788	0.283	0.192	2.2030352575083e-205	3	RASSF1
2.17574970321817e-208	0.43471636118527	0.613	0.579	6.3906120282924e-204	3	SSR2
4.04391687468641e-208	0.424123450585347	0.568	0.493	1.18777926443289e-203	3	HSP90B1
1.65347517263015e-207	0.549169322212738	0.459	0.372	4.85658727704927e-203	3	REL
3.00674490075724e-198	0.572415452766602	0.268	0.18	8.83141112250415e-194	3	GNPTAB
9.96596301593744e-197	0.547108880506832	0.257	0.168	2.92720265704114e-192	3	BTN3A2
5.14457904014931e-194	0.556221563952692	0.456	0.392	1.51106575567265e-189	3	ARL6IP5
2.95770328708332e-193	0.523519394034442	0.25	0.162	8.68736609482112e-189	3	CASP8
2.46132149510022e-188	0.372601801294138	0.633	0.605	7.22939349540837e-184	3	SSR4
1.85841846247358e-187	0.31732216226255	0.77	0.671	5.45854670797741e-183	3	ATP5F1E
8.82146427505639e-186	0.254570854590475	0.91	0.901	2.59104048686956e-181	3	RPL17
9.0306990513875e-185	0.540570709515079	0.474	0.42	2.65249692537354e-180	3	NDUFB2
1.18853113401771e-184	0.368910220374787	0.767	0.774	3.49095364683681e-180	3	RBM39
2.37349989093222e-183	0.498793247322706	0.527	0.49	6.97144387964613e-179	3	CAPZB
6.62793940018116e-178	0.492834884569522	0.513	0.464	1.94675836062121e-173	3	ARF6
2.02808665376628e-176	0.428782599480812	0.621	0.592	5.95689611944231e-172	3	YWHAB
3.8935136785992e-173	0.572488798865416	0.327	0.247	1.14360283767816e-168	3	ITGB1
4.72470622200922e-173	0.443915235289289	0.415	0.331	1.38774071152855e-168	3	ITGA4
5.73459605653349e-173	0.512967337008888	0.277	0.194	1.68436555372502e-168	3	RHOF
6.2642485967181e-173	0.542377233830587	0.312	0.232	1.83993509782804e-168	3	SIGIRR
6.4608514186426e-173	0.295871066259911	0.726	0.686	1.8976812786837e-168	3	FXYD5
2.49175210043507e-172	0.464911638192276	0.28	0.186	7.3187742693979e-168	3	SNHG5
8.19026585006334e-172	0.973453905372113	0.424	0.356	2.4056448854806e-167	3	PMAIP1
2.08183148303687e-170	0.296798481523143	0.805	0.814	6.11475543197591e-166	3	CIRBP
2.63493081913958e-170	0.296725651000288	0.549	0.448	7.73931880197678e-166	3	KLF2
4.75926429623326e-167	0.467548493194435	0.425	0.351	1.39789110908963e-162	3	ATP5IF1
2.74385525092465e-165	0.555521624567311	0.409	0.349	8.05925164301588e-161	3	FAM49B
1.36203184015958e-162	0.598457607043906	0.272	0.194	4.00055992091672e-158	3	MAPRE2
1.29904689667561e-161	0.534438403424692	0.415	0.349	3.8155605449156e-157	3	SQSTM1
1.71210894881309e-161	0.388329545439581	0.344	0.24	5.02880640445381e-157	3	SNHG6
1.47980795119007e-160	0.468945234461021	0.261	0.176	4.34649191423548e-156	3	GIMAP4
5.31747706444918e-155	0.448280697791745	0.25	0.166	1.56184936337001e-150	3	PTGER4
9.87382372934257e-152	0.391371703064164	0.568	0.543	2.9001395057825e-147	3	ARF1
4.69116553704079e-151	0.51530956209139	0.265	0.19	1.37788914153962e-146	3	SYTL1
1.08847235000329e-146	0.394971641232102	0.515	0.454	3.19706098642965e-142	3	ATP5F1D
2.31371848824731e-146	0.553751512286023	0.277	0.206	6.79585394368001e-142	3	SPN
4.02481797706683e-146	0.499146829316746	0.457	0.411	1.18216953622407e-141	3	CAP1
5.27837127434178e-146	0.481428949400285	0.475	0.436	1.55036321069967e-141	3	TAPBP
1.91487707600152e-145	0.511929732185952	0.465	0.424	5.62437694763166e-141	3	DNAJB6
3.57854173825532e-143	0.499640461875717	0.417	0.356	1.05108927936035e-138	3	PRMT2
2.68979129712258e-142	0.469021710675949	0.46	0.419	7.90045499790843e-138	3	KRTCAP2
5.84933489690196e-142	0.484258124073917	0.375	0.305	1.71806664591805e-137	3	KLF3
2.55351499219838e-141	0.461687937952339	0.466	0.413	7.50018423508508e-137	3	DBI
1.89398216517242e-140	0.467043219725176	0.491	0.458	5.56300441554443e-136	3	DRAP1
2.10612094565187e-140	0.32745012480568	0.694	0.665	6.18609844156866e-136	3	RHOA
3.32764393143167e-140	0.494866182831346	0.257	0.186	9.77395575540111e-136	3	SRPK2
2.03856995133858e-139	0.457179413837461	0.329	0.254	5.98768766107167e-135	3	CYTH1
5.59789674817897e-139	0.419677605832978	0.564	0.543	1.64421423287513e-134	3	EPC1
2.72371427685165e-138	0.480553129370777	0.263	0.191	8.00009357396868e-134	3	TBRG1
2.57525481870161e-133	0.497561690961398	0.461	0.381	7.56403845349038e-129	3	CD3D
3.90462879770522e-128	0.30100719062938	0.703	0.712	1.14686757046198e-123	3	CDC42
1.86577478221261e-127	0.492017990735138	0.297	0.232	5.48015369031488e-123	3	SHISA5
2.84217801846681e-127	0.47292707698628	0.352	0.287	8.34804527584071e-123	3	TBC1D10C
6.88154390849757e-127	0.609986561162678	0.298	0.233	2.02124707680391e-122	3	IFITM3
9.86745250096834e-127	0.498409478742491	0.357	0.296	2.89826814858442e-122	3	MACF1
4.85853424965459e-122	0.415058102842338	0.251	0.174	1.42704867980855e-117	3	SEPTIN9
6.99981283152159e-122	0.443459627891146	0.386	0.328	2.05598502487452e-117	3	ARHGEF1
6.64009226331696e-121	0.482620178267789	0.259	0.194	1.95032789958146e-116	3	DIAPH1
1.9462773100999e-120	0.35132775506139	0.55	0.526	5.71660571522541e-116	3	COX8A
5.73665616533509e-120	0.484013391545766	0.358	0.299	1.68497064888222e-115	3	SUN2
1.16892016671901e-116	0.521744742052681	0.378	0.332	3.43335231368708e-112	3	PSMB10
3.33667586355325e-116	0.452316666989746	0.401	0.355	9.8004843464286e-112	3	P4HB
5.79761469378515e-116	0.380331596339371	0.542	0.511	1.70287538785858e-111	3	ARPC1B
3.70142798587084e-114	0.328995225963585	0.534	0.475	1.08718342800998e-109	3	TAGLN2
9.768589074648e-113	0.473804756661711	0.327	0.265	2.86922998300561e-108	3	CDC42SE1
1.66251194861591e-111	0.326027467216699	0.606	0.581	4.88313009547465e-107	3	LIMD2
2.1126096139917e-111	0.367066303304947	0.435	0.394	6.20515695821641e-107	3	ARL6IP1
2.16958360492875e-109	0.443165658761351	0.465	0.436	6.37250096439673e-105	3	BZW1
5.82218904236947e-109	0.425773167271785	0.421	0.378	1.71009336552476e-104	3	SP100
6.92568860694324e-109	0.324902668343643	0.614	0.609	2.03421325763137e-104	3	KMT2E
4.37178282857478e-108	0.488419266196961	0.382	0.341	1.28408005240899e-103	3	RAB2A
1.28129966568667e-107	0.272102023857094	0.416	0.337	3.76343337805489e-103	3	GABARAP
1.95134619418971e-107	0.362053751639738	0.382	0.314	5.73149404157401e-103	3	CYTIP
2.35539021743422e-107	0.463695201097978	0.253	0.193	6.91825214664778e-103	3	CASP4
8.19523738489588e-107	0.386946745227162	0.524	0.508	2.40710512469162e-102	3	PRR13
1.05958250185221e-106	0.474749736731957	0.391	0.358	3.11220572444031e-102	3	NDUFB7
1.14504601876861e-105	0.441853560400988	0.38	0.336	3.36322916632717e-101	3	CCDC12
2.33914656612838e-105	0.468739973737368	0.476	0.448	6.87054129403227e-101	3	UCP2
1.06975325261557e-104	0.426188801802686	0.382	0.332	3.14207925358245e-100	3	PRELID1
7.02239385531205e-103	0.418867067358213	0.266	0.203	2.06261752318225e-98	3	HERPUD2
2.41008608488937e-101	0.454847881518774	0.39	0.352	7.07890484853705e-97	3	TRAPPC1
1.75911432668255e-100	0.37959150960482	0.509	0.497	5.16687060033198e-96	3	SF3B2
3.44493696046654e-100	0.468835267588445	0.261	0.202	1.01184688402823e-95	3	SORL1
2.31256456768312e-98	0.405362462655958	0.348	0.292	6.79246464819885e-94	3	OGA
4.48029893349552e-98	0.412671342243787	0.3	0.244	1.3159534027463e-93	3	SELENOT
4.20235729003514e-97	0.327337865483214	0.585	0.575	1.23431638322912e-92	3	DDX24
9.38537528901079e-95	0.470180450214413	0.252	0.198	2.75667242988825e-90	3	RNF167
2.08041131969311e-94	0.44710964917795	0.346	0.299	6.1105841282026e-90	3	DYNC1H1
1.19659339602447e-93	0.429208804085445	0.429	0.403	3.51463412280306e-89	3	RABAC1
1.3814666289607e-92	0.42338941527546	0.388	0.346	4.05764378258336e-88	3	IQGAP1
1.47879429177304e-92	0.378041529414807	0.486	0.475	4.34351459379576e-88	3	SF3B5
4.95894120110974e-92	0.379895482113885	0.324	0.264	1.45654020958995e-87	3	LBH
1.52254007158508e-91	0.448962059511018	0.269	0.217	4.4720046982597e-87	3	POLR3GL
2.22890835723357e-90	0.518481028783139	0.313	0.254	6.54674962686645e-86	3	TSPYL2
2.04122271230411e-89	0.431417671153847	0.278	0.226	5.99547935057964e-85	3	REEP5
4.89626737089845e-87	0.376729900302595	0.3	0.243	1.43813165218029e-82	3	ANKRD44
8.79261412536753e-87	0.449145580185233	0.269	0.219	2.58256662090295e-82	3	ARIH2
1.37616496401253e-86	0.33085644049864	0.417	0.365	4.04207173229761e-82	3	ATP5MC3
2.85824482462007e-86	0.392268071482294	0.458	0.437	8.39523669887406e-82	3	DDX6
6.50419030987922e-86	0.327198221187383	0.559	0.558	1.91041077781772e-81	3	GPSM3
5.414579740646e-85	0.412237544995496	0.405	0.38	1.59037036142254e-80	3	WDR83OS
1.88279434872226e-83	0.438261844991238	0.283	0.231	5.53014356106703e-79	3	P2RY8
2.18213082719e-83	0.335184770910054	0.532	0.514	6.40935466562246e-79	3	C12orf57
1.88229698699883e-82	0.422512886836264	0.281	0.229	5.52868271021296e-78	3	CYFIP2
3.16795094431015e-81	0.4075329492202	0.275	0.222	9.30490551362776e-77	3	FAM177A1
4.17324640741035e-81	0.427774961289598	0.373	0.333	1.22576593478457e-76	3	HNRNPL
4.76622832762918e-81	0.260291921608089	0.268	0.205	1.39993658439124e-76	3	ANXA2
9.73610847364628e-81	0.410776918172371	0.267	0.216	2.85968978087938e-76	3	TMX4
1.53702141726563e-80	0.410216613621355	0.396	0.374	4.51453930679261e-76	3	TMEM50A
2.76847572577762e-80	0.316201947951661	0.534	0.525	8.13156690175401e-76	3	MBNL1
3.21111076928508e-79	0.387080809901798	0.294	0.241	9.43167455154414e-75	3	RNF19A
1.02689040498031e-77	0.273608422089424	0.872	0.888	3.01618249750815e-73	3	RPS26
1.19898861835752e-77	0.371822665473461	0.339	0.287	3.52166936983971e-73	3	TRAF3IP3
3.08804828101471e-77	0.398771519130201	0.451	0.441	9.07021541099641e-73	3	TAX1BP1
3.7278076686286e-76	0.402488495437516	0.524	0.538	1.09493166842959e-71	3	EIF3G
1.3185865806328e-73	0.295371389862241	0.484	0.45	3.87295250463465e-69	3	TPI1
1.94510444962344e-72	0.387605494605247	0.296	0.254	5.71316078943398e-68	3	COPS9
4.75307737355875e-72	0.260711092360932	0.641	0.65	1.39607388616168e-67	3	RBM3
5.71301877784568e-72	0.377916765432852	0.422	0.404	1.67802787542883e-67	3	C9orf78
1.19169837018145e-71	0.420054866299885	0.25	0.206	3.50025645289694e-67	3	UHMK1
3.00404553542185e-71	0.310284094242794	0.389	0.343	8.82348254664104e-67	3	GADD45B
1.24080892095471e-70	0.409175317964072	0.321	0.288	3.64450396262817e-66	3	TMED9
1.63020139646063e-70	0.425570307004376	0.296	0.256	4.78822754168417e-66	3	ARHGAP30
2.33647020126781e-70	0.39041464063924	0.303	0.262	6.86268027516381e-66	3	BIN1
4.28270593093762e-70	0.449398026741081	0.314	0.282	1.257916386035e-65	3	WDR1
2.71560121618372e-69	0.405232047073528	0.338	0.308	7.97626389217483e-65	3	TBCB
7.67841814548255e-68	0.353033033858673	0.354	0.316	2.25530497769113e-63	3	STAT3
3.33995602394563e-67	0.39383537301914	0.295	0.253	9.81011883353311e-63	3	PPP3CC
1.28422906032369e-65	0.38177835202868	0.265	0.219	3.77203759598274e-61	3	RNF149
4.58314325714509e-65	0.33354831508069	0.356	0.316	1.34616083748865e-60	3	AAK1
5.40502887735754e-65	0.294805133497669	0.578	0.604	1.58756508185746e-60	3	UQCR11
1.84519699456604e-63	0.275891800584648	0.617	0.631	5.41971261243936e-59	3	SRSF7
7.55125285875252e-62	0.403242187047379	0.374	0.356	2.21795398967279e-57	3	CCDC85B
8.03837646263568e-62	0.375241766812917	0.3	0.261	2.36103193460535e-57	3	CDKN2D
2.10544340792654e-61	0.378100325831315	0.25	0.206	6.18410837776184e-57	3	ZYX
3.13357347053275e-61	0.527688282789359	0.319	0.284	9.20393199764879e-57	3	MT-ND6
7.10904819525959e-61	0.408731873984963	0.257	0.219	2.08806963591165e-56	3	EMD
2.0848615165722e-57	0.315238423934126	0.515	0.51	6.12365524647588e-53	3	LDHA
7.73141552653158e-57	0.404614865473536	0.288	0.259	2.27087136845285e-52	3	DCTN3
1.40780322221994e-55	0.278757773705668	0.328	0.285	4.13499962430441e-51	3	HERPUD1
1.99927844257599e-55	0.349716661638278	0.699	0.707	5.87228064153421e-51	3	JUN
2.48126302008617e-55	0.281426490438003	0.26	0.212	7.2879657425971e-51	3	SAMHD1
2.3670294441251e-54	0.37992884952964	0.354	0.329	6.95243888328424e-50	3	YPEL3
6.01739839177098e-54	0.337721366009232	0.395	0.376	1.76743025563097e-49	3	FNBP1
6.58023085730271e-54	0.377338154084177	0.279	0.242	1.93274540740695e-49	3	PCSK7
6.23127112382368e-53	0.359201086149942	0.406	0.397	1.83024895448949e-48	3	ATP6V0E1
8.11797068551238e-53	0.322257600516694	0.478	0.482	2.3844103497487e-48	3	PTP4A2
3.30017353212925e-52	0.327753829913353	0.405	0.393	9.69326969857002e-48	3	ARHGDIA
4.05084774300251e-52	0.354394848037849	0.324	0.297	1.1898149990747e-47	3	RHOG
3.47921049015083e-51	0.383525696480093	0.293	0.265	1.0219137051671e-46	3	TAOK3
2.77861507535747e-50	0.329196323512616	0.319	0.287	8.16134819933997e-46	3	EMB
2.80240459045086e-50	0.351556848266641	0.374	0.363	8.23122276307228e-46	3	ARF5
4.42224793531333e-49	0.343288250648326	0.446	0.459	1.29890266356023e-44	3	TMEM59
1.37137080182204e-47	0.316621839401399	0.377	0.363	4.02799031911169e-43	3	MED10
[truncated: 12,491 more rows]
