# Supplementary material for: Immunometabolic Dysregulation in B-Cell Acute Lymphoblastic Leukemia Revealed by Single-Cell RNA Sequencing: Perspectives on Subtypes and Potential Therapeutic Targets
Source: Int J Mol Sci. 2025 Oct 14;26(20):9996. doi: 10.3390/ijms26209996 (PMC12563021; doi:10.3390/ijms26209996)
Supplement: Supplementary file 1 [file ijms-26-09996-s001.zip › Supplementary Table S2/Cluster1_GO_result.csv]

ONTOLOGY	ID	Description	GeneRatio	BgRatio	pvalue	p.adjust	qvalue	geneID	Count
CC	GO:0005753	mitochondrial proton-transporting ATP synthase complex	12/37	21/19869	6.84100747778424e-29	1.05351515157877e-26	8.06518776328247e-27	ATP5MG/ATP5F1E/ATP5MC2/ATP5F1D/ATP5ME/ATP5MC3/ATP5PF/ATP5F1A/ATP5PD/ATP5F1C/ATP5PB/ATP5MC1	12
CC	GO:0045259	proton-transporting ATP synthase complex	12/37	22/19869	1.50327194866089e-28	1.15751940046889e-26	8.86139253947474e-27	ATP5MG/ATP5F1E/ATP5MC2/ATP5F1D/ATP5ME/ATP5MC3/ATP5PF/ATP5F1A/ATP5PD/ATP5F1C/ATP5PB/ATP5MC1	12
CC	GO:0016469	proton-transporting two-sector ATPase complex	12/37	50/19869	2.73171149355002e-23	1.40227856668901e-21	1.07351469220211e-21	ATP5MG/ATP5F1E/ATP5MC2/ATP5F1D/ATP5ME/ATP5MC3/ATP5PF/ATP5F1A/ATP5PD/ATP5F1C/ATP5PB/ATP5MC1	12
CC	GO:0000276	mitochondrial proton-transporting ATP synthase complex, coupling factor F(o)	8/37	11/19869	1.05485762113674e-20	4.06120184137646e-19	3.10905404124513e-19	ATP5MG/ATP5MC2/ATP5ME/ATP5MC3/ATP5PF/ATP5PD/ATP5PB/ATP5MC1	8
MF	GO:0046933	proton-transporting ATP synthase activity, rotational mechanism	9/38	17/18432	5.80145028800683e-21	9.05026244929066e-19	6.65640085676573e-19	ATP5MG/ATP5F1E/ATP5F1D/ATP5ME/ATP5PF/ATP5F1A/ATP5PD/ATP5F1C/ATP5PB	9
CC	GO:0045263	proton-transporting ATP synthase complex, coupling factor F(o)	8/37	14/19869	1.91237436360969e-19	5.89011303991785e-18	4.50917744682706e-18	ATP5MG/ATP5MC2/ATP5ME/ATP5MC3/ATP5PF/ATP5PD/ATP5PB/ATP5MC1	8
BP	GO:0015986	proton motive force-driven ATP synthesis	12/36	76/18903	8.31745959448329e-21	9.33218966501026e-18	7.59077628254423e-18	ATP5MG/ATP5F1E/ATP5MC2/ATP5F1D/ATP5ME/ATP5MC3/ATP5PF/ATP5F1A/ATP5PD/ATP5F1C/ATP5PB/ATP5MC1	12
CC	GO:0098800	inner mitochondrial membrane protein complex	13/37	158/19869	9.30024524061297e-19	2.38706294509066e-17	1.82741660868185e-17	ATP5MG/ATP5F1E/ATP5MC2/ATP5F1D/ATP5ME/ATP5MC3/ATP5PF/ATP5F1A/MCUB/ATP5PD/ATP5F1C/ATP5PB/ATP5MC1	13
MF	GO:0015252	proton channel activity	9/38	24/18432	3.08946337404115e-19	2.40978143175209e-17	1.77237635668676e-17	ATP5MG/ATP5F1E/ATP5F1D/ATP5ME/ATP5PF/ATP5F1A/ATP5PD/ATP5F1C/ATP5PB	9
BP	GO:0006754	ATP biosynthetic process	12/36	106/18903	5.69584996275813e-19	3.19537182910731e-16	2.59910627247963e-16	ATP5MG/ATP5F1E/ATP5MC2/ATP5F1D/ATP5ME/ATP5MC3/ATP5PF/ATP5F1A/ATP5PD/ATP5F1C/ATP5PB/ATP5MC1	12
BP	GO:0009206	purine ribonucleoside triphosphate biosynthetic process	12/36	117/18903	1.95800086185607e-18	6.10674828335395e-16	4.96721152234532e-16	ATP5MG/ATP5F1E/ATP5MC2/ATP5F1D/ATP5ME/ATP5MC3/ATP5PF/ATP5F1A/ATP5PD/ATP5F1C/ATP5PB/ATP5MC1	12
BP	GO:0009145	purine nucleoside triphosphate biosynthetic process	12/36	118/18903	2.17709386215827e-18	6.10674828335395e-16	4.96721152234532e-16	ATP5MG/ATP5F1E/ATP5MC2/ATP5F1D/ATP5ME/ATP5MC3/ATP5PF/ATP5F1A/ATP5PD/ATP5F1C/ATP5PB/ATP5MC1	12
BP	GO:0009201	ribonucleoside triphosphate biosynthetic process	12/36	123/18903	3.64876856617879e-18	8.1878366625052e-16	6.65996283553054e-16	ATP5MG/ATP5F1E/ATP5MC2/ATP5F1D/ATP5ME/ATP5MC3/ATP5PF/ATP5F1A/ATP5PD/ATP5F1C/ATP5PB/ATP5MC1	12
MF	GO:0015078	proton transmembrane transporter activity	12/38	136/18432	3.6505270327012e-17	1.89827405700462e-15	1.39616647917344e-15	ATP5MG/ATP5F1E/ATP5MC2/ATP5F1D/ATP5ME/ATP5MC3/ATP5PF/ATP5F1A/ATP5PD/ATP5F1C/ATP5PB/ATP5MC1	12
BP	GO:0009142	nucleoside triphosphate biosynthetic process	12/36	134/18903	1.05503143959262e-17	1.9729087920382e-15	1.60475834759088e-15	ATP5MG/ATP5F1E/ATP5MC2/ATP5F1D/ATP5ME/ATP5MC3/ATP5PF/ATP5F1A/ATP5PD/ATP5F1C/ATP5PB/ATP5MC1	12
CC	GO:0033177	proton-transporting two-sector ATPase complex, proton-transporting domain	8/37	26/19869	9.79499705600472e-17	2.15489935232104e-15	1.64968371469553e-15	ATP5MG/ATP5MC2/ATP5ME/ATP5MC3/ATP5PF/ATP5PD/ATP5PB/ATP5MC1	8
BP	GO:0046034	ATP metabolic process	13/36	217/18903	7.66951391526163e-17	1.22931351613194e-14	9.99920084892005e-15	ATP5MG/ATP5F1E/ATP5MC2/ATP5F1D/ATP5ME/ATP5IF1/ATP5MC3/ATP5PF/ATP5F1A/ATP5PD/ATP5F1C/ATP5PB/ATP5MC1	13
BP	GO:1902600	proton transmembrane transport	12/36	160/18903	9.35028517402015e-17	1.31137749565633e-14	1.06667069024677e-14	ATP5MG/ATP5F1E/ATP5MC2/ATP5F1D/ATP5ME/ATP5MC3/ATP5PF/ATP5F1A/ATP5PD/ATP5F1C/ATP5PB/ATP5MC1	12
BP	GO:0009205	purine ribonucleoside triphosphate metabolic process	13/36	242/18903	3.19691696377216e-16	3.98548981483596e-14	3.24178597379001e-14	ATP5MG/ATP5F1E/ATP5MC2/ATP5F1D/ATP5ME/ATP5IF1/ATP5MC3/ATP5PF/ATP5F1A/ATP5PD/ATP5F1C/ATP5PB/ATP5MC1	13
BP	GO:0009144	purine nucleoside triphosphate metabolic process	13/36	247/18903	4.17488611672887e-16	4.6842222229698e-14	3.81013290863572e-14	ATP5MG/ATP5F1E/ATP5MC2/ATP5F1D/ATP5ME/ATP5IF1/ATP5MC3/ATP5PF/ATP5F1A/ATP5PD/ATP5F1C/ATP5PB/ATP5MC1	13
BP	GO:0009199	ribonucleoside triphosphate metabolic process	13/36	249/18903	4.63791824179989e-16	4.73067660663588e-14	3.84791877094785e-14	ATP5MG/ATP5F1E/ATP5MC2/ATP5F1D/ATP5ME/ATP5IF1/ATP5MC3/ATP5PF/ATP5F1A/ATP5PD/ATP5F1C/ATP5PB/ATP5MC1	13
CC	GO:0098798	mitochondrial protein-containing complex	13/37	295/19869	3.38868230681068e-15	6.52321344061056e-14	4.99384761003679e-14	ATP5MG/ATP5F1E/ATP5MC2/ATP5F1D/ATP5ME/ATP5MC3/ATP5PF/ATP5F1A/MCUB/ATP5PD/ATP5F1C/ATP5PB/ATP5MC1	13
CC	GO:0005743	mitochondrial inner membrane	15/37	498/19869	4.43373904892925e-15	7.58662015039005e-14	5.807938871112e-14	ATP5MG/ATP5F1E/ATP5MC2/ATP5F1D/ATP5ME/ATP5MC3/ATP5PF/ATP5F1A/MCUB/ATP5PD/ATP5F1C/ATP5PB/RAB5IF/STMP1/ATP5MC1	15
BP	GO:0009141	nucleoside triphosphate metabolic process	13/36	267/18903	1.1505858192511e-15	1.07579774099978e-13	8.75050794114656e-14	ATP5MG/ATP5F1E/ATP5MC2/ATP5F1D/ATP5ME/ATP5IF1/ATP5MC3/ATP5PF/ATP5F1A/ATP5PD/ATP5F1C/ATP5PB/ATP5MC1	13
BP	GO:0042776	proton motive force-driven mitochondrial ATP synthesis	9/36	67/18903	4.40725131770464e-15	3.58505375256257e-13	2.91607243031405e-13	ATP5MG/ATP5F1E/ATP5F1D/ATP5ME/ATP5PF/ATP5F1A/ATP5PD/ATP5F1C/ATP5PB	9
BP	GO:0009152	purine ribonucleotide biosynthetic process	12/36	220/18903	4.47332910301925e-15	3.58505375256257e-13	2.91607243031405e-13	ATP5MG/ATP5F1E/ATP5MC2/ATP5F1D/ATP5ME/ATP5MC3/ATP5PF/ATP5F1A/ATP5PD/ATP5F1C/ATP5PB/ATP5MC1	12
CC	GO:0019866	organelle inner membrane	15/37	560/19869	2.47091438659076e-14	3.80520815534977e-13	2.91307801366489e-13	ATP5MG/ATP5F1E/ATP5MC2/ATP5F1D/ATP5ME/ATP5MC3/ATP5PF/ATP5F1A/MCUB/ATP5PD/ATP5F1C/ATP5PB/RAB5IF/STMP1/ATP5MC1	15
BP	GO:0009260	ribonucleotide biosynthetic process	12/36	234/18903	9.39763583410937e-15	7.02943160391381e-13	5.71771948643707e-13	ATP5MG/ATP5F1E/ATP5MC2/ATP5F1D/ATP5ME/ATP5MC3/ATP5PF/ATP5F1A/ATP5PD/ATP5F1C/ATP5PB/ATP5MC1	12
BP	GO:0046390	ribose phosphate biosynthetic process	12/36	241/18903	1.33877833924388e-14	9.28593393567397e-13	7.55315200509366e-13	ATP5MG/ATP5F1E/ATP5MC2/ATP5F1D/ATP5ME/ATP5MC3/ATP5PF/ATP5F1A/ATP5PD/ATP5F1C/ATP5PB/ATP5MC1	12
BP	GO:0006164	purine nucleotide biosynthetic process	12/36	242/18903	1.40695968722333e-14	9.28593393567397e-13	7.55315200509366e-13	ATP5MG/ATP5F1E/ATP5MC2/ATP5F1D/ATP5ME/ATP5MC3/ATP5PF/ATP5F1A/ATP5PD/ATP5F1C/ATP5PB/ATP5MC1	12
BP	GO:0072522	purine-containing compound biosynthetic process	12/36	251/18903	2.17938466058734e-14	1.35848310509944e-12	1.10498625773639e-12	ATP5MG/ATP5F1E/ATP5MC2/ATP5F1D/ATP5ME/ATP5MC3/ATP5PF/ATP5F1A/ATP5PD/ATP5F1C/ATP5PB/ATP5MC1	12
BP	GO:0009165	nucleotide biosynthetic process	12/36	304/18903	2.13747940637759e-13	1.26223783892403e-11	1.02670063453151e-11	ATP5MG/ATP5F1E/ATP5MC2/ATP5F1D/ATP5ME/ATP5MC3/ATP5PF/ATP5F1A/ATP5PD/ATP5F1C/ATP5PB/ATP5MC1	12
BP	GO:1901293	nucleoside phosphate biosynthetic process	12/36	306/18903	2.31034260232753e-13	1.29610219990575e-11	1.05424580853577e-11	ATP5MG/ATP5F1E/ATP5MC2/ATP5F1D/ATP5ME/ATP5MC3/ATP5PF/ATP5F1A/ATP5PD/ATP5F1C/ATP5PB/ATP5MC1	12
CC	GO:0031966	mitochondrial membrane	15/37	744/19869	1.50897227305778e-12	2.11256118228089e-11	1.61727171849254e-11	ATP5MG/ATP5F1E/ATP5MC2/ATP5F1D/ATP5ME/ATP5MC3/ATP5PF/ATP5F1A/MCUB/ATP5PD/ATP5F1C/ATP5PB/RAB5IF/STMP1/ATP5MC1	15
BP	GO:0009150	purine ribonucleotide metabolic process	13/36	447/18903	8.56839930889242e-13	4.57797334503681e-11	3.72371037634573e-11	ATP5MG/ATP5F1E/ATP5MC2/ATP5F1D/ATP5ME/ATP5IF1/ATP5MC3/ATP5PF/ATP5F1A/ATP5PD/ATP5F1C/ATP5PB/ATP5MC1	13
CC	GO:0005740	mitochondrial envelope	15/37	793/19869	3.75977327344824e-12	4.82504236759191e-11	3.69381233882634e-11	ATP5MG/ATP5F1E/ATP5MC2/ATP5F1D/ATP5ME/ATP5MC3/ATP5PF/ATP5F1A/MCUB/ATP5PD/ATP5F1C/ATP5PB/RAB5IF/STMP1/ATP5MC1	15
BP	GO:0009259	ribonucleotide metabolic process	13/36	466/18903	1.45060450291353e-12	7.39808296485899e-11	6.01757944510062e-11	ATP5MG/ATP5F1E/ATP5MC2/ATP5F1D/ATP5ME/ATP5IF1/ATP5MC3/ATP5PF/ATP5F1A/ATP5PD/ATP5F1C/ATP5PB/ATP5MC1	13
BP	GO:0019693	ribose phosphate metabolic process	13/36	475/18903	1.84688696585953e-12	8.86638461808575e-11	7.2118917946152e-11	ATP5MG/ATP5F1E/ATP5MC2/ATP5F1D/ATP5ME/ATP5IF1/ATP5MC3/ATP5PF/ATP5F1A/ATP5PD/ATP5F1C/ATP5PB/ATP5MC1	13
BP	GO:0006163	purine nucleotide metabolic process	13/36	476/18903	1.89655285948358e-12	8.86638461808575e-11	7.2118917946152e-11	ATP5MG/ATP5F1E/ATP5MC2/ATP5F1D/ATP5ME/ATP5IF1/ATP5MC3/ATP5PF/ATP5F1A/ATP5PD/ATP5F1C/ATP5PB/ATP5MC1	13
BP	GO:0009060	aerobic respiration	10/36	194/18903	2.07056461331309e-12	9.29269398454915e-11	7.5586506094419e-11	ATP5MG/NOP53/ATP5F1E/ATP5F1D/ATP5ME/ATP5PF/ATP5F1A/ATP5PD/ATP5F1C/ATP5PB	10
BP	GO:0072521	purine-containing compound metabolic process	13/36	507/18903	4.19809881889481e-12	1.8116411056923e-10	1.47358367448656e-10	ATP5MG/ATP5F1E/ATP5MC2/ATP5F1D/ATP5ME/ATP5IF1/ATP5MC3/ATP5PF/ATP5F1A/ATP5PD/ATP5F1C/ATP5PB/ATP5MC1	13
BP	GO:0006119	oxidative phosphorylation	9/36	147/18903	6.39604271855826e-12	2.65791108526754e-10	2.16193724638987e-10	ATP5MG/ATP5F1E/ATP5F1D/ATP5ME/ATP5PF/ATP5F1A/ATP5PD/ATP5F1C/ATP5PB	9
BP	GO:0045333	cellular respiration	10/36	240/18903	1.71741813972251e-11	6.88193983131663e-10	5.59775010202789e-10	ATP5MG/NOP53/ATP5F1E/ATP5F1D/ATP5ME/ATP5PF/ATP5F1A/ATP5PD/ATP5F1C/ATP5PB	10
BP	GO:0009117	nucleotide metabolic process	13/36	597/18903	3.24020606208403e-11	1.25362455229596e-09	1.01969461191537e-09	ATP5MG/ATP5F1E/ATP5MC2/ATP5F1D/ATP5ME/ATP5IF1/ATP5MC3/ATP5PF/ATP5F1A/ATP5PD/ATP5F1C/ATP5PB/ATP5MC1	13
BP	GO:0006753	nucleoside phosphate metabolic process	13/36	605/18903	3.82344023073791e-11	1.42996664629598e-09	1.16313076492974e-09	ATP5MG/ATP5F1E/ATP5MC2/ATP5F1D/ATP5ME/ATP5IF1/ATP5MC3/ATP5PF/ATP5F1A/ATP5PD/ATP5F1C/ATP5PB/ATP5MC1	13
MF	GO:0016874	ligase activity	9/38	165/18432	3.86843292974606e-11	1.50868884260096e-09	1.10962944563769e-09	ATP5MG/ATP5F1E/ATP5F1D/ATP5ME/ATP5PF/ATP5F1A/ATP5PD/ATP5F1C/ATP5PB	9
CC	GO:0005739	mitochondrion	18/37	1660/19869	1.35879625809274e-10	1.60965095189448e-09	1.23226867130678e-09	RACK1/ATP5MG/ATP5F1E/ATP5MC2/ATP5F1D/ATP5ME/ATP5IF1/ATP5MC3/ATP5PF/ATP5F1A/MCUB/ATP5PD/ATP5F1C/ATP5PB/RAB5IF/STMP1/NDUFAF8/ATP5MC1	18
CC	GO:0000275	mitochondrial proton-transporting ATP synthase complex, catalytic sector F(1)	4/37	6/19869	1.52199936841802e-10	1.67419930525982e-09	1.2816836786678e-09	ATP5F1E/ATP5F1D/ATP5F1A/ATP5F1C	4
CC	GO:0031967	organelle envelope	16/37	1255/19869	2.12384279446373e-10	2.04419868967134e-09	1.56493679592064e-09	ATP5MG/ATP5F1E/ATP5MC2/ATP5F1D/ATP5ME/ATP5MC3/ATP5PF/ATP5F1A/MCUB/ATP5PD/ATP5F1C/ATP5PB/RAB5IF/STMP1/ERBIN/ATP5MC1	16
CC	GO:0031975	envelope	16/37	1255/19869	2.12384279446373e-10	2.04419868967134e-09	1.56493679592064e-09	ATP5MG/ATP5F1E/ATP5MC2/ATP5F1D/ATP5ME/ATP5MC3/ATP5PF/ATP5F1A/MCUB/ATP5PD/ATP5F1C/ATP5PB/RAB5IF/STMP1/ERBIN/ATP5MC1	16
CC	GO:0045261	proton-transporting ATP synthase complex, catalytic core F(1)	4/37	7/19869	3.54661237181605e-10	3.21281356035101e-09	2.4595701897424e-09	ATP5F1E/ATP5F1D/ATP5F1A/ATP5F1C	4
BP	GO:1901137	carbohydrate derivative biosynthetic process	13/36	669/18903	1.32827660062045e-10	4.80750434160046e-09	3.91041023000995e-09	ATP5MG/ATP5F1E/ATP5MC2/ATP5F1D/ATP5ME/ATP5MC3/ATP5PF/OGA/ATP5F1A/ATP5PD/ATP5F1C/ATP5PB/ATP5MC1	13
BP	GO:0055086	nucleobase-containing small molecule metabolic process	13/36	673/18903	1.4296409366419e-10	5.01267853410068e-09	4.0772983291728e-09	ATP5MG/ATP5F1E/ATP5MC2/ATP5F1D/ATP5ME/ATP5IF1/ATP5MC3/ATP5PF/ATP5F1A/ATP5PD/ATP5F1C/ATP5PB/ATP5MC1	13
BP	GO:0015980	energy derivation by oxidation of organic compounds	10/36	333/18903	4.25975539228334e-10	1.44831683337633e-08	1.17805675442094e-08	ATP5MG/NOP53/ATP5F1E/ATP5F1D/ATP5ME/ATP5PF/ATP5F1A/ATP5PD/ATP5F1C/ATP5PB	10
BP	GO:0090407	organophosphate biosynthetic process	12/36	608/18903	6.79939120116609e-10	2.24379909638481e-08	1.8250997434709e-08	ATP5MG/ATP5F1E/ATP5MC2/ATP5F1D/ATP5ME/ATP5MC3/ATP5PF/ATP5F1A/ATP5PD/ATP5F1C/ATP5PB/ATP5MC1	12
BP	GO:1901566	organonitrogen compound biosynthetic process	18/36	1817/18903	7.54603385254483e-10	2.41904285215866e-08	1.96764251132522e-08	RACK1/ATP5MG/ATP5F1E/ATP5MC2/ATP5F1D/ATP5ME/ATP5IF1/SELENOK/ATP5MC3/ATP5PF/OGA/ATP5F1A/TUT4/ATP5PD/SELENOT/ATP5F1C/ATP5PB/ATP5MC1	18
BP	GO:0006091	generation of precursor metabolites and energy	11/36	505/18903	1.45789457287101e-09	4.5437714187813e-08	3.69589062771685e-08	ATP5MG/NOP53/ATP5F1E/ATP5F1D/ATP5ME/ATP5IF1/ATP5PF/ATP5F1A/ATP5PD/ATP5F1C/ATP5PB	11
MF	GO:0022890	inorganic cation transmembrane transporter activity	12/38	607/18432	1.80629141260652e-09	5.63562920733235e-08	4.14496345208654e-08	ATP5MG/ATP5F1E/ATP5MC2/ATP5F1D/ATP5ME/ATP5MC3/ATP5PF/ATP5F1A/ATP5PD/ATP5F1C/ATP5PB/ATP5MC1	12
BP	GO:0098662	inorganic cation transmembrane transport	13/36	837/18903	2.05685069369067e-09	6.23726075221875e-08	5.073369989843e-08	ATP5MG/ATP5F1E/ATP5MC2/ATP5F1D/ATP5ME/ATP5MC3/ATP5PF/ATP5F1A/MCUB/ATP5PD/ATP5F1C/ATP5PB/ATP5MC1	13
MF	GO:0008324	cation transmembrane transporter activity	12/38	656/18432	4.32966649359853e-09	1.12571328833562e-07	8.27953768074104e-08	ATP5MG/ATP5F1E/ATP5MC2/ATP5F1D/ATP5ME/ATP5MC3/ATP5PF/ATP5F1A/ATP5PD/ATP5F1C/ATP5PB/ATP5MC1	12
BP	GO:1901135	carbohydrate derivative metabolic process	14/36	1111/18903	6.06868042126075e-09	1.79185774543541e-07	1.45749194604794e-07	ATP5MG/ATP5F1E/ATP5MC2/ATP5F1D/ATP5ME/ATP5IF1/ATP5MC3/ATP5PF/OGA/ATP5F1A/ATP5PD/ATP5F1C/ATP5PB/ATP5MC1	14
BP	GO:0098660	inorganic ion transmembrane transport	13/36	930/18903	7.32266628462091e-09	2.10667476188325e-07	1.7135632034457e-07	ATP5MG/ATP5F1E/ATP5MC2/ATP5F1D/ATP5ME/ATP5MC3/ATP5PF/ATP5F1A/MCUB/ATP5PD/ATP5F1C/ATP5PB/ATP5MC1	13
BP	GO:0098655	cation transmembrane transport	13/36	948/18903	9.21271277125472e-09	2.58416593233695e-07	2.1019531507047e-07	ATP5MG/ATP5F1E/ATP5MC2/ATP5F1D/ATP5ME/ATP5MC3/ATP5PF/ATP5F1A/MCUB/ATP5PD/ATP5F1C/ATP5PB/ATP5MC1	13
CC	GO:0033178	proton-transporting two-sector ATPase complex, catalytic domain	4/37	19/19869	3.86544653093283e-08	3.30710425424254e-07	2.53175445300864e-07	ATP5F1E/ATP5F1D/ATP5F1A/ATP5F1C	4
MF	GO:0015318	inorganic molecular entity transmembrane transporter activity	12/38	743/18432	1.73749884389893e-08	3.87214028068903e-07	2.8479304358644e-07	ATP5MG/ATP5F1E/ATP5MC2/ATP5F1D/ATP5ME/ATP5MC3/ATP5PF/ATP5F1A/ATP5PD/ATP5F1C/ATP5PB/ATP5MC1	12
MF	GO:0005261	cation channel activity	9/38	346/18432	2.63228770661729e-08	5.13296102790371e-07	3.77525473712216e-07	ATP5MG/ATP5F1E/ATP5F1D/ATP5ME/ATP5PF/ATP5F1A/ATP5PD/ATP5F1C/ATP5PB	9
BP	GO:0006812	cation transport	14/36	1219/18903	1.97961800139247e-08	5.41739365259109e-07	4.40649244469132e-07	ATP5MG/ATP5F1E/ATP5MC2/ATP5F1D/ATP5ME/SELENOK/ATP5MC3/ATP5PF/ATP5F1A/MCUB/ATP5PD/ATP5F1C/ATP5PB/ATP5MC1	14
BP	GO:0019637	organophosphate metabolic process	13/36	1034/18903	2.59144083464634e-08	6.92284908684094e-07	5.63102557302852e-07	ATP5MG/ATP5F1E/ATP5MC2/ATP5F1D/ATP5ME/ATP5IF1/ATP5MC3/ATP5PF/ATP5F1A/ATP5PD/ATP5F1C/ATP5PB/ATP5MC1	13
MF	GO:0015075	ion transmembrane transporter activity	12/38	855/18432	8.15043770567564e-08	1.41274253565044e-06	1.03906164902765e-06	ATP5MG/ATP5F1E/ATP5MC2/ATP5F1D/ATP5ME/ATP5MC3/ATP5PF/ATP5F1A/ATP5PD/ATP5F1C/ATP5PB/ATP5MC1	12
BP	GO:0034220	ion transmembrane transport	13/36	1167/18903	1.07627618816116e-07	2.80832996073679e-06	2.28428752787203e-06	ATP5MG/ATP5F1E/ATP5MC2/ATP5F1D/ATP5ME/ATP5MC3/ATP5PF/ATP5F1A/MCUB/ATP5PD/ATP5F1C/ATP5PB/ATP5MC1	13
CC	GO:0098796	membrane protein complex	13/37	1328/19869	3.92688020998961e-07	3.18283974914948e-06	2.4366237314063e-06	ATP5MG/ATP5F1E/ATP5MC2/ATP5F1D/ATP5ME/ATP5MC3/ATP5PF/ATP5F1A/MCUB/ATP5PD/ATP5F1C/ATP5PB/ATP5MC1	13
MF	GO:0005216	ion channel activity	9/38	446/18432	2.29377173883137e-07	3.57828391257693e-06	2.63180125823809e-06	ATP5MG/ATP5F1E/ATP5F1D/ATP5ME/ATP5PF/ATP5F1A/ATP5PD/ATP5F1C/ATP5PB	9
MF	GO:0015267	channel activity	9/38	494/18432	5.4138206466439e-07	7.15797464871919e-06	5.26463722476648e-06	ATP5MG/ATP5F1E/ATP5F1D/ATP5ME/ATP5PF/ATP5F1A/ATP5PD/ATP5F1C/ATP5PB	9
MF	GO:0022803	passive transmembrane transporter activity	9/38	495/18432	5.50613434516861e-07	7.15797464871919e-06	5.26463722476648e-06	ATP5MG/ATP5F1E/ATP5F1D/ATP5ME/ATP5PF/ATP5F1A/ATP5PD/ATP5F1C/ATP5PB	9
BP	GO:0006811	ion transport	14/36	1581/18903	5.04608231042487e-07	1.28675098915834e-05	1.04663956055942e-05	ATP5MG/ATP5F1E/ATP5MC2/ATP5F1D/ATP5ME/SELENOK/ATP5MC3/ATP5PF/ATP5F1A/MCUB/ATP5PD/ATP5F1C/ATP5PB/ATP5MC1	14
MF	GO:0022857	transmembrane transporter activity	12/38	1118/18432	1.45088878493521e-06	1.74106654192225e-05	1.28054151868775e-05	ATP5MG/ATP5F1E/ATP5MC2/ATP5F1D/ATP5ME/ATP5MC3/ATP5PF/ATP5F1A/ATP5PD/ATP5F1C/ATP5PB/ATP5MC1	12
MF	GO:0005215	transporter activity	12/38	1225/18432	3.77210560588407e-06	4.20320338941368e-05	3.09142489504785e-05	ATP5MG/ATP5F1E/ATP5MC2/ATP5F1D/ATP5ME/ATP5MC3/ATP5PF/ATP5F1A/ATP5PD/ATP5F1C/ATP5PB/ATP5MC1	12
BP	GO:0055085	transmembrane transport	13/36	1575/18903	3.30717129697734e-06	8.24588043379684e-05	6.70717547246633e-05	ATP5MG/ATP5F1E/ATP5MC2/ATP5F1D/ATP5ME/ATP5MC3/ATP5PF/ATP5F1A/MCUB/ATP5PD/ATP5F1C/ATP5PB/ATP5MC1	13
BP	GO:0044271	cellular nitrogen compound biosynthetic process	22/36	4865/18903	7.8114559188562e-06	0.000190531598716449	0.000154977855415294	RACK1/ATP5MG/NOP53/ATP5F1E/ATP5MC2/ATP5F1D/ELOB/ATP5ME/ATP5IF1/NSD3/ATP5MC3/ATP5PF/RTRAF/ATP5F1A/TUT4/ATP5PD/SELENOT/ATP5F1C/ATP5PB/ELOC/ERBIN/ATP5MC1	22
CC	GO:0031090	organelle membrane	18/37	3667/19869	2.84197181577248e-05	0.000218831829814481	0.000167526759666588	ATP5MG/ATP5F1E/ATP5MC2/ATP5F1D/ATP5ME/SELENOK/ATP5MC3/ATP5PF/ATP5F1A/MCUB/ATP5PD/SELENOT/ATP5F1C/ATP5PB/RAB5IF/STMP1/ERBIN/ATP5MC1	18
BP	GO:0044281	small molecule metabolic process	13/36	1841/18903	1.83169117896122e-05	0.000437267553786061	0.000355672172936031	ATP5MG/ATP5F1E/ATP5MC2/ATP5F1D/ATP5ME/ATP5IF1/ATP5MC3/ATP5PF/ATP5F1A/ATP5PD/ATP5F1C/ATP5PB/ATP5MC1	13
BP	GO:0006796	phosphate-containing compound metabolic process	16/36	2806/18903	1.99616055508009e-05	0.00046660252974997	0.000379533158169832	RACK1/ATP5MG/NOP53/ATP5F1E/ATP5MC2/ATP5F1D/ATP5ME/ATP5IF1/ATP5MC3/ATP5PF/RTRAF/ATP5F1A/ATP5PD/ATP5F1C/ATP5PB/ATP5MC1	16
BP	GO:0006793	phosphorus metabolic process	16/36	2832/18903	2.24676208019988e-05	0.000514462664078421	0.000418462454035079	RACK1/ATP5MG/NOP53/ATP5F1E/ATP5MC2/ATP5F1D/ATP5ME/ATP5IF1/ATP5MC3/ATP5PF/RTRAF/ATP5F1A/ATP5PD/ATP5F1C/ATP5PB/ATP5MC1	16
CC	GO:0031466	Cul5-RING ubiquitin ligase complex	2/37	8/19869	9.38146625657958e-05	0.000687974192149169	0.000526678807386924	ELOB/ELOC	2
BP	GO:0018130	heterocycle biosynthetic process	19/36	4086/18903	3.98915003987103e-05	0.000895165268947059	0.000728124859909091	ATP5MG/NOP53/ATP5F1E/ATP5MC2/ATP5F1D/ELOB/ATP5ME/ATP5IF1/NSD3/ATP5MC3/ATP5PF/RTRAF/ATP5F1A/ATP5PD/ATP5F1C/ATP5PB/ELOC/ERBIN/ATP5MC1	19
BP	GO:0019438	aromatic compound biosynthetic process	19/36	4100/18903	4.19492747608437e-05	0.000922884044738561	0.000750671232562466	ATP5MG/NOP53/ATP5F1E/ATP5MC2/ATP5F1D/ELOB/ATP5ME/ATP5IF1/NSD3/ATP5MC3/ATP5PF/RTRAF/ATP5F1A/ATP5PD/ATP5F1C/ATP5PB/ELOC/ERBIN/ATP5MC1	19
BP	GO:1901362	organic cyclic compound biosynthetic process	19/36	4253/18903	7.16068319804845e-05	0.00154505510542507	0.00125674338718786	ATP5MG/NOP53/ATP5F1E/ATP5MC2/ATP5F1D/ELOB/ATP5ME/ATP5IF1/NSD3/ATP5MC3/ATP5PF/RTRAF/ATP5F1A/ATP5PD/ATP5F1C/ATP5PB/ELOC/ERBIN/ATP5MC1	19
BP	GO:0034654	nucleobase-containing compound biosynthetic process	18/36	4013/18903	0.000124053728350011	0.00262396743298845	0.00213432757707195	ATP5MG/NOP53/ATP5F1E/ATP5MC2/ATP5F1D/ELOB/ATP5ME/NSD3/ATP5MC3/ATP5PF/RTRAF/ATP5F1A/ATP5PD/ATP5F1C/ATP5PB/ELOC/ERBIN/ATP5MC1	18
BP	GO:1903052	positive regulation of proteolysis involved in protein catabolic process	4/36	136/18903	0.000126287202657198	0.00262396743298845	0.00213432757707195	RACK1/NOP53/ELOB/ATP5IF1	4
BP	GO:0097250	mitochondrial respirasome assembly	2/36	11/18903	0.000191869802797307	0.00391414397706506	0.00318375347416775	RAB5IF/STMP1	2
BP	GO:0006810	transport	19/36	4578/18903	0.00020487603784445	0.00410483775824059	0.00333886324832967	RACK1/ATP5MG/ATP5F1E/ATP5MC2/ATP5F1D/ATP5ME/ATP5IF1/SELENOK/ATP5MC3/ATP5PF/RTRAF/ATP5F1A/MCUB/ATP5PD/SELENOT/ATP5F1C/ATP5PB/ERBIN/ATP5MC1	19
CC	GO:0031462	Cul2-RING ubiquitin ligase complex	2/37	24/19869	0.000907544584587745	0.00635281209211421	0.00486339681692954	ELOB/ELOC	2
BP	GO:0051234	establishment of localization	19/36	4734/18903	0.000326879820423097	0.00643437120201254	0.00523369906383795	RACK1/ATP5MG/ATP5F1E/ATP5MC2/ATP5F1D/ATP5ME/ATP5IF1/SELENOK/ATP5MC3/ATP5PF/RTRAF/ATP5F1A/MCUB/ATP5PD/SELENOT/ATP5F1C/ATP5PB/ERBIN/ATP5MC1	19
MF	GO:0140678	molecular function inhibitor activity	3/38	93/18432	0.000923038503338618	0.00959960043472163	0.00706043486764276	RACK1/ATP5IF1/MCUB	3
BP	GO:0044265	cellular macromolecule catabolic process	8/36	1029/18903	0.000579968178373962	0.0112193844161308	0.00912581507532169	RACK1/NOP53/TRIR/ELOB/OGA/TUT4/ELOC/NBDY	8
BP	GO:0051882	mitochondrial depolarization	2/36	20/18903	0.000655713481842255	0.0124696699428307	0.010142793733403	RACK1/ATP5IF1	2
CC	GO:0005759	mitochondrial matrix	5/37	483/19869	0.00190731225301639	0.0127706994332401	0.00977661200630825	ATP5F1E/ATP5F1D/ATP5F1A/ATP5F1C/ATP5PB	5
BP	GO:0071605	monocyte chemotactic protein-1 production	2/36	21/18903	0.000723868563394975	0.0133144348873633	0.0108299231141233	SELENOK/ERBIN	2
BP	GO:0071637	regulation of monocyte chemotactic protein-1 production	2/36	21/18903	0.000723868563394975	0.0133144348873633	0.0108299231141233	SELENOK/ERBIN	2
BP	GO:0032436	positive regulation of proteasomal ubiquitin-dependent protein catabolic process	3/36	94/18903	0.000754908314316021	0.0136614053010093	0.0111121478524956	RACK1/NOP53/ELOB	3
BP	GO:1903050	regulation of proteolysis involved in protein catabolic process	4/36	227/18903	0.000882399532275967	0.0157151154795815	0.0127826298159275	RACK1/NOP53/ELOB/ATP5IF1	4
BP	GO:0009057	macromolecule catabolic process	9/36	1385/18903	0.000912927233268054	0.0160047555582306	0.0130182222243981	RACK1/NOP53/TRIR/ELOB/ATP5IF1/OGA/TUT4/ELOC/NBDY	9
BP	GO:2000114	regulation of establishment of cell polarity	2/36	25/18903	0.00102915762363487	0.0177648439033588	0.0144498730314402	RACK1/RIPOR2	2
MF	GO:0008200	ion channel inhibitor activity	2/38	32/18432	0.00197423298950187	0.0192487716476433	0.0141573286747174	RACK1/MCUB	2
MF	GO:0016248	channel inhibitor activity	2/38	33/18432	0.00209887622779106	0.0192602759726709	0.0141657900203855	RACK1/MCUB	2
MF	GO:0043531	ADP binding	2/38	34/18432	0.00222716306555269	0.0193020799014567	0.0141965364997218	ATP5F1D/ATP5F1A	2
BP	GO:2000060	positive regulation of ubiquitin-dependent protein catabolic process	3/36	110/18903	0.00119035174580691	0.0202359796787174	0.0164598877769472	RACK1/NOP53/ELOB	3
CC	GO:0008023	transcription elongation factor complex	2/37	46/19869	0.0033167395206696	0.0212824119242966	0.0162927555401314	ELOB/ELOC	2
BP	GO:0032878	regulation of establishment or maintenance of cell polarity	2/36	28/18903	0.00129209134359501	0.0216377087688597	0.0176000501947662	RACK1/RIPOR2	2
BP	GO:1901800	positive regulation of proteasomal protein catabolic process	3/36	118/18903	0.00145689860493368	0.0240388269814057	0.0195531128556888	RACK1/NOP53/ELOB	3
MF	GO:0001222	transcription corepressor binding	2/38	44/18432	0.00370720548977526	0.030438108231839	0.0223870026806373	ELOB/ELOC	2
BP	GO:1902624	positive regulation of neutrophil migration	2/36	34/18903	0.00190391435367752	0.0309593029684954	0.0251822081561924	RIPOR2/SELENOK	2
CC	GO:0031305	integral component of mitochondrial inner membrane	2/37	60/19869	0.00558006281945009	0.0341316434885766	0.0261294878381448	MCUB/STMP1	2
CC	GO:0031304	intrinsic component of mitochondrial inner membrane	2/37	61/19869	0.00576248526430514	0.0341316434885766	0.0261294878381448	MCUB/STMP1	2
CC	GO:0005741	mitochondrial outer membrane	3/37	207/19869	0.00667283432546138	0.0380598698563353	0.0291367424737495	ATP5MC2/ATP5MC3/STMP1	3
BP	GO:0032434	regulation of proteasomal ubiquitin-dependent protein catabolic process	3/36	141/18903	0.00242245077746775	0.0388284253188402	0.031582929685181	RACK1/NOP53/ELOB	3
CC	GO:0033553	rDNA heterochromatin	1/37	5/19869	0.0092773041060763	0.0495785543412618	0.0379548741368512	NOP53	1
CC	GO:0031968	organelle outer membrane	3/37	235/19869	0.00943861975555664	0.0495785543412618	0.0379548741368512	ATP5MC2/ATP5MC3/STMP1	3
CC	GO:0019867	outer membrane	3/37	237/19869	0.00965815993660945	0.0495785543412618	0.0379548741368512	ATP5MC2/ATP5MC3/STMP1	3
