# Supplementary material for: Immunometabolic Dysregulation in B-Cell Acute Lymphoblastic Leukemia Revealed by Single-Cell RNA Sequencing: Perspectives on Subtypes and Potential Therapeutic Targets
Source: Int J Mol Sci. 2025 Oct 14;26(20):9996. doi: 10.3390/ijms26209996 (PMC12563021; doi:10.3390/ijms26209996)
Supplement: Supplementary file 1 [file ijms-26-09996-s001.zip › Supplementary Table S2/Cluster2_GO_result.csv]

ONTOLOGY	ID	Description	GeneRatio	BgRatio	pvalue	p.adjust	qvalue	geneID	Count
CC	GO:0031838	haptoglobin-hemoglobin complex	5/11	11/19869	8.26318926797183e-15	4.81504631762001e-13	2.8323801868353e-13	HBB/HBA2/HBA1/HBD/HBG2	5
CC	GO:0005833	hemoglobin complex	5/11	12/19869	1.41619009341765e-14	4.81504631762001e-13	2.8323801868353e-13	HBB/HBA2/HBA1/HBD/HBG2	5
MF	GO:0031720	haptoglobin binding	5/11	10/18432	6.56156986847665e-15	5.97102858031375e-13	3.72973445155515e-13	HBB/HBA2/HBA1/HBD/HBG2	5
MF	GO:0005344	oxygen carrier activity	5/11	14/18432	5.20714581896358e-14	2.36925134762843e-12	1.4799256538107e-12	HBB/HBA2/HBA1/HBD/HBG2	5
BP	GO:0015670	carbon dioxide transport	5/11	14/18903	4.59017193324509e-14	3.1855793216721e-11	2.48352460388208e-11	HBB/HBA2/HBA1/HBD/HBG2	5
BP	GO:0015671	oxygen transport	5/11	16/18903	1.0009619919414e-13	3.47333811203664e-11	2.70786559925199e-11	HBB/HBA2/HBA1/HBD/HBG2	5
BP	GO:0015669	gas transport	5/11	22/18903	6.02506748977618e-13	1.39379894596822e-10	1.08662620692805e-10	HBB/HBA2/HBA1/HBD/HBG2	5
BP	GO:0019755	one-carbon compound transport	5/11	25/18903	1.21461853956713e-12	2.10736316614897e-10	1.64293139299343e-10	HBB/HBA2/HBA1/HBD/HBG2	5
MF	GO:0019825	oxygen binding	5/11	39/18432	1.48739407204049e-11	4.51176201852281e-10	2.81822034702408e-10	HBB/HBA2/HBA1/HBD/HBG2	5
BP	GO:0042744	hydrogen peroxide catabolic process	5/11	30/18903	3.25355506511994e-12	4.51593443038648e-10	3.52068905994031e-10	HBB/HBA2/HBA1/HBD/HBG2	5
MF	GO:0004601	peroxidase activity	5/11	55/18432	8.94793146388003e-11	1.95905767590273e-09	1.22370288604682e-09	HBB/HBA2/HBA1/HBD/HBG2	5
MF	GO:0016684	oxidoreductase activity, acting on peroxide as acceptor	5/11	57/18432	1.07640531643007e-10	1.95905767590273e-09	1.22370288604682e-09	HBB/HBA2/HBA1/HBD/HBG2	5
BP	GO:0042743	hydrogen peroxide metabolic process	5/11	55/18903	7.88991963751789e-11	9.12600704739569e-09	7.11476963804245e-09	HBB/HBA2/HBA1/HBD/HBG2	5
MF	GO:0140104	molecular carrier activity	5/11	83/18432	7.41144165823664e-10	1.0879044306407e-08	6.79547012777303e-09	HBB/HBA2/HBA1/HBD/HBG2	5
MF	GO:0016209	antioxidant activity	5/11	85/18432	8.36849562031308e-10	1.0879044306407e-08	6.79547012777303e-09	HBB/HBA2/HBA1/HBD/HBG2	5
MF	GO:0031721	hemoglobin alpha binding	3/11	5/18432	1.58017672116544e-09	1.79745102032568e-08	1.12275714398597e-08	HBB/HBD/HBG2	3
MF	GO:0043177	organic acid binding	5/11	137/18432	9.39654405326979e-09	9.19835280443145e-08	5.74564547645226e-08	HBB/HBA2/HBA1/HBD/HBG2	5
MF	GO:0020037	heme binding	5/11	139/18432	1.01080800048697e-08	9.19835280443145e-08	5.74564547645226e-08	HBB/HBA2/HBA1/HBD/HBG2	5
MF	GO:0030492	hemoglobin binding	3/11	9/18432	1.32562055902823e-08	1.08728383824737e-07	6.79159366863597e-08	HBB/HBD/HBG2	3
MF	GO:0046906	tetrapyrrole binding	5/11	149/18432	1.43378088560093e-08	1.08728383824737e-07	6.79159366863597e-08	HBB/HBA2/HBA1/HBD/HBG2	5
BP	GO:0030185	nitric oxide transport	3/11	5/18903	1.46499495832634e-09	1.45243785868354e-07	1.13234196778908e-07	HBB/HBA2/HBA1	3
BP	GO:0098869	cellular oxidant detoxification	5/11	100/18903	1.68727345182637e-09	1.46370971945938e-07	1.14112967662994e-07	HBB/HBA2/HBA1/HBD/HBG2	5
BP	GO:0009636	response to toxic substance	6/11	250/18903	2.20309757149119e-09	1.69883301623876e-07	1.32443526520055e-07	HBB/HBA2/HBA1/HBD/FOS/HBG2	6
CC	GO:0072562	blood microparticle	5/11	145/19869	8.61409910378692e-09	1.9525291301917e-07	1.14854654717159e-07	HBB/HBA2/HBA1/HBD/HBG2	5
BP	GO:1990748	cellular detoxification	5/11	115/18903	3.42588599769896e-09	2.37756488240308e-07	1.85358463454449e-07	HBB/HBA2/HBA1/HBD/HBG2	5
BP	GO:0097237	cellular response to toxic substance	5/11	123/18903	4.81289041697031e-09	3.03649631761581e-07	2.36729729600262e-07	HBB/HBA2/HBA1/HBD/HBG2	5
BP	GO:0098754	detoxification	5/11	154/18903	1.49338197132633e-08	8.6367257341706e-07	6.73331871282222e-07	HBB/HBA2/HBA1/HBD/HBG2	5
CC	GO:0071682	endocytic vesicle lumen	3/11	23/19869	2.22211771660614e-07	3.77760011823044e-06	2.22211771660614e-06	HBB/HBA2/HBA1	3
BP	GO:0072593	reactive oxygen species metabolic process	5/11	235/18903	1.23711821021423e-07	6.60430798375903e-06	5.14881587085112e-06	HBB/HBA2/HBA1/HBD/HBG2	5
BP	GO:0010942	positive regulation of cell death	6/11	614/18903	4.60799541647715e-07	2.28424915645367e-05	1.78083431884906e-05	HBB/HBA2/HBA1/HBD/FOS/HBG2	6
BP	GO:0000302	response to reactive oxygen species	4/11	204/18903	4.09618881526222e-06	0.000189517002519465	0.000147750249196125	HBB/HBA2/HBA1/FOS	4
MF	GO:0016491	oxidoreductase activity	5/11	735/18432	3.76065273732507e-05	0.000263245691612755	0.000164433399040934	HBB/HBA2/HBA1/HBD/HBG2	5
BP	GO:0010035	response to inorganic substance	5/11	561/18903	9.00944078102098e-06	0.000390784493876785	0.000304661352726631	HBB/HBA2/HBA1/FOS/CCR7	5
BP	GO:0010941	regulation of cell death	7/11	1698/18903	1.11201281701807e-05	0.000453962879417964	0.000353916153527732	HBB/HBA2/HBA1/HBD/FOS/CCR7/HBG2	7
BP	GO:0042542	response to hydrogen peroxide	3/11	130/18903	5.03695454405609e-05	0.00194202580754163	0.00151403195066949	HBB/HBA2/HBA1	3
BP	GO:0008219	cell death	7/11	2166/18903	5.57439221864261e-05	0.00203612010512525	0.00158738925228936	HBB/HBA2/HBA1/HBD/FOS/CCR7/HBG2	7
BP	GO:0006979	response to oxidative stress	4/11	434/18903	7.95694831017187e-05	0.00276106106362964	0.00215256391127808	HBB/HBA2/HBA1/FOS	4
CC	GO:0022627	cytosolic small ribosomal subunit	2/11	45/19869	0.000272305851797368	0.00370335958444421	0.00217844681437894	HBA2/HBA1	2
CC	GO:1904724	tertiary granule lumen	2/11	55/19869	0.000407226882402631	0.00461523800056315	0.00271484588268421	HBB/ALDOA	2
CC	GO:0030139	endocytic vesicle	3/11	343/19869	0.000759175403256522	0.00677512485993549	0.00398536756466793	HBB/HBA2/HBA1	3
CC	GO:0015935	small ribosomal subunit	2/11	77/19869	0.000797073512933587	0.00677512485993549	0.00398536756466793	HBA2/HBA1	2
MF	GO:0036094	small molecule binding	6/11	2482/18432	0.00149129949407155	0.00969344671146507	0.00605490020149351	HBB/HBA2/HBA1/HBD/HBG2/ALDOA	6
CC	GO:0022626	cytosolic ribosome	2/11	105/19869	0.00147483603688265	0.0111432056120022	0.00655482683058955	HBA2/HBA1	2
CC	GO:1904813	ficolin-1-rich granule lumen	2/11	124/19869	0.00204812081567915	0.0139272215466182	0.00819248326271659	HBB/ALDOA	2
CC	GO:0035976	transcription factor AP-1 complex	1/11	5/19869	0.00276534599951994	0.0170948661788505	0.010055803634618	FOS	1
BP	GO:0070887	cellular response to chemical stimulus	7/11	3116/18903	0.000584346652076399	0.0193112655495724	0.0150553473266802	HBB/HBA2/HBA1/HBD/FOS/CCR7/HBG2	7
CC	GO:0070820	tertiary granule	2/11	164/19869	0.00354660928183011	0.0200974525970373	0.0118220309394337	HBB/ALDOA	2
MF	GO:0070061	fructose binding	1/11	6/18432	0.00357587538978454	0.0203866282080026	0.0127342732589027	ALDOA	1
MF	GO:0005506	iron ion binding	2/11	153/18432	0.00358446210250596	0.0203866282080026	0.0127342732589027	HBA2/HBA1	2
CC	GO:0101002	ficolin-1-rich granule	2/11	185/19869	0.00448762867458475	0.0224912812604514	0.0132301654473243	HBB/ALDOA	2
CC	GO:0044391	ribosomal subunit	2/11	188/19869	0.00463055790656352	0.0224912812604514	0.0132301654473243	HBA2/HBA1	2
BP	GO:0009988	cell-cell recognition	2/11	71/18903	0.000748456415163608	0.0236103978237975	0.0184070142293825	CCR7/ALDOA	2
MF	GO:0046872	metal ion binding	7/11	4246/18432	0.00463333838550409	0.0248019878282866	0.0154922769546267	HBB/HBA2/HBA1/SELL/DNTT/HBD/HBG2	7
MF	GO:0043169	cation binding	7/11	4337/18432	0.00526173354695294	0.026600986265151	0.0166160006745882	HBB/HBA2/HBA1/SELL/DNTT/HBD/HBG2	7
MF	GO:0016832	aldehyde-lyase activity	1/11	10/18432	0.00595333008971466	0.0270876519082017	0.0169199907812943	ALDOA	1
MF	GO:0043208	glycosphingolipid binding	1/11	10/18432	0.00595333008971466	0.0270876519082017	0.0169199907812943	SELL	1
CC	GO:0005840	ribosome	2/11	232/19869	0.00696566647935374	0.0287109705423365	0.0168888062013744	HBA2/HBA1	2
CC	GO:0031410	cytoplasmic vesicle	5/11	2479/19869	0.00725454929884692	0.0287109705423365	0.0168888062013744	HBB/HBA2/HBA1/SELL/ALDOA	5
CC	GO:0097708	intracellular vesicle	5/11	2482/19869	0.00729255758391381	0.0287109705423365	0.0168888062013744	HBB/HBA2/HBA1/SELL/ALDOA	5
CC	GO:0005615	extracellular space	6/11	3652/19869	0.00759996279061849	0.0287109705423365	0.0168888062013744	HBB/HBA2/HBA1/HBD/HBG2/ALDOA	6
CC	GO:0061827	sperm head	1/11	17/19869	0.00937383529731439	0.0335484631693357	0.0197343900996092	ALDOA	1
CC	GO:0030141	secretory granule	3/11	872/19869	0.0106686567389167	0.0362734329123166	0.0213373134778333	HBB/SELL/ALDOA	3
MF	GO:0070492	oligosaccharide binding	1/11	15/18432	0.00891789620007544	0.0386442168669936	0.0241386664062192	SELL	1
CC	GO:0031430	M band	1/11	23/19869	0.0126631278895186	0.0410044141184413	0.0241202435990831	ALDOA	1
MF	GO:0030246	carbohydrate binding	2/11	275/18432	0.0111615132668843	0.0461680776039305	0.028838359636926	SELL/ALDOA	2
MF	GO:0000979	RNA polymerase II core promoter sequence-specific DNA binding	1/11	20/18432	0.0118744225962087	0.0469814111415216	0.0293463990936051	FOS	1
MF	GO:0016493	C-C chemokine receptor activity	1/11	23/18432	0.0136444875381635	0.0479734080093054	0.0299660385483226	CCR7	1
MF	GO:0003887	DNA-directed DNA polymerase activity	1/11	24/18432	0.0142338683104533	0.0479734080093054	0.0299660385483226	DNTT	1
MF	GO:0019957	C-C chemokine binding	1/11	24/18432	0.0142338683104533	0.0479734080093054	0.0299660385483226	CCR7	1
MF	GO:0070412	R-SMAD binding	1/11	24/18432	0.0142338683104533	0.0479734080093054	0.0299660385483226	FOS	1
BP	GO:0009056	catabolic process	6/11	2579/18903	0.0015999092409129	0.0480183445343628	0.0374358093290801	HBB/HBA2/HBA1/HBD/HBG2/ALDOA	6
BP	GO:1901700	response to oxygen-containing compound	5/11	1691/18903	0.00166057675623157	0.0480183445343628	0.0374358093290801	HBB/HBA2/HBA1/FOS/CCR7	5
MF	GO:0001637	G protein-coupled chemoattractant receptor activity	1/11	26/18432	0.0154116694822909	0.0483607559616714	0.0302079909997716	CCR7	1
MF	GO:0004950	chemokine receptor activity	1/11	26/18432	0.0154116694822909	0.0483607559616714	0.0302079909997716	CCR7	1
