# Supplementary material for: Immunometabolic Dysregulation in B-Cell Acute Lymphoblastic Leukemia Revealed by Single-Cell RNA Sequencing: Perspectives on Subtypes and Potential Therapeutic Targets
Source: Int J Mol Sci. 2025 Oct 14;26(20):9996. doi: 10.3390/ijms26209996 (PMC12563021; doi:10.3390/ijms26209996)
Supplement: Supplementary file 1 [file ijms-26-09996-s001.zip › Supplementary Table S2/Cluster3_GO_result.csv]

ONTOLOGY	ID	Description	GeneRatio	BgRatio	pvalue	p.adjust	qvalue	geneID	Count
BP	GO:0019835	cytolysis	3/13	25/18903	5.79333979155809e-07	0.000280823773707326	0.000190273821265702	NKG7/GZMA/GZMH	3
BP	GO:0006955	immune response	9/13	1955/18903	6.4557189358006e-07	0.000280823773707326	0.000190273821265702	CCL5/NKG7/CST7/CTSW/GZMA/PIK3R1/KLRD1/KLRG1/CCL4	9
MF	GO:0031726	CCR1 chemokine receptor binding	2/13	5/18432	4.58653507567153e-06	0.000527451533702226	0.000246224514588682	CCL5/CCL4	2
MF	GO:0031730	CCR5 chemokine receptor binding	2/13	7/18432	9.62406046374651e-06	0.000553383476665424	0.00025833004402688	CCL5/CCL4	2
BP	GO:2000503	positive regulation of natural killer cell chemotaxis	2/13	5/18903	4.36094400531261e-06	0.00126467376154066	0.000856887243149144	CCL5/CCL4	2
BP	GO:0140507	granzyme-mediated programmed cell death signaling pathway	2/13	7/18903	9.15087766232384e-06	0.00199031589155544	0.00134855039234246	NKG7/GZMA	2
BP	GO:2000501	regulation of natural killer cell chemotaxis	2/13	8/18903	1.21964365365322e-05	0.0021221799573566	0.0014378956758859	CCL5/CCL4	2
BP	GO:0002376	immune system process	9/13	2892/18903	1.8020532822284e-05	0.00243428604021352	0.00164936501212289	CCL5/NKG7/CST7/CTSW/GZMA/PIK3R1/KLRD1/KLRG1/CCL4	9
BP	GO:0035747	natural killer cell chemotaxis	2/13	10/18903	1.95862095189594e-05	0.00243428604021352	0.00164936501212289	CCL5/CCL4	2
CC	GO:0044194	cytolytic granule	2/13	13/19869	3.06990833475015e-05	0.00310060741809765	0.00245592666780012	NKG7/GZMH	2
BP	GO:0043922	negative regulation by host of viral transcription	2/13	14/18903	3.95462401182853e-05	0.00430065361286353	0.00291393348239997	CCL5/CCL4	2
MF	GO:0004175	endopeptidase activity	4/13	426/18432	0.000170454310332301	0.00600050124931395	0.00280114932462253	CTSW/GZMA/GZMH/GZMK	4
MF	GO:0004252	serine-type endopeptidase activity	3/13	174/18432	0.000220583321579639	0.00600050124931395	0.00280114932462253	GZMA/GZMH/GZMK	3
MF	GO:0008236	serine-type peptidase activity	3/13	192/18432	0.000294676821527163	0.00600050124931395	0.00280114932462253	GZMA/GZMH/GZMK	3
MF	GO:0017171	serine hydrolase activity	3/13	196/18432	0.000313069630398989	0.00600050124931395	0.00280114932462253	GZMA/GZMH/GZMK	3
BP	GO:0048245	eosinophil chemotaxis	2/13	19/18903	7.41681346697417e-05	0.00716958635140836	0.00485779595497723	CCL5/CCL4	2
MF	GO:0048020	CCR chemokine receptor binding	2/13	47/18432	0.000487587611472534	0.00761897604256968	0.00355668446838493	CCL5/CCL4	2
MF	GO:0008009	chemokine activity	2/13	49/18432	0.000530015724700499	0.00761897604256968	0.00355668446838493	CCL5/CCL4	2
BP	GO:0140131	positive regulation of lymphocyte chemotaxis	2/13	21/18903	9.10130204214691e-05	0.00791813277666781	0.00536497804589713	CCL5/CCL4	2
MF	GO:0008233	peptidase activity	4/13	601/18432	0.000632591633992021	0.00808311532323138	0.00377335360626819	CTSW/GZMA/GZMH/GZMK	4
BP	GO:0072677	eosinophil migration	2/13	23/18903	0.000109563966475646	0.00866551371216471	0.00587137045228341	CCL5/CCL4	2
BP	GO:0002687	positive regulation of leukocyte migration	3/13	148/18903	0.000126984980825227	0.00920641110982896	0.00623785870720413	CCL5/PIK3R1/CCL4	3
MF	GO:0005126	cytokine receptor binding	3/13	273/18432	0.000823356370990018	0.00946859826638521	0.00442012367584115	CCL5/PIK3R1/CCL4	3
BP	GO:1901623	regulation of lymphocyte chemotaxis	2/13	27/18903	0.000151768046802479	0.0101567846706274	0.00688178997646866	CCL5/CCL4	2
BP	GO:0006954	inflammatory response	5/13	848/18903	0.000170959623212737	0.0106239194425058	0.00719829992474681	CCL5/NKG7/CST7/KLRG1/CCL4	5
MF	GO:0042379	chemokine receptor binding	2/13	71/18432	0.00111021571506579	0.0116068006575059	0.00541827765247417	CCL5/CCL4	2
BP	GO:0032103	positive regulation of response to external stimulus	4/13	464/18903	0.000214856779790943	0.0124616932278747	0.00844349450406512	CCL5/NKG7/KLRD1/CCL4	4
BP	GO:0045087	innate immune response	5/13	927/18903	0.000259575780238376	0.0141144330504617	0.00956331821930857	CCL5/NKG7/KLRD1/KLRG1/CCL4	5
BP	GO:0051707	response to other organism	6/13	1548/18903	0.00030954582187191	0.015121144783045	0.0102454217525774	CCL5/NKG7/GZMA/KLRD1/KLRG1/CCL4	6
BP	GO:0043207	response to external biotic stimulus	6/13	1551/18903	0.000312851271373345	0.015121144783045	0.0102454217525774	CCL5/NKG7/GZMA/KLRD1/KLRG1/CCL4	6
BP	GO:0009607	response to biotic stimulus	6/13	1593/18903	0.000362162871575413	0.0155870484233513	0.0105610975403227	CCL5/NKG7/GZMA/KLRD1/KLRG1/CCL4	6
BP	GO:2000403	positive regulation of lymphocyte migration	2/13	42/18903	0.000370125588721722	0.0155870484233513	0.0105610975403227	CCL5/CCL4	2
BP	GO:0045321	leukocyte activation	5/13	1009/18903	0.000385217327338161	0.0155870484233513	0.0105610975403227	CCL5/NKG7/CST7/PIK3R1/KLRD1	5
BP	GO:0032101	regulation of response to external stimulus	5/13	1014/18903	0.000394155247487045	0.0155870484233513	0.0105610975403227	CCL5/NKG7/CST7/KLRD1/CCL4	5
BP	GO:0030335	positive regulation of cell migration	4/13	566/18903	0.00045839426816193	0.0170590815130615	0.0115584823318989	CCL5/SYNE2/PIK3R1/CCL4	4
BP	GO:0002685	regulation of leukocyte migration	3/13	231/18903	0.000470595352084454	0.0170590815130615	0.0115584823318989	CCL5/PIK3R1/CCL4	3
BP	GO:0097529	myeloid leukocyte migration	3/13	242/18903	0.000539030194226964	0.0174151260955178	0.0117997224603629	CCL5/PIK3R1/CCL4	3
BP	GO:2000147	positive regulation of cell motility	4/13	592/18903	0.00054336501422678	0.0174151260955178	0.0117997224603629	CCL5/SYNE2/PIK3R1/CCL4	4
BP	GO:0019083	viral transcription	2/13	51/18903	0.000546185228768119	0.0174151260955178	0.0117997224603629	CCL5/CCL4	2
BP	GO:0044419	biological process involved in interspecies interaction between organisms	6/13	1726/18903	0.00056048681686724	0.0174151260955178	0.0117997224603629	CCL5/NKG7/GZMA/KLRD1/KLRG1/CCL4	6
BP	GO:0040017	positive regulation of locomotion	4/13	607/18903	0.000597235088133636	0.0179170526440091	0.0121398057842046	CCL5/SYNE2/PIK3R1/CCL4	4
BP	GO:0001775	cell activation	5/13	1153/18903	0.000712886818762123	0.0206737177441016	0.014007600649361	CCL5/NKG7/CST7/PIK3R1/KLRD1	5
BP	GO:0006952	defense response	6/13	1820/18903	0.000746490645370236	0.0209498987571647	0.0141947287404867	CCL5/NKG7/CST7/KLRD1/KLRG1/CCL4	6
BP	GO:0098542	defense response to other organism	5/13	1183/18903	0.00080187206849289	0.0218008968621504	0.0147713275775006	CCL5/NKG7/KLRD1/KLRG1/CCL4	5
BP	GO:0048247	lymphocyte chemotaxis	2/13	65/18903	0.000886206294421058	0.0233636204892824	0.0158301602831194	CCL5/CCL4	2
BP	GO:0031347	regulation of defense response	4/13	680/18903	0.000915362540856917	0.0234225120748682	0.0158700626278599	CCL5/NKG7/CST7/KLRD1	4
BP	GO:2000401	regulation of lymphocyte migration	2/13	69/18903	0.000997989032716799	0.0248071559561033	0.0168082363404935	CCL5/CCL4	2
BP	GO:0002548	monocyte chemotaxis	2/13	71/18903	0.00105630004020026	0.0252811005598886	0.017129360330959	CCL5/CCL4	2
BP	GO:0031349	positive regulation of defense response	3/13	307/18903	0.00107517324220216	0.0252811005598886	0.017129360330959	CCL5/NKG7/KLRD1	3
MF	GO:0005102	signaling receptor binding	5/13	1565/18432	0.00315921437356286	0.0253135586444575	0.011816855751646	CCL5/S100A4/PIK3R1/KLRD1/CCL4	5
MF	GO:0030298	receptor signaling protein tyrosine kinase activator activity	1/13	5/18432	0.00352188642009843	0.0253135586444575	0.011816855751646	CCL5	1
MF	GO:0043125	ErbB-3 class receptor binding	1/13	5/18432	0.00352188642009843	0.0253135586444575	0.011816855751646	PIK3R1	1
MF	GO:0043559	insulin binding	1/13	5/18432	0.00352188642009843	0.0253135586444575	0.011816855751646	PIK3R1	1
MF	GO:0140444	cytoskeleton-nuclear membrane anchor activity	1/13	5/18432	0.00352188642009843	0.0253135586444575	0.011816855751646	SYNE2	1
BP	GO:0071677	positive regulation of mononuclear cell migration	2/13	73/18903	0.00111621900563163	0.0255555403920927	0.0173153086746181	CCL5/CCL4	2
MF	GO:0005167	neurotrophin TRK receptor binding	1/13	6/18432	0.0042248882910777	0.0255716922881019	0.0119373574983359	PIK3R1	1
MF	GO:0005168	neurotrophin TRKA receptor binding	1/13	6/18432	0.0042248882910777	0.0255716922881019	0.0119373574983359	PIK3R1	1
MF	GO:0023024	MHC class I protein complex binding	1/13	6/18432	0.0042248882910777	0.0255716922881019	0.0119373574983359	KLRD1	1
BP	GO:0042267	natural killer cell mediated cytotoxicity	2/13	74/18903	0.0011467802714038	0.0255820214390079	0.0173332510657525	NKG7/KLRD1	2
BP	GO:0002228	natural killer cell mediated immunity	2/13	77/18903	0.00124086544456368	0.0269888234192601	0.0182864381304122	NKG7/KLRD1	2
MF	GO:1990405	protein antigen binding	1/13	7/18432	0.00492743232951287	0.0281475940436893	0.0131398379517451	KLRD1	1
MF	GO:0046983	protein dimerization activity	4/13	1070/18432	0.00529164306070894	0.0281475940436893	0.0131398379517451	CCL5/CST7/GZMA/PIK3R1	4
MF	GO:0023029	MHC class Ib protein binding	1/13	8/18432	0.00562951880873785	0.0281475940436893	0.0131398379517451	KLRD1	1
MF	GO:0032394	MHC class Ib receptor activity	1/13	8/18432	0.00562951880873785	0.0281475940436893	0.0131398379517451	KLRD1	1
BP	GO:0009605	response to external stimulus	7/13	2886/18903	0.00140555623565378	0.0298252176833851	0.0202082539657539	CCL5/NKG7/CST7/GZMA/KLRD1/KLRG1/CCL4	7
BP	GO:0051851	modulation by host of symbiont process	2/13	84/18903	0.00147434414019645	0.0305399857612121	0.0206925493360905	CCL5/CCL4	2
MF	GO:0050786	RAGE receptor binding	1/13	10/18432	0.0070323201821445	0.0336965342061091	0.0157301898811127	S100A4	1
BP	GO:0070098	chemokine-mediated signaling pathway	2/13	90/18903	0.00168991008351016	0.0341912040152056	0.023166454021192	CCL5/CCL4	2
MF	GO:0036312	phosphatidylinositol 3-kinase regulatory subunit binding	1/13	11/18432	0.00773303562225036	0.0355719638623517	0.0166056764940955	PIK3R1	1
CC	GO:0000323	lytic vacuole	4/13	746/19869	0.00107453360988922	0.0361759648662703	0.0286542295970458	NKG7/CST7/CTSW/GZMH	4
CC	GO:0005764	lysosome	4/13	746/19869	0.00107453360988922	0.0361759648662703	0.0286542295970458	NKG7/CST7/CTSW/GZMH	4
BP	GO:0080134	regulation of response to stress	5/13	1431/18903	0.00189775819607059	0.0362019230672994	0.0245288286965368	CCL5/NKG7/CST7/PIK3R1/KLRD1	5
BP	GO:0002690	positive regulation of leukocyte chemotaxis	2/13	97/18903	0.00195927462200477	0.0362019230672994	0.0245288286965368	CCL5/CCL4	2
BP	GO:1990868	response to chemokine	2/13	98/18903	0.00199931751971304	0.0362019230672994	0.0245288286965368	CCL5/CCL4	2
BP	GO:1990869	cellular response to chemokine	2/13	98/18903	0.00199931751971304	0.0362019230672994	0.0245288286965368	CCL5/CCL4	2
BP	GO:0030101	natural killer cell activation	2/13	99/18903	0.00203974956619873	0.0362019230672994	0.0245288286965368	NKG7/KLRD1	2
BP	GO:0046649	lymphocyte activation	4/13	846/18903	0.0020594133777229	0.0362019230672994	0.0245288286965368	CCL5/NKG7/PIK3R1/KLRD1	4
BP	GO:0019080	viral gene expression	2/13	100/18903	0.0020805702912241	0.0362019230672994	0.0245288286965368	CCL5/CCL4	2
MF	GO:0005165	neurotrophin receptor binding	1/13	12/18432	0.00843329459499431	0.0373011107086287	0.0174128754795429	PIK3R1	1
MF	GO:0042802	identical protein binding	5/13	1997/18432	0.00906055827139777	0.0375109356389724	0.0175108257902754	CCL5/CST7/S100A4/GZMA/CCL4	5
MF	GO:0043560	insulin receptor substrate binding	1/13	13/18432	0.00913309737296719	0.0375109356389724	0.0175108257902754	PIK3R1	1
BP	GO:0050900	leukocyte migration	3/13	398/18903	0.0022642218114044	0.0386249603121927	0.0261705720203605	CCL5/PIK3R1/CCL4	3
MF	GO:0016004	phospholipase activator activity	1/13	14/18432	0.00983244422861407	0.0389907271134696	0.018201620895075	CCL5	1
BP	GO:0030593	neutrophil chemotaxis	2/13	106/18903	0.00233363060513231	0.039043435124329	0.0264541121229573	CCL5/CCL4	2
MF	GO:0005068	transmembrane receptor protein tyrosine kinase adaptor activity	1/13	16/18432	0.0112297712619621	0.0391911850896692	0.0182951985315618	PIK3R1	1
MF	GO:0005159	insulin-like growth factor receptor binding	1/13	16/18432	0.0112297712619621	0.0391911850896692	0.0182951985315618	PIK3R1	1
MF	GO:0046935	1-phosphatidylinositol-3-kinase regulator activity	1/13	16/18432	0.0112297712619621	0.0391911850896692	0.0182951985315618	PIK3R1	1
MF	GO:0042803	protein homodimerization activity	3/13	691/18432	0.0113241795487747	0.0391911850896692	0.0182951985315618	CCL5/CST7/GZMA	3
MF	GO:0005125	cytokine activity	2/13	237/18432	0.0116966863965802	0.0391911850896692	0.0182951985315618	CCL5/CCL4	2
MF	GO:0060229	lipase activator activity	1/13	17/18432	0.0119277519838124	0.0391911850896692	0.0182951985315618	CCL5	1
BP	GO:0048584	positive regulation of response to stimulus	6/13	2272/18903	0.00242144337274043	0.0396955667638824	0.0268959678012996	CCL5/NKG7/S100A4/PIK3R1/KLRD1/CCL4	6
BP	GO:0002682	regulation of immune system process	5/13	1525/18903	0.00252007378515203	0.0396955667638824	0.0268959678012996	CCL5/CST7/PIK3R1/KLRD1/CCL4	5
BP	GO:0050727	regulation of inflammatory response	3/13	414/18903	0.00253293016847641	0.0396955667638824	0.0268959678012996	CCL5/NKG7/CST7	3
BP	GO:0071347	cellular response to interleukin-1	2/13	111/18903	0.00255511694112347	0.0396955667638824	0.0268959678012996	CCL5/CCL4	2
MF	GO:0019207	kinase regulator activity	2/13	246/18432	0.0125589099842182	0.0401187402273638	0.0187281990992728	CCL5/PIK3R1	2
MF	GO:0035014	phosphatidylinositol 3-kinase regulator activity	1/13	19/18432	0.0133223491971277	0.0414073015586402	0.0193297242973973	PIK3R1	1
CC	GO:0005773	vacuole	4/13	838/19869	0.00165515830605307	0.04179274722784	0.0331031661210614	NKG7/CST7/CTSW/GZMH	4
BP	GO:0051702	biological process involved in interaction with symbiont	2/13	116/18903	0.00278617992560937	0.042525904127722	0.0288136797477608	CCL5/CCL4	2
BP	GO:0071346	cellular response to interferon-gamma	2/13	118/18903	0.00288127356493273	0.043219103473991	0.0292833610955051	CCL5/CCL4	2
MF	GO:0140096	catalytic activity, acting on a protein	5/13	2257/18432	0.0151044025992197	0.0446244543527548	0.0208315530616979	CCL5/CTSW/GZMA/GZMH/GZMK	5
MF	GO:0005158	insulin receptor binding	1/13	22/18432	0.0154108385144991	0.0446244543527548	0.0208315530616979	PIK3R1	1
MF	GO:0030246	carbohydrate binding	2/13	275/18432	0.0155215493400886	0.0446244543527548	0.0208315530616979	KLRD1/KLRG1	2
BP	GO:0071675	regulation of mononuclear cell migration	2/13	123/18903	0.00312564634858476	0.0454700385818613	0.0308084955908558	CCL5/CCL4	2
BP	GO:0072676	lymphocyte migration	2/13	124/18903	0.00317565526928256	0.0454700385818613	0.0308084955908558	CCL5/CCL4	2
BP	GO:0002683	negative regulation of immune system process	3/13	449/18903	0.0031881291419466	0.0454700385818613	0.0308084955908558	CST7/PIK3R1/KLRD1	3
BP	GO:0002688	regulation of leukocyte chemotaxis	2/13	127/18903	0.00332794246095716	0.0459203220607047	0.0311135878451236	CCL5/CCL4	2
BP	GO:0002684	positive regulation of immune system process	4/13	971/18903	0.00340669368013291	0.0459203220607047	0.0311135878451236	CCL5/PIK3R1/KLRD1/CCL4	4
BP	GO:0051928	positive regulation of calcium ion transport	2/13	129/18903	0.00343134634678603	0.0459203220607047	0.0311135878451236	CCL5/CCL4	2
BP	GO:0071621	granulocyte chemotaxis	2/13	130/18903	0.00348361063908794	0.0459203220607047	0.0311135878451236	CCL5/CCL4	2
BP	GO:1990266	neutrophil migration	2/13	130/18903	0.00348361063908794	0.0459203220607047	0.0311135878451236	CCL5/CCL4	2
MF	GO:0001664	G protein-coupled receptor binding	2/13	289/18432	0.0170501999847096	0.0478237316644295	0.0223250372071936	CCL5/CCL4	2
BP	GO:0001909	leukocyte mediated cytotoxicity	2/13	134/18903	0.00369640610792507	0.0479981091626091	0.0325214048772669	NKG7/KLRD1	2
BP	GO:0034341	response to interferon-gamma	2/13	140/18903	0.00402676391740059	0.0480584634751701	0.0325622983013857	CCL5/CCL4	2
BP	GO:0070555	response to interleukin-1	2/13	141/18903	0.00408312023649089	0.0480584634751701	0.0325622983013857	CCL5/CCL4	2
BP	GO:0031584	activation of phospholipase D activity	1/13	6/18903	0.00411978519816536	0.0480584634751701	0.0325622983013857	CCL5	1
BP	GO:0033634	positive regulation of cell-cell adhesion mediated by integrin	1/13	6/18903	0.00411978519816536	0.0480584634751701	0.0325622983013857	CCL5	1
BP	GO:0120182	regulation of focal adhesion disassembly	1/13	6/18903	0.00411978519816536	0.0480584634751701	0.0325622983013857	PIK3R1	1
BP	GO:0120183	positive regulation of focal adhesion disassembly	1/13	6/18903	0.00411978519816536	0.0480584634751701	0.0325622983013857	PIK3R1	1
BP	GO:0030334	regulation of cell migration	4/13	1025/18903	0.00414297098923881	0.0480584634751701	0.0325622983013857	CCL5/SYNE2/PIK3R1/CCL4	4
BP	GO:0051336	regulation of hydrolase activity	4/13	1025/18903	0.00414297098923881	0.0480584634751701	0.0325622983013857	CCL5/CST7/GZMA/CCL4	4
BP	GO:0050921	positive regulation of chemotaxis	2/13	144/18903	0.00425440298491409	0.0480979907355632	0.0325890802322025	CCL5/CCL4	2
BP	GO:0014065	phosphatidylinositol 3-kinase signaling	2/13	145/18903	0.00431223365215394	0.0480979907355632	0.0325890802322025	CCL5/PIK3R1	2
BP	GO:0045089	positive regulation of innate immune response	2/13	145/18903	0.00431223365215394	0.0480979907355632	0.0325890802322025	CCL5/KLRD1	2
MF	GO:0016787	hydrolase activity	5/13	2344/18432	0.0176388444595876	0.0482968360202994	0.0225458914145105	CCL5/CTSW/GZMA/GZMH/GZMK	5
MF	GO:0004435	phosphatidylinositol phospholipase C activity	1/13	26/18432	0.0181891435227355	0.048645383839874	0.0227086002364629	CCL5	1
BP	GO:0010536	positive regulation of activation of Janus kinase activity	1/13	7/18903	0.00480489091824954	0.0497649416532988	0.0337185327596459	CCL5	1
BP	GO:0021814	cell motility involved in cerebral cortex radial glia guided migration	1/13	7/18903	0.00480489091824954	0.0497649416532988	0.0337185327596459	SYNE2	1
BP	GO:0032074	negative regulation of nuclease activity	1/13	7/18903	0.00480489091824954	0.0497649416532988	0.0337185327596459	GZMA	1
BP	GO:0070100	negative regulation of chemokine-mediated signaling pathway	1/13	7/18903	0.00480489091824954	0.0497649416532988	0.0337185327596459	CCL5	1
BP	GO:0120180	cell-substrate junction disassembly	1/13	7/18903	0.00480489091824954	0.0497649416532988	0.0337185327596459	PIK3R1	1
BP	GO:0120181	focal adhesion disassembly	1/13	7/18903	0.00480489091824954	0.0497649416532988	0.0337185327596459	PIK3R1	1
