# Supplementary material for: Immunometabolic Dysregulation in B-Cell Acute Lymphoblastic Leukemia Revealed by Single-Cell RNA Sequencing: Perspectives on Subtypes and Potential Therapeutic Targets
Source: Int J Mol Sci. 2025 Oct 14;26(20):9996. doi: 10.3390/ijms26209996 (PMC12563021; doi:10.3390/ijms26209996)
Supplement: Supplementary file 1 [file ijms-26-09996-s001.zip › Supplementary Table S2/Cluster4_GO_result.csv]

ONTOLOGY	ID	Description	GeneRatio	BgRatio	pvalue	p.adjust	qvalue	geneID	Count
CC	GO:0005753	mitochondrial proton-transporting ATP synthase complex	2/11	21/19869	5.81821000554126e-05	0.00268720122124763	0.00175105843991073	ATP5MF/ATP5F1B	2
CC	GO:0045259	proton-transporting ATP synthase complex	2/11	22/19869	6.39809814582768e-05	0.00268720122124763	0.00175105843991073	ATP5MF/ATP5F1B	2
MF	GO:0046933	proton-transporting ATP synthase activity, rotational mechanism	2/11	17/18432	4.38216856774276e-05	0.00442599025342019	0.00309058204251331	ATP5MF/ATP5F1B	2
MF	GO:0015252	proton channel activity	2/11	24/18432	8.87297755014265e-05	0.00448085366282204	0.00312889208347136	ATP5MF/ATP5F1B	2
CC	GO:0016469	proton-transporting two-sector ATPase complex	2/11	50/19869	0.00033643562051694	0.00942019737447432	0.00613847447960733	ATP5MF/ATP5F1B	2
MF	GO:0016209	antioxidant activity	2/11	85/18432	0.00112512970128334	0.0378793666098726	0.0264504175389418	SELENOF/SELENOS	2
