# Supplementary material for: Immunometabolic Dysregulation in B-Cell Acute Lymphoblastic Leukemia Revealed by Single-Cell RNA Sequencing: Perspectives on Subtypes and Potential Therapeutic Targets
Source: Int J Mol Sci. 2025 Oct 14;26(20):9996. doi: 10.3390/ijms26209996 (PMC12563021; doi:10.3390/ijms26209996)
Supplement: Supplementary file 1 [file ijms-26-09996-s001.zip › Supplementary Table S2/Cluster5_GO_result.csv]

ONTOLOGY	ID	Description	GeneRatio	BgRatio	pvalue	p.adjust	qvalue	geneID	Count
CC	GO:0022626	cytosolic ribosome	3/7	105/19869	4.94271089280213e-06	0.000182880303033679	9.36513642846719e-05	RPS4Y1/RPS17/RPL36A	3
CC	GO:0044391	ribosomal subunit	3/7	188/19869	2.83759446058986e-05	0.000524954975209124	0.000268824738371671	RPS4Y1/RPS17/RPL36A	3
CC	GO:0005840	ribosome	3/7	232/19869	5.31326860847784e-05	0.000655303128378934	0.000335574859482811	RPS4Y1/RPS17/RPL36A	3
CC	GO:0022627	cytosolic small ribosomal subunit	2/7	45/19869	0.00010457302675305	0.000967300497465709	0.000495345916198656	RPS4Y1/RPS17	2
CC	GO:0005844	polysome	2/7	66/19869	0.000225777202678606	0.00167075129982168	0.000855576768045243	RPS4Y1/RPL36A	2
CC	GO:0015935	small ribosomal subunit	2/7	77/19869	0.000307414666962453	0.00189572377960179	0.000970783158828798	RPS4Y1/RPS17	2
MF	GO:0003735	structural constituent of ribosome	3/7	176/18432	2.91242894264731e-05	0.00218432170698548	0.00110365728352951	RPS4Y1/RPS17/RPL36A	3
BP	GO:0060713	labyrinthine layer morphogenesis	2/7	22/18903	2.7057680462855e-05	0.00757194494545772	0.00474743744063786	SOCS3/LEF1	2
BP	GO:0061138	morphogenesis of a branching epithelium	3/7	188/18903	3.29052908675643e-05	0.00757194494545772	0.00474743744063786	SOCS3/LEF1/MYC	3
BP	GO:0060669	embryonic placenta morphogenesis	2/7	26/18903	3.8041307664646e-05	0.00757194494545772	0.00474743744063786	SOCS3/LEF1	2
BP	GO:0001763	morphogenesis of a branching structure	3/7	203/18903	4.13767483358345e-05	0.00757194494545772	0.00474743744063786	SOCS3/LEF1/MYC	3
CC	GO:0090575	RNA polymerase II transcription regulator complex	2/7	249/19869	0.00315140078723785	0.0166574041611143	0.00853010739402726	LEF1/MYC	2
BP	GO:0060711	labyrinthine layer development	2/7	47/18903	0.000126063178400238	0.0180837605472675	0.0113381069867826	SOCS3/LEF1	2
BP	GO:0044260	cellular macromolecule metabolic process	6/7	3266/18903	0.000158075971810108	0.0180837605472675	0.0113381069867826	RPS4Y1/LEF1/MYC/RPS17/RPL36A/FHIT	6
BP	GO:0072132	mesenchyme morphogenesis	2/7	55/18903	0.000172932136380973	0.0180837605472675	0.0113381069867826	LEF1/MYC	2
CC	GO:1990907	beta-catenin-TCF complex	1/7	13/19869	0.00457170787761485	0.021103233707464	0.0108067768629972	LEF1	1
CC	GO:0090571	RNA polymerase II transcription repressor complex	1/7	15/19869	0.00527345497794862	0.021103233707464	0.0108067768629972	MYC	1
CC	GO:1990904	ribonucleoprotein complex	3/7	1152/19869	0.00570357667769299	0.021103233707464	0.0108067768629972	RPS4Y1/RPS17/RPL36A	3
MF	GO:0001221	transcription coregulator binding	2/7	109/18432	0.000713731249920252	0.0227877955051867	0.0115138335184101	LEF1/MYC	2
MF	GO:0003676	nucleic acid binding	6/7	4309/18432	0.000911511820207468	0.0227877955051867	0.0115138335184101	SOCS3/RPS4Y1/LEF1/MYC/RPS17/RPL36A	6
CC	GO:0005942	phosphatidylinositol 3-kinase complex	1/7	29/19869	0.010173822383342	0.0335225636824986	0.0171666044462297	SOCS3	1
CC	GO:0042788	polysomal ribosome	1/7	31/19869	0.0108721828159455	0.0335225636824986	0.0171666044462297	RPL36A	1
CC	GO:0005667	transcription regulator complex	2/7	509/19869	0.0126290176525683	0.0338979044630726	0.0173588130963103	LEF1/MYC	2
CC	GO:0031981	nuclear lumen	5/7	4964/19869	0.0128262341211626	0.0338979044630726	0.0173588130963103	RPS4Y1/LEF1/MYC/RPS17/FHIT	5
BP	GO:0072332	intrinsic apoptotic signaling pathway by p53 class mediator	2/7	81/18903	0.000375578243179772	0.0343654092509491	0.0215463307929448	MYC/FHIT	2
BP	GO:0001892	embryonic placenta development	2/7	87/18903	0.000433194445186764	0.0352331482085235	0.0220903834036759	SOCS3/LEF1	2
MF	GO:0005198	structural molecule activity	3/7	819/18432	0.00267432390421112	0.0415073270231379	0.0209721231274802	RPS4Y1/RPS17/RPL36A	3
MF	GO:0003723	RNA binding	4/7	1971/18432	0.00349558039107456	0.0415073270231379	0.0209721231274802	SOCS3/RPS4Y1/RPS17/RPL36A	4
MF	GO:0070016	armadillo repeat domain binding	1/7	10/18432	0.00379218367690271	0.0415073270231379	0.0209721231274802	LEF1	1
MF	GO:0045295	gamma-catenin binding	1/7	13/18432	0.00492743232951387	0.0415073270231379	0.0209721231274802	LEF1	1
MF	GO:0070742	C2H2 zinc finger domain binding	1/7	15/18432	0.00568364856307157	0.0415073270231379	0.0209721231274802	LEF1	1
MF	GO:0046935	1-phosphatidylinositol-3-kinase regulator activity	1/7	16/18432	0.00606157191975609	0.0415073270231379	0.0209721231274802	SOCS3	1
MF	GO:0001227	DNA-binding transcription repressor activity, RNA polymerase II-specific	2/7	323/18432	0.00606551644478453	0.0415073270231379	0.0209721231274802	LEF1/MYC	2
MF	GO:0001217	DNA-binding transcription repressor activity	2/7	327/18432	0.00621239007675827	0.0415073270231379	0.0209721231274802	LEF1/MYC	2
MF	GO:0008301	DNA binding, bending	1/7	19/18432	0.00719460335067723	0.0415073270231379	0.0209721231274802	LEF1	1
MF	GO:0035014	phosphatidylinositol 3-kinase regulator activity	1/7	19/18432	0.00719460335067723	0.0415073270231379	0.0209721231274802	SOCS3	1
MF	GO:0140416	transcription regulator inhibitor activity	1/7	23/18432	0.00870358968157037	0.046626373294127	0.0235585886117694	LEF1	1
BP	GO:0002009	morphogenesis of an epithelium	3/7	521/18903	0.000670728687083196	0.0474879225131006	0.0297738484551508	SOCS3/LEF1/MYC	3
BP	GO:0002761	regulation of myeloid leukocyte differentiation	2/7	122/18903	0.000849424244897803	0.0474879225131006	0.0297738484551508	LEF1/MYC	2
BP	GO:0048729	tissue morphogenesis	3/7	633/18903	0.00118256555761772	0.0474879225131006	0.0297738484551508	SOCS3/LEF1/MYC	3
BP	GO:0001890	placenta development	2/7	150/18903	0.00127969720779098	0.0474879225131006	0.0297738484551508	SOCS3/LEF1	2
BP	GO:0048754	branching morphogenesis of an epithelial tube	2/7	157/18903	0.0014006071631902	0.0474879225131006	0.0297738484551508	LEF1/MYC	2
BP	GO:0002181	cytoplasmic translation	2/7	161/18903	0.00147207765455184	0.0474879225131006	0.0297738484551508	RPS17/RPL36A	2
BP	GO:0072331	signal transduction by p53 class mediator	2/7	173/18903	0.00169682710085642	0.0474879225131006	0.0297738484551508	MYC/FHIT	2
BP	GO:0002568	somatic diversification of T cell receptor genes	1/7	5/18903	0.00185038279672178	0.0474879225131006	0.0297738484551508	LEF1	1
BP	GO:0002681	somatic recombination of T cell receptor gene segments	1/7	5/18903	0.00185038279672178	0.0474879225131006	0.0297738484551508	LEF1	1
BP	GO:0021873	forebrain neuroblast division	1/7	5/18903	0.00185038279672178	0.0474879225131006	0.0297738484551508	LEF1	1
BP	GO:0033153	T cell receptor V(D)J recombination	1/7	5/18903	0.00185038279672178	0.0474879225131006	0.0297738484551508	LEF1	1
BP	GO:0071865	regulation of apoptotic process in bone marrow cell	1/7	5/18903	0.00185038279672178	0.0474879225131006	0.0297738484551508	LEF1	1
BP	GO:1902262	apoptotic process involved in blood vessel morphogenesis	1/7	5/18903	0.00185038279672178	0.0474879225131006	0.0297738484551508	LEF1	1
BP	GO:0006412	translation	3/7	770/18903	0.00208351498594463	0.0474879225131006	0.0297738484551508	RPS4Y1/RPS17/RPL36A	3
BP	GO:0015961	diadenosine polyphosphate catabolic process	1/7	6/18903	0.00222010696438069	0.0474879225131006	0.0297738484551508	FHIT	1
BP	GO:0071839	apoptotic process in bone marrow cell	1/7	6/18903	0.00222010696438069	0.0474879225131006	0.0297738484551508	LEF1	1
BP	GO:0071864	positive regulation of cell proliferation in bone marrow	1/7	6/18903	0.00222010696438069	0.0474879225131006	0.0297738484551508	LEF1	1
BP	GO:0043043	peptide biosynthetic process	3/7	801/18903	0.00233397761060297	0.0474879225131006	0.0297738484551508	RPS4Y1/RPS17/RPL36A	3
BP	GO:0045637	regulation of myeloid cell differentiation	2/7	214/18903	0.00258050927971874	0.0474879225131006	0.0297738484551508	LEF1/MYC	2
BP	GO:0021861	forebrain radial glial cell differentiation	1/7	7/18903	0.00258971374065453	0.0474879225131006	0.0297738484551508	LEF1	1
BP	GO:0032696	negative regulation of interleukin-13 production	1/7	7/18903	0.00258971374065453	0.0474879225131006	0.0297738484551508	LEF1	1
BP	GO:0045588	positive regulation of gamma-delta T cell differentiation	1/7	7/18903	0.00258971374065453	0.0474879225131006	0.0297738484551508	LEF1	1
BP	GO:0048341	paraxial mesoderm formation	1/7	7/18903	0.00258971374065453	0.0474879225131006	0.0297738484551508	LEF1	1
BP	GO:0060710	chorio-allantoic fusion	1/7	7/18903	0.00258971374065453	0.0474879225131006	0.0297738484551508	LEF1	1
BP	GO:0002573	myeloid leukocyte differentiation	2/7	218/18903	0.00267621341024134	0.0474879225131006	0.0297738484551508	LEF1/MYC	2
BP	GO:0015959	diadenosine polyphosphate metabolic process	1/7	8/18903	0.00295920315660625	0.0474879225131006	0.0297738484551508	FHIT	1
BP	GO:0021932	hindbrain radial glia guided cell migration	1/7	8/18903	0.00295920315660625	0.0474879225131006	0.0297738484551508	LEF1	1
BP	GO:0032713	negative regulation of interleukin-4 production	1/7	8/18903	0.00295920315660625	0.0474879225131006	0.0297738484551508	LEF1	1
BP	GO:0032714	negative regulation of interleukin-5 production	1/7	8/18903	0.00295920315660625	0.0474879225131006	0.0297738484551508	LEF1	1
BP	GO:0045656	negative regulation of monocyte differentiation	1/7	8/18903	0.00295920315660625	0.0474879225131006	0.0297738484551508	MYC	1
BP	GO:0045843	negative regulation of striated muscle tissue development	1/7	8/18903	0.00295920315660625	0.0474879225131006	0.0297738484551508	LEF1	1
BP	GO:1902255	positive regulation of intrinsic apoptotic signaling pathway by p53 class mediator	1/7	8/18903	0.00295920315660625	0.0474879225131006	0.0297738484551508	MYC	1
BP	GO:1902732	positive regulation of chondrocyte proliferation	1/7	8/18903	0.00295920315660625	0.0474879225131006	0.0297738484551508	LEF1	1
BP	GO:0006915	apoptotic process	4/7	1941/18903	0.00300475701589155	0.0474879225131006	0.0297738484551508	SOCS3/LEF1/MYC/FHIT	4
BP	GO:0030854	positive regulation of granulocyte differentiation	1/7	9/18903	0.00332857524329067	0.0474879225131006	0.0297738484551508	LEF1	1
BP	GO:0045586	regulation of gamma-delta T cell differentiation	1/7	9/18903	0.00332857524329067	0.0474879225131006	0.0297738484551508	LEF1	1
BP	GO:0046645	positive regulation of gamma-delta T cell activation	1/7	9/18903	0.00332857524329067	0.0474879225131006	0.0297738484551508	LEF1	1
BP	GO:0048635	negative regulation of muscle organ development	1/7	9/18903	0.00332857524329067	0.0474879225131006	0.0297738484551508	LEF1	1
BP	GO:0071863	regulation of cell proliferation in bone marrow	1/7	9/18903	0.00332857524329067	0.0474879225131006	0.0297738484551508	LEF1	1
BP	GO:1901724	positive regulation of cell proliferation involved in kidney development	1/7	9/18903	0.00332857524329067	0.0474879225131006	0.0297738484551508	MYC	1
BP	GO:0012501	programmed cell death	4/7	2000/18903	0.00336005853702366	0.0474879225131006	0.0297738484551508	SOCS3/LEF1/MYC/FHIT	4
BP	GO:0043066	negative regulation of apoptotic process	3/7	914/18903	0.00340592111943541	0.0474879225131006	0.0297738484551508	SOCS3/LEF1/MYC	3
BP	GO:0043604	amide biosynthetic process	3/7	932/18903	0.00360075511357181	0.0474879225131006	0.0297738484551508	RPS4Y1/RPS17/RPL36A	3
BP	GO:0043069	negative regulation of programmed cell death	3/7	938/18903	0.00366722241013048	0.0474879225131006	0.0297738484551508	SOCS3/LEF1/MYC	3
BP	GO:0030223	neutrophil differentiation	1/7	10/18903	0.00369783003175783	0.0474879225131006	0.0297738484551508	LEF1	1
BP	GO:0048340	paraxial mesoderm morphogenesis	1/7	10/18903	0.00369783003175783	0.0474879225131006	0.0297738484551508	LEF1	1
BP	GO:0071838	cell proliferation in bone marrow	1/7	10/18903	0.00369783003175783	0.0474879225131006	0.0297738484551508	LEF1	1
BP	GO:0072203	cell proliferation involved in metanephros development	1/7	10/18903	0.00369783003175783	0.0474879225131006	0.0297738484551508	MYC	1
BP	GO:0006518	peptide metabolic process	3/7	966/18903	0.0039875949161486	0.048803610636603	0.0305987550151839	RPS4Y1/RPS17/RPL36A	3
BP	GO:0046643	regulation of gamma-delta T cell activation	1/7	11/18903	0.00406696755305025	0.048803610636603	0.0305987550151839	LEF1	1
BP	GO:0090184	positive regulation of kidney development	1/7	11/18903	0.00406696755305025	0.048803610636603	0.0305987550151839	MYC	1
BP	GO:1904672	regulation of somatic stem cell population maintenance	1/7	11/18903	0.00406696755305025	0.048803610636603	0.0305987550151839	MYC	1
