# Supplementary material for: Immunometabolic Dysregulation in B-Cell Acute Lymphoblastic Leukemia Revealed by Single-Cell RNA Sequencing: Perspectives on Subtypes and Potential Therapeutic Targets
Source: Int J Mol Sci. 2025 Oct 14;26(20):9996. doi: 10.3390/ijms26209996 (PMC12563021; doi:10.3390/ijms26209996)
Supplement: Supplementary file 1 [file ijms-26-09996-s001.zip › Supplementary Table S2/Time_gene_top100.csv]

gene_short_name	pval	qval
FYB1	0	0
RACK1	0	0
HBB	0	0
ATP5MG	0	0
HBA2	0	0
HBA1	0	0
CCL5	0	0
NOP53	0	0
ATP5F1E	0	0
ATP5MPL	0	0
ATP5MC2	0	0
RIPOR2	0	0
ATP5F1D	0	0
TRIR	0	0
ELOB	0	0
NKG7	6.07885973547884e-315	7.54538464668782e-313
ATP5ME	1.75602596706448e-314	2.05145151211122e-312
ATP5IF1	8.09767945231666e-311	8.93443966238937e-309
NSD3	3.20547713289837e-301	3.35056715049272e-299
SELENOK	3.28903888321755e-300	3.26601561103502e-298
GNB2L1	1.25107196358658e-279	1.18315662842045e-277
NBEAL1	9.0866800936307e-279	8.20279393906844e-277
PAXX	3.07033091131689e-267	2.65116399559797e-265
ATP5MC3	2.0661826419274e-266	1.70976613619492e-264
ATP5MD	2.12975675715537e-257	1.69187876788422e-255
ATP5PF	1.50134720887261e-250	1.146798291085e-248
SOCS3	1.41233853470612e-249	1.03885345552828e-247
OGA	3.0563909313177e-249	2.16785442485606e-247
ATP5MF	1.10935507924824e-241	7.59716961167934e-240
SELL	1.46710758306283e-241	9.7122521998759e-240
ATP5F1B	2.76775494529353e-241	1.77314881333966e-239
DNTT	1.28855502501775e-235	7.99709462401644e-234
RTRAF	3.78164982339611e-234	2.27586562098929e-232
SELENOH	1.97319492342803e-232	1.1525779758612e-230
COPS9	3.64731986271792e-231	2.06959349924508e-229
ATP5F1A	3.3115297812523e-225	1.82686059599085e-223
REX1BD	3.27643744007979e-224	1.75864993405364e-222
TUT4	7.02152735160792e-222	3.66967192639298e-220
ARHGAP45	5.57589281606241e-217	2.83941618787178e-215
MCUB	7.87589511666572e-212	3.91038192542453e-210
ATP5PD	4.21311836344518e-204	2.04079343165905e-202
CST7	2.27615415081748e-203	1.07629574845798e-201
SELENOF	5.99548384408783e-202	2.76907695682754e-200
SELENOT	2.45729251623001e-201	1.10913248573473e-199
POLR2J3.1	9.12338846605384e-194	4.02645544301843e-192
ATP5F1C	1.18012327989683e-182	5.09505398668503e-181
CTSW	1.47218238571475e-181	6.2207536553819e-180
S100A4	1.53246574455249e-180	6.34057701808591e-179
ATP5PB	4.66135982787939e-180	1.88927767717724e-178
GLTSCR2	5.21028569879391e-178	2.06952547956094e-176
GZMA	8.5834735650085e-178	3.34250558825625e-176
ATP5E	5.289914065022e-175	2.02034025637186e-173
SELENOW	5.86394813821378e-175	2.19732094386652e-173
RPS4Y1	4.76399417318619e-174	1.7520911903607e-172
LEF1	2.77130569928002e-171	1.00069329432184e-169
VSIR	3.54375703488632e-170	1.25676811987219e-168
AC090498.1	2.43083596690699e-168	8.46954426364437e-167
MYC	8.51817719350313e-168	2.91674136315469e-166
ELOC	2.30018307574747e-163	7.74265014988894e-162
HBD	2.22651485921752e-162	7.36976418401e-161
RAB5IF	3.52434465892411e-160	1.14743417911857e-158
AC026979.2	3.24790068719951e-157	1.04037592980294e-155
SMIM26	4.89984017926076e-156	1.54461628508125e-154
AC245297.3	8.59984222631986e-151	2.66863854085488e-149
ATP5L	2.40753150579045e-149	7.35593472384591e-148
REL	4.92259484448464e-148	1.48125353956765e-146
SYNE2	1.50863890206603e-146	4.47187590970616e-145
AC004687.1	5.06335596405386e-146	1.4787977859722e-144
PIK3R1	7.68278203397868e-146	2.21130508977995e-144
CYTOR	1.10474708564629e-144	3.13432530299075e-143
HIST1H1E	8.22517405926142e-141	2.30073178615397e-139
RNF19A	5.17386558276444e-140	1.42712458991252e-138
FOS	9.59029419979951e-139	2.60908551791806e-137
ILF3-DT	1.91770603744276e-136	5.14670836535314e-135
CCR7	2.0468555309627e-135	5.42007344598924e-134
STMP1	1.90111347975819e-134	4.96790969842073e-133
NBDY	1.18596895656655e-131	3.05887577628724e-130
NDUFAF8	4.98464043651524e-130	1.26916614191273e-128
MUC20-OT1	7.57065699762908e-129	1.90320567054321e-127
ERBIN	8.97025612631143e-129	2.22686608335681e-127
BUD23	1.04970679445507e-125	2.57372554788615e-124
SELENOS	5.21034286451969e-125	1.26191962548001e-123
ATP5MC1	5.85029959686118e-125	1.39984277100799e-123
XIST	5.99543552314277e-125	1.41749225582876e-123
METTL26	2.46691462907771e-124	5.76387347452745e-123
JPT1	3.01672146901503e-124	6.96652190402774e-123
ATP5G2	7.65310650666597e-122	1.74701948531478e-120
KLRD1	1.79320963725396e-121	4.04694811316632e-120
RPS17	3.9943888861864e-121	8.91332171681594e-120
GPR174	1.61894068091965e-119	3.57246243589603e-118
RPL36A	1.18076764398487e-117	2.57692806698237e-116
GZMH	2.67406102343678e-117	5.77248390494069e-116
GZMK	8.59149223818977e-117	1.83469931021988e-115
KLRG1	2.66880005927306e-116	5.63854991246414e-115
HBG2	6.8675929247928e-115	1.4356883735409e-113
CCL4	1.09979921163167e-114	2.27520961906302e-113
CEMIP2	1.51692439138945e-113	3.1057854034015e-112
EBLN3P	3.6894808698632e-112	7.47684592606971e-111
ALDOA	3.44958112994474e-111	6.92006881219218e-110
FHIT	2.70873382645543e-110	5.37954537934048e-109
