# Supplementary material for: Immunometabolic Dysregulation in B-Cell Acute Lymphoblastic Leukemia Revealed by Single-Cell RNA Sequencing: Perspectives on Subtypes and Potential Therapeutic Targets
Source: Int J Mol Sci. 2025 Oct 14;26(20):9996. doi: 10.3390/ijms26209996 (PMC12563021; doi:10.3390/ijms26209996)
Supplement: Supplementary file 1 [file ijms-26-09996-s001.zip › Supplementary Table S3/Genelist_T.xlsx]

## Sheet: Genelist_T
Navie CD8+ T cell	Central memory CD8+ T cell	Effector memory CD8+ T cell	Tissue resident memory CD8+ T cell	Effector CD8+ T cell	Mucosal associated invariant T cell	Navie CD4+ T cell	Central memory CD4+ T cell	Tissue resident memory CD4+ T cell	γδ T cell
CCR7	CCR7	GZMK	CD49a	CX3CR1	KLRB1	CCR7	SELL	CD69	TYROBP
SELL	SELL	IL7R	CXCR3	FCGR3A	SLC4A10	SELL	CCR7	CXCR6	TNFRSF18
CD45RA	IL7R	KLRG1	IL7R	FGFBP2	NCR3	CD45RA	CD45RO	IL7R	FCER1G
CD27	CD45RO	IFNG	CD69	GNLY	CXCR4	CD27	CD27	KLRB1	TRDC
IL7R	CD27	GZMB	ITGAE	PRF1	RORA	CD28	CD28	MYADM	XCL1
CD28	CD28	CD44	CAPG	GZMH	RORC	S1PR1	ANXA1	PTGER4	TNFRSF4
S1PR1	PRF1	CXCR3	CD6	KLRG1	TBX21	TCF7	ANXA2	NR4A1	FXYD7
TCF7	GZMA	CXCR4	MYADM	GZMA	ZBTB16	LEF1	ICAM2	NR4A2	SPINK2
LEF1	S1PR1	CD45RO	XCL1	GZMB	MAF		PTGER2	NR4A3	RRBP1
	GPR183	TBX21	XCL2	S1PR1			S1PR1		XCL2
	CCL5	BLIMP1	BLIMP1	S1PR5
	TCF7	STAT4	HOBIT	ICOS
	STAT3		RORA	PDCD1
	BCL6		NR4A1	LAG3
	EOMES		NR4A2	TIM3
			NR4A3	OX40
				CD137
				EOMES
				TBX21
