# Supplementary material for: Immunometabolic Dysregulation in B-Cell Acute Lymphoblastic Leukemia Revealed by Single-Cell RNA Sequencing: Perspectives on Subtypes and Potential Therapeutic Targets
Source: Int J Mol Sci. 2025 Oct 14;26(20):9996. doi: 10.3390/ijms26209996 (PMC12563021; doi:10.3390/ijms26209996)
Supplement: Supplementary file 1 [file ijms-26-09996-s001.zip › Supplementary Table S3/Raw_expr.csv]

	TARGET-15-SJMPAL043510-09A	TARGET-15-SJMPAL046467-09A	TARGET-15-PASZVW-09B	TARGET-15-SJMPAL042946-04B	TARGET-15-SJMPAL043506-04B	TARGET-15-SJMPAL017977-09A	TARGET-15-SJMPAL043773-03B	TARGET-15-SJMPAL042787-09B	TARGET-15-SJMPAL041119-09A	TARGET-15-SJMPAL041119-09B	TARGET-15-SJMPAL041120-09B	TARGET-15-SJMPAL041120-09A	TARGET-15-SJMPAL011915-09A	TARGET-15-PAVFTF-09B	TARGET-15-SJMPAL043514-09A	TARGET-15-SJMPAL005001-04A	TARGET-15-SJMPAL043773-40A	TARGET-15-SJMPAL044950-09A	TARGET-15-SJMPAL043508-09B	TARGET-15-SJMPAL043505-09B	TARGET-15-SJMPAL016448-09A	TARGET-15-SJMPAL042787-09A	TARGET-15-SJMPAL040026-09A	TARGET-15-SJMPAL040024-09A	TARGET-15-PAREAT-09B	TARGET-15-PAUFIB-09B	TARGET-15-SJMPAL004013-04A	TARGET-15-SJMPAL042799-09A	TARGET-15-SJMPAL042799-09B	TARGET-15-SJMPAL042798-09B	TARGET-15-SJMPAL042798-09A	TARGET-15-SJMPAL042794-09B	TARGET-15-SJMPAL042794-09A	TARGET-15-SJMPAL042943-09A	TARGET-15-SJMPAL003414-04A	TARGET-15-SJMPAL042946-09A	TARGET-15-SJMPAL042946-09B	TARGET-15-SJMPAL040033-09A	TARGET-15-SJMPAL043774-09B	TARGET-15-SJMPAL043772-04B	TARGET-15-SJMPAL012417-09A	TARGET-15-SJMPAL043769-03B	TARGET-15-SJMPAL040030-09A	TARGET-15-SJMPAL012425-09A	TARGET-15-SJMPAL016342-09A	TARGET-15-SJMPAL016343-09A	TARGET-15-SJMPAL016342-09B
5S_rRNA	0.546050678535504	0.547809562653411	0.425996988273686	0.601272244424949	0.548536417958582	0.770219839019557	0.668944914198114	0.967492758972919	0.529706406166879	0.751273715184515	0.741052244905818	0.573445508172029	0.194781639560849	0.407877441470798	0.505491295709304	0.414407416572884	0.881731084937833	0.242719418844581	0.53882294123102	1.07272887581597	0.626428682338401	0.733125706046047	0.296550968027968	0.277396601826379	0.461901594481626	0.360564987054165	0.430815286484855	0.889518298100252	0.531732079870603	0.61591098891037	0.658423232627293	0.52757177154731	0.696106007688448	0.643928320964122	0.581059496487306	0.539954210000038	0.813736336162456	0.545061179536875	0.416154215688894	0.480922175793865	0.386471893416825	0.615325173858608	0.303097433427549	0.390770789751686	0.32345554316492	0.236832443934553	0.73653442136807
5_8S_rRNA	0.777813590718624	0.434986733227591	0.286844394788508	0.475858755320542	0.467170055298952	0.202136387702773	0.635874584393446	0.439499790602707	0	0.951140911470858	0.567280200185916	0.201107203997233	0.08368781479595	0.369279766101321	0	0.250566603830664	0	0.0510631517851605	0.0923086613635209	0.240176411665536	0.738398722262051	0.479970562082898	0	0	0.996726113294128	0.141506412816001	0.0727824812588128	0.599461368222767	0.796547664860274	0	0.229751937208955	0.923186694641258	0.1508789786047	0.199098567128956	0.0803198129724651	0	0.464770512359665	0.96072347444503	0.684643932154482	0.585460820046065	0.330144361686921	0.13373334001914	0	0	0	0.189463665972079	0.100251060487194
7SK	1.03869664183468	1.13103826458942	0.391777625466311	0.414700464603876	0.485390645885062	0.978211136782482	0.36077034140263	0.498074473484333	1.1380090832453	0.4983782617983	0.627014827435601	1.18025388703435	0	0.492833330170535	0.994729495333993	1.25851861063166	1.12619066372261	0.955344873150297	0.479334143074817	0.346336827921242	1.12799310227639	1.04629941686161	0.867857429310174	0.758453865201975	0.540201008032618	0.724756513311883	1.34794871375789	1.25477423666689	0.47923968978635	0.457494232799644	0.913835043579573	0.49240423619621	1.14553300806457	1.15993483591058	0.995628948448855	1.00133834982976	0.429032005587681	1.28856873659961	0.369633644062097	0.370276636580291	1.19980649084111	0.391060055993788	1.05812634444705	1.1704529529116	1.12758306725309	0.967328848567337	0.388744031437079
A1BG	0.526469504640831	1.57574797817244	0.425996321351079	0.817132043669134	1.27560307933685	0.56968551215184	0.600460070116482	1.98641093525204	1.07867814250353	1.89475956939313	1.20050435344652	0.526469504640831	0.57898700333258	0.716859235618207	0.224657734120738	0.303342394487331	0.345623464175129	1.09794783553483	1.82484930151688	0.432959407276106	1.31266517355839	1.45628048151073	0.930321024506317	0.411209282790363	0.56686385175578	2.51626734437183	0.694300770342678	0.869397666558453	1.30129498100914	1.28587564108755	0.594644089104767	1.48923463453202	0.451435330437004	1.02538322147792	0.802069108804548	0.351741388547289	1.0973411087967	1.58808495853398	1.16998911979707	0.495899785706589	0.537047519404657	0.751120895751746	0.158337027167101	1.0820212693455	0.261590988964125	0.200504353446521	0.725173999367308
A1BG-AS1	1.00158609235403	2.48455063916856	1.05616730630043	1.29836505506124	2.01431958226181	1.14221736180382	0.738378742976404	1.69688409085545	1.01592568999025	1.34215647026779	1.10245657665073	0.953898432919056	0.780226096886614	0.764940573125606	0.484808396765306	0.895225054998661	0.765534746362977	1.48114391584322	2.12561804227631	0.743385707813666	1.55011262964724	1.38427089254241	1.051998467797	0.820730400605102	1.02587927302326	2.47350120113895	1.64066719717959	1.09693648250296	1.66302575649798	1.49620666592348	0.903578215331941	1.41180585237012	1.10292682718626	1.73889751142532	1.33845294035505	1.01035018816957	1.5186358471628	2.90205427891354	1.4866114116375	0.659559272910899	1.29859966823261	1.11742908358689	0.595026184065854	1.64791310954396	0.81483749838881	0.651499503116947	1.1350751303684
A1CF	0.0104934192484527	0.112766845428428	0.0378741656611201	0	0	0.298071734933995	0.272978695373575	0	0.0336520524899971	0	0.00676478187842235	0.0179219079972623	0	0.00647756407120479	0.0126401807787703	0.02091106558169	0.495592840198345	0.11490002395719	0.0160683686276537	0.0130691500195213	0.0318186258263571	0.0120680233090903	0.0316774964507602	0.0391383939069583	0.0059029568582364	0.0183493098788918	0.0709388213434375	0.234869151705381	0.0915305931206165	0.0260209707143701	0.036327491817765	0.00992040959306388	0.17018145776525	0.0721744169243166	0.0360461001568596	0.024603367140657	0	0.0207688650945719	0.00432160595009346	0.0142124448121047	0.0309716424120755	0	0.0295588974491164	0	0	0.0137838154330997	0
A2M	0.994434904396223	1.23866459211462	2.72301239639237	2.74194151457125	1.90218937627207	1.06983962506863	0.78559239870423	0.54833797550862	2.57785175516093	2.80920862427109	3.66900408144701	3.1609201881811	0.0709388213434375	2.10201977814885	0.677891556960532	2.92588551708314	1.55163905673439	1.08215755908543	3.29039491265952	1.66407318424772	0.657274140743583	0.854953135209474	0.992115808035672	1.1662655367238	2.64620874891493	1.4369613378336	1.63259394857252	1.18466115372489	1.31068911751928	2.6546417563381	2.38498918732493	1.35236305716722	1.01806438936036	0.671746266863223	1.05359794668829	0.727092709050408	1.26795521229127	0.871528270862223	2.94146318354574	2.34738219131511	1.34329410786244	0.450274292553821	1.14130198762526	1.72421368675736	2.05151131768571	1.88186035842123	3.58427705777114
A2M-AS1	0.631895859053804	0.843823089126896	1.41034110461409	2.07925862832088	1.68670221025608	0.668028329189949	0.591009130839571	0.361880627038438	1.72643889011651	2.21459111846607	3.03806738335516	2.22629272594931	0.147957881387101	1.45743669777237	0.543099892195429	1.27070833371921	0.875465544854709	0.540324906030744	2.55640489003855	1.27166471097723	0.768332557385821	0.441058469993214	0.680054248245064	0.586020089349356	1.91011861846275	0.828875259594331	0.428999925763004	0.415217824888839	0.457646819392444	2.20832996573069	1.49922084954483	0.908582365478814	0.561399460895035	0.709731759420691	0.432852537018574	0.677350377195178	0.795850049941966	0.618144665886252	2.21400042972961	1.48418970114827	1.12987646083313	0.330443668229009	0.723951672341124	1.7454524831317	1.6027894133249	0.891808001035439	2.95871278045321
A2ML1	0.294429602109328	0.189413431033673	0.237074171302158	0.244765307569313	0.198116929152455	0.827412574398858	0.235727059838058	0.264596479490882	0.304043696473541	0.485426827170242	0.180911663368569	0.093695380233557	0.0127831846982896	0.193960936897822	0.0335111023613237	0.0464212112487103	0.220329954879556	0.145612247166476	0.263154625411455	0.0966666685801791	0.188907266642588	0.22650852980868	0.162338957724597	0.17976580835815	0.121413330915865	0.431141535361186	0.124460486274336	0.185739709402782	0.199499603660362	0.328606717427416	0.227741075839128	0.0460020465445205	0.376957114477727	0.22070141650652	0.204891924837234	0.127765328148545	0.216237552053823	0.0993625397577723	0.614568511964209	0.0439043942956211	0.0749164020524617	0.0961268893050061	0.0524158941511385	0.179128828772152	0.119555384695282	0.0721744169243166	0.301353518877764
A2ML1-AS1	0	0	0	0	0.0858325236749548	0.915635623430313	0.0980152338689594	0	0.138028044766761	0	0	0	0	0	0	0.142086629617527	0.2841587458694	0.11116488907889	0.109962253398818	0	0	0	0	0	0.231186613227865	0.12485746725576	0	0	0.120351940365222	0	0	0	0.373509015518007	0	0	0	0	0.140909506541662	0	0	0.106616328987784	0.11623166060415	0	0	0	0	0
A2ML1-AS2	0.241840183564671	0.366364182945645	0.319964694216466	0.110630508096434	0	0.603121869839996	0.219710639548779	0.3907777267512	0.160403925860014	0.436375082244539	0.305678743242287	0	0.220329954879556	0.151988666422506	0	0	0.819586442085012	0.248048998437206	0	0.380951043625847	0.454702328163688	0.275126273568355	0	0.49579747779314	0	0	0	0.300416627836874	0.139862368015641	0.154323964660477	0	0.118891252178427	0.42867840994823	0.595408177856631	0	0.36289064266586	0	0	0.105275783415687	0.113300435833361	0.124195771587192	0	0.228480098329917	0	0	0	0.184851545680415
A2MP1	0.184089827056126	0.391217807602897	0.245130531411833	1.0592168165538	0.590721770009841	0.472071799416068	0.166972472410695	0.0959919129246028	0.915941505980148	1.29219277390189	1.79659775404831	1.24798825721913	0.0196307563355084	1.00956216295198	0.0513024887006311	0.733961663308921	0.55080218380917	0.407624675566609	1.49676911017047	0.406645507672003	0.206018004020896	0.0493519591352915	0.105946211905325	0.212382570122357	0.606915941825205	0.0126401807787703	0.230326000028692	0.157173094033464	0.139207520271254	0.782827892074894	0.452068230223811	0.236339539168374	0.347552276990064	0.302055788098619	0.288653863605169	0.0831112269313071	0.390337511615924	0.16285452819051	1.23247657119849	0.763581543254474	0.299713560064242	0.0462815032119102	0.19194159262148	0.444773065522451	0.701238528052177	0.282854909322555	1.97405200616852
A3GALT2	0.973794929652606	0.904965718684026	1.06557231159362	0.706464245612283	0.435415240747814	1.62699975133766	2.17248751551013	1.96169740571968	0.235604532763299	0.847596102262641	1.27768725373424	0.63012585232438	0.320888980331776	1.55040819321728	0.866472829715848	0.185486004128078	0.899794348208829	0.145612247166476	1.26303440583379	1.3764015265936	1.30316701571115	0.964435600212331	0.0968015818491687	0.648281355360752	1.98433414484049	1.16240341410977	0.395282204132233	0.905812980951766	1.67355642399014	1.5859239769586	0.908736064412629	0.881821212725566	0.0912597661926783	0.366364182945645	1.16716521294772	0.281905923897192	0.886355043525156	1.09322211053902	0.753518964641375	0.608052220466949	0.384270892542415	2.23542072263744	0.256165277263056	0.548239319575263	0.119422582647884	0.291721420457891	0.444667066841908
A4GALT	0.197613809691074	1.04488367823976	0.192446693735047	0.0897693086335084	0.309641873422161	0.308710351168077	0.0404015152842066	0.453649266043291	0.112499976200718	0.229587922740652	0.406536670205172	0.115565995921603	0.0798388806666704	0.756937877411255	0	1.70995227069982	0.793021887632314	0.281668579972845	0.352984458020644	0.14300150624249	0.445726703349984	0.164528860881369	0	0.150559676575381	1.37350901551801	0.630032633893767	0	0.180275189611879	0.421586873162706	0.142478790642247	0.133826527298828	0.135797512223391	0.110363243360418	0.371391583924212	0.784755228692409	0.0234682805039054	0.104873376726018	0.382833229203824	0.07340895518534	0.379177328890808	0.331361267268299	0.048096653272944	0.0281447677133787	0.0661236424652936	0.306495572259637	0.268793675122479	0.646715661077354
A4GNT	0	0.0877343818197254	0.0757379823940781	0.142478790642247	0	0.419862450377524	0	0	0.0717626693000913	0.0274371827068511	0.23780842954562	0.153805336079035	0.050745463581399	0	0	0.144307467263042	0.0776531856501614	0.139731422243744	0	0.0234682805039054	0	0	0	0.0422240737629849	0.0623980637984785	0	0	0	0	0	0	0.0528331997629446	0.153935010704163	0	0.184470736640092	0.0440443327060212	0.0289934118795487	0.0371713376446435	0.0918013692176743	0.025312343046069	0.233274538990934	0.0894981508391026	0	0	0	0	0.0211954245144897
AA06	0	0.43626846471939	0	0	0	0	0	0	0	0	0	0	0	0	0	0	0.208766947421413	0.228726355058498	0	0	0	0	0	0	0	0	0	0	0	0	0	0	0.397255345594427	0	0	0	0	0.197613809691074	0	0	0.0771062441059786	0	0	0	0	0	0
AAAS	2.85682637718608	2.31875066934634	2.97817732125278	3.04720681697055	3.50543366518182	3.25067361196281	2.12184429787638	2.93323269624094	3.00495075995105	3.26428119702142	2.71338788974999	2.58185736716726	3.82705683650015	2.69835184910483	2.83365924640951	3.26047736865342	1.83216088929702	2.55156523452977	3.45819824308499	3.21671870132718	2.913454331026	2.61581646721078	2.78433646144298	2.85143923467359	2.57160400602931	3.1314413222776	3.07626833781516	2.30234829941141	2.38288855044703	3.23516028486421	2.90511980338362	3.20593983247088	3.32169724521235	3.07117915893217	3.59440522835472	2.61508666217629	2.93236359143486	2.22336076295701	3.19306204671554	2.53054523492493	3.4721368029549	2.06025495075769	2.15305948070788	3.52568053419503	3.39117655572527	3.5955275301769	3.47486431019149
AACS	1.48357074009156	1.31539233132432	2.11975456484805	1.39878814763377	1.34970496170854	1.89638811235955	1.38393925121513	2.76328408473922	1.09969916972427	1.62798030306595	2.02272289426108	1.27941186311069	1.25701061820602	1.07539571410918	0.986884170827275	0.98360473735193	1.04795710739665	1.02729562405091	0.360083295913331	2.12961273813047	2.25168879947866	2.27733018046102	1.1662012526627	0.894216312963128	2.47394272984657	1.31788288282941	1.78056207617106	1.84217431759439	2.55018652621668	1.95598228477194	1.20633064787105	1.65338108996857	1.03794442963488	1.14873891273753	2.24659050290518	1.33805353101926	2.03185390601321	0.820730400605102	1.88236915583116	1.67838746014026	1.57686070222419	2.47534433714261	1.38454720209086	0.881351381509661	1.09754337939512	0.954419678132924	1.87302570104647
AACSP1	0.0297002342154199	0	0.0136409106693863	1.52391317818079	0.0234682805039054	0.635243612359028	0.0268708647247452	0.0169241442578214	0	0.0144981269993528	0.0571383043935418	0.0503275535584249	0	0.105946211905325	0	0.41391897713882	0	0.104336659814736	0.0152120850685033	0.0489336451979224	0.0302654428576696	0.034215715337913	0.0299828662157143	0.0223323000980564	0	0.0344974641994449	0.0227583975781576	0.0375930755402331	0.231923873293763	0	0.0343565966466416	0.109026176498367	0.352306552906336	0.232660756790275	0.147567207094632	1.27554348723288	2.16960436691696	0.0196307563355084	0.219462838957155	0.0398402645317911	0.0581086494011739	0.0478175480213695	0.0280032784727525	0.022190239634066	0	0	0
AADAC	0	0	0	0.104873376726018	0	0.615322123494705	0.369494402007409	0.0349199843491595	0.152118504431943	0.27357556561538	0	0.0690146779151805	0.159758338056298	0.0374525099396066	0	0	0.380175311742025	0.0928839656784844	0.0312540254705008	0	0	0.0699770704115563	0.0614306004977481	0	0	0	0	0.0769694763151108	0	0	0	0.057415612427243	0.218719181703117	0.164528860881369	0.0526941113038451	0	0	0.0404015152842066	0	0	0.0600473836699389	0	0	0	0.217106608083392	0.0399805976908812	0.236094578637878
AADACL2	0	0.0313951962755343	0	0.00877370706601613	0	0.144437998368392	0.0268708647247452	0.0448836782397648	0.0127831846982896	0.00963381939726868	0.01292617444427	0.0113525072299052	0	0	0	0.0522767654523578	0	0.128029388740641	0.0201999229434977	0.016496319896196	0.0401209172008775	0.0229004021100788	0	0.0149265442381028	0.0110662014062054	0	0.0152120850685033	0.049909522443058	0.0112093614203034	0	0.0230423926658638	0.0464212112487103	0.0919367382105852	0.0277202583559274	0.0340748202705723	0.0156402903768822	0	0.0130691500195213	0.016496319896196	0	0.0292761823706321	0	0.0371713376446435	0	0	0	0.037030730944967
AADACL2-AS1	0	0	0	0.867026632211542	0	0.275364696150436	0	0.0881415968690176	0	0.280600048848165	0.193330195384304	0.0881415968690176	0.767400556446066	0	0.179638434938132	0	0.207892851641333	0.155749232677945	0	0	0.153935010704163	0	0.29124991296423	0	0.168256923208582	0	0.117163075465759	0.189919417901074	0.245739032429285	0	0	1.0679828301843	1.17753514829627	0	0	0.120219211624994	0.227617868610658	0.101650076094435	0.186627326682922	0.0699770704115563	0.218967110048957	0	0	0	0	0.100574040213197	0.221815227873702
AADACL3	0	0.150689643247321	0	0	0	0.463308565918163	0	0.0420839586712525	0	0	0	0	0	0.0152120850685033	0	0.032947164099129	0.196103397714807	0.0381552010259688	0.0500488796072223	0.0103501881695673	0	0	0.0250287944915224	0	0.0139267060429217	0	0.0190613650934302	0.0313951962755343	0	0.015354834293464	0	0.0234682805039054	0.135928815526407	0.133958010100549	0	0	0	0.0326651122818301	0.0103501881695673	0	0.0244615301409958	0	0.0464212112487103	0	0.0311128408502493	0	0.0093471722592526
AADACL4	0	0.191183609220039	0.0289934118795487	0	0	0.326997464565759	0	0	0	0	0	0	0	0	0	0.0422240737629849	0.0874628412503394	0.0648828515848544	0.032383005311653	0	0.24074173121534	0.141432790929296	0	0	0	0.0368901105402659	0.916094422938358	0.0795658498102748	0	0	0	0	0.117429083586894	0.17018145776525	0	0	0.0647449200353551	0	0.0265876223480842	0.0567222423745402	0.0621217119077975	0	0	0	0.0787464470766483	0.0413831790194061	0.0475383887633606
AADACP1	0.0496307677246004	0.0779265786850691	0	0	0	0.517426884767286	0	0	0.124592825405823	0.0946414541150623	0.0639170536923114	0.0563060603318765	0.891263631825076	0	0	0	0	0.171078696058683	0	0	0	0.0569996303855637	0.0984195577655445	0	0	0	0.0380146901867159	0	0.0553345017510994	0	0	0.092072094502929	0.221444052954399	0.0690146779151805	0	0.0389979787975099	0.0257375614136083	0.032947164099129	0	0	0.141955885583644	0	0	0	0.121413330915865	0	0.10929368902294
AADAT	0	0.154064673674717	0	0.0149265442381028	0	0.419215260067954	0.015354834293464	0	0.903809558578697	1.00705194251649	0	0	0	1.07874644707665	0.0404015152842066	1.09383057163514	0.136716384488312	0.4623664831444	0	0.361431504133141	0.0343565966466416	0	0.895923001923769	0.0503275535584249	0.0377336274465149	0	0	0	0.0189189821630517	0.679423798112597	0.706552654169524	0	0.238664592114617	0	3.09757708840457	0.0526941113038451	0.0174943794592725	0.0443241688122014	1.75373288422198	1.421209831764	0.0496307677246004	0	0	0	1.18821100051304	1.0888878593977	1.312316654402
AAGAB	2.92698618814887	3.36489455153573	3.10636507155653	3.63852569497853	3.6942561897441	3.87934308675535	4.5919306939557	3.25115856675911	3.13889636343532	2.98964767664019	3.28686636600095	3.28160923789025	3.29126464990621	3.68481873755322	4.46630735571984	3.72022373373079	4.58337466270507	4.53400555741261	3.38642470489699	3.49130156081388	3.33463977939776	3.46648356115379	3.92693876274409	3.63365207343082	3.24017692326276	1.92021706596222	2.77471327605026	4.40707397540129	4.34821825287906	3.90031618497767	3.9646296667206	3.26384569364098	3.73993448903754	3.99668701721862	3.64014658373432	4.30130229837262	3.96556266968334	3.71704574868684	3.45629362553832	3.55624546470352	3.76098734096972	4.6636235665761	3.81885056089543	3.92945016335684	2.92916607319959	3.68950045277735	2.50738872603395
AAK1	2.10738657903081	2.49554167626392	4.68607465919531	3.15523111629928	2.93826696990816	4.13597805118428	3.22282001399422	3.97130442611134	2.31574010835474	2.80514797246787	4.10006937198792	3.76264646703815	2.28897862535972	3.15662313235589	2.23115588588069	2.72454113787453	3.37798438835347	3.51602775791918	3.05531714654325	3.63244272450614	5.10984945488805	3.6891649501036	3.74206012223017	2.29760229865201	3.96550726061908	3.16873829758578	2.6961719126152	3.21491744798807	3.66657482357905	3.1682408746295	2.72327458143482	3.49181462394895	2.98327638362947	3.66041526518371	3.73639922520548	2.39432206250409	3.1263121303287	2.17194336197662	3.70174864736939	2.84799690655495	2.58327837390834	3.26629181758064	2.59519331879485	1.59865104788461	0.925619712002935	1.60828883258118	2.74286855102444
AAMDC	2.30795304620907	1.6169222421187	2.08929474904246	1.87848994035249	2.05415387176271	2.00873785792166	1.71734192577402	2.85217866323665	2.06225989447013	2.23293699109566	2.79277207751812	2.36765063062196	1.66161280176004	1.68162916930134	1.62316453565259	1.65237176311637	2.20041018787406	1.39000726209156	2.25068876926797	2.06918658080974	2.67185946824748	2.80086884606055	1.51803149260217	1.82887525959433	1.77656726099536	1.63375668098196	2.09197057847426	1.30562038061193	1.61513375751443	1.37423268715287	1.22891102002398	2.22305178836844	2.19348790661689	1.92254040021552	2.51500591643373	2.17724809875532	2.30632057639881	1.25374728450582	2.23312111791982	1.59124855448233	1.61022758954469	2.16221003631431	1.60677384404868	1.7454524831317	1.49482519059568	1.587893002303	2.03411004532742
AAMP	4.22921874244925	4.45703606864281	4.53411141837875	3.9168492129266	3.93635526085375	4.3832480868296	4.7414346265233	4.29208231425473	4.47811758023564	4.44066655333202	4.92788223524508	4.80066180324495	4.87767064118137	4.29322332298252	4.86111669035976	4.47644001637626	4.12871407072922	4.82635018253805	3.96915049007864	4.43659495600915	4.53959310553091	3.89307092394909	4.37565114339594	3.98037267547124	4.57669143000392	4.11427539591381	4.43271893806297	4.21584164765128	4.36420821087701	4.62844699832474	4.41098550558341	4.42778716870527	4.72475939733651	4.45160017482922	3.81048423497776	4.2143657526141	4.43213763860203	3.88464675885811	3.96468510949989	4.31059460585948	4.78021559627311	5.04467388763215	4.26419861165422	4.76179055370627	4.67496903062497	4.90832296139185	4.26653170451967
AANAT	0.0912597661926783	0.91057917554276	1.17600355700892	1.10855791018835	0.693498108722245	1.96764819623794	0.141563582375003	1.17779025550544	0.485323773843944	0.575312330687437	0.550605201962757	0.311851831187058	0.587172938880681	0.92250234291858	0.1598874787305	0.382833229203824	0.542505701478261	1.12121437965845	1.70420799495431	2.39881550430402	1.89503112091483	1.06405506441044	1.60511500168944	1.34585051721949	1.15107947302881	1.70287913851321	0.534659280413878	0.734048402827413	1.15153414134792	1.6425629555626	0.903423965888739	1.19648114898231	0.519642542508155	0.829768393283535	0.389126226924704	0.173767067736707	0.181675061414897	0.791939064595334	0.781317743603905	0.874914972936553	0.688314660640385	0.167614840755111	0.822281466295707	0.596362720064861	0.167229454071669	0.399444564589458	0.824482747619274
AAR2	3.62740839555282	2.98988378356569	4.03029193158043	3.60941221048271	3.14836472130996	3.65608444004934	3.9147175864659	2.85479359799369	3.389993500054	3.45954965249387	3.94405255989951	3.87208998933479	2.93647776151863	3.47950220524943	3.80264818879089	3.71177020386319	3.69646127742701	3.05845504308357	3.06856763450565	3.67498032590306	3.09024371217442	2.95854575567935	3.27150037874879	3.48655992818524	3.98497207401928	2.3462761453877	3.58325430070498	3.32078791537483	3.73965371452366	3.45823762242782	3.4696906523523	3.29111727371182	3.36188062703844	3.03308816933219	3.18920782316716	3.92818079398022	4.07768736261293	3.59673243545546	2.66361787431498	4.20197097333883	3.73504553263769	4.26814241142384	3.60815870072063	3.72448656784934	4.45509702837341	3.89726947283354	4.10273370712206
AARD	0.0821575590854259	0.128029388740641	0	0.0183493098788918	0.016496319896196	0.415001431451972	0	0.0472591754780128	0	0.0203421795171858	0.0270124650625817	0.158983251160387	0	0.0254540964277491	0.0496307677246004	0	0	0.0843364457233237	0.0213375829656949	0	0	0.0478175480213695	0	0	0.0233263318600275	0	0	0	0.069152201869423	0	0	0.0197730690400271	0.151988666422506	0.0579700686373299	0	0	0.0427843980892395	0	0.0174943794592725	0	0.0411027718191281	0	0	0	0	0	0.0157829972409275
AARS1	2.10875861436094	2.06695024392463	2.37737366502514	2.43368057451976	3.76436738851123	3.71364083303955	2.46097840746086	3.56199813771312	3.02632203210656	3.21782008411665	2.88121431857858	3.3501436020178	2.62562118298114	1.714311467932	1.67174626686322	3.2053768722388	1.87939210283048	2.33973600766177	3.11932297308932	3.80620030411611	3.47552592731945	3.36545458766007	3.00604663011841	3.08770044204343	1.95847151623916	2.48583896687905	4.11413377595247	1.69269500028227	2.08178273131545	2.96093793165852	2.86601776143616	2.38283322920382	2.69886298995726	2.68611949332496	3.05125027673092	2.76237007849467	2.78972925137577	2.16803222685404	3.67284394567909	2.61468628971818	3.10017031975698	2.561228364735	1.20125745684324	3.25679932940236	2.53831466515929	2.81940250697405	3.28120861497507
AARS1P1	0	0	0	0	0	0.198368423102519	0	0	0	0	0	0	0	0	0	0	0	0.309991039260069	0	0	0	0	0	0	0	0	0.671836828681205	0	0	0	0	0	0.528271247103276	0	0	0	0	0.140647793154842	0	0	0	0	0	0	0	0.139076515046112	0
AARS2	4.11835972595306	2.82525647442568	3.06172436330077	3.7473122013766	3.84111771141751	3.39967697399306	3.44216057993589	3.64722239519128	2.87520994830835	3.14732298192814	3.37240889617734	3.1430178380537	2.49618109506517	2.53294028837287	3.08520367991061	2.88592572226917	2.71303589486194	2.71193535697892	3.64646222726002	3.5752155022676	3.14448694448827	3.11146539142021	3.03451507167647	3.32750054893843	3.02135535178721	3.00428564600441	3.28750184612819	2.71327790057272	2.99788851410201	3.47463072580312	3.06941002395508	3.22772567551098	3.15137177625395	3.03296479050695	3.38331721817056	3.26513680347581	3.94091844779871	3.12654341882614	3.31571113013737	3.36920123231311	3.31705800187596	3.13203387920583	2.50809900089128	3.56646204619269	3.3717121843723	3.2941207730295	3.51572506551774
AARSD1	1.14873891273753	0.596553552742506	0.534559684608316	1.16227449845953	1.2939001403476	1.13079911083819	1.35642555908681	0.923643625345702	0.753690102843342	1.05415387176271	1.24165716624313	0.739761711188126	0.99812327631197	1.03836594162879	1.30911796616488	0.86488936446975	0.780226096886614	0.976363635732762	1.28705851742233	1.18605677826867	0.693944086975786	0.728399458671062	0.852158683663038	0.987611922578425	0.801075859167457	0.761285273361619	0.93651545193835	1.00963381939727	1.38570712465793	1.2840402639541	0.504467852705359	1.20595546711974	0.842536404501239	0.825297185396852	1.34482849699744	0.727441291363403	1.11236652307256	0.667665090051406	1.14247879064225	1.48382867280475	0.669026765509631	1.06770754610373	0.585731732965927	0.661475990736795	0.758303177131901	0.604071323668861	1.04348449760358
AARSD1P1	0.875308260031344	0.731878348808432	0.721328907637035	1.26663664251399	1.47632983775714	0.593019055592215	1.08983709011962	1.6476829081679	0.998700989820897	1.41808197795313	2.32388882714704	1.91708798828537	0.344260394985419	0.446679711228449	0.0992278657748611	0.636264989421787	1.2722621249743	0.243303486918138	1.39818616960892	0.990446651887789	0.837055156273024	1.40419467649539	0.239031363450237	0.237074171302158	0.377512488485005	0.602741913282391	0.932968241502754	0.381172604716798	0.340277404766254	0.600364914951003	0.271545198485687	0.813442599051074	0.480678738754799	0.415434185873181	0.645886075687726	0.986010383868213	1.1331031576162	0.986228880227399	0.480988873478695	0.214249170254514	0.718613698975484	0.292428392886718	0.642008357257123	0.848237335693226	0.200880954285959	0.390007262091559	0.832849516893454
AASDH	2.89099137017336	2.20789285164133	1.98243691776705	1.82887525959433	2.9270430965768	3.43672153479553	1.98356825729526	3.06376177585185	3.14561224716648	2.76390018076287	2.18957157099381	2.35594655327798	1.90203497825813	1.90215077831766	2.36793014143188	3.23356599408501	2.46048047004001	2.55503080118221	2.51108846592374	2.90875527562808	2.96169740571968	3.18631038319851	2.5677157963124	2.94275845265526	1.68324729644458	1.19578852941855	2.81524750636067	2.09889112580627	2.00539998774259	2.16143626582599	2.47019843955567	2.1369132095698	2.74946990809063	1.94860084749336	3.29679509798346	2.4425454561053	2.20348308870996	1.73643169822424	2.81494001130628	2.28794503864452	3.00645961105954	1.66015281487638	1.97537339085502	2.89894354290607	3.52764589705712	3.22883407916091	2.90176474196705
AASDHPPT	2.07162539397377	2.11952218532947	1.7723079749584	1.94699280432992	2.52977098219889	2.4867401122309	2.12237454207995	1.37116851549843	2.8371561026294	2.17264752161476	1.60435603801526	2.24701604976734	2.01628236012999	2.17731189247812	2.25939302049138	3.16209722062903	2.93655314137344	2.89532201226537	2.07340895518534	2.67728271544843	2.37311919576823	1.75026347563802	2.63073162535153	2.79892146952679	1.66861839780179	1.61155012306924	3.31356512521836	2.73820577869843	2.03456789281821	1.78500643070835	2.43410776283887	2.60437976167472	3.19957812494077	3.23659976416677	2.39391037754418	2.77188557851537	2.08861653586671	1.86187598396708	2.37662378742301	2.19814836829387	3.26536187875761	2.00082931124437	2.34888392148257	3.48863068727947	3.84243583392024	3.6328382001229	2.52922126033451
AASS	0.102993993323326	2.97228827516	1.36311499458932	0	0.023752135898995	1.09241042968444	2.276734861875	0.034215715337913	2.47222780298904	2.01353372280642	0.285343030159256	0.296545508195117	0.0805212318314924	0.0636409926426959	0.12234140752612	0.743385707813666	2.64892555945312	1.74970587917699	0.0754641742625125	0.216485907200054	0.13303737874735	0.117960952732417	0.645978275402784	2.02012878939612	0.430606430929811	3.23750253402449	0.0230423926658638	0.11169907219742	0.0419438299701672	1.14385051536735	1.40767905430207	0.237686079120165	0.623960479518666	4.05389330855664	2.65319762851025	0.0469799081444094	0.0385766514523231	3.33882372146778	2.72010331711597	0.381726358625599	0.315682151337925	0.00820001383213612	3.58675273585581	3.84067471292981	1.74807474506828	1.0279325286485	1.36266625584825
AATBC	2.89367285188923	2.74908369031362	3.39824090526447	2.9577474814205	2.0071955014042	3.21758746765581	3.82128162810053	4.38295078431009	1.66843686393249	2.81153268284671	2.52029651798988	1.45464969330931	0.98564614971725	1.99729240763651	1.65195865306541	1.06660588420444	1.92082682718891	2.40805964807036	3.43974280315048	2.01188917755522	2.11922335665283	3.48537530142724	1.72974852430992	2.55635583796568	1.80008192523845	2.78534129870518	1.0871233436512	2.07973650015065	3.23312111791982	3.18301003676225	1.88576957376769	2.69510298564048	1.21113682698228	1.78563424445542	2.0702862745651	1.32555911322641	3.3486006957875	2.24485662219823	3.57566327924145	2.03562390973072	1.18516880978146	3.0453555955959	1.64800517981049	1.7990458487243	0.556895319060806	1.69144483119114	2.07001142970138
AATF	4.56256604014347	4.25384559447669	3.83608571170241	4.16714915221976	3.35532642722999	4.69777937863449	3.6917686396401	3.94194200543748	3.79646278058204	3.41831140452969	4.08285584199483	4.5919366762085	4.26580442440258	3.4157586665225	4.5905900438316	3.84573089818538	3.37637374158217	4.10609701538939	3.62525879811953	3.53530648561242	4.21010048365599	4.40540018878077	4.3437702272542	4.04973530705589	3.91757496751148	3.78305847006537	3.98329462746365	4.14869011066367	3.69093105487807	3.78017359305477	4.16765497928152	3.95349806319688	4.70257997705627	4.15074649998483	3.67764354143399	4.76369838517905	4.34541766648329	4.29888555145986	3.58880456701555	4.06473629887564	4.32364388129546	3.98490829379345	4.13468095139303	3.94690861316987	3.94362131978556	4.16492301238438	3.48830933570336
AATK	0.0969364825029574	0.88494951674501	0.371168515498427	0.74416109557041	0.102456576650734	1.92497398142082	0.236706901995353	0.812539297917327	0.547449829143966	0.962882127642866	1.7895623355695	1.07004578817293	0.0139267060429217	1.08624027582074	0.614003044864904	1.03892776611756	0.859253984823259	1.18916037103638	0.447949409916247	1.17293548789097	0.244278198578144	0.529171275231312	0.202762485275887	1.27112682678252	1.39873343273698	0.0951817893426852	0.0911243336611647	0.354000718804498	0.56296282851529	2.29633993123651	1.57313211780203	0.101650076094435	0.105678077894537	0.143785224708602	0.282617721481348	0.0650207699484113	0.233519978773916	0.601601442834945	1.01792190799726	0.820485342986379	0.141040345433593	0.0529722748139887	0.721241399976747	0.0619835161089573	0.35783347862949	0.695459382638558	1.10782175591285
ABALON	0.492827387922512	0.496104379770732	0.505586102801847	0.84197311892718	0.727267010734912	0.881351381509661	1.01292617444427	0.648833547906747	0.308593868584276	0.637100124056332	0.676447959550887	0.395611248503802	0.0475383887633606	0.644871489739841	0.809249790613158	0.600650361621195	0.208017754895892	0.445091014844044	0.793937488150556	0.905658970272048	0.379177328890808	0.889317777572969	0.708761109183778	0.115299644025547	0.498659360498882	1.74010724619747	0.565597175854225	1.18142064028014	1.5666690509128	0.920674411041618	0.425459304765355	0.930548119247855	0.433920883513551	0.332392869057616	0.793604609736322	1.1866907070252	1.5268200197246	0.981779603590194	0.847114990083586	1.28812227753672	0.348685669334387	0.78056207617106	0.820403647862436	0.221196549944547	0.245617352756384	0.33925142745084	0.699373949778744
ABAT	2.17552460108987	1.56769146201975	2.52255799287044	2.42053629836635	1.80974369511675	2.08338358771008	0.879940969126201	2.76943323736125	1.75022059125293	2.23103296994708	3.0457225357346	2.13195159418502	1.59760268149993	1.61889641216309	1.65946793708479	0.966356632508007	0.980171573689218	1.72386432362673	2.22841852757938	1.40168507172246	1.48341595832573	2.42851762516724	1.2342560476883	1.98174307735332	1.63371018967342	1.84799690655495	1.56481712985475	1.45853949501812	2.00241449261996	1.49871041398866	0.944183781309104	2.09312067540246	1.40593791732632	1.74196308032544	1.33953649434518	1.31556623031895	2.04148831767009	1.07251745020003	2.38153256893404	1.29566425776097	1.22379321624303	0.83293051029928	1.20758054618695	1.33359547291245	0.803723006774158	1.16150076255313	1.346361255955
ABBA01000933.1	0	0	0	0	0	0.503145165950165	0	0	0	0	0	0	0	0	0	0	0	0	0	0	0	0	0	0	0	0	0	0	0	0	0	0	0	0	0	0	0	0	0	0	0	0	0	0	0	0	0
ABBA01000935.2	0.116497840501748	0.180275189611879	0	0	0	0.399116393444799	0	0.0673633671196102	0	0	0	0	0	0	0	0.152767519261769	0	0.175811993721731	0.0603241331511038	0	0	0	0	0.249627373139691	0	0	0	0	0	0	0	0.0560285389227513	0.309176187478514	0	0.100843124433112	0	0	0.221567788538409	0.0494913701651037	0	0.114766792665514	0	0	0	0.144568517664712	0.0768326955573986	0.0447438212243978
ABBA01006766.1	0	0.731357049781661	0	0	0	0.480368537347213	0	0	0	0	0	0	0	0	0	0	0	0	0	0	0	0	0	0	0	0	0.398240905264468	0	0	0	0	0	0	0	0	0	0	0	0	0	0	0	0	0	0	0	0
ABBA01045074.1	0	0	0	0	0	0	0	0	0	0	0	0.153286520990863	0	0	0	0	0	0.139338513601429	0	0	0	0.295370387953484	0	0	0.150559676575381	0	0.202260983562003	0	0	0	0	0	0	0.351854439132379	0	0	0	0	0	0	0	0.278103727551442	0	0	0	0	0
ABBA01045074.2	0	0	0	0.202762485275887	0	0	0	0	0	0	0	0	0	0	0	0	0	0	0	0	0	0	0	0	0	0	0	0	0	0	0	0	0.408494489469444	0	0	0	0	0	0	0	0	0	0	0	0	0	0
ABCA1	3.8413391596611	5.94375023658777	1.31770926287122	3.08508467862865	3.14362198513331	5.02786177535451	3.45069659626438	4.63451195483959	2.34278228195613	2.50918909972906	2.76748530868817	2.62510680318022	1.81848247949507	4.06430517519151	2.77152644427726	1.58337466270507	3.23505303211445	4.94441807557281	3.83074209076092	2.18751439819282	3.16266121085665	4.4048554492215	2.05064099742423	3.71952298705356	4.53363809731641	4.98121334297091	4.31341275353106	4.15047031769628	4.41013076410137	4.57473731666116	4.00771578265496	2.13540353059765	1.96646738328846	1.67766609006197	5.28677397639936	2.95145724514804	3.2475326165493	5.22642375357084	2.9261512731999	4.23588786083317	3.53290289622418	3.4662355621504	2.464798939984	2.46633998797947	2.85227855695451	4.57563302841811	3.26243315763135
ABCA10	0.304160547001356	0.369606070031838	0.608336150347661	0.575989947721817	0.334110567844753	0.637934775535145	0.37684601401632	0.0606008295541171	0.490467443870772	0.383054501449792	0.629659699927392	0.616639997171917	0.0109230271847919	0.390997783957376	0.0143552929770701	0.445620774715193	0.610605579994458	0.191688975733969	0.140386032283056	0.0968015818491687	0.627046459392409	0.0812032604173943	0.0943712105925172	0.441270990438599	0.264236151043547	0.00705194251649002	0.276198865032242	0.0892269420703955	0.026729250487489	0.2841587458694	0.279292990697584	0.511973981781801	0.730661691271567	0.35783347862949	0.308360875198613	1.59588552790595	1.44196146575897	0.241352085770659	0.165686877029876	0.134352386623363	0.19987646683658	0.025879273023259	0.181420640280142	0.070389327891398	0.863621339742205	0.278341658621642	0.781401682224489
ABCA11P	0.138814468902282	0.0565835283663675	0.171206827418142	0.179383654356298	0.883229789032732	0.564329386842937	0.471967787661516	0.298071734933995	0.541415715819093	0.384491944414584	0.371614617864656	0.379953597427636	0.0325240656921994	0.0861043712432908	0.0429244451738409	0.323773563691473	0.57898700333258	0.302757715638036	0.344260394985419	0.817950640514116	0.106884288691543	0.492519787969485	0.205017088160168	0.249870046822498	0	0.0821575590854259	1.23155529035604	0.291839273257115	0.276556218386062	0.0874628412503394	0.0415233621843504	0.115299644025547	0.364236231173997	0.0500488796072223	1.52130205560918	0.480988873478695	0.0905824763624423	0.0928839656784844	0.656542133349994	0.109828565307087	0.444136956587592	0.284040263954096	0.130930869826449	0.611077928831762	1.00934717225925	0.640435836619588	1.00165814604568
ABCA12	0.215616477077212	0.188147686926434	0.0792927672728535	0.438612232100886	1.58683678625251	0.551294520789988	0.590146876580879	0.378178655208042	0.457226545544628	0.615133757514428	0.197613809691074	0.211884401940305	0.0563060603318765	0.117429083586894	0.178109076094325	0.449006639218204	0.495081119183904	0.371503105204436	1.05144171138261	0.591200672932376	0.625644559524164	0.171847313573341	0.180147861158429	0.171463056002581	0.0578314745605733	0.189413431033673	0.97592361080838	0.290542362660254	0.358508792282431	0.488926267524134	0.297719672043513	1.12849137851042	0.912343283577261	0.317419849834702	0.979659551715824	0.539630324684666	0.861002513623653	0.047957107396655	1.31794075150598	0.177854025259949	0.617298482840846	0.421586873162706	0.0197730690400271	0.170822399195175	0.209390977467428	0.0272956240509075	0.71316790300937
ABCA13	0.80710758170653	1.12532047371441	0.608052220466949	2.10959458133312	0.210388864445403	0.527170449668413	0.0496307677246004	0.730139952356512	1.08120326041739	0.602266826822113	0.165815488132335	0.366923648978518	0.0797023716973782	2.14280551008583	0.139469495038796	4.02274064602883	1.98601038386821	0.859253984823259	0.744763886953294	0.547548539078039	1.20207287546592	0.877744249949002	0.400756503183251	3.37991202220012	4.55668690709663	0.366476093510096	0.079019633034838	1.27202318906105	0.798838544104099	1.22989550083389	1.8989048580135	1.82211827472934	1.8651269950807	1.28202458121855	1.96750064746218	0.356932568419345	0.423631951714348	0.812457151580457	0.911729925417036	1.05873209815973	0.71378378137129	0.0451633516032245	3.30205578809862	0.325961996171852	1.30322547767209	4.70638688368025	1.35693256841935
ABCA17P	0.132774233276326	0.226138560569343	0.0550567933689351	0.0852886748169873	0.646162657157894	0.481402282763246	0.0614306004977481	0.173639163570579	0.0489336451979224	0.0223323000980564	0.0966666685801791	0.117960952732417	0.0139267060429217	0.14326279303862	0.0364681670692917	0.287708686245417	0.219958397584918	0.121811151141987	0.538041453333664	0.345509924251339	0.231432408447965	0.274649310165089	0.229957008584363	0.122076303695736	0.107955630087393	0.216113358446301	0.660198461837854	0.148999162587764	0.0999011100079427	0.145481822265525	0.0177794125612347	0.0569996303855637	0.217230716220669	0.361768359419153	0.139469495038796	0.181802255158941	0.16478627814334	0.163369914474776	0.434348000692569	0.0543622884496891	0.109828565307087	0.032947164099129	0.177598929327733	0.38272258035299	0.0569996303855637	0.106616328987784	0.148348449915649
ABCA2	4.85163911760627	5.00343583145866	2.47326739592964	2.96277110128168	3.94428687547286	2.18447073664009	4.9620029349306	5.95146657051602	2.86286792240145	4.37039447946752	5.26147063901278	4.128474881423	4.12531220704484	3.23828243946247	3.78434693210579	3.06503800881684	3.54407729855942	3.15263773965111	4.41527191817697	5.20015904962839	3.52131462039544	4.75821788374213	3.11623166060415	3.68143802057089	5.07751219711995	4.30122912306772	2.33588337735403	4.50564326275708	5.82721947042375	5.38409471757967	3.94045807967381	4.98525449541651	3.37699877494508	3.40551591944382	4.39864451660369	3.13280712908518	4.99930102529296	4.38237674798703	3.25771971867073	3.68773259475934	4.5104239721605	6.19908926045404	3.23967298900713	3.27865388361355	3.53698537579194	2.64438700388596	5.70169320835401
ABCA3	0.776609369339737	0.801903614678655	0.218719181703117	0.842134080105623	2.75582761922228	0.605873566302846	0.393196511870406	2.85425502960511	0.55109760615911	1.14097492747086	2.0164963198962	1.6022193095703	0.0576928671683459	0.150429698194205	0.243059706072528	1.66206874482713	0.171334947398768	0.234256047688296	0.751549414791606	2.30614555930877	0.162338957724597	2.23887855339185	1.21946283895715	0.174406418529749	0.971883782938973	1.88420715851723	0.773321222131662	0.0803847874146045	0.105007524760974	1.08943035342652	0.766043843012695	0.346985246742271	0.377956633810114	0.31034012061215	0.939301814099684	0.987830176537273	1.86643326425886	0.549521320789638	0.766043843012695	0.514400039036616	1.93952749967557	0.962067735839762	0.906428859313686	1.77006786326375	0.445938537289266	0.378178655208042	0.980829620750674
ABCA4	0.299596348784095	0.193582525081649	0.0160683686276537	0.0257375614136083	0.0231843692482634	0.45122430212669	0.0053281206952817	0.0724488500696924	0.0302654428576696	0.00575926928868495	0.0528331997629446	0.0531113364595625	0.0107798387532428	0.0216218578515189	0.0694272104560142	0.0542233473371544	0.0807940819582424	0.167100968963075	0.0650207699484113	0.00977712161152991	0.023894042655701	0.0668125098999018	0.023752135898995	0.0439043942956211	0.0457225357346006	0.0739572999433244	1.51010110758187	0.18383583144968	0.215367972203479	0.0219060767336222	0	0.0056155674069098	0.285461405137036	0.258338011169037	0.0404015152842066	0.0184917490398792	0.0122110839508744	0.0909888884147723	0.0196307563355084	0	0.0289934118795487	0.116763971297723	0.0112093614203034	0.221567788538409	0.0295588974491164	0.015354834293464	0.0352015957185661
ABCA5	1.43999539792324	1.73265994433503	0.299361897651559	2.31710142842326	1.79892146952679	1.94373382963453	2.27860928418007	0.0643310462459839	1.80756100662918	1.51974317341817	1.9725088594896	1.84096670448742	0.266996371986216	2.94178241579715	0.206143069691373	2.05838577100035	2.41829790985863	0.593497196663402	0.729879012125935	0.934176781921816	0.270827915553664	0.11116488907889	0.14782766837732	1.62157132932626	1.17817283175825	0.0869196067373263	1.5854433189362	0.33124659930012	0.357045212966807	1.63208204928971	1.8374185301046	2.36106648879432	2.4743581628754	1.30375152874114	1.89569039046369	3.41038181213912	3.29176561638581	2.5275458158902	1.29071928277095	1.57308363118518	0.367371065648529	0.179638434938132	1.75548582935078	0.468218361534949	1.70876110918378	1.92409988564074	1.86175690551042
ABCA6	0.0563060603318765	0.0881415968690176	1.16851367619749	0.160145725404579	0.0662614422687213	0.767824267877021	0.0476779751444756	0	0.791439025872442	0.585635601362301	0.107286134952222	0.117429083586894	0	0.117429083586894	0.00848688896549116	0.357157848719754	0.20526738223451	0.4736310765512	0.0288520058474934	0.0206266505899578	0.295487943059753	0.016496319896196	0.345850517219489	0.181675061414897	1.0959919129246	0.0206266505899578	0.0538064436957938	0.122208861700229	0.0433445048771692	0.171463056002581	0.21586493915324	0.183708816875412	0.305445278553553	0.408494489469444	0.0899048684213355	0.580338474195709	0.520346811519401	0.069152201869423	0.0526941113038451	0.0473987888754111	1.3356547501136	0.00389002743337184	0.0529722748139887	0	0.497433534432732	0.125254339031466	0.630219064732159
ABCA7	2.98126815210039	3.52123923003638	4.15224833075742	5.15049468884858	3.7815590539762	3.1820725046371	1.47581123714014	5.375317514432	3.01324784956527	3.97368473997824	4.11665586158262	3.33529744750168	3.1304861350053	3.47360510240407	3.34833157986602	3.79907694184826	2.00966964628531	2.90091509821994	3.22048474218091	4.08338358771008	3.78267065867701	4.37579013269661	3.58174892782809	4.23407973205022	4.45455757769314	3.11093112175424	1.22934181304355	2.71437741518321	3.50954383796034	3.79165781413972	2.93610080315505	3.99747307197096	2.87764610409088	3.79181407116183	3.47304654510149	3.77271969245317	4.96912746057068	3.24820084029487	4.56386587819776	3.39388292770275	4.02249210140117	3.29777835515853	1.38371811463578	2.8626894238087	2.71617880708117	3.27182902448931	3.93706185240179
ABCA8	0.0268708647247452	0.0698396250686344	0.0163536835778348	0.0274371827068511	0.00705194251649002	0.426962447758552	0.00403390128448971	0.0405417938628468	0.0401209172008775	0.0430644786649374	0.017351841787775	0.015354834293464	0	0.0163536835778348	0.0321008431670241	0.326307234886272	0.0618453070710695	0.107420058836365	0.00460925325258967	0.00748257633120619	0.0889556823082184	0.0103501881695673	0.0270124650625817	0.0335111023613237	0.282854909322555	0.0260209707143701	0.0340748202705723	0.0339339114419318	0.0496307677246004	0.0709388213434375	0.0714881055841824	0.0210532520540752	0.207143204941749	0.085968453862165	0.0460020465445205	0.0140695825016559	0.0230423926658638	0.0294175468350917	0.0112093614203034	0.00805655487105845	0.061015774681628	0.0144981269993528	0.0169241442578214	0.00676478187842235	0.140255134034916	0.0291348040530228	0.094911647025467
ABCA9	0.0333701384605922	0.555619856668128	4.59113483320631	0.140516918655647	0.0176369030494984	0.39044757799331	0.0350607969051143	0.0127831846982896	1.81950469604193	1.6374247681238	0.0710761620109589	0.0127831846982896	0.0984195577655445	0.345964030342872	0.0398402645317911	0.215119424517295	0.135009441351161	0.239398041566555	0.0227583975781576	0.0184917490398792	6.09930993422945	0.01292617444427	0.191183609220039	1.03322916078511	0.736388400703461	0.00647756407120479	0.0339339114419318	0	0.0248869993131795	0.0812032604173943	0.12485746725576	0.092342768995447	0.297954390182953	0.0916659875218129	0.084744620868468	0.329869872317659	0.506703486800657	0.0510240030244669	0.163369914474776	0.0545012161825606	1.63529005427958	0.0120680233090903	0.0621217119077975	0.00834345852933496	0.536251878937289	0.112766845428428	0.876644634773139
ABCA9-AS1	0	0.103799743157668	1.68809081693838	0.0147837526270703	0.0133550586690676	0.392537245275131	0.0152120850685033	0.0192037339730927	0.711494906650088	0.640158154963281	0	0.0192037339730927	0	0.0805212318314924	0	0.0662614422687213	0	0.117296085657242	0	0.0140695825016559	3.04778265606802	0	0.0339339114419318	0.16800012451782	0.109427426686154	0	0	0	0.0187765851791836	0.02091106558169	0	0.0316774964507602	0.123401335971914	0.0468402542029724	0	0.127369146616222	0.149129269909933	0	0.0822938359514309	0	0.526870086356827	0	0	0	0.0419438299701672	0	0.255923660273564
ABCB1	3.86916073840012	0.353887836284907	0.267835392097615	2.80935270132951	0.245617352756384	0.584096623907595	4.97962754430801	4.23405673276961	2.71398168645049	2.49520906645475	1.15036470461199	1.17165519758119	0.0968015818491687	3.20211990478937	4.22322173258082	3.15597585009594	6.27949729660812	0.685984986755902	0.699906932374876	4.14787649963326	0.166715444966422	4.41233442379945	0.221444052954399	0.57017144803871	1.09193673821058	0.244278198578144	0.0706641007787897	4.09723153371387	4.02635744696384	1.71957774514626	1.84991921868598	0.325386414659774	0.501719376580098	0.515914255710859	3.87137055618145	4.96450029194904	5.02979297894397	0.274410769317838	0.554736183222458	4.11451695082629	2.14195588558364	0.558463572537755	2.03375775605021	0.599793852122242	3.93575202895603	2.28398101934735	3.79946036862167
ABCB10	3.73296378383329	3.39804932138396	3.60053143237212	4.39206321125703	3.5033487351675	3.58291723367343	3.00435756499948	2.1046385876459	3.69028298906351	3.44432251733433	3.53411141837875	3.76988808093258	3.23991734275037	3.75207417721368	3.03948937190185	5.90448650640532	4.03179216512002	3.86997994960089	3.9270336119947	4.02711865619611	3.48785932320996	1.84927873253078	3.90144618419719	3.51054423657171	4.46089324613807	2.82566353245019	3.61533389555191	3.22252637965656	3.42415620881753	3.07948051706992	3.23164744491895	3.2861418728343	3.58856473740135	3.93105895175405	3.90325041554979	4.68606345044519	4.36994799959869	3.3043212010253	3.89378932506904	3.72349303257859	4.38849265040127	4.41613713506464	3.67945757921197	3.87089730866503	4.42678134833224	4.30211429510598	4.04837570453898
ABCB10P1	0.0458622979086879	0	0.02091106558169	0	0.0182068566533119	0.280124891975729	0	0	0	0	0	0.126708602196968	0	0	0	0.118758388979835	0.239398041566555	0.023752135898995	0.0234682805039054	0.0380146901867159	0	0.0526941113038451	0	0	0	0.026729250487489	0	0.0579700686373299	0	0	0	0	0.0434844976035795	0	0	0	0.023752135898995	0	0	1.57598994772182	0	0	0	0	0.0572769650732476	0.144176924346527	0
ABCB10P3	0.0461417816447206	0.0724488500696924	0	0.0203421795171858	0	0.0863761675969373	0	0	0	0	0	0.0264459803038009	0	0	0	0.282143228781498	0.0640550644104434	0.023894042655701	0.0236102151826453	0	0	0	0	0.034779158048019	0	0	0	0	0	0	0	0.0219060767336222	0.127633279725874	0	0	0	0	0	0	0.0413831790194061	0	0.0250287944915224	0	0	0	0.0302654428576696	0
ABCB10P4	0	0.0718999315656331	0	0.0201999229434977	0	0.242937800200565	0.0413831790194061	0.0261626544896757	0	0	0.0589398545562329	0.0772429989324604	0	0	0	0.0899048684213355	0	0.023752135898995	0	0	0.0464212112487103	0.103396924492231	0	0	0.0257375614136083	0	0.0692897127155347	0	0	0	0	0	0	0	0	0.171719239087848	0.0469799081444094	0.0302654428576696	0	0	0.131326074606591	0.0492125346325603	0.0430644786649374	0.132511039799195	0.112233057598497	0.0593552776164212	0
ABCB11	0.0389979787975099	0.300299473665638	0.0641930619274924	0.0172092900322231	0.0257375614136083	0.447314700253176	0.0467005867416223	0.0368901105402659	0.596267294259297	0.621899486252601	1.88424623952767	1.79900439018324	0	0.137634671883373	0.0617070847915972	0.0430644786649374	0.15678490755436	0.190045886894439	0.0199153677076859	0.0429244451738409	0.175939705406043	0.0299828662157143	0.221196549944547	0.0768326955573986	0.0434844976035795	0.0227583975781576	0.0100636833446975	0.127897364486064	0.0716253939737696	0.055889758196283	0.0743684217815534	0.0306892040711404	0.197991165735134	0.106616328987784	0.0113525072299052	0.050745463581399	0.079019633034838	0.0594937253916716	0.0694272104560142	0.0464212112487103	0.584096623907595	0.0350607969051143	0.0367494764278683	0.00977712161152991	1.26104933510348	0.279768421593595	1.39000726209156
ABCB4	0.274649310165089	0.212631589720954	0.058385771000353	0.172999472591762	0.193456365749585	0.772730247767181	1.17472598770613	0.782324684870319	0.555619856668128	0.531468799410177	0.339365460967944	0.227617868610658	0.0468402542029724	0.308826824347884	0.384160353903822	0.262793936620655	2.15412950079018	1.84221455396094	0.0525550094341053	0.363787841103289	0.102993993323326	0.811964175310194	2.7710615495741	0.104470857762917	0.460690148848735	0.0958569239148305	0.12485746725576	0.230817841861083	0.217602976586788	0.0945063386814923	0.0450235216984977	0.285461405137036	0.464877338091541	0.996461060176159	0.229957008584363	0.35456499895441	0.377956633810114	0.034215715337913	1.1369788119635	1.09125976619268	0.369382725338941	0.0892269420703955	0.118625513544246	0.183962834842595	0.400537929583729	0.583422804693596	0.536649754020034
ABCB5	0	0.116897018288262	0.0149265442381028	0.0190613650934302	0.0299828662157143	0.405556763343757	0.605494333852509	0.00619028907206983	0.0349199843491595	0.0157829972409275	0.0281447677133787	0.0308304301532745	0.00992040959306388	0.0330881693321878	0.0260209707143701	0.0986890440913283	0.213502819983916	0.160016607845905	0.022190239634066	0.00446543677030053	0.0760117385696413	0.0374525099396066	0.0110662014062054	0.0485152099339396	0.0122110839508744	0.025312343046069	0.00834345852933496	0.0680516429977898	0.036327491817765	0.00676478187842235	0.025170575734906	0.00518437585972325	0.230326000028692	0.0893625528277345	0.0187765851791836	0.0340748202705723	0.0112093614203034	0.0357646536009747	0.0180643893603616	0	0.143915803071445	0.0234682805039054	0.0103501881695673	0.0483757045389763	0.0406820588030078	0.0629506088228079	0.0284277045726673
ABCB6	0.0945063386814923	0.619084287543076	0.445832624207628	0.306262239727851	0.522758841407708	0.469781806806864	0.166072675946706	0.562376764171054	0.304978235803961	0.41565051441473	0.414135532984451	0.281312490858143	0.0690146779151805	0.531169329758684	0.0231843692482634	0.579662897016007	0.422555955959751	0.143132155555768	0.743385707813666	0.368824212289153	0.469469253267266	0.553262190272433	0.113567157047078	0.0851526805631383	0.754288926729684	0.323312417757903	0.389236385748939	0.207268173112028	0.329755085744747	0.673013615289609	0.427498905222395	0.282854909322555	0.222557291348728	0.402722176845605	0.302406794557726	0.103262626606085	0.20526738223451	0.609565867861813	0.375956902184227	0.211136826982275	0.429214229839585	0.594835149234949	0.139862368015641	0.403922104739796	0.183581791117823	0.179128828772152	0.475396222382618
ABCB7	3.65039694666979	2.99801492926968	3.24864109133015	3.03576465360098	3.29444430660713	3.45730535621743	3.70905899177699	3.40944524834043	3.78929105618935	3.37717928973664	3.52270863189473	3.89876945272012	3.22286637184799	3.55444150508542	3.52794609890826	3.59968675267221	3.84729542595305	3.98302094572398	3.18745105402733	3.27033457658862	3.4055976060874	3.55081449428161	2.8708775866492	3.2205776065909	3.05847236058468	3.93684520111569	3.99964830021863	3.67579335360842	3.48637972163285	3.22888024417116	3.45874945609411	3.24118426400762	3.81720368943882	3.4350151182404	3.65875988830477	3.43530855226258	3.06750104856657	3.48252564076792	3.32250505751888	3.17143102991809	3.20160249789307	3.32364388129546	4.10776318205488	3.51771662430591	3.96089160932948	3.29859966823261	3.63231475329861
ABCB8	1.66589298839414	1.84052365962151	2.49392908283674	2.87758721337098	3.16022641801102	2.53052026551519	0.704252269095908	3.14561224716648	1.56032366208236	2.18991941790107	2.03984026453179	1.36843312446466	2.57867308788111	1.67852267688349	2.05248545346944	1.56061714132546	0.707082991771706	1.57971116302163	3.29749958910057	2.25770463505512	2.02265188500572	2.41538009866899	1.92857877620761	2.20517352704527	1.98630170499412	2.0536326982821	1.75574217934539	1.40930946399969	1.96377003107076	1.6961719126152	1.13007422122834	2.50154105379196	1.6793787554163	2.73565214396848	2.20191609998128	1.84153038306605	2.82340290888666	2.32460901517973	2.54010168420767	1.80326837380949	1.90523535610952	2.06708796480115	1.03075981884029	2.0962618530584	1.48413813120167	1.63101112713624	2.32797472500578
ABCB9	0.302406794557726	1.08739494812151	1.05602853892275	1.28154989336664	0.956502777770044	0.450802152879819	0.196355242882748	0.619178216059069	0.67581593117227	0.894526770257395	0.960215133894136	0.386479888596234	0.592636428606577	0.489029063850437	0.266396773024554	0.369829380153929	0.374288339169031	0.350610395199237	1.34993137336011	0.477884522027948	1.50578932791007	0.397583940298248	0.418567779299712	0.695370291642705	0.753347806135908	1.22113466755704	1.41883759826866	0.289126220175122	0.453859939969029	1.01171030962773	0.558463572537755	0.937721025761793	0.533164620915383	0.391327806843611	0.328491830304848	0.201006466056093	0.334797075133885	0.718613698975484	0.560812760992322	0.369494402007409	0.3959402178453	0.789103217501381	0.156526058528656	0.520950197158012	0.309409049240119	0.283803270928366	0.688225127327241
ABCC1	5.01540390107757	6.0590177554923	3.90743871558785	4.99405468319012	6.09239140043639	4.13011541789882	6.64212247172441	6.65899832256651	5.18512519010448	6.10345987232311	5.86911877831656	5.36225245113895	4.49389066577732	5.57294119232341	5.48217387845237	4.32347095329899	4.90561565180595	5.03972623378799	6.8643174053561	5.82571949394786	4.47179225081986	5.9209768461087	5.13011129828471	5.58534416329551	5.13869571357144	5.64287193608817	4.20938317875754	5.35145518965577	6.29857584207301	6.05640794932579	5.04242546536971	5.82119742641811	5.02977531374105	4.79548644264813	5.48284828306847	5.13038316758632	6.29472917667358	6.30493809226179	4.15189939601231	5.98880963919911	3.99435343685886	6.2473579161311	4.48592910674802	5.86297947280799	4.225961250014	3.91839577604866	5.95469883919151
ABCC10	3.19429196583597	2.38454720209086	3.03796199509363	3.74036634315544	3.71414658661422	3.3397075074486	2.17963843493813	4.05179840819273	2.15416191325558	3.16427139768074	3.25943821794044	2.18542257083764	2.07508760321096	2.42948206517701	1.93440327058617	1.87483630265047	1.70637583163702	2.12779833836582	3.32267810132385	3.47849298373073	2.34110335620845	2.92381473986634	2.37049910320235	2.84370251117971	3.00345831977241	2.81938206829185	1.98188917675251	2.01799315043775	2.89811158903299	3.04013845618006	1.90481161752591	3.23086394343725	1.9780125349367	3.02580841895842	3.1369132095698	2.037663353205	3.53930772678125	2.27411253778377	3.46834871337335	2.80231731440359	2.53383740932265	2.72805110782043	1.84346132504805	2.64399468185114	1.98539113108586	1.97720664189067	3.39806300679061
ABCC11	0.190804468127001	0.244156395628105	0.35512905848417	0.297367523217659	0.109159938961111	0.54329790139707	0.196858801366356	0.136453909268651	0.104336659814736	0.245008800403796	0.460899797187532	0.226631831807891	0.0322419311374938	0.204140716780225	0.320311370907041	0.0699770704115563	0.173511248063922	0.304627854492976	0.0538064436957938	0.164142648848306	0.171975376690099	0.181547856455956	0.202762485275887	0.128953220386006	0.410666732657652	0.219214995795424	0.0801118598615982	0.088548697010238	0.176322772640463	0.200629897983074	0.157819839478863	0.362666255848254	0.287826867285081	0.342327173106647	0.0901759497902069	0.217851096811131	0.353436217861783	0.19206788447965	0.146655222119465	0.388575306598427	0.12987646083313	0.23780842954562	0.257734802128645	0.0440443327060212	0.0589398545562329	0.0461417816447206	0.161436265825987
ABCC12	0.0116387562468937	0.0896337361068956	0	0.00504061670053013	0.0137838154330997	0.500292176734166	0.0053281206952817	0.0132121114268512	0	0	0.0150693217176482	0.0328061450832415	0	0.00705194251649002	0	0	0.109962253398818	0.120882733248652	0	0	0.0352015957185661	0.0265876223480842	0	0	0.00647756407120479	0	0.0177794125612347	0.0292761823706321	0.00647756407120479	0	0.0134979917489773	0.0109230271847919	0.167100968963075	0.032383005311653	0.0100636833446975	0.0271540515037266	0.00604663011841478	0.0229004021100788	0	0	0.0114956388378294	0.00633393372205048	0.0217639742916567	0.025879273023259	0.0146409468817532	0.0150693217176482	0
ABCC13	0.00949050294745243	0.297367523217659	0.0127831846982896	0.13815914522947	0.0621217119077975	0.58928410667125	0.00432160595009346	0.0425042631289634	0.0597705810902546	0	0.0717626693000913	0.191309967445729	0.0170667241898334	0.0229004021100788	0.0113525072299052	2.005687420137	0.209141397838592	0.199750856715837	0.0797023716973782	0.00389002743337184	0.16349873228288	0.0535284409892994	0.0189189821630517	0.0211954245144897	0.087191249562623	0.0854246562526777	0.0214797274104514	0.023894042655701	0	0.0059029568582364	0.0217639742916567	0.022190239634066	0.335254565241061	0.40250390087259	0.0162110331559172	0.0220481651801731	0.00489684321484746	0.0247451901971378	0.0728604019312449	0.025312343046069	0.80512733083907	0	0.00891709473605304	0.264236151043547	0.64929354696714	0.770363926508838	0.403049528896524
ABCC2	1.40321317707224	0.650305028920028	0.71008456129098	1.3467583722268	0.894914747949901	1.36053283865776	0.6959938131099	2.45388627204676	0.588612706513786	0.622180704220593	1.32814711403363	0.932892674101491	0.792022387535141	0.4850145696904	0.928048108836801	0.631616528637451	1.67694435910691	0.919530776387289	1.24798825721913	0.35501626421955	1.36642013931299	2.16584763911659	1.48243528799203	1.05928604874619	0.889161995795376	0.939377046547795	0.898324460113375	1.03506079690511	1.19149948403594	0.892429885862521	0.946131951910697	1.68943335848407	1.64620874891493	0.862114111398649	0.447737871053567	1.45032708727839	1.65983324569999	0.779133623525451	0.741143354955316	0.772645803092692	0.848878284241955	0.734048402827413	0.715805532559152	1.1155659959216	0.27988725484113	0.415217824888839	0.605778767535464
ABCC3	0.0721744169243166	0.287472295119067	0.137110007802351	0.111031312388744	0.108089491840297	2.14528616280352	0.0878701329410572	0.115432826120347	0.154842406869233	0.29490007171757	0.43349363984688	0.373509015518007	0.0377336274465149	1.02509968685491	0.0618453070710695	1.29871696051243	0.268673924548358	0.433066269617616	0.26435627052581	0.117562069256979	0.133168933486044	0.0712134896052646	0.0316774964507602	0.128689328846787	1.14893410452634	0.167743280108936	0.0861043712432908	0.115965431586807	0.161565256397032	1.17625893516436	1.04327450341953	0.331819848022602	0.256406853794245	0.0861043712432908	0.0968015818491687	0.056860943046751	0.119688174519196	0.151858816727005	0.474254315832642	0.478920048228657	0.148218272154145	0.161436265825987	0.456385630378589	0.142478790642247	0.162725652846203	0.291839273257115	0.419538891513784
ABCC4	1.5370972323676	2.63477911090909	2.5556934716957	1.55070369624789	3.60751970128263	2.31990690666801	1.65338108996857	0.251204022914663	3.79926348652078	3.90621718078042	3.23936748861617	3.15289728719897	1.71413559385633	2.08454054773129	0.413377445267708	3.31755009288585	1.97907416114545	1.96299314546038	3.18378820229475	0.767993717611875	2.63501138032838	0.190298791626595	1.08915913191124	2.7609022061272	2.73820577869843	1.34431721525446	3.20570529240357	1.3525325566729	1.51752767033727	2.50490000663476	2.40416742163711	2.00723138889418	2.12637821654025	2.93328935880711	2.09899215604996	1.15594347835841	1.34380575225231	2.72266274220076	2.24810973709803	1.60568396253849	2.65402302141103	1.98042751654704	2.96670731415032	2.64657742996875	2.04327450341953	3.09257956752546	2.03351110236132
ABCC5	2.17258352130241	3.11722958209437	2.42744526845165	3.65300267514463	3.9698319970815	3.18715013125408	0.790188170292025	4.14163714735284	3.10279248553043	3.26666662339617	2.44882168000904	2.17574813363979	2.84328040898502	1.74811769328557	2.16201663259515	3.112066208391	1.72014710613881	1.9076213759805	3.68317991070268	3.19920118381294	2.77890241734403	3.89243960068625	2.08722520131978	3.28420317407915	3.32005137119933	4.43267217550552	3.44568698102338	2.41069386501067	2.44837239461205	2.45675359107674	2.21421808003414	2.93849281741356	2.91444971560702	3.11875838897983	2.93400689208657	2.89163304761757	2.98868468677217	1.91968331339746	3.04064699384643	1.80994943876606	3.46126660848879	2.00891709473605	2.06243260406305	3.23008001621891	2.61383807520318	2.43674818154601	3.18716597085972
ABCC5-AS1	1.48666289325261	0.964657388376578	0.268194822828425	1.77736710945041	1.61762761300299	1.18991941790107	0.266756562304665	1.99526741990425	1.29360591094171	1.37773457823928	1.23842002607896	0.675725618796836	0	0.866472829715848	1.05477903151962	1.13573185609027	0.704429352076477	0.623211368037753	1.50192314706644	1.63872261435253	0.54329790139707	1.44847812141148	0	1.08746284125034	1.17402284205541	2.65878273401283	1.24780601821922	0.965544200231704	0.740279982672883	0.639232163249277	0.903038270112912	1.76706149768049	1.58173687850948	1.17715240288169	1.11403380055027	0.43626846471939	0.945158195453514	0.579662897016007	1.16780749549812	0.853676343231995	0.798755613914619	1.14632937343578	0.646162657157894	0.534260855931674	0	0.752234780619645	0.96805387757936
ABCC6	0.621618213457386	2.57077863781918	0.578310792848726	1.71263979793085	1.12412958532541	1.04236417524801	1.95497794624296	4.41360762115046	0.703543719733816	1.34414674773333	2.95112149174955	1.92390979472	0.150949541471927	1.20138293586405	0.53555533339931	0.511265612582551	0.899948986189672	0.248534836138679	2.97057760209468	1.44158971241955	2.01899017538475	3.80469378839813	0.691266147138285	1.911844949937	1.92793436900039	0.726220884609513	0.337539842197424	1.10265813136374	1.68063941963985	1.69781829158986	1.01728056767068	0.925391840092457	0.470198439555667	0.976143640046633	1.29466485609124	1.42664047750446	3.01158508888224	1.80838505065609	1.50314516595016	1.08678376614207	0.400865777566253	1.19648114898231	0.671293372481576	1.18014786115843	0.412835710050164	0.643671512989925	1.29278174922785
ABCC6P1	0	0.1764504391191	0	0.01292617444427	0	0.208766947421413	0.0133550586690676	0.0976107966264223	0.0189189821630517	0.0284277045726673	0	0.016781550233402	0	0	0	0.0194884295913601	0.15665548884686	0.088548697010238	0	0.0122110839508744	0.0297002342154199	0.0988237683796915	0	0.0220481651801731	0.0163536835778348	0.0506061736907874	0	0	0	0	0.067087964801147	0	0.0818849667292274	0	0	0	0.0150693217176482	0.019346088804812	0.0718999315656331	0	0	0	0	0.0219060767336222	0.107286134952222	0	0
ABCC6P2	0	0	0	0	0	0.520045024039818	0	0	0	0	0.0597705810902546	0	0	0	0.108624814681649	0	0.126179948823193	0.0938305716351355	0	0	0	0	0	0.0690146779151805	0	0	0	0.11503324294624	0	0	0.203514411130758	0	0.0867837661420666	0	0	0	0	0.0608774728993346	0	0	0	0	0	0	0	0	0
ABCC8	0.0240359354555094	0.0747794264966133	0.0325240656921994	0.0140695825016559	0	0.421694581180292	0.0144981269993528	0.9474043348468	0.0103501881695673	0.049909522443058	0.0563060603318765	0.0361868028478463	0.277984747299765	0.00489684321484746	0	0.0053281206952817	0.129348967210841	0.153416242255248	0.0244615301409958	0.0166389421137891	0.227001674589037	0.63607933827742	0.00805655487105845	0.0299828662157143	0.026729250487489	0.0093471722592526	0.0304067104260458	0.0203421795171858	0.0399805976908812	0.0149265442381028	0.0093471722592526	0.00762609237617794	0.159241659730106	0.0877343818197254	0	0.0374525099396066	0.0123541304078741	0.0159256899902542	0.00662118012237996	0.0107798387532428	0.00791308164326493	0.01292617444427	0.116630912036306	0	0.0100636833446975	0.0104934192484527	0.00604663011841478
ABCC9	0.00877370706601613	0.0543622884496891	0	0.00762609237617794	0.00690836934217749	0.445938537289266	0.373286274273024	0.0147837526270703	0.0112093614203034	0	0.0056155674069098	0.00992040959306388	0.00791308164326493	0	0.762136169901112	0.269631650940439	0.702125576186916	0.108223341173871	0.0176369030494984	1.55478529039406	0.0350607969051143	0.0100636833446975	0.0174943794592725	0.032383005311653	0.047957107396655	0.0596321598820996	0.00662118012237996	0.127369146616222	0.117163075465759	0.0942360698457656	0.107420058836365	0.00820001383213612	0.229587922740652	0.0599089890186851	0.00748257633120619	0.0136409106693863	0.00446543677030053	0.0285691521967709	0.0109230271847919	0.00776959414591766	0.0213375829656949	0	0	0	0.0538064436957938	0.0226163790673485	0.00331438850667701
ABCD1	1.38532058741235	3.98866651097212	3.9621880726638	2.53972957106732	1.89064124396344	3.68353926496085	0.93674157378112	2.71010660854352	2.23747194090482	3.23933693501872	1.89056342659829	1.57230762361405	2.87040417736972	2.79742808215231	1.8885387004178	2.31150311546827	1.1872610048417	2.57594155705849	3.03971746181898	2.28498784693784	2.89293496997275	2.19484351199952	3.04832338653781	3.05667022618442	3.24086382278575	3.92721380839299	1.9411438806406	1.19307782154637	1.65613021591408	3.01512285962977	2.14015695255418	2.82826598763929	2.12300395405482	2.45683242758934	1.71224359222011	1.41532600943697	2.33976450731194	2.21213350753376	3.44342099862479	2.43464157041933	1.62246186738273	1.18351827404467	1.6586456543376	2.01364091066939	2.12277209737883	2.1924151300958	3.31850484949042
ABCD1P2	0	0	0	0	0	0.273217473103495	0	0	0	0	0	0	0	0	0	0	0	0	0.031959741397545	0	0	0	0	0	0	0	0	0	0	0	0	0	0.115565995921603	0	0	0	0	0.0412429822318813	0	0	0	0	0	0	0	0	0
ABCD1P3	0	0	0	0	0	0.287708686245417	0	0	0	0	0	0	0	0	0	0	0	0	0	0	0.161178250079813	0	0	0	0	0	0	0	0	0	0	0	0	0	0	0	0	0	0	0	0	0	0	0	0	0	0
ABCD1P4	0	0	0	0.0717626693000913	0	0.4132691144968	0	0	0	0	0	0	0	0	0	0	0	0	0	0	0	0	0	0	0	0	0	0	0	0	0	0	0.151339301042281	0	0	0	0	0	0	0	0	0	0	0	0	0	0
ABCD1P5	0	0	0	0	0	0.339935493391058	0	0	0	0	0	0	0	0	0	0	0	0.0676387168753633	0	0	0	0	0	0	0	0	0	0	0	0	0	0	0	0	0	0	0	0	0	0	0.126972856257766	0	0	0	0.159758338056298	0.0851526805631383	0
ABCD2	0.789103217501381	0.0989584800881688	0.700173349852637	0.0418036876570852	0.308011314552178	0.302874670365585	0.0430644786649374	0.91418179500227	0.66393660635517	0.513995979367013	0.468531186162872	0.453227825876447	0.278222697991528	0.085968453862165	0.0381552010259688	1.18878069779214	0.701149793233999	0.396707521383976	0.580338474195709	1.32573179112255	1.85829934787138	1.022545364569	0.239520246898117	0.408277085153046	0.209266193050026	0.0820212693455023	0.238053099272466	0.526569660497783	0.465922239303937	0.195977458642588	0.192446693735047	0.22490464410609	0.510556895400242	0.304627854492976	0.0679140140884663	0.121413330915865	0.088413009726725	0.170437868508108	1.20832996573069	0.362666255848254	0.576086724179401	0.0513024887006311	0.102590949588091	0.716595881994143	1.09585692391483	1.3313612672683	0.79759409044211
ABCD3	3.4610308119302	1.91429662421111	2.02407140647502	3.51108846592374	2.61192776721534	3.02885200584749	2.27055884248623	2.67475440353721	2.86002916248689	2.52697021440912	2.47581123714014	2.82920009945855	1.86635413008952	2.80080673633567	2.52699524533641	2.58947587791185	3.16726157356096	1.70712717777318	2.15591110589448	2.42672097680464	2.24366908096686	2.94401506587589	2.10832372002525	2.53878645466232	1.45937915604558	1.67296837201118	3.21893612133568	3.3570874524047	3.23032600002869	3.51598992484192	3.81226203528232	2.90627491436973	3.28269184687074	2.5935928058646	3.90988828477648	3.75454548946919	3.58485429453531	2.10711871261263	2.27220239470576	2.10869171607241	2.21088754922081	3.89613619615354	2.89842120931309	2.98548221434341	3.17661000633204	3.67818461126018	2.63955632796042
ABCD4	3.97065122119178	2.88074428964642	3.08647807802971	3.17700884716839	3.89429393355018	2.60805222046695	3.15184258469329	3.89047587704502	3.07052672087668	3.64620874891493	3.55574254629401	3.02213696335345	3.00966964628531	3.4715126480455	3.23569642904493	2.5795422249369	3.14264215961284	3.37690156531649	3.38330339216737	3.44573994388248	3.02932919566807	3.38963564099109	2.71626662234656	2.81393507048132	2.81305260657821	4.57760405574438	3.5583166211711	2.75700190470699	3.54473265593262	3.57951808930982	2.79025073883523	3.57191946324556	3.02633973964387	3.49675632978147	3.49008230410477	2.60397640639912	3.24371477370951	2.9976537136842	3.39988201002667	2.97625364208307	3.38078485047513	4.21937764767266	2.52967104834778	3.2918834655749	2.78037309745132	2.5090623863619	3.52688260274341
ABCE1	5.66892468441892	3.07409435357387	3.36196482201998	2.81520651080661	3.43416115248586	3.72638439182807	4.49739521058021	3.16679577096187	4.44267151390628	3.65115504473342	2.97704174465882	3.95376809218438	3.88265283031201	3.22465773412074	3.71215553172805	4.34587889633766	3.89671747488534	4.46165296953051	3.61263558365923	3.48018755571982	3.88184078570617	3.70990817114027	3.8284386408184	3.94498022661252	3.43784027477474	2.95900966564743	4.41527867969538	3.85559110771045	3.19498530408097	3.51392020557877	4.30472275783414	3.64800517981049	4.69303526052157	3.45256907905401	3.94479286726979	4.40084528924989	3.47138258177775	4.15486670427715	3.37798438835347	3.70702775736672	4.54787546750361	3.04122545667547	4.42181574308909	4.76509444503273	4.99292247917538	4.90756369624966	3.65296826887464
ABCF1	5.77250856995378	6.26887599787666	5.00612295071869	4.27953815431855	3.99116353703987	4.81426841925919	5.36379134469089	5.03829130785253	4.37526885376128	4.29345141647896	5.64158648871764	5.34043764783359	3.98621977687308	4.45323441182592	6.23544752973943	4.2711342987698	3.99942280653725	5.45817527130527	4.16497931095244	4.24870180506901	5.22501265393813	4.87111423304708	3.96299314546038	4.47591497217818	5.36306942592841	4.55374140318694	4.03083043015327	5.31766947202118	5.19922474551897	5.14909267841152	4.95932967657174	4.28285490932255	4.38656266018755	4.02157744359282	4.54375569361388	4.7373027847244	5.06119727565303	5.31394598404509	3.86695741852428	5.83893664428316	3.82945382972032	5.44071970081398	4.23264540888905	4.07564386671012	3.7415748474188	4.21041224414534	4.05585506092862
ABCF2	1.4512770620982	1.46053289259923	2.35402893805439	1.51682202344578	2.08430242591454	2.03808494731697	0.887291301223402	1.80994943876606	1.45522857111714	1.57956636016021	1.58693283785313	1.38625914113335	1.75851638854748	1.17370311707108	1.21567859660793	2.06502076994841	0.721328907637035	1.51591425571086	2.37645709501116	1.89716296335883	1.51475349843975	1.56051932154437	1.4220714959299	1.56257214540658	1.89192462486161	1.4927761258179	1.81171762399098	1.11163231012328	1.19396093689782	1.2644763800077	1.10762092135543	1.59988904495926	1.80673649165267	1.67726016082765	1.6240540911101	1.621149303569	1.65658789469493	1.92470800832887	1.94099359599338	1.62255557626139	2.0868516880385	2.15143672448432	1.43049938622259	2.35504446361246	2.14554703618986	2.23762490001616	2.02094661351356
ABCF2-H2BE1	0	0	0	0	0	0	0	0	0	0	0	0	0	0	0	0	0	0	0	0	0	0	0	0	0	0	0	0	0	0	0	0	0	0	0	0	0	0	0	0	0	0	0	0	0	0	0
ABCF2P1	0	0.0837920324938865	0	0.0697021666300674	0.0422240737629849	0.280481274300624	0.0482361856528476	0.0606008295541171	0.0346383179990089	0.0517201164473276	0.034779158048019	0.0305479641629666	0.140647793154842	0.0328061450832415	0	0.0357646536009747	0.211759833012119	0.0277202583559274	0	0	0.156914314653239	0	0	0.0402612230644346	0	0.121148056475311	0.119422582647884	0.193582525081649	0.088413009726725	0.033229160785111	0	0	0.237318965574551	0.074231394185792	0	0	0.0814759815979586	0.0353423807921971	0.0224743465748992	0	0.0265876223480842	0.057415612427243	0	0.0399805976908812	0.0666747627244601	0	0.0402612230644346
ABCF2P2	0.308011314552178	3.0288873586549	0	0.272620454662992	4.17347926741506	1.70305639010798	3.33909461664611	0.345282817593508	2.12859035707367	2.68063941963985	2.86941740881542	2.08583252367496	0	1.01042180548651	1.27655621838606	0.211759833012119	0.735435526343577	0.315682151337925	3.36651805773381	4.44529631987983	0	0	0.310223769546247	1.47638168756723	0	0	0.446891405292056	0	0	2.22660100729603	1.68050440115236	0.153156788061421	0	0.414785005552843	0.495695162624069	0	0.166329817920631	1.26921272387275	0.135928815526407	0	0	2.02733101501709	1.88193864662621	0.235727059838058	1.31724617414088	0.389346536162498	4.93497405302131
ABCF3	3.20773670736488	4.51045562166176	4.13866704702697	3.97104685948876	3.23442467726839	3.48147978381747	3.42248867957203	4.5894638929561	2.91222829878362	3.37559554392619	4.52710162193263	3.78156954481597	3.09969916972427	3.84182220151077	4.07884889787317	2.83917354788396	3.42149262205056	3.69724004818292	3.39930783568438	3.37960710058404	3.87136069844142	4.12876355322117	2.83812482843992	3.32165395678565	4.52257054672324	3.96973071235492	2.9881756777934	3.08174865123417	3.5451899931753	3.34532540281514	2.76852311979198	3.60885654337686	3.39969064396858	3.0774993792976	2.78596896677725	3.11338379150981	3.89981367886291	3.90545680630126	3.26750583524376	4.07860129599306	3.4068223510455	4.17928013689116	3.23612520097889	3.27944157968362	2.78718168460358	2.99227899139821	3.35418413406306
ABCG1	2.86010864434303	5.64166451480017	1.57690906206802	2.67583850838279	1.37523409513446	1.12313642685606	3.1766259620827	1.44689140529206	2.11400047387657	2.7492338984019	3.30604345620044	2.69151183200577	2.13845407771963	3.67279869707938	2.78997958888132	2.34118877247874	2.99597287215283	3.58208626789781	2.215430102435	3.57108213690538	2.32380238041871	1.06101577468163	2.34593565289933	2.54277806926875	3.98180699766098	6.55280894186677	3.87548520425201	3.04556528710304	3.93004657065804	4.30283081345382	3.35970388523576	3.91073266190291	3.169331771531	1.15328652099086	2.55765515472542	2.14336076338833	3.01095882207224	2.92313015997724	1.04956107062848	4.59878799404407	3.89513778788703	2.37756801412884	3.62557442875873	0.914028675171847	3.8441345355208	2.42023984402628	4.55181129385648
ABCG2	0.104873376726018	0.483673918710651	0.133432006980735	1.19257294138692	2.2969272162748	0.376290383337052	0.147567207094632	0.410015403057023	1.17868277566526	0.976216975669518	0.324234562270531	0.305445278553553	0.0798388806666704	0.612022162808062	0.310921735230344	2.01456953870786	0.659650602954983	0.278817403074722	0.420832691801576	0.442651610775224	1.24999136835819	0.28344770837798	0.188274311321204	0.117429083586894	0.897240425574799	0.214746522682395	1.64588607568773	2.8491986517647	2.93442214303666	0.189033824390017	0.140124223909071	0.5358538940959	0.875308260031344	0.628166999286324	0.583326519110026	1.16452886088137	1.0907179597678	1.24251104851091	0.369941022254266	0.266276823322478	0.905427923421285	0.0289934118795487	0.0503275535584249	1.15023470866301	1.24586070184035	1.53967994872942	0.693230455580099
ABCG4	0.0162110331559172	0.0754641742625125	0.0220481651801731	0.0211954245144897	0.0316774964507602	0.342440963779175	0.0219060767336222	0.115699153431586	0.0104934192484527	0.0388575500203621	0.0312540254705008	0.0366088286051014	0	0.0487941802608049	0.019346088804812	0.0107798387532428	0.250355271763048	0.057554246458089	0	0	0.0326651122818301	0.018634174139051	0	0.0122110839508744	0.0359053837421279	0.135403530597651	0.0489336451979224	0.0999011100079427	0.0535284409892994	0.0593552776164212	0.0187765851791836	0.0152120850685033	0.0899048684213355	0.066950243924627	0	0.025312343046069	0.07340895518534	0.0526941113038451	0.0201999229434977	0.0144981269993528	0.023894042655701	0.0174943794592725	0.0152120850685033	0.0120680233090903	0	0.010636636108737	0.0241778143011653
ABCG5	0.0270124650625817	0.16349873228288	0	0.0236102151826453	0.577054131873994	0.442545456105304	0.18472462050188	0.0458622979086879	0.150299708101682	0.0518592988352498	0	0.0154975693953256	0.0244615301409958	0	0	0.0359053837421279	0.308127844178741	0.159370846660203	0.132511039799195	0.0554733358984316	0.157431827004188	0	0.0803847874146045	1.72765911254674	0.0152120850685033	0.0313951962755343	0.157819839478863	0.100439479280312	0.0450235216984977	0.016781550233402	0.0619835161089573	0.0254540964277491	0.124063396027078	0.0745054363636298	0.156008221107128	0.0628124924050212	0.0277202583559274	0.0354831521286886	0.0556121566866925	0.0243196791954129	0.0265876223480842	0.0146409468817532	0.0254540964277491	0.117429083586894	0.066950243924627	0.0176369030494984	0.0503275535584249
ABCG8	0.187007566977033	0.233151803439294	0.333996118196453	0.153027043464823	0.177216200836063	0.471967787661516	0.60502015306241	0.588132943601284	0.117296085657242	0.206643223983395	0.38316512484753	0.205767840149818	0.00906046815638359	0.344487662635682	0.12565110166152	0.232292362089149	0.388905884039069	0.113433802604049	0.389016059688509	0.330902540701354	0.75565673440824	0.508225798898102	0.0592168165537986	0.175811993721731	0.470823163168585	0.0843364457233237	0.270110275823618	0.306962124140456	0.430285272977781	0.752662968982652	0.518937929531565	0.130271954518859	0.282736320276342	0.107687869314373	0.34289603673962	0.203890227146661	0.253263199259806	0.207767937572171	0.257372755606801	0.140516918655647	0.117960952732417	0.299947954060028	0.117163075465759	0.283092058175047	0.0732718364245194	0.148088082645336	0.287235865252774
ABHD1	0.449112319549416	0.701770822379045	0.229587922740652	0.95404737934092	1.20489192483723	0.986010383868213	0.468948180180051	0.898711417989495	0.316145742293356	0.412727338591643	0.557875677239934	0.390887759550009	0.45575462218619	0.654893757473323	0.0260209707143701	0.415217824888839	1.3870316095257	0.700883556028269	0.964361663246735	1.33216368795453	0.486971744370407	0.625738061908648	0.49988414589191	0.712111499466276	0.664846881507388	0.3489122409942	1.02353924958875	0.568129416500491	0.853197254770356	1.01849174903988	0.708849377105179	0.855351901081962	0.746570751412447	0.445726703349984	1.16677970612057	0.389566811762726	0.577344227730909	0.163756333397909	1.17415071221201	0.276437110436282	0.878999927592011	1.02913480405302	0.21088754922081	1.07107616201096	0.848958382792395	0.418675712942892	1.19389787515414
ABHD10	3.14869011066367	2.18259696209488	2.52904630489601	2.92808602012301	3.09102275091852	3.27055884248623	2.47917881368428	3.18711845152108	3.65107465927536	3.17114276316089	2.12796337812358	2.92601840126082	3.05024047373097	3.85902532725496	3.30423357377546	4.15084396346487	3.69326391493855	3.00825380726498	2.6555350163521	3.75467375373121	3.35926814248475	3.4125241201629	2.98608321966482	3.37584572466782	2.51737648934187	1.59726895055261	3.87510179767468	3.61156192594524	3.20917259765349	2.32285112437559	2.91188328940579	3.23325919761799	4.12065882881553	2.6873518862096	3.46819228975389	4.01429279864528	3.29758762630662	1.61070006213476	3.4453824068458	3.05257239790131	4.28211356780552	1.76871365703048	2.67484477672906	4.04209271626317	4.96524403849838	4.39670752138398	3.79731394037126
ABHD11	1.55522717973568	1.05130248870063	1.6421932470486	2.71215553172805	1.48145395059532	2.74168270037297	1.18675408458318	1.54764724225879	1.32584689823882	1.63194240886557	2.68061691743609	2.04610684913849	1.48995390133131	1.38504442595961	1.19389787515414	1.4743581628754	1.34919540554022	1.63380317079235	0.40979822782842	1.34562346417513	1.12895322038601	1.45206823022381	1.16414264884831	1.30754510189959	2.10842409189303	0.836328133923978	0.808343859631497	1.21878116778407	1.67712482569762	1.48979980291652	1.27857955045842	1.11988733634095	0.838023949845561	2.79580849946054	2.13533785653182	1.21809917437015	1.73920004023089	0.610511091666109	2.54614128451787	1.53689837023683	1.98367769469807	2.1149666349894	0.809414444235898	1.49246851493382	1.3898971621151	1.81729580020063	1.30082659253349
ABHD11-AS1	0.712375672880673	1.00805655487106	1.26273381305411	1.17325538302097	0.323312417757903	1.97276616525449	0.417704019333249	0.931229189069206	0.49702469417753	0.739156825713946	1.95943633110776	0.931229189069206	0	0.881586316243396	0.326997464565759	0.436588293660118	1.02899341187955	1.20932858660786	0.148218272154145	0.526569660497783	0.720716242521131	0.689299160535892	0	0.30929262305752	1.34647472890149	0.388024175812457	0.491391360034842	0.18269229751619	0.672380080240613	1.21194668237118	0.317882882829414	0.723427500708536	0.138683427979272	1.03033607837096	1.00597479527682	0.502737941322272	0.576957420290858	0.356481902256871	1.44487905641556	0.607957564754493	0.836732080459136	1.41261895899193	0.263154625411455	0.308127844178741	0.485632911741821	0.187134291474536	0.524464925964998
ABHD12	2.88775920232185	4.08682621770207	3.77264580309269	3.84170145620985	3.39828195564336	3.18746689032944	3.46466826700344	3.98898455441755	2.52403859393469	3.24083330086179	3.52388809372165	2.66124794353007	2.90402159063778	3.27320255065312	3.34171539442577	2.74062539358993	3.03680221582656	2.68504308947668	3.82921024952586	3.64048211169989	3.04112029886594	3.12020261967384	3.51709928303081	3.09010818422309	3.7770093373255	3.83815509064278	2.76179587150565	3.51044296194458	4.30913252171357	4.32264205224273	3.2765413304301	3.68799007594043	3.01460524323661	3.65544342538989	2.79089712160477	2.9387562614923	4.06783659205683	3.65751424976317	3.74155327586038	3.82256700712611	3.40852166270561	4.31957458333729	2.34967665775356	2.7967015711995	2.31135779237161	2.60847809433619	3.03416288130014
ABHD12B	2.13418807617355	0.622368152416905	0.951289378216133	1.75142087244369	0.669752467255762	2.00284651269882	0.804631843126968	0.415974946418097	1.6525553296199	1.67540948095381	1.35106289894039	1.29859966823261	2.38211385993393	0.44169593743457	2.32642229610106	2.86649261203745	1.48274504538257	0.432959407276106	1.17555653643184	0.812292844873271	0.525968621033089	0.361880627038438	1.64975339940494	2.11350048136638	1.90492719493762	1.17447033802826	0.235236889089815	0.35038409009432	0.381061828424588	0.144437998368392	0.302289801893275	1.67816207073505	1.48784646364735	0.333423733725192	2.96845944487652	0.473111504737003	0.389456678166666	0.315682151337925	1.6679829292988	0.771463058365651	0.645240512645265	0.0356239097307212	1.41899946543127	0.709378871253852	0.844546345255008	0.976216975669518	1.96288212764287
ABHD13	2.95889834085899	2.95253858598039	3.14416060565138	2.96574735119629	2.78571793231674	3.56636462192828	2.65853141132455	2.1242619548127	3.50383209696814	2.77610398807316	2.42295954841687	3.04518082938843	3.56537783054262	3.03176570392836	3.08973541669621	2.81058705767919	3.2843216426167	3.37409354771957	2.70469493579905	1.79252222414052	2.56032366208236	2.76559839326964	3.1773597359191	3.00380009898982	2.97072483653238	2.83545926568959	3.33081651322948	3.51467776442882	2.79506038609	2.05004887960722	2.63024236689313	3.11905731397182	4.03083043015327	3.2421756550325	2.69396638226993	3.78118133292858	2.87933328334048	3.8970661297397	2.81485800155505	3.01487299904015	2.73844359923486	2.84060422335409	3.72461753244226	2.62365619989018	2.46074256378964	2.97641862941297	2.22323718106205
ABHD14A	1.00518437585972	0.600364914951003	0.446467986097326	0.807931884689125	1.35732678586246	0.924935988266803	0.566376800321125	1.11189933988498	0.86441398579307	0.705402920129728	0.637192886958848	1.07778988864367	1.14104034543359	0.345509924251339	0.647636863484549	0.558071668958873	0.168898720025469	0.841248571306248	1.29895151646805	0.795517612578691	0.857423708732307	0.992043276171657	0.563451033670668	0.677260160827648	0.993638135431586	1.00999204824744	1.41797399987952	0.955759158846881	0.688493710599149	0.924403979026678	1.04530316795657	0.339023333372754	0.903423965888739	1.05519565424213	0.840845887562073	1.27262045466299	0.888850381767297	0.89390578884637	0.914717586465903	0.245739032429285	1.67924361888907	0.579759427412543	0.689656993994882	1.42196381604921	1.1542591462828	0.901339982640886	1.09193673821058
ABHD14A-ACY1	0	0	0.00963381939726868	0.0184917490398792	0.0576928671683459	0.0200576523412535	0	0.0240359354555094	0.0136409106693863	0.0306892040711404	0.0137838154330997	0.0240359354555094	0	0.0384361816561079	0	0.0140695825016559	0	0.0217639742916567	0.0945063386814923	0.00877370706601613	0.0214797274104514	0.140386032283056	0.0213375829656949	0.0159256899902542	0.0119249484797086	0.0606008295541171	0.0791562066176435	0	0.0119249484797086	0.0261626544896757	0	0	0.0399805976908812	0.114766792665514	0.0182068566533119	0.0166389421137891	0.0109230271847919	0	0.0436244767470346	0	0.02091106558169	0	0	0	0	0	0.0471195485685506
ABHD14B	2.12601470490891	2.97872647307542	3.20895418477854	2.52634430004106	4.16674757590129	2.94022314136929	2.01941726095356	2.8639780843587	3.34882728079154	3.61412086878925	2.62907679754256	2.8639780843587	4.31338372852785	3.64170786080044	2.18380407885444	2.62100860087802	1.53560509780631	3.9411438806406	3.37553994231363	2.20376496601866	2.80144840792121	2.46346551992179	2.5765221379205	2.81606717290218	3.78142266611658	4.82420777106494	3.5516759664202	3.10052358133412	3.17912882877215	3.58004897985524	3.4883607567659	3.30970007359729	3.72585019962716	2.61978860239696	2.40081114140935	3.12987646083313	3.11346714237043	3.20201016731643	3.45553107391874	2.05081510348395	3.99213394043192	2.83224192137078	4.01930160442879	3.51187280747404	3.84356182416973	3.42607685660082	3.9739510172861
ABHD15	1.15743182700419	3.18328006011138	3.25468473769119	1.63932478917085	4.08911674894319	2.73140049856243	1.06440003345656	2.51656992303084	2.39933518250207	2.76905232777728	1.97607030069573	1.7241263539058	2.26129009525938	2.29110253526432	0.591200672932376	1.80426011563474	1.75159225969593	3.4030358907106	5.1610290636739	2.10936055940423	4.14628863717507	2.08000949871634	5.35116893397743	2.90633264564876	3.40236746161726	3.68024558039311	3.85287777405358	0.980098438817791	1.15503677467564	2.70110542377817	2.3737595583192	2.26525684799584	2.38570712465793	4.414744422082	2.02094661351356	1.58861270651379	1.94031712128222	4.36770653711636	5.09150520525574	3.1920047399325	4.06817205752418	1.25096157353322	0.632454357689422	3.34337939452925	2.48625098888411	3.05105881667394	2.66818721755906
ABHD15-AS1	3.21530583929618	2.80043402182408	1.76200856740909	1.10574511606935	2.62956645137092	3.50530662152682	1.68158419540789	1.74601172562171	2.05477903151962	2.60949495110505	1.87919602853712	1.04977015181638	1.24031432933371	1.61574585704978	0.926530839894419	0.585443318936201	4.42788771218516	4.33370995434728	2.02268739007029	1.44105846999321	3.68399955683074	2.73070516099876	4.05051911067949	3.51596470223921	1.42255595595975	3.67811698862824	1.72194131268466	4.52260820762622	4.17195136572159	1.51813223594503	2.01955959471856	2.34423198401168	1.05046687035066	5.30338258245435	2.19206788447965	0.915023663700718	0.660107166470578	2.45011589678713	2.58565963486374	1.12485746725576	1.91930194062808	0.857264444500662	1.04460395064977	2.53042038355441	0.959473426489547	1.44174904700924	1.63974153224078
ABHD16A	1.32762988514096	2.24439999124555	1.47441008359377	1.85435477966156	0.942608336111664	1.4474734038495	0.782240799936093	1.32693995803697	1.21368944375248	1.23376537680834	1.80347504291766	1.4465738525469	1.58914026151027	1.54250570147826	1.82863158168802	1.36058902165292	1.17676955589823	1.47233179600004	1.28557977040279	1.0648138874585	1.46545212740898	1.25011267969238	1.32458021456006	1.54141571581909	2.00356625879915	2.38636951908687	0.99486932025042	1.45391260364389	1.51075942155217	1.27964957855709	1.36070138107983	1.53361318137943	1.66516534217078	0.925087954879983	1.22989550083389	1.54478210478666	1.31498648546852	2.30518258561129	1.10594621190532	1.40037397764982	1.63333820526013	1.55336050333533	2.38153256893404	1.38868550749531	0.952855377173743	1.02814476771338	1.01927491314477
ABHD16B	0	0	0	0	0	0	0	0	0	0	0	0	0	0	0	0	0	0	0	0	0	0	0	0	0	0	0	0	0	0	0	0	0	0	0	0	0	0	0	0	0	0	0	0	0	0	0
ABHD17A	3.77598814659443	4.26533187074877	4.03701315414393	5.02683546246861	3.70198146797305	3.37009451603714	4.73670768937672	4.12030216851862	3.09924470071025	3.83674217767353	3.8638195420864	2.91823356022631	3.97244452587732	4.10238938548844	3.5931864229933	2.67260637469638	3.85569076543445	3.38469914978851	3.97624447556705	3.74168270037297	3.33230693041033	3.25002169714807	3.62374983122673	3.6085727159038	3.84206366179977	3.42851762516724	2.76879833217084	2.76873482628149	3.6692649266357	4.4653868219729	3.45027429255382	4.06486561086232	2.99595478794205	3.18253340164722	2.67267425611207	3.57511866734855	4.74688779476898	3.50629726547152	3.74162877490374	3.89585516078869	3.35797419504422	4.35263848375217	3.34154461918029	3.15038095328205	3.34242674043592	3.40981180223803	3.87543605525645
ABHD17AP1	2.46733165655231	1.35309741124371	2.70325577212477	2.61188056710276	1.46100460993347	1.14841353439182	2.86058544354567	1.59273209486707	1.01535483429346	1.65768573174278	2.59151187460502	1.29777835515853	0.808179083771471	2.95587072612297	1.74282544625619	0.767400556446066	1.82028109650187	0.890329949315373	1.54537535887256	1.7549729926699	1.15451840232211	0.833740194370869	1.57482812358744	1.36927104002509	1.78328901120973	2.02357473282204	0.984844510747831	1.22718656043148	2.60821785302146	2.60660804561824	1.26267368698184	2.37665156761925	1.05206804724387	1.24719838857586	1.24238909626731	0.916476644437716	3.07772153876608	1.19692173382033	2.01417673056074	2.36695161658586	1.20238637533479	3.83367948382566	1.18783107730836	1.19880843205028	0.733441116653124	0.576763977673125	1.96805387757936
ABHD17AP3	1.451435330437	1.46795762251978	2.15571685585502	3.14123658152569	1.21194668237118	0.718964335759539	0.665938454099859	0.233888060174277	1.08243009994595	2.06253621989539	2.5275958573415	1.68602982367232	0.0786098346963665	1.58481822400311	0.454491777223313	1.55306554404561	0.899562360154693	0.21312950000748	0.935987696436856	1.7482035858847	1.88908409859815	0.584289085893057	1.55395024106294	0.405774577949876	2.16658691407045	2.27667531650318	0.306028869452206	0.478195257939166	0.697951699469213	0.689925310856427	0.587268968104325	1.63208204928971	0.718964335759539	1.66352679508257	1.37912186515204	0.906043966148932	1.7594541446196	0.534758869344362	1.67156512617105	1.59703052403025	0.714311467931997	0.137634671883373	0.232415170775402	0.187387707080472	0.302172799740752	0.916323767989456	1.3790663992809
ABHD17AP4	0.389566811762726	0.452279135134776	0.0980152338689594	2.24013111833075	0	0	0.315682151337925	1.32019582126613	0.137241191711593	0.104336659814736	0.263515224048839	0	1.03639783115816	0.191057239926314	0	0.739156825713946	0.282736320276342	0.0563060603318765	0	0.045582760019635	0.394623890161929	0.6185205879888	0	0.550309678755096	0.175811993721731	0.063502942306158	0	0.135272179476252	0.061015774681628	0.253021095711513	0.442651610775224	2.1586924861838	0.371614617864656	0	0.737773277258939	0.887681229342992	3.25618037698142	0.0717626693000913	0.330328927302326	0.230817841861083	1.04858495757305	0.369829380153929	0.523361219304096	0.855511376574402	0	0.0709388213434375	0.158466295124796
ABHD17AP5	0.384381422712236	1.14326279303862	0.187007566977033	4.15964533048292	4.06758709279904	0.36669988859949	0.725697536946861	2.62297719090787	0.528571318870758	0.288653863605169	0.839475921493755	0.562669826102702	2.70509321973489	0.128293401009818	0.125915549474723	1.80086884606055	0.713431883073091	1.12207630369574	0.158854029516618	0.088413009726725	0.301470587489902	1.67653822672069	0.106884288691543	2.6849533528939	1.94545788283326	0	0	1.69023828413684	1.62601853270775	3.82972780829047	3.08997264353895	3.26080853476227	1.90654430724244	0.401084301505006	2.552155706425	3.10356477927152	4.60144099184875	1.38299918656986	0.986884170827275	1.13494374934282	3.73216064048557	0.617674625468681	1.72106636873105	1.96484218580486	0.131852845964662	0.674641429085824	0.48552987313585
ABHD17AP6	0.18269229751619	0	0.16658691407045	0.796597754048306	0.145612247166476	0.253263199259806	0.20426594528956	0.15704371014558	0	0.0912597661926783	0.477780928516189	0.253021095711513	0.450063094333434	0	0	0.620961696931431	0.249141903280348	0.0492125346325603	0.141301987625258	0.0396999177209514	0	0.208392399790676	0.183962834842595	0.265676925172169	0.0532503847022502	0.160145725404579	0.141301987625258	0.227987458734593	0	0	0.108624814681649	0.530670075491706	0.400319322864485	0.249627373139691	0.231923873293763	0.661384776179758	1.65438971117717	0.235972082773581	0.116364756691785	0.164657575253662	0.517930742223911	0.0514417113826102	0.172359497848141	0.380729448503549	0.225521734256603	0.386810946472217	0
ABHD17AP7	0	0	0	0	0	0	0	0	0	0	0	0	0	0	0	0	0	0	0	0	0	0	0	0	0	0	0	0	0	0	0	0	0	0	0	0	0	0	0	0	0	0	0	0	0	0	0
ABHD17AP8	0	0	0	0	0	0	0	0	0	0	0	0	0	0	0	0	0	0	0	0	0	0	0	0	0	0	0	0	0	0	0	0	0	0	0	0	0	0	0	0	0	0	0	0	0	0	0
ABHD17AP9	0	0	0	0	0	0	0	0	0	0	0.115166449634935	0	0	0	0	0	0	0	0	0	0	0	0	0	0	0	0	0	0.0999011100079427	0	0	0	0	0	0	0	0	0	0	0	0	0	0	0	0	0	0
ABHD17B	4.31439925635525	4.99698070847611	3.04441160646509	3.6388268549053	4.66079744436841	3.63009089611874	4.36049069997551	4.63418084497702	4.93219821330198	4.29982343699142	3.81966818349645	4.46997060842892	4.69807397918904	4.90470084715052	3.96974912828866	5.1392689248757	4.6464564668831	6.06251247525776	5.14491107464807	4.48020694769445	5.29122412295353	5.13508744672616	5.53524426695836	4.67459623682805	3.33602625098288	6.00519785254649	6.07278967480965	4.3540712658943	3.79557995041957	4.3993898745824	4.86272909207126	5.17355122287809	6.00841517552987	5.50996181035548	3.66669979174933	4.95059438784186	4.31697838314405	6.38714537572598	4.4124631490519	3.65590132206459	5.24106601422398	4.8720259447665	4.56471349826092	5.23497258731928	5.92088636037324	5.08507192790908	4.76645735180047
ABHD17C	2.71916153150692	5.50799438414548	1.61173895749895	0.106348319505147	1.60984950003434	1.59005103873311	2.45956276677073	0.0926133927142838	0.562083642696159	0.688762243878824	2.16497931095243	1.80227594976906	3.67291181591782	0.17683337078449	0.431890348286181	0.99667797961637	2.66800562942296	4.80420847924035	5.40134716925881	0.512884231408408	2.07703786183125	0.0938305716351355	4.46010690415875	3.60461697681565	2.13284002414397	4.02842770457267	2.50479833500267	3.62145411233216	3.95678153607924	2.28569812595812	1.80822027950086	5.11287524695281	4.46249736476737	4.92801493564412	0.223546115952818	0.204766750654613	0.274768565799866	5.62477060364801	1.82207747395329	0.598460492470133	3.86760987281529	2.2486562700044	7.23762585595961	2.33634052317031	1.15049468884858	0.876644634773139	1.5003941664158
ABHD18	3.35800233668023	2.40378579954796	2.4906214709932	2.26150072744185	2.89758895408629	3.37552604157566	1.94860084749336	2.73491551130458	3.14659005827018	2.93187212658906	3.05764088596284	3.03506079690511	2.79800902761339	1.76765479823735	2.41808197795313	2.97041194538947	3.01822466407576	2.72176636633862	2.67619969570813	2.71283785999012	3.04421923663312	2.98482628650255	2.70409730365561	2.7415101317759	2.27217252864411	2.19424468063773	3.1794473537201	2.12366619645382	1.95947342648955	1.76443108693754	1.94830181235064	2.87235599018986	3.47575936682389	3.30006513677876	3.61853233397629	2.71633248028799	2.18189764310839	2.23047971861438	2.96831197905053	1.90919706299169	3.32178381816932	1.33445386232368	2.28157956593358	3.08185088906294	3.13681480038563	2.913856395935	2.76256143004889
ABHD2	3.76269961261122	3.47912706430605	4.44368620967022	5.41819669580202	3.68374136240261	4.84513874329523	5.86445113039346	3.92561971200294	3.82301559999362	4.25776496857139	4.53769986577651	4.47948280379963	3.08593447251603	5.19511920602985	3.86304639891206	4.09399954307404	5.53219226120045	3.97878137676273	3.83005245627156	4.63433769596363	3.34396205185259	3.60456953690769	3.67893951541342	4.02005765234125	5.17333134769184	4.5406968656683	3.60973132673898	4.18474048675988	4.68679183812806	4.93401161151882	4.51317488460363	4.87208506293048	4.4966540825935	3.53433556890388	4.34593565289933	3.80845713211936	4.36203498075137	4.10145678503644	4.23914596037315	4.47440359360616	3.86572090042324	5.94584410677216	5.14409124913767	3.51263144189279	3.85106937822545	3.88536936607378	4.49485078549763
ABHD3	2.41156183099426	4.13060968620825	3.19325133330234	3.17295148433221	3.39292185406675	3.69804063120238	2.68721749449633	2.8866086733194	2.89233273402706	2.77532451160417	3.15145296108507	3.2252440763523	4.07446262070454	3.11533294070189	2.90787129483636	3.04075218615949	3.05424071570801	3.43613518173186	3.11316705673273	4.06977948861329	3.9238812789215	2.85335696860212	3.91004184465325	3.86801503679446	3.1476486062969	3.16074274384508	5.74365767944207	3.6766397705362	3.6449868195378	3.07121348960526	3.17838001820984	3.89558376434234	4.36992706746418	3.54093239051364	3.9155017794186	3.3143629998107	3.23101760471902	3.54777061173928	3.91733627274399	3.1261964721737	4.13585495888891	3.12227513613536	2.74034475351944	3.19451260960494	2.91009942539339	3.29855568116908	2.60530468023834
ABHD4	2.82980897713492	2.86350240526411	2.12412958532541	2.61694576003866	4.07518175518915	1.73539219891536	1.08651204657428	1.69256110539988	2.13776580809588	2.54799265022235	1.15029970810168	1.16291896154578	2.42819600183807	2.52449000039672	1.08229383595143	1.81003172801094	2.45874945609411	6.72504990401696	2.12740216589964	2.34178654481223	1.21256933885081	1.54245617453681	4.72178823579208	1.8911858480245	2.33462547893494	2.97223312380739	4.10317028955695	1.05380644369579	1.46341320381782	2.74556004660171	2.3073702333059	2.64487148973984	2.45391260364389	4.64564978701927	0.325961996171852	0.675183625787811	1.3382817784652	0.661019860270164	4.22769487436149	1.47238378969464	1.95947342648955	3.22831077244267	3.12356687947126	1.49600208636544	1.82334176176314	0.829768393283535	2.92078872466165
ABHD5	2.34312351940185	2.62412429581774	3.95266903783751	3.75271648359345	2.28989346990302	3.13366215694388	2.62989279495333	2.44315573881656	2.22586102136411	1.7287912528639	2.19975085671584	2.31817220300303	1.16478627814334	2.78795478270109	2.72417002099241	3.49080114852119	3.84466685269957	2.81465295677914	1.22607688980434	2.09494541758155	2.14215199719149	2.5514421891271	2.871961897355	3.98458935036246	3.92888192708934	2.28557977040279	2.30494904061134	3.51352864425953	3.11068061472285	2.28469179410783	2.89954302613288	2.69788499707159	2.96880961581414	2.79983333472506	2.26038703742894	3.84793679300921	3.63823605882764	2.51106315748246	3.07157391235866	2.86977272325138	2.69904073563883	3.07959998149323	3.34930865579861	2.14489476425503	2.57990421089813	3.01110199274156	2.2117286890994
ABHD6	0.307195343513885	1.61673408495627	1.17900139909924	1.00144197417391	2.92257845650856	2.96056731137444	0.169668499523086	0.881664619320345	1.15231323953933	1.25513812547869	1.12154594984696	1.02396499080005	0.701061052957736	0.891341411432119	0.0666747627244601	0.596648959616256	0.659924558402378	1.15003969277415	2.47824704075143	0.796182410720005	0.661658402551539	1.00108161572545	1.65654213334999	1.89138029966321	1.72913942506768	0.685177683886078	2.26315462541146	0.35151526079747	0.43616183931445	1.76426121821711	1.50192314706644	1.0818168105917	0.995158858165373	2.65200456002422	0.928048108836801	0.372283512880528	0.502025021517695	1.01106620140621	1.55409763783534	0.24598236099132	1.78797567149566	0.117960952732417	0.786679993961836	2.17322339669971	0.939000845069513	1.38338634619902	0.823749360308273
ABHD8	2.61247045754762	2.29927396865315	3.17368712896174	3.04115535232079	2.90946591081778	2.72707091985909	2.32906617445069	2.58009723294623	2.42384705459843	3.29217804643757	3.30269923471864	2.21051355180047	2.86888427302877	2.68634364307618	1.66966177449817	1.66197756774053	2.38769339625331	2.46482507315988	3.09059941248393	1.11995371750557	2.79068864267478	2.12957976940274	1.89774382862452	1.94684312775959	3.01222896553367	3.573604776937	2.22598437871361	1.86615627567379	2.21853320747909	2.68295526882859	2.25531944070579	2.6426553678895	2.13665077016012	2.52175431898801	2.17264752161476	1.60530468023834	2.47687416784541	2.4266673111036	2.76002928421017	1.72473757287613	1.87314385305021	1.55978546169799	2.38642470489699	2.55721400854701	2.25047655250297	1.65177501062106	3.19586725293535
ABI1	4.89686760049919	6.80110690857165	5.13669998118603	4.49203903170826	4.32473861085374	5.31014377274491	4.84371758397425	4.30100225603281	4.9812864213475	4.37537312461744	4.8555612090508	5.29738953503771	4.82291875652166	4.97500646093776	6.16951217130071	4.89242988586252	5.34729714095749	6.08981167243552	4.33754697801707	4.05272888467577	5.90743631200748	4.95657711858581	5.28787118267919	5.34040203980118	5.20747122330406	5.58282392441745	5.42329578923936	6.12382136555279	5.63918295330951	4.33514735401272	4.8919100473989	4.90676074721157	5.65829432820712	6.39439752533866	4.79563709107424	5.26706381127761	4.70110542377817	5.61370844294828	4.64241277290506	5.26102676177879	4.94843732032946	5.56733248351843	5.82151634623997	5.28169083262454	5.17034171981992	5.00661669233718	4.33948661170463
ABI1P1	0.394514141955959	0.136978811963504	0	0.350270924228404	0.429214229839585	0.503145165950165	0.452700852483844	0.92097922723563	0.360195694732358	0.658188627995861	0.612210935466609	0.402285591869996	0	0.156914314653239	0.202135580889849	0.170309668833176	0.233519978773916	0.216113358446301	0.533663012823089	0.209390977467428	0.252778951528184	0.520547968106577	0.172231468825481	0.249020510285965	0.275483892667288	0.285579770402795	0.310223769546247	0	0.316956668181831	0.256406853794245	0.101515615491244	0.438505779782749	0.376401526593598	0.121678556588252	0.76926395662877	0.135666196969044	0.368041930594768	0.0585243118408003	0.14326279303862	0.117030053010187	0.128161400914489	0.048096653272944	0.235727059838058	0.190045886894439	0.109561151953051	0	0.485838966879055
ABI2	1.27106704949104	1.23081784186108	1.00633393372205	1.43674818154601	2.26174141228646	0.767993717611875	2.56664469895789	1.44063333516153	2.44042072075677	2.45932669154602	1.06467594931509	1.01292617444427	2.06639922891138	1.45995613965412	0.153416242255248	2.13612574807694	2.54522706822015	0.916935176608402	1.80850861667397	0.714926858410005	2.24257202076715	1.33691175181291	1.56354865487995	0.884089909133533	1.26153081524341	1.215430102435	2.51164513933635	2.46555660995833	2.5801696095568	1.91987396198322	1.93444101524026	1.71962155012405	1.85343681888807	0.640805995708441	2.69432306012539	1.73508887047818	1.79202238753514	1.72233486441455	1.48995390133131	0.49497875319664	1.19478048882318	2.27718137384302	0.980683414007109	1.89032994931537	1.08624027582074	1.35191096110308	1.634500338236
ABI3	1.7200157350828	0.623117701747125	3.85782179240827	1.00173019613888	1.04369446122598	5.17477391697777	2.12257333342339	1.75625474272391	1.34369206917902	1.52356195605701	1.63436093169658	1.3704433048213	0.589475877911847	2.66957107603897	0.374622206191208	2.35594655327798	2.14466639938856	1.29272286251419	2.11799418804442	3.45407058313496	2.23676812003966	1.69990693237488	1.18998265378357	2.96855160336395	2.4307402256457	2.35072353444102	3.61837962867905	1.92330133540597	2.35052553494486	3.37019218539685	3.11870856212563	1.73131359969233	1.66671115195532	2.90869764121425	1.01070823920779	0.92523990548741	1.03604610015686	0.707436441896801	2.19042522736927	3.61584000316316	2.81364781591048	0.617674625468681	0.523461591171871	1.72813820341893	1.95482909586847	3.13928939249642	2.48194470273327
ABI3BP	0.47653722581771	0.460480470040011	0.468948180180051	0.594739622332686	0.53047032539919	1.01571164557342	0.925771606616772	0.24159615530954	0.357383093847595	0.283684759814742	0.690551189536642	0.490262048790572	0.0493519591352915	0.951513196451756	0.411317768336971	0.318692833148335	1.25126462889425	0.487795024250592	0.469677629817189	0.641915903475113	0.554736183222458	0.189539944388503	0.19194159262148	0.360195694732358	1.05457067503243	0.157561176091188	0.486868801344148	0.643117340752295	0.659924558402378	0.615322123494705	0.618426616645931	0.909888284776477	0.949049284022135	0.249263286061193	0.840362518658437	0.74743036833646	0.641638506574872	0.364348306920093	0.679784089065556	0.704252269095908	0.269511969904999	0.446679711228449	0.471135423558871	0.573665363064385	0.348798959612108	0.248534836138679	0.650305028920028
ABITRAM	1.94324622357397	2.03319391421362	2.10929368902294	1.7451942980788	2.37984272749168	3.03906818806053	2.58332651911003	1.35241955921516	2.27685394524617	1.9541590790667	1.2885357502938	1.69376571221778	2.48969706149497	1.45048545986112	1.78022609688661	2.87907837116873	2.83167460125302	2.27133602779972	2.17976580835815	1.97570354800777	2.20929739016624	1.84863796190471	2.20163386116965	2.5935689041583	2.35693256841935	1.39758394029825	2.62555105107931	2.22684758495226	2.06732894470474	2.2620121347494	2.28631933337504	2.18855917558136	2.97742647555235	2.43626846471939	2.27658599383709	2.19701612735433	1.70628741224307	2.50227967617758	2.27276973243651	1.6942561897441	2.1840580800507	2.06028954236909	2.27220239470576	2.48529800936214	2.406645507672	2.63930163324797	2.06939283724941
ABITRAMP1	0.176578094301317	0.270469140310578	0.0828388147248918	0.0798388806666704	0.0720371807728801	0.167871708029161	0	0.199122642013601	0.223793216243033	0.58880456701555	0.116630912036306	0.102993993323326	0.160533008760908	0	0	0	0	0	0	0	0	0.67771118626068	0.336283387864432	0.134220939760633	0	0	0.581688680228645	0	0	0	0	0	0.318345767261359	0.241474125701441	0	0	0	0	0.345055675179296	0	0	0	0.166715444966422	0	0	0	0.0687395906723051
ABL1	4.5786912002447	5.0521593651756	4.49821256538113	4.29686115864151	4.84718516226996	3.77031106252803	4.78228798581175	5.50020292984787	3.70420799495431	4.34431011284321	3.66076892702923	3.35839626195665	3.28267702209754	3.78340426796829	4.33544037916551	3.69772934614958	4.41784576541963	4.12334339125917	4.45163314144754	4.72125233872456	4.3101510453647	4.93627044660746	4.05868881181113	3.4494293141032	4.48466019177421	4.88589156622858	3.87825450080877	3.16542962042419	3.62607695726182	4.30250915535715	3.75607323068658	4.02154191120137	3.45818511639851	3.76722044139859	4.08275367536063	3.94872231281731	4.67474875502475	4.6716670206089	4.02873710324011	4.76764420572386	4.11028806623172	4.55405464866563	3.20656508630412	3.57411362134702	2.82089374922857	3.24309018093107	4.1179692616322
ABL2	2.66054076802052	2.21732379031772	3.03347586267738	2.77095587079112	3.38490632540709	3.41556939501292	4.21871918170312	2.58445746907115	2.62954313829004	2.89027157409032	2.86259024838016	2.82021981691752	2.12267271882414	1.99620794626681	2.30632057639881	2.77473435744986	3.37022008971377	2.73904878375803	3.51782998480927	3.3010754428453	2.78644999409976	2.33009941806848	2.40539338080559	2.40416742163711	2.25141613270546	2.16883455319018	3.09105661262748	2.92351052224124	3.11027971297561	2.80898218839037	2.51437478862241	2.8444860877578	2.80520989558233	2.05272888467577	2.79597469420667	2.57647376510483	2.8700095509354	2.10306115633355	2.49449241554241	2.83074209076092	2.32941067121857	3.30690381340582	2.45146170680553	2.57519129414717	2.13149071131846	2.21434243689584	3.27051399209558
ABLIM1	4.83846272034444	1.21387604338294	1.36910349584131	2.87424613872462	1.43525520506118	0.736128588287315	3.04187376051529	3.68364031722054	3.29217804643757	3.65062671542609	4.46321700152993	4.26880864324537	2.40318590366535	3.8874570335516	3.79518509859488	4.71689215144132	2.00385405672862	0.908812907739547	1.8731044701241	3.50115885929447	3.04996178295712	3.43789352647417	1.13802804476676	1.34300978255439	3.5678496275856	1.57002568445779	2.0535284409893	1.47612241988015	1.92626515369417	4.97510737596857	4.68511599634047	2.97641862941297	2.91949263961464	0.847916754603993	3.73993448903754	3.03898042594787	3.40038764102264	1.3912178076029	2.46485120586239	3.88602330650098	3.35216528257134	5.22383954283613	4.04737261239252	1.32774484092118	3.8286417357559	1.95345150136626	4.93663793900257
ABLIM2	0.0486547018403464	0.325731791122554	0.0870554345433757	0.0425042631289634	0.329181015847041	0.463622456851893	0.0147837526270703	0.0278617753545096	0.0724488500696924	0.0926133927142838	0.180020521466313	0.037030730944967	0.0440443327060212	0.087598617923621	0	0.0953168415347697	0.272023189061048	0.403704010250962	0.639139531380428	0.105275783415687	0.187894404790796	0.0189189821630517	0.0650207699484113	0.10701824988212	0.221072782515063	0.469260846615998	0.242450073677701	0.120351940365222	0.0453031679565722	0.0697021666300674	0.0189189821630517	0.426640477504461	0.452279135134776	0.173639163570579	0.0281447677133787	0.01292617444427	0.0335111023613237	0.0636409926426959	0.0337929888493031	0.292899515444873	0.272739878117461	0.0264459803038009	0.104605043229311	0.915635623430313	0	0.133168933486044	0.163241085163543
ABLIM3	0	0.187767747046025	0.174022842055414	0.00619028907206983	0	2.56029920278373	0.121545949846959	0	0.0792927672728535	0.0986890440913283	0.211136826982275	0.228603231948469	0	0.0254540964277491	0.128689328846787	0.545869550992244	0.332049083748974	0.202010167316432	0.0900404154727707	0.293958979028694	0.0966666685801791	0	0.0419438299701672	0.02091106558169	0.569393872036115	0.048096653272944	0.0213375829656949	0.0352015957185661	0.0539454249627852	0.17976580835815	0.154323964660477	0.045582760019635	0.244643545739398	0.773658813110362	0	0.0219060767336222	0	0	0.0572769650732476	0.0617070847915972	0.061015774681628	0.0226163790673485	0.126576457013373	0.0515809206306449	0.0688771408503078	0.0714881055841824	0.056860943046751
ABO	0.0462815032119102	0.141955885583644	0.00705194251649002	0.0865120465742818	0.10701824988212	0.703898037913503	0.14782766837732	0.0525550094341053	1.73690788521038	2.79722054492389	0.22490464410609	0.0264459803038009	4.8865160060641	1.15399984364613	0.0551956542421246	1.51075942155217	0.165558254461174	0.145612247166476	0.25519856641969	0.188527526774402	0.092478087200385	0.087598617923621	0.0312540254705008	0.0233263318600275	0.594070756851538	0.0882773096804519	0.0119249484797086	0.0392787953513676	0.0850166734887139	2.94247697132147	1.84104724348375	3.92210268067702	2.449957483628	0.0644690173684425	3.70891557450235	0.0364681670692917	0.108624814681649	0.050745463581399	0.255923660273564	0.239031363450237	0.0604624879861069	0.26207228839841	1.37038750428209	0.0116387562468937	0	0.0203421795171858	0.0855606248726255
ABR	4.15773901215192	4.52010161400109	3.48527224442021	3.19747227572393	2.01934608880481	4.14887717631588	2.71567376554819	1.55694435279489	2.58664466386438	3.36192272514341	3.3098164669044	2.68638846884762	3.44744695446245	3.46008724011683	3.40742073705183	2.70006234854915	2.79489408597848	5.22011322475379	3.47762552429986	4.37871275421457	2.11296696495818	1.23725777090037	4.43238488653746	3.53267852297781	4.14323013477689	4.07842197154864	1.58808495853398	1.19824268160761	1.42545930476536	4.47488377385017	3.57144625155091	3.52650706390201	2.70935681287715	4.00681862885206	3.07767027423275	1.47118746038699	2.33508302345125	3.84166120553039	4.27842343836514	3.79892146952679	3.76799371761187	1.8164768316041	3.60137561781212	1.509999801842	2.94669343565903	2.8545941516616	4.12476650209525
ABRA	0.468531186162872	0.313942357292346	0.711935356978922	0.108624814681649	1.04753838876336	0.828550346572094	0.378289653095451	0.823912367487802	0.991825658697696	1.32036914225717	0.920598196929189	0.751120895751746	0	0.45817198959259	0.0434844976035795	0.162081103382375	0.684818737553223	0.161307263720935	1.62905347654775	0.443606651475615	1.20044157708114	0.498046577660465	0.0725860470685965	0.15704371014558	0.45512333788168	0.142609487298665	0.370387504282089	0.176067405785935	0.137372363693398	0.288653863605169	0.306845500314283	0.268673924548358	0.226138560569343	0.147176426980946	0.387913924385948	0.0285691521967709	0.0374525099396066	0	1.39769345523669	0.111298453402541	0.352871495953414	0.366587995394262	0.100574040213197	0.425996321351079	0.132511039799195	0.302289801893275	0.990374036055842
ABRACL	4.89470622290905	3.48613511958811	4.32954701180035	3.99228805659939	3.82678235017437	5.59850217861778	4.32546557073567	3.9772158022954	5.10798491340718	3.89217727748114	3.46635304067666	4.67043814670803	5.31962877171235	3.62281324429721	5.60367381591861	6.02963840108391	4.05132859397691	5.10954025819715	3.22901873033911	4.5959451855583	4.59341950952168	5.09451478376683	4.60270628722416	4.95746890970733	3.78487036837918	3.62727997698585	6.11849054940236	4.07034638990003	2.78173738787833	3.849358808852	5.29999556068746	4.02244771392579	5.51016758560789	4.80125179695624	4.17195936942216	5.54189268587807	4.08207237950679	4.78859697483221	3.66083736769628	3.52884632984021	5.4935608772696	3.25948341397357	4.64080599570844	5.62349233042773	6.28647644167732	6.04292663330167	4.28312169904085
ABRAXAS1	2.34766565630097	1.22237181126008	1.35157179605781	1.32140863116356	1.98009843881779	1.66766509005141	1.51409700489423	0.784587736378888	1.85011931231064	1.48851500895781	1.4905187880721	2.09068409010925	1.63296612490967	1.60639484820612	1.05102400302447	2.17024556472346	1.58207422139633	2.39887021608836	1.61800366984025	1.73846521733978	1.61866153352739	1.07450543636363	1.42653313811667	1.73850845257783	1.29824773416658	1.38896097291553	2.53475886934436	1.30024089301226	1.10346406874751	1.45585980938618	1.88444162870154	1.9125349045369	2.80055827069373	2.10567807789454	1.70230292038393	1.69144483119114	1.3743439890385	1.64740661802197	2.1666511809498	1.50776927390904	1.76421874791166	1.52737065714041	2.73593369826521	1.95114014676621	1.83114760416856	1.30521177607819	1.87010821766418
ABRAXAS2	4.27114924262827	2.49676911017047	2.99120889753366	2.91071347700087	3.30094370390955	4.1819930247514	3.51409700489423	2.83230269243943	3.72346026701564	3.26010095123252	2.64145354567194	3.20711196120771	2.91706888771089	3.28384771008625	2.29410606523374	3.73556550082144	4.60163115402237	3.86036693013812	3.32752929131881	3.56374387748389	3.22458056608344	3.07679849834161	3.11541617903085	3.50539555325999	2.64717633580774	3.52827124710328	3.60465255572293	4.34742471461378	3.82459476008038	3.13277423327633	3.65198160672741	3.15181012007795	4.08351123912727	2.86910150028038	3.44872919151151	3.23647731119091	2.69126614713828	2.60539951016186	3.14012422390907	2.80496218717578	3.67908594360712	3.57773093149008	3.16328939750341	3.82012789266029	3.97043035262941	3.84098683965802	3.27997637335374
ABT1	4.11673070763285	3.56130169414537	3.30283081345382	3.61745130261122	3.38507204448384	3.17866684264622	4.30412403222807	3.54039930563062	3.49240442107662	3.45401792522672	3.63273352595054	3.54544949848326	2.89303208126316	3.43040571558802	4.15824006859716	3.67788028445243	3.98308480944049	3.27555838548964	3.18045024788839	3.65218817325313	3.2520674178591	3.47061495202074	3.68347189285523	3.42905350476663	3.26846433712286	3.53017064839464	3.89846958148001	3.67955891776437	3.45635934388008	3.51767883549196	3.55559531749085	3.621864330152	4.15483430764233	3.24935431644523	3.29344405918709	4.25834554968626	4.03549194988116	4.26917531375404	3.40142567890914	4.19622932579422	3.76550292185666	4.25365653089401	3.4438850859645	4.05057134911675	4.02993870861533	4.01442671175587	3.50164295522697
ABT1P1	1.57216207571412	0.748031795572412	1.63282657003434	1.27768725373424	0.715014749910894	0.406318970636192	1.32688244921584	0.791855736842928	0.528271247103276	0.966947205116526	1.80570518483851	0.981852653289741	0	1.2379307695958	0.943508801161736	0.484395962502666	0.565109696531834	0.287472295119067	0.335368915103673	0.616075341571405	0.521452825822431	0.671474547295438	0	0.0899048684213355	1.65681667964932	0.483570740091555	0.335483255903486	0.2841587458694	0.969012307516316	0.663390165451893	0.261590988964125	1.27106704949104	0.112766845428428	0.310572794597154	0.453754606851697	1.22940334440393	2.09081956397285	0.154453592679872	0.775851231035542	1.36474050348113	0.225274929869569	1.13855237515265	0.718526026462262	0.0894981508391026	0.281193774952634	0.152767519261769	1.10889240163241
ABTB1	2.54344639046565	3.34144499095086	3.60764989079144	4.88174781168319	3.89797610926274	2.27837139724655	1.54567189445804	4.81798644352328	2.79549683269981	3.55696886903699	3.52152820502082	3.09585692391483	4.10836554248547	3.77379593688377	2.95590791329779	3.29562018110573	2.55498170236685	3.96537796452601	3.86447341669465	3.29239894261796	2.82517504903674	4.10265813136374	3.34004947285317	4.3534573906338	4.37038750428209	4.27876537616561	2.97166310300877	3.05628871680773	3.96626433369597	3.77320515698557	2.94395882301334	4.3296115896843	3.7063095175996	4.23732661472632	2.84233525632796	2.46704466469022	3.15148543373837	3.22374688816229	4.06124048680467	3.3953370500727	3.77342672779869	3.70754687730496	3.11136523092765	3.46699247821741	3.06372726739535	2.79449904636892	3.65711404586011
ABTB2	2.29906878014697	4.71780800730201	1.46754034205384	1.75493024804993	3.07292898249556	1.84931877124697	2.06291608095796	3.52313535706631	1.52541744813588	2.18297826598651	3.00347631017103	2.4307402256457	0.508327229280321	2.29689785770008	2.58729297441153	1.73239945953864	1.35749570322523	4.75370079830694	1.95802599935432	4.70001794563631	2.23483850269184	2.62060986871711	2.7181314342072	3.05225937342158	3.13617497701456	1.40637339860824	1.21250708529448	3.41696131221535	4.37101513594597	4.02356586209553	3.1729834766826	0.950692359775629	0.474254315832642	2.47951513940435	2.40067454196401	1.12895322038601	1.95270630763022	3.46696638427308	2.39495308469636	4.42843722605659	2.43632177446687	3.64372922702468	1.20457896901465	1.43877189585177	0.58207422139633	2.42937493700878	1.78634543658521
AC000032.1	0.193456365749585	0	0	0	0	0	0	0.113033665299892	0	0	0	0	0	0	0	0	0	0	0	0.307428525192247	0.196103397714807	0	0	0	0	0	0.728225293759776	0	0	0.122606462651041	0	0.182819401612206	0	0.263995882071239	0	0	0	0	0.162338957724597	0	0	0	0	0.146655222119465	0	0	0
AC000035.1	0	0	0	0	0	0	0	0	0	0	0	0	0	0	0	0	0	0	0	0	0	0	0	0	0	0	0	0	0	0	0	0	0	0	0	0	0	0	0	0	0	0	0	0	0	0	0
AC000036.1	1.5054844795115	4.52950864107431	0.0665370023957913	0.105409894040082	0.937269053627492	0.374065718222538	2.95283674432313	1.67287788119757	1.94916137137824	1.88865558881494	2.80518925483949	1.82513433461884	0.757279323490806	0.611927767215337	1.05561215668669	0.907659827853289	2.08678376614207	0.0254540964277491	1.90064465205908	2.73226919950145	2.43365387104941	1.71241969708052	0.0496307677246004	0.852558222573035	0.231678161798511	1.48109223690635	1.23266075679027	0.387583119544611	0.933572638261024	2.54342164334886	2.04802688202201	1.04376444231017	0.700439718141092	0	2.29748491571057	0.283921772307618	0.650856447594427	5.67350837104315	0.0409625477784978	1.20489192483723	0.645148265767719	2.0100636833447	1.70123852805218	1.06163796868547	0.283921772307618	0.346077534535597	2.40288586215572
AC000041.1	0	0	0.241840183564671	0	0	0	0	0	0	0.256648389880677	0	0	0	0.316261616759576	0	0	0	0	0	0	0	0	0.491391360034842	0	0	0	0	0	0	0	0	0	0	0	0	0.395501575384977	0.271067049491041	0	0	0	0.260868738615679	0	0	0.678612814338829	0.589475877911847	0	0
AC000050.2	3.83426624543992	6.72207660820123	0	0	3.39380057504463	1.69381030797491	3.91505235511251	1.22632355704852	4.66132206282629	4.20135940937895	3.04271436944855	3.79646278058204	3.66980914733422	1.95304169244538	4.55776542019616	3.04343200192307	4.05718163728758	0.540424104644658	4.23473888890082	3.49163507260573	5.39178490133998	2.13527217947625	0.37528970853542	4.2556971075895	0.729008870337863	4.5899012793494	3.41515020542639	2.35428288646776	1.79364622373869	3.70411944259479	4.2807485032829	2.61656942730662	2.29616369909643	0	4.37882371101872	0.944033813009501	0.381504882567306	8.11558628242958	0	4.62202838462578	2.0679828301843	3.18534327530225	4.20655727230343	2.83927434612898	2.34056226902641	0.97033831408107	4.62185847071861
AC000058.1	0	0	0.237318965574551	0.0805212318314924	0	0.583326519110026	0.161565256397032	0.457751868727393	0.326537348139952	0.531169329758684	0.594357451458693	0.60663173227491	0	0.111031312388744	0.210513551800469	0.232169542947978	0.45122430212669	0.266156863646618	0	0.465504369629506	0	0.20326381272108	0	0	0.102053382729188	0	0	0.222433640605915	0.102053382729188	0.112766845428428	0	0.580048979855239	0.169411951991355	0	0.294429602109328	0.388465097283154	0.419431022431459	0	0	0	0.255923660273564	0.0986890440913283	0.318692833148335	0	0.220082260649247	0	0.317419849834702
AC000061.1	0	0.374844741289734	0	0	0	0	0	0	0	0	0	0	0	0	0	0	0	0.132642642539619	0	0	0	0	0	0.189413431033673	0	0	0	0	0	0	0	0	0	0	0	0	0.132511039799195	0	0	0	0	0	0	0	0	0	0
AC000065.1	4.25079486594541	2.86221331956263	2.13218198041751	3.56005458698727	3.87614363929897	3.04549539332039	5.19023556959977	5.89702497348336	4.18480395004704	4.68119061402486	5.59807632770228	5.13359640355793	2.01410529940556	3.97791182292139	3.37324450646079	4.1874114625115	3.76416565827163	4.14806367080446	3.82800188986368	5.22212446737522	4.06639922891138	5.97759132881858	2.91914936328767	2.08936255282773	3.97635446991558	4.68221932173129	4.90403604623437	4.11999520418248	4.65725698857009	3.30012372456901	3.03848885943248	6.49525384531891	6.02913259490688	3.49453081658159	6.37182019673837	3.89325541242708	4.47107687988364	0.781065898435963	4.93067584433259	3.09043004232162	2.70099449416827	4.40011434897683	3.51845960323301	2.81266250865323	1.64066719717959	3.86540418133283	4.23624002896912
AC000065.2	4.67202359447894	2.39423973490979	2.0583511337114	3.24563256327675	3.52673239893714	3.08384307996218	5.11980850474073	5.86821016664813	4.42427716417631	4.31441375871794	5.47458854681311	5.59585271514559	1.52687008635683	3.84113784448068	4.0620526156631	4.78854999485595	4.40371764212246	4.74153170397942	3.75882548914144	4.92732286370108	4.41762301531637	6.19602271926219	3.52210598140069	2.18240627235047	3.65300267514463	3.66315103245827	4.50199318652444	4.27981298520848	4.51206882625186	3.346361255955	2.98730267293887	5.61076796735136	5.6680169793511	3.79946036862167	6.22765829714234	4.23528284967284	4.21936215780772	1.09875640780814	4.63345446069271	3.52619404017692	3.63955632796042	4.20493886235585	3.46323008251262	2.65617599032642	2.61095985612012	2.91048323827483	4.0489946568687
AC000067.1	0	0	0	0.402394750500615	0	0.551196066834179	0	0.354903461135643	0	0	0	0	0	0	0	0	0	0	0	0	0	0	0	0	0.185105362542592	0	0	0	0.185232254230161	0	0	0	0	0	0	0	0.171206827418142	0	0.267475871796492	0.150429698194205	0	0	0	0	0.387031609525704	0	0
AC000068.1	1.47529245003653	3.13226425229951	3.06317501980426	1.78701447377343	1.77917565703236	0.624147696627791	1.54012648833811	2.52897131749837	0.882838655767251	1.19149948403594	3.07500200517122	2.16761484075511	0.657274140743583	2.29495886963256	1.50964517572183	0.953972908052175	1.15068964324732	0.618332639181748	1.45496547363471	1.70774563973906	2.56310930740949	1.94927345002661	0.884871391759699	1.00460925325259	3.22283546677765	1.67897330785417	1.20589292750767	1.48026512205446	1.827453224574	1.88807105210223	1.21605125763313	1.6188024652975	1.22490464410609	0.847435749362521	1.61098347143553	1.30690381340582	2.5087582288652	2.57398036991888	1.25954367314869	3.18708677109241	1.07608016949772	3.37974570930795	1.00784133967846	1.39445926472204	0.814017132711702	0.90665974593351	1.37022008971377
AC000068.2	0.545375358872559	2.05422334733715	2.01995094018167	1.41829790985863	1.32573179112255	1.01156719931704	0.757364672385491	1.40773343098793	0.259784684682978	1.07813158946734	1.87691961715096	1.58553946335268	0.352758525040637	1.5186358471628	1.67671874411843	0.68741907737189	1.32054244242846	0.557973676427615	0.552868871011303	0.964065877486418	1.86484975556229	0.612494048149295	0.549028378207575	0.653977178636337	2.4662616693163	1.04684025420297	0.553065544045605	1.35292797809264	1.01820685665331	1.15801380658977	0.438079891944708	0.953823953941167	1.01156719931704	0	1.21362723851195	0.31034012061215	1.74790293941255	1.07662750010262	1.22323718106205	2.16902704513482	0.611550123069241	1.86374026441626	1.00583111486231	0.93651545193835	0.468843942974637	0.262312877916334	0.600460070116482
AC000068.3	0	0	0	0	0	0	0	0	0	0	0	0	0	0	0	0	0	0	0	0	0	0	0	0	0	0	0	0	0	0	0	0	0	0	0	0	0	0	0	0	0	0	0	0	0	0	0
AC000072.1	0.101784524166932	0.300416627836874	0.483054736280164	1.74953426766926	0.15704371014558	1.88807105210223	0	0	0.0663992289113826	0.145481822265525	0.305912170156621	0	0	0.289834465177509	0	0.57085148342292	0.777872048512053	0.378955461140907	0.19987646683658	0.084744620868468	0.603311810600048	0	0	0.523963345790669	1.74996325816927	0.277389698810864	0.152507948364903	0	0	0.239764626510947	0	0.0959919129246028	0	0.268554164033543	0.526669809402123	0.0803847874146045	0	0.311038030022305	2.06502076994841	0.0913951860117	0	0.10929368902294	0.0958569239148305	0.0765590951316044	0	0.854953135209474	0
AC000077.1	0	0.303576199696641	0	0.0458622979086879	0	0.275245489784668	0	0.0593552776164212	0	0	0	0	0	0	0	0.069152201869423	0	0.0538064436957938	0	0	0.104336659814736	0.22675512326982	0	0	0	0	0	0	0	0	0	0	0.0977456216385188	0.271306143797337	0	0	0	0.0686020273786715	0	0	0	0	0	0.150949541471927	0.127897364486064	0	0
AC000078.1	2.30012372456901	2.52215621189147	2.67509327382029	3.07054389407988	2.82718897795955	2.17782214073504	1.71444335942003	2.70409730365561	1.48367391871065	2.84727537863749	3.63436093169658	2.30217279974075	1.1467855409887	2.13642109650829	1.31138685816204	1.79497723843043	1.78789211450265	1.48779502425059	3.29569364144969	2.33962200343082	2.40552953420561	1.8061590506657	1.46999013822107	1.55291804178348	2.62854031926276	3.16496322587145	2.51785517482265	2.18212019046686	2.48815506151823	2.23444000625289	1.8608833630469	2.67723760585425	1.41386483309795	1.78981270203757	2.21664110745848	1.09301923313354	2.39025495632187	1.1967329282222	3.05093696522523	1.36317107711924	1.92501197357432	1.85395573804789	1.35287149595341	1.34545315093843	1.94452115299599	0.957023083053317	3.15862786378554
AC000081.1	0	0.460165894676431	0.516317778555497	1.84422494284969	0.246955265042952	0.535754380728667	0.146524891477442	0.18243805572491	0	0	0	0	0	0.366140335770504	0	0	0.73352788747328	0.314754522281121	0	0.372394965238024	0.311154315440567	0	0.30929262305752	0	0.732312620820647	0.185993370069966	0.625551051079312	0	0.338795203226661	0.666211218248941	0.350270924228404	0	0	0.413594082409175	0	0	0	0	0.756254742723906	0	0	0.328262028609413	0.290542362660254	0.234991741248802	0.375623343928903	0.945907297210253	0
AC000081.2	0	0	0	0.987102534901386	0.372840688587793	0.774333758171041	0.419862450377524	0.511771626070565	0	0	0.977389838934878	0.888772467742442	0	0	0	0.582844994776965	0	0	0	0	0.816067172902176	0	0	0	0	0	0	0	0.503959270530356	0	0.901571685048979	0	0	0	0.718613698975484	0	0	0	0	0	0	0.489234634532018	0.769602498233254	0	0	0	0
AC000082.1	0.488000770834068	1.64394851930283	1.22570680984313	1.3689359321979	2.02236781302845	0.91861521548657	0.682483407005739	1.24622564851987	0.119555384695282	0.721678885209468	0.966504298326037	0.686971077169275	0	1.20626812452098	0.214622200648548	0.439889047619779	0.459326691546019	0	0.862669589268398	1.8958842359515	1.94856347149001	1.16079113991939	0.183073576214852	0.487486349348536	0.980171573689218	1.06329584202958	0	0.422771219320474	0.980610305078576	2.02538322147792	1.35292797809264	0.3959402178453	0.466339987979475	0	1.56803210477128	0.144176924346527	1.11842617744156	1.21735481368244	0.785676088992904	0.832768518940375	0.673194574216267	1.15613769788899	0.171463056002581	0	0	0.120750053334926	0.380175311742025
AC000085.1	0.723165343457585	0.717385798690257	0.857264444500662	0.649477505531736	0.685446835040285	2.16021027985079	0.938699813239336	1.72717986252498	0.607862902831235	0.738983954700512	1.55856153180046	1.13855237515265	0.287708686245417	1.02878129763365	0.369271040025094	0.767654798237347	0.844385653002571	0.738811062970316	0.836328133923978	0.683561721630257	1.79780157394539	2.45811948117451	0.317304068361915	0.572792677258429	0.998556583130331	1.18529569588892	1.48511764510508	1.406645507672	1.34664492158853	0.635522241459754	0.81048423497776	0.788602194735141	0.886120884132608	0.541415715819093	1.72787690084794	0.594453003668609	0.773996325111173	0.716069030482181	0.18269229751619	0.409037856972718	0.31068911751928	0.43349363984688	0.544979883255804	0.684190366496017	0.267835392097615	0.454912848380155	0.416947804909838
AC000089.1	1.21362723851195	0.87640889386885	1.18662732668292	0.822526219038832	1.02729562405091	1.66334461936608	1.51772922035728	2.95337699931141	1.63054526074079	1.75813258530944	2.63932478917085	2.48465374773357	1.37323058358799	0.892896123626212	1.58385601031427	2.47428027829413	2.33753984219742	1.36832136561102	1.69376571221778	1.68732948846008	3.44731470025318	2.80188292657803	0.915788572811945	1.03836594162879	1.70310069960416	1.31004922535138	1.74325643599498	2.22712493444993	1.65951360572064	0.676628488242969	1.60288440871842	1.33999248424772	1.00028851015812	1.30865211105177	1.92717587417948	1.5842409728037	1.55660108165385	2.36994102225427	1.42169458118029	0.988775562337746	2.971258435444	2.10966143776952	2.38349694415537	1.50436615061227	2.46487733809154	1.83842742190706	1.73915682571395
AC000093.1	0.0846085753178095	0.0673633671196102	0	0	0.0912597661926783	0.0606008295541171	0.0291348040530228	0.0723116400224266	0.0415233621843504	0.111432005361987	0.0687395906723051	0.0957219222733256	0	0.0263043243519085	0.194465331637997	0.287472295119067	0.198494153639083	0	0.0219060767336222	0.201508403972225	0	0.120086470672526	0.0643310462459839	0.0946414541150623	0.0939657503694475	0.0126401807787703	0.0489336451979224	0	0.0120680233090903	0.026729250487489	0.0496307677246004	0	0	0.0596321598820996	0	0	0.022190239634066	0.0142124448121047	0.0705267208766824	0.019346088804812	0.0318186258263571	0.144829520838809	0.117828003827481	0.0162110331559172	0	0.185866545311334	0.0792927672728535
AC000095.1	0	0	0	0	0	0	0	0	0	0	0	0	0	0	0	0	0	0	0	0	0	0	0	0	0	0	0	0	0	0	0	0	0	0	0	0	0	0	0	0	0	0	0	0	0	0	0
AC000095.2	0	0	0	0	0	0	0	0	0	0	0	0	0	0	0	0	0	0	0	0	0	0	0	0	0	0	0	0	0	0	0	0	0	0	0	0	0	0	0	0	0	0	0	0	0	0	0
AC000111.1	0	0	0	0	0	0.398350370345965	0	0	0	0	0	0	0	0	0	0	0	0	0	0	0	0	0	0	0	0	0	0	0	0	0	0	0	0	0	0	0	0.287945038644519	0	0	0	0	0	0	0	0	0
AC000111.2	0	0	0	0	0	0	0	0	0	0	0	0	0	0	0	0	0.594453003668609	0	0	0	0	0	0	0	0	0	0	0	0	0	0	0	0	0	0	0	0	0	0	0	0	0	0	0	0	0	0
AC000113.1	0	0.245617352756384	0	0	0	0.289480386137595	0	0	0	0	0.105409894040082	0	0	0	0	0	0	0.164142648848306	0	0	0	0	0	0	0	0	0.123533772290994	0	0	0	0	0	0	0	0	0	0	0	0	0	0	0	0	0	0	0	0
AC000120.1	1.76294405703453	1.72992250544201	1.71892051082171	2.51752767033727	2.84309947023202	2.29516464346585	1.92527789063876	2.48135061308071	2.27112682678252	2.63000932834495	2.80520989558233	2.09575567386806	1.31220046263768	2.11126506348086	1.64154602908752	1.93628929464866	1.54591896089484	1.57623187669475	2.70995227069982	2.63494170342895	1.88744728511813	2.17683337078449	2.47472156867038	1.6891649501036	1.72211623781866	1.98455289519458	2.10902617649837	2.20153976929439	2.69300737335719	1.72399534471519	1.56144834178548	2.3998273366002	1.70893763962644	1.82537860389293	2.94168853129095	1.3965979315749	2.26336498556985	1.64657742996875	2.68842656946867	2.50207595604579	1.67038715697383	2.54779528436946	2.10218779322362	1.81290889856175	0.830417597947831	1.30556201562048	2.79225150080918
AC000120.2	0.074231394185792	0	0.034215715337913	0.032947164099129	0	0.023894042655701	0	0.0143552929770701	0	0.0122110839508744	0.0325240656921994	0.0143552929770701	0	0	0	0	0.0350607969051143	0	0.0255958358826835	0	0.146915848087275	0.0851526805631383	0	0	0.0280032784727525	0.0146409468817532	0	0	0	0	0	0.0119249484797086	0	0	0	0.0585243118408003	0.025879273023259	0	0	0	0	0	0	0	0	0	0
AC000120.3	0	0	0	0	0	0	0	0	0	0	0	0	0	0	0	0	0	0	0	0	0	0	0	0	0	0	0	0	0	0	0	0	0	0	0	0	0	0	0	0	0	0	0	0	0	0	0
AC000123.1	1.32290879411521	2.00977712161153	2.5735926594062	2.48354494428375	2.71964345211418	3.29273758441795	2.58142356089731	2.55743459849788	2.67011518128429	2.5737380630589	2.77076562947208	2.87978417149091	3.21270939953155	1.73461208261613	1.97738983893488	2.34511246413563	3.80414651312742	1.3467583722268	3.01390884549064	2.94946022842706	2.24525225214938	2.5539011054588	2.23753312649544	1.98743001905397	2.35363381831773	2.23942859386992	2.75004904096397	1.91506191878964	2.07014885867826	0.947778351658811	1.17957474401077	2.61833263918175	2.87597660213846	2.15036470461199	2.14094221737709	2.48545258935167	2.21561647707721	1.57410150808939	2.67414423637292	2.04183872451162	1.95999266170872	1.42830321758135	1.72726701073491	2.37172612190621	1.13632265374921	1.27613929753328	2.5247657903867
AC000123.2	1.04942166633415	1.29407664919237	1.21207123516768	1.34227027440455	1.35805861830549	2.53104453238822	1.36988520228402	1.66471037684349	1.52125179536981	1.26579692475975	1.83523691299304	1.49733133523027	1.858100385639	0.639973004162091	0.44932365699078	1.08174865123417	2.56313371911268	1.0149265442381	1.8012828425742	2.03537757491407	1.59273209486707	1.71672756481534	1.34511246413563	0.937796340686552	1.07573798239408	1.47139558893221	1.96864375596472	0.97768290582754	1.01656763276741	0.648097244201634	1.16291896154578	1.62559780605933	1.96232691037399	1.19105723992631	1.86104222829589	1.76332658256796	0.770702210123939	1.32722746776129	1.82240384785755	1.11316705673273	0.809332119773501	0.57898700333258	1.52014562688083	1.55478529039406	0.969307080984346	0.922350103690782	1.64034328200587
AC000123.3	1.71979675673579	2.43778702110964	2.64149978812081	2.34391942636819	2.94751655007191	3.21642382242152	2.94774095434066	2.76392142076141	2.24765413479915	2.46498186227495	2.87642854041555	2.53074497464675	2.0260563929627	2.64616265715789	1.7454524831317	2.16359533809126	3.14940570901668	1.78442022461778	2.98216307325455	3.10364869933814	2.48884916547239	2.70981996797692	1.59788867516543	1.82590771214739	2.9558893198302	2.24406503666655	2.10601323762212	2.14182512970003	2.45822449609964	1.50553529205146	1.24962737313969	3.1479578813871	2.32184153058795	2.06719124683154	1.95553599840803	1.7921057056629	2.472721703043	1.45106601063443	2.96873590267959	2.73595535401226	1.30111935315076	2.25326319925981	1.95468023013472	1.82607047565521	1.11882482210861	1.17810907609433	2.87931367631089
AC000124.1	0	0	0.0473987888754111	0.0899048684213355	0.0812032604173943	0.18840092460321	0.0471195485685506	0.115832298652565	0	0	0.13119435170845	0.115832298652565	0	0.0632268019969813	0	0.0688771408503078	0.141171172460741	0.295135249000818	0	0.0433445048771692	0	0.117296085657242	0	0	0.0579700686373299	0.118226813792948	0.153545951856674	0.128821280650134	0.0581086494011739	0	0	0	0.274172189022786	0	0.0886843715333915	0	0.154971988316384	0	0	0.092072094502929	0.0513024887006311	0.212382570122357	0	0	0	0	0
AC000362.1	0	0	0	0	0	0.703543719733816	0	0	0	0	0	0	0	0	0	0	0	0.117960952732417	0	0.0957219222733256	0	0	0	0	0	0	0	0	0	0	0	0	0.394184847236785	0	0	0	0	0	0	0	0	0	0	0	0	0	0
AC000367.1	0	0	0	0.412618958991931	0	0.648189302718138	0	0	0	0	0	0	0.0511632525821146	0	0	0	0.0781999199213715	0.0579700686373299	0	0	0.0572769650732476	0.0647449200353551	0	0	0	0	0	0	0	0.0352015957185661	0	0	0.154971988316384	0	0	0	0	0	0	0	0	0	0	0	0	0	0
AC000372.1	0	0.229833990460998	0	0	0	1.16375633339791	0	0	0	0	0	0	0	0	0	0	0	0.153286520990863	0	0	0.288535750293802	0	0	0.113300435833361	0	0	0	0	0	0	0	0	0.141955885583644	0.204891924837234	0	0	0	0.100035721161844	0	0	0	0	0.140909506541662	0	0	0	0
AC000374.1	0	0	0	0.234378689337615	0	0.298189070141322	0	0	0	0	0	0	0	0	0	0	0.0791562066176435	0.0295588974491164	0	0	0	0	0	0	0	0	0.0437644423101702	0	0	0	0	0	0.252536766696175	0.0792927672728535	0	0	0	0	0	0.025879273023259	0.0563060603318765	0	0	0	0	0	0
AC000403.1	0.0556121566866925	0.0870554345433757	0.203514411130758	0.0123541304078741	0	1.11995371750557	0.025312343046069	0.0160683686276537	0.0712134896052646	0.066950243924627	0.0182068566533119	0.0160683686276537	0.0254540964277491	0.0508847400250935	0	0.108758614360937	0.150299708101682	0.347779026702262	0.137372363693398	0	0.213627238511947	0.0322419311374938	0.0832474137479361	0.0825663510714117	0.135666196969044	0.170437868508108	0.104202449382443	0.0354831521286886	0.0619835161089573	0.133826527298828	0.155490197747562	0.115299644025547	0.334339439906927	0.220329954879556	0	0.0437644423101702	0	0	0.306262239727851	0.0375930755402331	0.0681892587789681	0.103128316217225	0	0.0210532520540752	0.229587922740652	0.0364681670692917	0.151079473028812
AC001226.1	0.725523045529028	1.61823865559545	0.775008387615595	0.542802827427389	0.4971269151037	1.24043645707787	0.305328532039964	0.603881482884208	1.12346755565113	1.13835577358871	0.744936066812776	0.738378742976404	0.161178250079813	1.23450132056221	0.39231742277876	0.520145626880826	1.29901014949892	1.62382005074152	0.26219258817258	0.345396375391268	1.21816118709516	0.809249790613158	1.5082257988981	0.574731262662845	0.906582787832465	0.814017132711702	1.26044725887369	1.49768900076968	1.29777835515853	0.978268861073809	0.813114191346289	0.74553853454927	1.1627900919574	2.65645060630534	0.838427421907057	0.596553552742506	0.681584195407886	1.76956018487692	0.982801962945209	0.610416597148905	1.06626144226872	0.708054771328352	1.3073702333059	1.41006969175638	0.987830176537273	0.422555955959751	0.574731262662845
AC001226.2	3.10247337395236	2.99497790377818	3.64381002279474	2.46795762251978	1.85095940261565	2.50951850240771	3.22442621762487	2.75375427443557	2.66434630125003	2.53950625710456	3.00854067170295	2.79495645076675	1.2183472092785	2.08617232513233	2.74738739965272	1.87393128588961	2.42545930476536	2.58385601031427	2.81003172801094	1.72307794712008	3.87379351616424	2.70409730365561	2.19613488076516	1.96425075069308	3.46840085081114	2.58354315263705	2.31321682342629	1.8080142890896	1.92903347864586	2.84609209367431	2.78853955465347	2.83157327060919	2.6156517047923	1.99432627999073	2.02545409642775	2.31860607450373	2.55851255300054	2.19225730154037	2.45462337516199	2.76672235921139	1.61635769699669	1.3573830938476	2.83039731472347	1.48769213995453	0.817050158432521	1.2192769605776	1.93542202979483
AC002044.1	0.531867995605555	1.93534659081548	2.90112755607187	1.35518545230968	0.908582365478814	1.98491740542692	2.07587486697513	0.325731791122554	0.364236231173997	0.897472787270879	1.44853098190579	1.00956216295198	0	1.06080831703609	0.61635769699669	0.917240783778086	0.698574106510158	0.938398718582939	1.49205826503495	2.33916589639755	1.70602212154248	1.01906136509343	1.4843443999286	1.22391675051899	0.320311370907041	0.828550346572094	0	0.646807807792226	0.582556003014061	0.351402183629964	0.600745497962084	0	0.508530068653715	1.52210598140069	2.38537581335991	0.432318066949524	0.937796340686552	0.666393032369016	1.60188664497898	1.37690156531649	1.6759965389643	3.19613488076516	0.87860764571753	1.73474213129706	0	1.29348820237551	0.738032793681325
AC002044.2	0.284395680512877	1.44646798609733	3.32538641465977	1.8613599063222	1.13770024147961	2.27947129564447	2.49802103939292	0.168385305414752	0.685446835040285	1.65223407290924	1.35004456586269	0.835115615258218	0	0.947628756569411	0.23094077612394	0.614191558525291	1.01042180548651	1.76060419460902	1.10050676131558	2.3808679494436	1.54423807415168	0.115832298652565	1.70911414847121	1.33514020631421	0.720716242521131	1.09592441999854	0	1.13606010688027	1.24956669834036	1.41256476613875	0.668028329189949	0.809002774939086	0	2.60459325705666	2.02339730792778	0.295840550917035	0.893439877316117	1.49415956371284	2.07895134139482	1.57710248523451	0.685177683886078	3.7978949317876	0	0.40610123821186	0.125783331627324	0.462785262549631	1.04313449031375
AC002044.3	0.604830437099103	1.02233230009806	2.8598304386869	1.20689323612177	0.822607794060249	2.47684825202154	2.15814310351053	0.529970829136579	0.417379975973023	1.05025789011695	1.12326888749435	0.670749711487494	0	1.02204816518017	0.390997783957376	0.830660974399763	1.49523465454731	1.38178172232808	1.25688988553589	2.28705851742233	2.34964835324329	0	1.56997709332457	0.908966582115586	0.660746112752018	0.986884170827275	0	0.731878348808432	1.0122826089523	1.0892269420704	0.681044399302479	0.575602776960449	0.454491777223313	2.15791682629412	2.2671462327973	0.493749794473168	0.953004431315924	0.893206865114869	2.06639922891138	1.07573798239408	0.714751059343086	3.63599810838879	0	0.473527177156759	0.218223197154738	0.326882449215844	0.792022387535141
AC002056.1	0.721416409989807	2.61783915703536	0.116497840501748	0.112366523072563	0.241718174596701	0.610889007854488	0.702036895912684	0.922426225312796	0.503857532577429	0.0632268019969813	1.42099433528637	1.48052364638826	0.223546115952818	0.293723609904934	0.529271243705932	0.0862402758207441	2.08311122693131	0.817295800200625	0.411209282790363	0.206018004020896	1.02488699931318	1.4368547636265	0	0.353549135722044	0.0727232310216205	0.403376806687082	0.436694887552877	1.04152336218435	0.785759774427011	0.15665548884686	0.402831302449143	0.120750053334926	0.434454760232403	0.332851122072154	0.484602194372203	0.284395680512877	0.362329610171569	3.08858261683722	0.0545012161825606	0.660928616868756	0.399991350664181	0.584289085893057	0.521854802710206	0.698040631202383	0	0.164400135024412	0.502330601716012
AC002056.2	0.319617934200161	4.06304555619049	0	0.282973488621589	0.475499987264951	0.556012426749704	3.56643769074336	0.990228793426012	1.0830431287018	1.54596836910529	2.49827640172736	1.70261322028177	0.923871773530078	0.811717623990976	1.47466965916094	0.867026632211542	2.85545157533055	0	1.46727948045998	1.87558349722025	2.00759021470335	1.4400485701352	0.322043505874256	0.801655337889133	0	2.05848967787791	0.462994606675499	0.394733630019807	0.97731656290871	2.44615034012909	1.28486943309603	1.03611645321765	0.956428433123361	0	1.54744982914397	0	0.818932344010497	5.05197237463925	0	1.53017064839464	0	2.91580769034457	1.63198895717541	0.945008328415423	0.390667685559667	0	1.56105724828144
AC002057.1	0	0	0	0.093154487907083	0	0.100708588596684	0	0	0	0	0	0	0	0	0	0	0	0.0280032784727525	0	0.0226163790673485	0	0	0	0	0	0	0	0.0681892587789681	0	0	0	0	0.14860877020522	0	0	0	0	0	0	0	0	0	0	0	0	0	0
AC002057.2	0	0.115832298652565	0	0.352645545280926	0	0.67870294616286	0	0	0	0	0	0	0	0	0	0	0.102725310011088	0	0	0	0.0753272507070651	0.0851526805631383	0	0	0	0	0	0	0	0	0	0	0.137634671883373	0	0	0	0	0.0969364825029574	0	0	0	0	0	0.0557509641184532	0	0	0
AC002059.1	0.198745581844824	2.7254794193768	0.903501092671837	0.537743345048506	2.7679725374834	2.02846306777885	0.950169765897566	2.00744669508913	3.2429530389979	3.17024556472346	1.03576465360098	1.12081639481706	0.48604499259035	1.23204671335011	1.16085566549316	1.12247394117564	0.498353001614512	0.105543992198926	3.54332265063652	0.741919948494688	3.11178252044575	1.95988141274973	0.376068071133686	1.77967996361476	0.497535726396004	0.598365205323645	0.293135019043321	0.247806018219219	0.579566360160212	1.24506966719173	1.01891898216305	0.430285272977781	0.356143810225275	0	0.710260929878105	0.548831154004822	0.814099190274553	2.10638182341339	0.94065539828738	1.44323532188019	1.01299766400306	0.483054736280164	0	3.44829309442748	0.245130531411833	0.742351208785733	0.871528270862223
AC002059.2	0	1.01027856729727	1.11216632023103	1.42153301613831	2.17890581945757	0.684369929013007	0.657548547789753	0.447737871053567	1.16201663259515	2.03499039234512	1.61819166150627	0	0.659102535945395	1.35614381022528	1.33982150492334	0	0	1.21182211882069	2.63410531804919	0.33925142745084	0	0.796846902661461	0	1.2862897581341	1.05060617369079	0.801572569463598	0	0	0.777872048512053	0.841812139788329	0	0.380064458843981	0	0	0	0	0.990156166627392	1.98243691776705	1.21964869339102	1.28321061798453	0.39539189392821	1.44609739233421	1.14045147695366	0.967537536070858	1.3817263586256	0	1.2862897581341
AC002059.3	1.66902676550963	1.99236964084693	0.512479746919632	0.820240243734853	2.52193016090923	1.63552224145975	0.675725618796836	0.727441291363403	1.57661887868637	1.59769801902125	0.442757757634771	0.523260840452715	0.471447616377392	0.27285929168711	1.28149054640183	0.910962860830224	0.309059742501585	1.11383382895928	3.1515990822694	0.816231050342108	0.230817841861083	0.797511088684996	1.65745708457351	2.02626890819055	0.585539463352677	0.882134348554218	1.59526494203758	0.51984379730947	0.491083453718256	0.842536404501239	0.759752393768971	0.663025756497975	0.755998483797707	1.09538436289022	0.995810106094576	0.521452825822431	0.651315802213804	2.19358252508165	0.803309709999655	1.51429903472804	0.778713221086107	0.777114573631425	0.487486349348536	3.74463473857208	0.459641449928612	0.531269159882994	0.656542133349994
AC002064.1	0	0.204391162929781	0	0	0	0.241474125701441	0	0	0	0	0	0	0	0	0	0	0	0.260025655961456	0	0	0	0	0.133432006980735	0.100304905795685	0	0.0781999199213715	0	0	0	0	0	0	0.241474125701441	0	0	0	0	0.088548697010238	0.0564448010196681	0	0	0	0	0	0	0	0.0510240030244669
AC002064.2	0	0.471031344271527	0	0	0	0.759752393768971	0	0	0	0	0	0.187134291474536	0	0.199625235657732	0	0.216485907200054	0	0.701593412757463	0	0	0.579952468831295	0	0	0	0.346985246742271	0.886276994617085	0	0.694657365547086	0	0	0	0	0.299947954060028	0	0	0.252173413202027	0	0.214746522682395	0.139076515046112	0	0	0	1.50278885068731	0	0	0	0.241962182215193
AC002064.3	1.1515990822694	1.70367659924891	0.45343856134876	0.23621706410222	0.214373524436455	0.470927257475127	0.243181601644472	1.38929146200697	0.177854025259949	0.259423152281415	1.037663353205	1.25586324970299	0.24379092506481	0	0.790938813775819	1.94118144935643	0.890096434241747	1.10487337672602	0	0.419107366784361	1.61654590325107	1.74153170397942	2.09892480334029	1.24634727690091	0.540126488338107	0.161049224900557	0.949945739130239	1.73322416676762	1.30847737659496	0.171078696058683	0.305445278553553	0.364572432295856	1.96154924705039	0.891341411432119	0.433814084458027	2.06722567253197	0.60663173227491	1.3832757397635	0.325961996171852	0.448583840463361	0.927744782677284	0.150169706295702	1.8028549467546	0.934554243277908	1.1866907070252	0.33925142745084	0.204766750654613
AC002066.1	0	0.210513551800469	0	0	0	0.460690148848735	0	0	0	0	0	0	0	0	0	0	0.0966666685801791	0.0717626693000913	0	0.341302652973009	0.13842131042025	0.0801118598615982	0.070389327891398	0.0526941113038451	0	0	0.105275783415687	0.0880058712900202	0	0	0	0	0.190425227369271	0	0.174022842055414	0	0.0716253939737696	0.0464212112487103	0	0	0.0688771408503078	0	0	0	0	0.0458622979086879	0
AC002069.1	1.00453734680351	1.37512286190072	0	0.286644621016439	0	0	0	0	0.720978845144352	0	0	0.893517539687459	0	0	0.679423798112597	0	0	0.828387862616422	0	0	0.595217193604182	0	1.01042180548651	0.461423784786685	0	0	0	0.71228762045055	0	0	0	0	0	3.34416095412944	0	0	0	0	0	0	0.580627910457265	0	0.558953302350289	0.459851250705668	0	0	0
AC002069.2	0.0485152099339396	0.112766845428428	0.0112093614203034	0.031959741397545	0.00963381939726868	0.387362540835996	0.0110662014062054	0.0684644509669057	0.0157829972409275	0.0236102151826453	0.0471195485685506	0.0139267060429217	0	0	0	0.032383005311653	0.0999011100079427	0.167357927738514	0	0	0.0248869993131795	0.186246986145312	0	0.0364681670692917	0.0406820588030078	0	0.018634174139051	0	0.0272956240509075	0.0152120850685033	0	0	0.314058408858261	0.193582525081649	0	0.0192037339730927	0.025170575734906	0.0321008431670241	0.0102069428692571	0.0110662014062054	0.0120680233090903	0.0263043243519085	0	0	0.0305479641629666	0	0.0543622884496891
AC002069.3	0.0851526805631383	0	0.0392787953513676	0.24598236099132	0.0673633671196102	0.708231388215503	0.0389979787975099	0.0963968041871571	0	0.0418036876570852	0	0	0	0	0	0.0571383043935418	0.117562069256979	0.169796756183249	0	0.0359053837421279	0	0.0976107966264223	0.0858325236749548	0	0	0.0500488796072223	0.127897364486064	0.10715219863491	0	0	0	0	0.0807940819582424	0.226631831807891	0.0736831536164398	0	0.0443241688122014	0	0.0359053837421279	0	0.0425042631289634	0	0	0	0.105946211905325	0	0.0641930619274924
AC002069.4	0	0	0.0513024887006311	0.0494913701651037	0	0.105141660323424	0	0	0	0	0	0.0639170536923114	0	0	0	0	0	0.0579700686373299	0	0	0	0.243303486918138	0.111565544959518	0	0	0	0.0852886748169873	0	0	0	0	0	0.203138497190849	0.29077825132018	0	0.0874628412503394	0	0	0	0	0.109159938961111	0	0	0	0	0	0.0837920324938865
AC002070.1	0.468426918823479	0.105678077894537	0.0911243336611647	0.0299828662157143	0.105007524760974	0.295487943059753	0	0	0.0865120465742818	0.0330881693321878	0	0.113300435833361	0.1764504391191	0	0	0	0.181420640280142	0.0350607969051143	0.134220939760633	0.02828624307911	0.0686020273786715	0	0	0	0.0380146901867159	0.115699153431586	3.50483646270438	0.165686877029876	0	0	0	0.0636409926426959	0.494773999429494	0.343123519401852	0.058385771000353	0	0.102859657922056	0	0.0284277045726673	0	0.249627373139691	0	0.0636409926426959	0	0.0842003616746553	0.0443241688122014	0.147697443613872
AC002072.1	0.398240905264468	0	0	0	0	0.445302942136513	0.0408223101073411	0	0	0.127369146616222	0.0581086494011739	0.100574040213197	0	0	0	0	0.122738971954545	0.0464212112487103	0	0	0	0	0	0.067087964801147	0.0503275535584249	0.0522767654523578	0.0683268614345055	0	0	0.0556121566866925	0.102456576650734	0.0425042631289634	0.164142648848306	0.236339539168374	0.0769694763151108	0.0701145026613282	0.134746655368488	0	0	0	0.087598617923621	0.095586907997724	0	0	0	0.168898720025469	0
AC002074.1	0	0	0	0	0	0.573180602789373	0.0412429822318813	0.0518592988352498	0.221320306757051	0.521754318988007	0	0	0	0	0	0.0603241331511038	0.124195771587192	0.338567037001151	0	0	0	0	0	0	0	0	0	0	0.0508847400250935	0.0563060603318765	0	0	0.166072675946706	0.124328135002202	0	0	0	0.0599089890186851	0.146394549060505	0	0	0	0	0	0.312665173558394	0	0.164142648848306
AC002074.2	0	0	0	0	0	0.668300698538649	0	0	0.093154487907083	0.137765808095879	0	0	0	0	0	0	0.194969550093418	0.213751646311006	0	0	0.144176924346527	0	0	0	0	0	0	0.178109076094325	0	0	0	0	0.258699815569903	0	0	0	0	0	0	0	0.140124223909071	0	0	0	0	0	0
AC002075.1	0	0	0	0	0	0.135928815526407	0	0	0	0	0	0	0	0	0	0	0.368712483728331	0.0751903141552192	0	0	0.276794404789259	0	0	0	0	0	0	0	0.0814759815979586	0	0	0	0.374399636761441	0	0	0	0	0	0	0	0.140909506541662	0	0	0	0	0	0
AC002075.2	1.42072491941585	2.03537757491407	0	0	0.150559676575381	1.51338967759684	0	0.212631589720954	1.05693028838267	0	0	4.13074969811509	1.46957344530435	0.22675512326982	1.41737997597302	1.51450103627429	3.79567345213073	1.65750281690645	0.191688975733969	0.300299473665638	0.888460769558041	1.55134374524846	1.82224067013467	1.03344062213263	0	0.405229979762559	3.85133928282125	2.48812934755006	0.209141397838592	0	1.55723852020722	0	0.843903468826663	1.56379267900748	0.784420224617784	2.0995645271632	0	3.7167495107837	0.158337027167101	0	3.21084080484506	0.202386375334789	4.52874008181638	3.12364964409819	3.28719153033897	3.50745215765099	0.274291484102103
AC002076.1	0	0	0	0	0	0	0	0	0	0	0	0	0	0	0	0	0	0	0	0	0	0	0	0	0	0	0	0	0	0	0	0	0.629752942457131	0	0	0	0	0	0	0	0	0	0	0	0	1.0892269420704	0
AC002090.1	0	0	0	0	0	0.754545489469189	0	0	0	0	0	0	0	0	0.0557509641184532	0.0312540254705008	0.0648828515848544	0.183200646725428	0	0	0.137896932389619	0	0.0471195485685506	0	0	0	0.104873376726018	0	0	0	0.0540843928423792	0	0.169796756183249	0.127237061924814	0	0	0	0	0	0	0	0.025312343046069	0	0	0	0	0
AC002091.1	1.47019843955567	1.67960395483622	2.0142838706626	1.28486943309603	1.48109223690635	3.78945800338302	1.85706533948359	1.55586522548701	0.724039015767268	1.26741594303495	1.39785771205854	1.36781834360619	0.937269053627492	1.7602635346214	2.16269343221124	1.32895132391201	0.613531652917927	2.85577048665739	1.61211655222488	3.52635682099001	1.01927491314477	0.789103217501381	1.41006969175638	2.17149508137614	3.04689262601524	1.38625914113335	1.64260916246599	0.972839672759196	1.90769827870125	2.50941715574773	1.30158764660319	0.920598196929189	0.781821302087512	2.06564123947595	1.45580721674484	0.481712262003304	1.28006548636164	1.41435205632883	2.07100749331151	2.81956600600848	0.904503365820047	1.50553529205146	1.59545591996961	0.886823248324015	0.70867283586158	1.31144498798621	1.92387177353008
AC002091.2	2.47407256551905	3.0384713003874	2.26738597772062	1.50456954762951	1.48176391873535	4.1653250968233	1.88205607096863	1.37462220619121	1.54552363428414	1.85921422089285	1.89479836559716	1.58072437630872	1.07669590183038	2.42634527496895	3.54648705318067	1.83224192137078	0.315913965436742	3.97889117786947	1.87652676913609	3.23480785302717	1.87495430647094	1.14430746726304	2.52849630677991	3.14974711950468	2.87809751976448	1.64832737947959	1.4529643632411	1.68849371059915	2.01113778318899	2.70668525684805	2.2800060783013	1.26429621203483	1.31898199095519	3.40124817274016	1.95162509254981	0.867026632211542	1.11742908358689	2.78330996766891	2.23542072263744	3.14512309297923	1.69755143881627	1.32780231537653	2.57140984422145	1.03266511228183	1.3436352242829	1.66325352288055	1.85798099512757
AC002094.1	0	0	0	0	0	0	0	0	0	0	0	0	0	0	0	0	0	0	0	0	0	0	0	0	0	0	0	0	0	0	0	0	0	0	0	0	0	0	0	0	0	0	0	0	0	0	0
AC002094.2	0	0	0	0	0	0	0	0	0	0	0	0	0	0	0	0	0	0	0	0	0	0	0	0	0	0	0	0	0	0	0	0	0	0	0	0	0	0	0	0	0	0	0	0	0	0	0
AC002094.3	0	0	0	0	0	0	0	0	0	0	0	0	0	0	0	0	0	0	0	0	0	0	0	0	0	0	0	0	0	0	0	0	0	0	0	0	0	0	0	0	0	0	0	0	0	0	0
AC002094.4	1.3819478006891	1.06371001285756	1.41408139707042	1.58736499093646	1.39248229279104	1.33485426933163	1.75672443256749	1.79784306706554	0.670205845544553	1.07731137148482	1.3959950387767	0.833659246409513	0	1.86987140617771	0.349704961708537	0.38393925121513	1.19042522736927	0.557385581423525	2.2424500736777	0.963326147664085	0.949796368623206	1.63844460271738	0.548535267138451	1.13953498129835	1.723907998645	0.180275189611879	1.03576465360098	1.11403380055027	2.02598554759631	2.27271002318061	2.0668125098999	1.2654368960491	0.521050736900963	0.401848874736076	0.671746266863223	1.05575096411845	1.64182344376791	1.0409625477785	0.561888195288031	1.83539862744364	0.293958979028694	1.31214236324614	1.32797472500578	1.34516925085665	0	0	0.959992661708717
AC002094.5	1.22891102002398	1.37651266128848	1.18250162037325	1.67888319291983	1.24257202076715	0.711054321812066	1.79659775404831	1.66152159585276	0.783666180907829	0.982071780198127	1.2482919377391	0.818523382066298	0.77306797704616	1.36098224136863	0.342327173106647	0.456280481510725	1.74278234020002	0.852558222573035	1.71233164733738	0.980756519231016	0.844546345255008	1.19490653242285	0.420832691801576	0.323773563691473	1.04383441999994	0.540820830906168	0.329181015847041	1.43568192744855	2.10832372002525	1.96702100969722	1.19993926779604	0.882369155831159	0	1.26945212566395	0.36669988859949	0.434027674663597	1.35191096110308	0.372952097911829	0.802151848748991	1.46215704784739	0.351289097598875	1.66521083081328	0.396159489073155	0.738465217339776	0.357045212966807	0	1.20175930745823
AC002101.1	0	0	0	0	0	0.380729448503549	0	0.357946052859261	0	0	0.0326651122818301	0.0287105859541401	0	0.119289768374751	0	0	0	0	0	0	0.0508847400250935	0.362105136071087	0	0	0	0	0.0384361816561079	0	0	0	0.0579700686373299	0	0.093695380233557	0.0697021666300674	0	0	0.0514417113826102	0	0	0.0886843715333915	0.0494913701651037	0.0272956240509075	0	0.0375930755402331	0	0	0
AC002115.1	0	0	0	0	0	0.667029201410552	0	0	0.110897723329813	0.0840642647884745	0.111298453402541	0.0982847957234225	0	0	0.199499603660362	0	0	0.0890913185646892	0	0	0.171078696058683	0	0	0.128161400914489	0	0	0	0	0.0965317426936287	0.205892927507671	0	0	0.304627854492976	0	0	0	0	0	0	0	0	0	0.159112461230858	0.127633279725874	0	0	0.0654344459486331
AC002116.1	0	0	0	0	0	0	0	0	0	0	0	0	0	0	0	0	0	0	0	0	0	0	0	0	0	0	0	0	0	0	0	0	0	0	0	0	0	0	0	0	0	0	0	0	0	0	0
AC002116.2	0.410015403057023	0	0.674641429085824	1.36709144649059	1.53450988412708	0.698751887784676	0.671474547295438	0.246955265042952	0.991390325248138	0.710172748279662	0.510860673967615	0.641730978134747	0.76000798683207	0.415326009436968	0.607768234696361	0.90558195876639	0.54507876232379	0.225151511841273	0.586020089349356	0.861002513623653	0.637842060324105	0.705402920129728	0.412835710050164	0.317535622016354	0.574149960509702	0.817705110227171	0.586308388109527	0.874993638932967	0.384712962422046	0.686971077169275	0.592253700114907	0.826599330273102	0.501209824411169	1.051998467797	1.621149303569	0.825867018401085	1.04872444273616	0.100439479280312	1.03266511228183	0.711671102918125	0.855351901081962	0.498863563618952	0.388575306598427	0.494261987839889	0.631709644785603	0.362105136071087	1.13079911083819
AC002127.1	0	0	0	0	0	0.672199019115766	0	0	0	0	0	0.23621706410222	0	0	0	0	0	0	0	0	0	0	0	0	0	0	0	0	0	0	0	0	0.374955995968092	0	0	0	0	0	0	0	0	0	0	0	0	0	0
AC002128.1	2.06674363795618	3.02469200818475	1.07073278582443	2.52504152766589	3.87472812400204	2.1216454060456	2.05554274796229	1.84799690655495	1.65260121759652	2.07731137148482	1.63533649470517	1.07244885006969	1.67549981312095	2.21138606167943	1.57985595135068	1.45953653809779	1.96561807661961	1.69804063120238	3.90596697519228	3.61810941816658	0.768671317596568	1.58279683350304	2.21244482905174	2.02290040211008	1.59005103873311	2.95551740014654	3.18456594832407	1.10003572116184	2.35072353444102	3.13140839531102	2.18075257125182	2.70376517879341	2.05474430752802	1.85606940201505	2.65894264384042	1.73824902171202	2.53747002499688	2.0845065327351	2.53024557348182	2.02630432435191	2.53101957161863	2.04858495757305	1.03090103801042	2.99687679378893	2.61562816576782	1.55620867173959	3.79212653444303
AC002128.2	0.155749232677945	0.928048108836801	0.141955885583644	0.483777089951149	0.817623257511431	0.518232972253483	0.329869872317659	0.931077868003314	0.371503105204436	0.825378603892931	0.668573016475889	0.0905824763624423	0	0.637192886958848	0.347665656300971	0.381726358625599	0	0.233519978773916	1.91872969237938	0.411751628964522	0	0.177854025259949	0.156914314653239	0.596744360181071	0.918309899355937	1.04124298223188	0	0.51984379730947	0.466339987979475	1.67165569936008	0.731357049781661	0.515207819035821	0.623117701747125	0.564231818450049	0.258699815569903	0.123401335971914	0.610416597148905	0.201759307458229	0.130403761658039	0.901262740234717	0.642747774297277	0.634686192669865	0.146915848087275	0.422340660474963	0	0.374955995968092	0.423847054598434
AC002306.1	0.537146943617569	3.74242666608435	0.889395662154244	1.55478529039406	1.72578477474226	0.998339945988864	1.10594621190532	1.26879367512248	1.04649106019403	1.45722654554463	2.0895659450658	0.82285249145293	0.561594974520607	2.95900966564743	1.48418970114827	0.321581806521283	0.275126273568355	2.85195887270737	2.95668862262736	0.855272156724597	1.33691175181291	1.30532853203996	1.04341450293841	2.53264112404391	2.77135740899056	1.688941238301	0.363675721807263	0.737859787920129	1.32774484092118	2.41275443221946	1.25906152925887	1.81241607665794	0.439676323490687	0.961252884058208	0.602266826822113	0.720716242521131	1.87314385305021	2.44760564351162	0.929639525720885	2.2843364504999	0.151988666422506	1.27339653046974	0.940429889097255	0.291957116429807	0	0.0688771408503078	0.591487938397943
AC002310.1	1.469260846616	0.686164326061359	0.607010665901329	0.556208671739585	1.36384389748396	0.695637548127008	0.519441259628039	1.1947174628936	1.270229907238	0.976216975669518	1.24312065514589	1.33873816505317	1.21493298564811	0.599508235918936	1.10379974315767	1.32601954169512	0.56900492681818	1.60179158386203	1.56286516765616	1.51712448580564	1.48300312574692	1.2190910582462	1.35083666481088	1.40141202536381	0.807767061766417	0.902961118582591	1.5392829085698	1.84221455396094	1.37167037096268	1.06633033723499	1.19641819730603	1.00970547228367	1.55178668981222	0.937269053627492	2.051998467797	1.27273987811746	0.839717774760376	1.16388511670894	1.114367024952	1.2389091166984	1.73504553263769	0.640805995708441	0.691266147138285	1.76960249823325	1.97848853294951	1.24895980995816	1.74295475669749
AC002310.2	0.0469799081444094	0.143785224708602	0.0426443374084937	0.0810668804918885	0.377956633810114	0.044603950649768	0.0423641752480077	0.0268708647247452	0.0893625528277345	0.0676387168753633	0.0305479641629666	0	0	0.0569996303855637	0	0.0313951962755343	0.244765307569313	0	0.203389117367087	0.113967146433002	0.181802255158941	0	0.0473987888754111	0	0.0522767654523578	0.0543622884496891	0.0710761620109589	0.0593552776164212	0.127369146616222	0.140516918655647	0.106616328987784	0.0658480033660813	0.044603950649768	0	0.155749232677945	0	0	0.0615688492680028	0.185612862342351	0.0420839586712525	0.0911243336611647	0.0751903141552192	0	0.103128316217225	0.0586628393785599	0.147567207094632	0.0526941113038451
AC002310.3	0.572598675370032	0.388024175812457	0.234746551744322	0.328147114033631	1.20389022714666	0.719402511933261	0.286408055460299	0.782156910124126	0.248899107076326	0.646715661077354	0.704783452843031	0.472487771462744	0.693051992561453	0.560421495130302	0.158983251160387	0.473319355917436	0.184089827056126	1.07141945648989	0.881194737096816	0.976656911139756	0.480885502644925	0.742437445376266	0.576377014607468	0.285579770402795	0.346758372226802	0.794769348313654	0.673194574216267	1.07895134139482	0.771209486866468	0.68050440115236	0.645517217893223	0.632547419778852	0.943808831326255	0.750006150204201	1.37556774338777	0.384491944414584	0.632547419778852	0.469781806806864	0.948600847493356	0.522357116367621	0.782156910124126	0.394953084696361	0.544089666548801	0.661293555855307	1.06997707041156	0.592062297787477	1.16388511670894
AC002310.4	0	0	0	0	0	0	0	0	0	0	0	0	0	0	0	0	0	0	0	0	0	0	0	0	0	0	0	0	0	0	0	0	0	0	0	0	0	0	0	0	0	0	0	0	0	0	0
AC002310.5	1.12207630369574	1.81221068450189	0.74226496704013	1.45591240011036	2.29437078261932	0.905273871628198	1.33468267993572	1.95512678126137	1.78190521141611	1.87691961715096	1.95501515643707	1.72080378204004	2.51561153949204	1.44015490868031	1.1918152897069	1.13053555675619	2.36319911756668	1.70522595661636	2.39621430167326	1.51772922035728	1.9076213759805	1.89106916445976	2.01535483429346	1.29631056070809	1.01934608880481	0.91861521548657	1.83814500331236	1.79343814172242	1.99895366675371	2.03604610015686	1.59211015075001	1.59579007053066	1.40528444883326	1.40424918466734	1.96661503777171	1.42422340749103	1.39423973490979	1.94975902357989	1.66247897042325	0.989139007368233	1.81520651080661	1.21574071346402	1.4751367775205	2.36731514615237	1.51606559000435	1.26225273429815	1.91027215382615
AC002331.1	0.0536674490388253	0.0840642647884745	0.024603367140657	0	0	0.655077003382484	0	0	0.0687395906723051	0.126576457013373	0	0	0	0	0	0.0708014676002111	0	0.184343777952907	0.408603179343371	0.044603950649768	0.157561176091188	0	0.205142240625298	0.261470639012782	0	0	0.0411027718191281	0	0	0.0333701384605922	0	0	0.0508847400250935	0.0745054363636298	0.0462815032119102	0	0.0278617753545096	0.0356239097307212	0	0.0716253939737696	0	0	0	0.0402612230644346	0	0.401302792349114	0.060185765046563
AC002347.1	0.934705200172562	1.16182320294535	0.772814687499194	0.798755613914619	1.85327711389638	1.07778988864367	1.86457246275713	2.8801761336312	1.17523715119645	1.43344022549115	2.15419432499279	1.31010740909606	0.556797246592743	1.32573179112255	0.552868871011303	0.51853513898218	0.788769221657573	0.6185205879888	1.94328373758401	1.32716997039999	1.51106315748246	2.24719838857586	0.608903842527424	0.664664872418534	1.25071908340055	1.56749677290089	0.843662316291059	0.731878348808432	0.904426292601507	0.64505601299147	0.810813241830015	1.07251745020003	0.693408896525396	0.789937868980195	1.15950002202322	0.594739622332686	1.55517808760328	0.753518964641375	1.09410091643887	1.19074126825662	0.714751059343086	1.26465652548348	0.451435330437004	0.906274914369733	0.218223197154738	0.421155960662223	1.69737350954143
AC002347.2	1.95743176274779	0	0.80512733083907	1.5752155022676	1.84546997852591	1.74114335495532	2.49646234958226	0	1.21840921134314	1.37540092890636	0.847114990083586	1.39966330388802	0.456806149230474	1.58832486791192	1.30888505741176	1.40157585938017	2.15477761178082	0.509341141080355	1.52827124710328	1.96303014950119	0	0	1.41207693883269	1.1597583380563	1.24999136835819	0.309176187478514	0.394184847236785	1.03231246994894	1.72185384216347	1.47705556557857	2.40457619045792	1.73409177063109	1.74114335495532	2.15688196396671	2.88512528249524	1.70473919499991	1.18205660901025	1.06004738366994	2.19861987321922	2.44018149209194	1.27500704749987	2.18592995908427	2.03537757491407	1.65590132206459	0	0.342782281956128	1.72861713524719
AC002350.1	0	0	0	0	0	0	0	0	0	0	0	0	0	0	0	0	0	0	0	0	0	0	0	0	0	0	0	0	0	0	0	0	0	0	0	0	0	0	0	0	0	0	0	0	0	0	0
AC002350.2	0.726918386304801	2.71244170867667	1.03463831799901	0.418675712942892	0.967463757910271	1.09247808720038	0.554932601880473	0.907506014212663	1.31585601540396	0.675002916193927	0.80512733083907	1.25059782304823	1.19490653242285	0.384160353903822	1.22404027421793	1.07093882134344	0.977463111239466	1.48645695576873	0.49702469417753	1.1865639435561	1.14567745519564	1.4490066392182	1.03484957291691	1.25423120737522	0.379510066553068	0.778460920807247	1.37144734564191	1.38592795659482	0.736907885210384	0.817868801727987	1.5457213111304	0.756340152251853	1.58933205187126	1.7308790268109	1.46435460355164	0.508732879512401	0.307311939064188	1.58712492187178	0.808755716964189	0.351741388547289	0.934176781921816	0.752748591407134	0.692516471010802	1.31898199095519	1.59898445930874	1.07299755979995	0.842938616731921
AC002351.1	0	0	0.0183493098788918	0.0525550094341053	0.0318186258263571	0.11169907219742	0.0183493098788918	0.132905812011507	0	0.0769694763151108	0	0	0	0.0727232310216205	0	0.0532503847022502	0	0.120750053334926	0.0206266505899578	0.016781550233402	0	0.134483821510794	0	0.0599089890186851	0.0666747627244601	0.0918013692176743	0	0	0.10969486482593	0.0250287944915224	0	0.110897723329813	0	0.0560285389227513	0	0	0.0615688492680028	0.0528331997629446	0.016781550233402	0.0360461001568596	0.0199153677076859	0.0217639742916567	0	0	0	0.0263043243519085	0
AC002368.1	0.446891405292056	0	0	0.308011314552178	0	0.22909566135538	0	0	0	0	0.160145725404579	0	0	0.288181352329059	0.28344770837798	0.445514838302113	0	0	0.244399991245549	2.42190997309483	0	0	0.450063094333434	0.347098670622268	0	0.144437998368392	0	0.299010149498923	0.685087955675029	0	0.275364696150436	0	0.22909566135538	0	0	0.19194159262148	0.246590502905181	0	0	0.217354813682437	0.123533772290994	0	0	0.962067735839762	0	0.77323681204236	0.347098670622268
AC002375.1	0	0	0.0772429989324604	0	0	0.156914314653239	0.0768326955573986	0	0	0.0822938359514309	0	0	0	0.102725310011088	0	0	0	0.087191249562623	0	0	0	0	0	0.125386605365814	0	0.0980152338689594	0.127633279725874	0.387031609525704	0.0945063386814923	0	0	0	0	0	0.14326279303862	0	0.087191249562623	0	0	0	0.0836558970806325	0	0	0.12485746725576	0	0.109561151953051	0
AC002377.1	0	0.145481822265525	0	0	0	0.592445077052362	0	0.0538064436957938	0.119422582647884	0	0	0	0	0	0	0.0628124924050212	0.247441471144408	0.141694361964531	0	0.151728955343337	0	0	0	0.0706641007787897	0	0.0549179191289579	0	0.117695042669755	0	0	0	0	0.172359497848141	0.357495703225234	0.157561176091188	0	0	0	0.0395595572557058	0	0.0468402542029724	0	0	0	0	0	0
AC002378.1	0.0453031679565722	0.138814468902282	0	0.059078342201253	0.0179219079972623	0.276794404789259	0.0206266505899578	0.502330601716012	0.0292761823706321	0.065296567127781	0.141432790929296	0.025879273023259	0	0	0.908044290224889	0.225768496429597	0.12313642685606	0.0465609057577412	0	0	0	0.411751628964522	0.330099418068484	0.162725652846203	0	0	0	0.165172317937167	0	0.0557509641184532	0.0522767654523578	0.16349873228288	0.125122060569824	0	0.0391383939069583	0.201508403972225	0.0464212112487103	0	0.0561673063004266	0.34619102979907	0.0663992289113826	0	0.238664592114617	0	0.214000429729606	0.0870554345433757	0.266516712754505
AC002381.1	2.70816515941659	2.71780252486513	2.69521436916039	3.6486149969623	2.87501330476187	3.58136329970858	3.55765515472542	3.23780842954562	1.96989644729633	2.21766501064355	3.49136570368492	3.19340905315566	0	2.48447330290855	4.13279068127451	2.11852584893567	3.06708796480115	2.03657366450685	2.83547947787187	3.06932408837921	2.27211279466593	3.18741938090158	2.40914650591963	1.52827124710328	2.34158731488686	1.73773001998293	2.09166598752181	3.00399793416681	3.92390979472	2.29001147211484	1.45869696868971	2.83943560867389	2.11726283425901	1.93243918655347	2.82136327352384	2.66060921951191	3.48599348892075	1.93209897732188	3.14257681424455	3.11445031902788	2.31159030230034	3.33332354309069	3.45117154022565	1.32279345233062	1.36580449987198	1.56817806990378	2.6059209633507
AC002383.1	0	0.0780632557768191	0	0	0	0.449957483628004	0	0	0	0	0.032383005311653	0	0	0	0	0	0.0690146779151805	0.365804499871982	0	0	0.0504668703506619	0	0	0	0	0	0	0	0	0	0	0	0.137241191711593	0.069152201869423	0	0	0	0.127501219215837	0.120882733248652	0	0.0247451901971378	0	0.260748328396447	0.0373119306419666	0.178873958169795	0.0325240656921994	0.0374525099396066
AC002386.1	0	0	0	0	0	0	0	0.138290233779912	0	0	0	0	0	0	0	0	0	0	0	0	0.442863896685096	0	0.440314401803118	0	0	0	0.18269229751619	0	0	0	0	0	0.417379975973023	0	0	0	0	0.158983251160387	0	0	0.120617361217942	0	0.222186307322112	0	0	0	0
AC002398.1	1.10755397028965	0.334911461262063	1.66430078534004	1.28776777797538	1.49451801634877	0.2096405139276	1.22570680984313	0.807272479985472	0.511063157482459	1.54374332276106	1.04718936371245	0.129217063664154	0.376734904998522	1.00338635593447	0.479747934366225	0.630405471482323	0	1.18370881687541	1.59091335025591	1.11163231012328	0.877508688671495	0.464459165612994	0.414243798718687	0.991680562143124	1.35839626195665	1.03752279445188	0.323888827147044	1.033158666781	1.13533785653182	1.15354595185667	0.466966384273079	1.06149972653887	0.392647143964263	0.547745938687144	0.996244108115665	0.175428790822257	1.23584957650756	0.983750648354925	1.79277207751812	0.669933835668961	0.217230716220669	0.983677694698067	0.208017754895892	0.453333197460388	0	0.402940419799033	1.31196805103172
AC002398.2	0	0	0	0	0	0	0	0	0	0	0	0	0	0	0	0	0	0	0	0	0	0	0	0	0	0	0	0	0	0	0	0	0	0	0	0	0	0	0	0	0	0	0	0	0	0	0
AC002401.1	1.40909218246896	1.28119377495263	2.22838774121871	2.53622700810092	0.823749360308273	0.651407655589246	1.43108803384847	1.5268200197246	0.828387862616422	0.848798181244189	0.663390165451893	0.597507337678005	0	1.87117338858184	0.925847547927009	0.765449879452697	1.42341681675408	1.62685961809954	1.29490007171757	1.28273632027634	1.50248336754651	0.429321369941442	1.14659005827019	0.839314663455149	2.51111377392105	1.20776793757217	0.545276500131239	0.818768773144008	1.81541147692866	2.54638827058998	1.5449798832558	0.772645803092692	0.999134123186439	0.706641057309409	0.332622013759637	0.772054551933325	0.887603252149724	1.19433924948446	1.39187767727787	1.77669358234159	0.917928163307117	1.03843618165611	0.647268453104383	1.08603641415334	0.811388823342094	0.258217389536018	1.1635631368739
AC002401.2	0.576763977673125	0.332851122072154	0.861717210507293	1.28184659157661	1.19490653242285	0.208267528968692	0.669752467255762	0.640158154963281	0.508124361384199	0.964287722491733	0.509543837960336	0.456595905126213	0.53047032539919	0.924403979026678	0.258096757817156	0.148999162587764	1.10050676131558	0.418675712942892	0.806860198943347	0.746828690274403	0.414243798718687	0.249263286061193	0.220577606590899	0.166972472410695	0.242084170550013	0.361880627038438	0.459326691546019	0	0.126179948823193	0.773490027495558	0.650121175849703	0.47040671081933	0.208267528968692	0.297837035886644	0.358621313831518	0	0.589475877911847	0	1.06198351610896	0.28699939663384	0.215740713464018	0.338795203226661	0	0.983823598322877	0.496513480876802	0	1.26969148773524
AC002401.3	1.08454054773129	0	1.01185340574379	1.21971063954878	0.812292844873271	0.541316585366525	0.365916453858061	0.788852727867817	0.784085142734757	1.34998797072153	0.786178128798766	0.348119084462443	0.366811773127127	1.41006969175638	0.467592508712949	0.145873061601045	0.921893289594119	0.578793832676753	0.492519787969485	0.844144581059343	0.572889668420581	0.452700852483844	0.21586493915324	0	0.123401335971914	0	1.22854166645287	0	0.34255474547732	1.12987646083313	0.45512333788168	0.810237430590725	0.203890227146661	0.291721420457891	0.869871406177713	0	0.317998617861435	0.144568517664712	1.29971356006424	0.718262976950933	0.773574422771308	0.517225292502459	0	0.309059742501585	0.680054248245064	0.14300150624249	1.45354391754269
AC002401.4	0.164528860881369	0	0	0.074231394185792	0.131062616782468	0.426103700685049	0.0765590951316044	0	0	0	0	0.0958569239148305	0	0	0	0	0	0.246468895028775	0	0	0.575893164772001	0.187894404790796	0	0	0	0	0.244034582393693	0.205767840149818	0	0.103933991056233	0.356031095272221	0	0	0.225398337340744	0.392097566783076	0	0.246225648519871	0.110496881917402	0	0	0	0	0	0.23915359984437	0	0	0.0639170536923114
AC002407.1	0.790271594413302	0	0.092478087200385	0.29983076182237	0.0206266505899578	0.464981862274952	0.12485746725576	0.195473592387265	0.0982847957234225	0.0126401807787703	0.0336520524899971	0.0585243118408003	0	0.122738971954545	0.408168370708106	0.0683268614345055	0.20526738223451	0.104336659814736	0.0133550586690676	0.792605513407689	0.199248306840202	0.197865391353738	0.126840735277693	0.201884742839857	0.0146409468817532	0.0152120850685033	0.385154896884344	0.0968015818491687	0.0289934118795487	0.280124891975729	0.17210342844014	0.0366088286051014	0.16478627814334	0.140255134034916	0.268075022534324	0.410015403057023	0.314290483987996	0.0676387168753633	0.268194822828425	0.228356954201048	0.0382956981815445	0.0140695825016559	0.0486547018403464	0.094911647025467	0	0.452068230223811	0
AC002428.1	0	0.194969550093418	0.0585243118408003	0	0	0.965470320060602	0.0582472168546627	0	0	0	0	0	0	0	0	0	0	0.304277388065675	0	0	0	0	0	0	0	0	0	0	0	0	0	0	0.333194716335888	0	0	0	0	0.0843364457233237	0	0	0	0	0	0.0951817893426852	0	0	0
AC002428.2	0	0	0	0	0	0.718262976950933	0	0	0	0	0	0	0	0	0	0	0	0.232537969008518	0	0	0	0	0	0	0	0	0	0	0	0	0	0	0.215740713464018	0	0	0	0	0	0	0	0	0	0	0	0	0	0
AC002429.1	0	0	0	0	0	0	0	0	0	0	0	0	0	0	0	0	0	0	0	0	0	0	0	0	0	0	0	0.681584195407886	0	0	0	0	0	0	0	0	0.315450299984932	0	0	0.512277462140713	0	0	2.76958134171021	0	0.675183625787811	0	1.56598704075077
AC002451.1	0	0.412510571249805	0.0990931792191091	0	0	0.439995397923236	0	0	0.0288520058474934	0.0144981269993528	0.019346088804812	0	0	0.0628124924050212	0.0179219079972623	0.0588013536161862	0.101650076094435	0.228726355058498	0.00762609237617794	0	0.351289097598875	0.0343565966466416	0.158207747625736	0.200002066021868	0.00834345852933496	0.017351841787775	0.895923001923769	0	0	0.0184917490398792	0.0344974641994449	0	0.19987646683658	0.233274538990934	0.0384361816561079	0	0	0.132642642539619	0.0492125346325603	0.0134979917489773	0.0510240030244669	0	0.258820396876412	0.0333701384605922	0.0915305931206165	0.104068226463717	0.016781550233402
AC002451.2	0	0.128425389028837	0	0	0	0.385486258913337	0	0	0	0	0	0	0	0	0	0	0.167486389965649	0.125122060569824	0	0	0	0.047957107396655	0	0.0621217119077975	0	0	0.153156788061421	0.103665482765696	0	0.0260209707143701	0	0	0.222928180002613	0.0581086494011739	0	0	0.0429244451738409	0	0	0	0.0207688650945719	0.0448836782397648	0	0	0	0	0
AC002456.1	0	3.06775916587012	2.01767253174718	0.0490730966543056	0.566084490515467	0.758303177131901	0.0506061736907874	0.0510240030244669	0.339821504923343	0.253142152564187	0.0721744169243166	0.0760117385696413	0.281075049277474	0.107420058836365	0.0536674490388253	0.250476552502969	0.506805024263547	3.0462989674564	0.0344974641994449	0.0557509641184532	0.0680516429977898	0.0769694763151108	1.73040084539937	2.59081756331295	0.655168617609592	2.159693763384	2.86837069673923	0.138290233779912	0.133958010100549	0.0280032784727525	0.0263043243519085	1.33496865092536	1.38322043336566	2.80132423569228	0.0388575500203621	0.0177794125612347	0.0462815032119102	1.01671024793567	0.850399396770255	0.540523296438219	0.0333701384605922	0.0364681670692917	1.56252330257827	1.00403390128449	0.828144102365628	0.245860701840353	0.820567033484455
AC002456.2	0	0	0.0576928671683459	0.109159938961111	0	0	0	0	0	0	0.0816123228578898	0	0	0	0	0	0	0	0	0	0	0	0	0	0	0.07340895518534	0.0957219222733256	0	0.0706641007787897	0	0	0.0597705810902546	0	0	0	0	0	0	0	0.0569996303855637	0	0	0	0	0	0	0
AC002458.1	0.0941009164388665	0.971221641854502	3.05359794668829	0.0418036876570852	1.82052618881362	0.767739535545578	0.0432044985651676	0.131852845964662	0.541812169528895	0.872789368006237	0.334911461262063	0.106482330469981	0	0.317535622016354	0	0.343237247283421	0.410775259008242	1.65379379296927	0.406318970636192	0.188274311321204	0.0954518810856605	0.0549179191289579	0.860049033361449	1.09457389798005	0.898556647293547	1.50436615061227	2.87215895722894	0.118359725953057	0.15419432499279	0.502636117202465	0.257131340773425	1.71514657712335	1.01571164557342	1.98935703044613	0.0412429822318813	0	0.142478790642247	0.551688269438963	2.13211615953372	1.71277184232489	0.0701145026613282	0.218223197154738	2.14460114564388	0.725435791905312	0.17210342844014	0.0919367382105852	1.61781565367462
AC002460.1	0	0	0	0	0	0.17555653643184	0	0	0	0	0	0	0	0	0	0	0.25180996817154	0	0	0	0.187261004841697	0	0	0	0.204516369702772	0	0.392207498968971	0	0	0	0	0	0	0	0	0	0	0	0	0	0	0	0	0	0	0	0.140516918655647
AC002460.2	0.025170575734906	0.612305312534048	0.0114956388378294	0	0.359970888336751	0.912726500048526	0.0226163790673485	0	0.0162110331559172	0.0122110839508744	0	0.0143552929770701	0	0.0604624879861069	0	0.0976107966264223	0	0.0761485971800829	0.269511969904999	0.0311128408502493	0.0993625397577723	0	0.437440824363543	0.717824454487637	0.0418036876570852	3.17962251246989	1.78751604813503	0	0	0.0156402903768822	0	0	0.201508403972225	0.198494153639083	0	0	0	0.770279343209726	0.0415233621843504	0.0447438212243978	0.0247451901971378	0.0136409106693863	0.0236102151826453	0.0556121566866925	0.092342768995447	0	0.0650207699484113
AC002463.1	0.132379425052866	0.231309516072501	0.200880954285959	0.371726121906207	0.37528970853542	1.10097764772482	0.597983993789946	0.330443668229009	0.417920007811965	0.339821504923343	0.340505300673985	0.374510925768391	0.103665482765696	0.442970027927347	0.198745581844824	0.328032190303862	0.941406841109145	0.374288339169031	0.370722275148167	0.54616598502792	0.416191193895214	0.413377445267708	0.204391162929781	0.245008800403796	0.214995134614923	0.162725652846203	0.370945412576636	0.670930954583321	0.640713464839609	0.151079473028812	0.212880566344385	0.278817403074722	0.641083552712065	0.276556218386062	0.712375672880673	0.318924164030077	0.268314613175228	0.0761485971800829	0.386921282217816	0.33124659930012	0.337539842197424	0.406318970636192	0.360645202460216	0.206143069691373	0.164142648848306	0.311851831187058	0.370722275148167
AC002464.1	2.18434377795291	2.23851174320086	0.955759158846881	1.61913125256549	2.20901659183126	1.90669822344464	0.997328542313368	1.22286637184799	2.79946036862167	2.37506724206761	2.3858175448517	2.86876577164952	3.09349256937487	0.418459837580991	1.75142087244369	2.60340677160327	1.7569805625908	2.6000556173117	3.38599695964352	2.65928524808354	1.34602078355548	1.21729276628588	3.46279834744749	3.06691581165119	1.3882446533923	3.49946324318363	3.02936453678416	1.6336172025615	0.845108627230123	1.79817496907216	2.05196367681513	3.12343444619146	4.09629559202406	2.42814239097833	2.72078189765828	2.35417002602486	1.63408207819899	2.42368573044214	2.53034546754552	1.41678570737881	2.87735162644926	0.6959938131099	2.55895330235029	2.0325593286324	3.57413784755718	2.15273507545357	3.60971950887704
AC002465.1	0	0	0	0	0	0.31672502157875	0	0	0	0	0	0	0	0	0	0	0	0.0928839656784844	0	0	0	0	0	0	0	0	0.135928815526407	0	0	0	0.20163386116965	0	0.31672502157875	0	0	0	0	0	0	0	0	0	0	0	0	0.116763971297723	0
AC002467.1	0.458382004156013	1.21778907075549	1.36462845819986	0.691355491931061	0.527670916264089	0.997183998175296	0.582844994776965	0.764091329493308	1.06357196912567	0.703986603863431	0.727964006963646	1.09315448790708	0.385154896884344	0.694479078962469	1.07539571410918	1.44757919654888	0.960140980310769	1.26327483497207	0.493032418128341	0.727876900847943	0.928957704857615	1.19648114898231	1.59884157813329	1.16394950405374	0.859572056817247	0.477780928516189	0.913109614754787	1.55748361390689	1.23364268300881	0.411968510360133	0.713343895085329	0.696349990136987	1.09166598752181	1.57017144803871	0.796182410720005	0.600650361621195	0.587845009254278	1.22459600002112	0.709908171140266	1.15587873270414	1.21138606167943	1.07922448856104	0.470198439555667	0.997473071970961	1.47845415341602	1.26477660997172	0.748804690937068
AC002470.1	0.440101740387508	0.358958825832329	0.216361734971127	0.474669659160943	0.987320865929254	0.745194298078802	0.644133160634224	0.490878146326293	0.156914314653239	0.119422582647884	0.547054921855963	0.139207520271254	0.85303752325548	0.40686315797654	0.512378608075546	0.438718676564791	0.997545331370484	1.54818998907857	1.3959402178453	0.198619873219215	0.24000896473507	0.496308944824728	0.443182266992222	1.04865470184035	0.376734904998522	0.390007262091559	0.748632972191298	0.294311960731117	0.582556003014061	0.825541427101827	0.270947487477059	0.32400408139443	0.225274929869569	0	0.386590249662717	0.355580147377359	0.792855352362489	0.435415240747814	0.859333509396268	0.640620928035698	0.525166845373195	0.469052409854689	0.588036971870606	0.949572283861428	1.2274946508593	0.431141535361186	1.09450633868149
AC002470.2	0	0	0	0	0.0116387562468937	0.0549179191289579	0.0132121114268512	0.033229160785111	0	0	0	0.0166389421137891	0	0	0	0	0	0	0	0	0	0	0	0	0.0163536835778348	0	0	0	0	0	0	0.0275787274742827	0.0277202583559274	0	0	0	0	0	0.0243196791954129	0	0	0	0	0	0	0	0.0110662014062054
AC002472.1	0	0	0	0	0	0	0	0.356481902256871	0	0	0.173255383020972	0	0	0	0	0.0915305931206165	0	0.266396773024554	0.0705267208766824	0	0.263395034517309	0.295370387953484	0	0	0	0.0802483300921203	0	0.17018145776525	0	0	0.156137697888986	0.188147686926434	0.24731993497982	0.186627326682922	0.117695042669755	0.107420058836365	0.0713508041288431	0	0	0	0.133826527298828	0.0746424379344928	0	0	0	0	0.102859657922056
AC002472.2	0	0	0	0	0	0	0	0	0	0	0	0	0	0	0	0	0	0	0	0	0	0	0	0	0	0	0	0	0	0	0	0	0	0	0	0	0	0	0	0	0	0	0	0	0	0	0
AC002472.3	0	0	0	0	0	0.147306698780294	0	0.0901759497902069	0.101784524166932	0.0771062441059786	0	0	0	0	0	0	0	0.0817486512341679	0.0809304876729839	0.0662614422687213	0	0.177088602105968	0	0.117695042669755	0	0	0	0	0.088548697010238	0	0	0.0750533646045073	0	0	0	0	0.0816123228578898	0	0.12987646083313	0.0714881055841824	0.0784732093786936	0	0	0	0	0	0.0600473836699389
AC002472.4	0	0	0.160145725404579	0.154583209053069	0	0.576280257621355	0	0	0	0	0	0	0	0	0	0	0	0	0	0	0	0	0	0	0	0.201884742839857	0	0	0	0	0	0.165944087770598	0	0	0	0	0	0	0	0	0	0	0	0	0	0	0
AC002480.1	0	0	0.0187765851791836	0.0538064436957938	0	0.380729448503549	0.0554733358984316	0	0	0.0787464470766483	0.104202449382443	0	0.0373119306419666	0.0984195577655445	0	0	0.165300974916865	0.325386414659774	0.0418036876570852	0.267595721851879	0	0	0.0415233621843504	0.0909888884147723	0.0683268614345055	0	0.0315363532680532	0.0519984677970024	0	0	0	0.0765590951316044	0.286526343087216	0	0	0	0	0.0272956240509075	0.163756333397909	0.142478790642247	0.0405417938628468	0.0443241688122014	0	0	0	0	0.296075574952888
AC002480.2	0	0.0732718364245194	0	0.0206266505899578	0	0.78014208983847	0.0422240737629849	0.026729250487489	0.0599089890186851	0.0673633671196102	0.22675512326982	0.104068226463717	0.0423641752480077	0.0842003616746553	0.0556121566866925	0.0617070847915972	0.0648828515848544	1.42798154644492	0.0473987888754111	0.46602668781373	0.0473987888754111	0	0	0.167614840755111	0.0772429989324604	0	0	0.222804561045261	0.126708602196968	0.057554246458089	0.105946211905325	0.148478615931968	0.129085148056611	0.0650207699484113	0	0.0367494764278683	0.0241778143011653	0.0309716424120755	0.167229454071669	0.388905884039069	0.0905824763624423	0.0501882233114782	0.0439043942956211	0.0349199843491595	0	0.118625513544246	0.492212122418458
AC002486.1	0.239031363450237	0	0	0	0	0.227494650859301	3.60983768314038	0	0	0	0	0	0	0	0	0	1.00489684321485	0	0	0	0	0.271903706263275	0	0	0	0.143393418693188	0	0	0	0	0	0	0.227494650859301	0	0	0	0	0	0	0	0	0	0	0	0	0.304043696473541	0
AC002486.2	0	0	0	0	0	0.841731643482497	1.26273381305411	0	0	0	0	0	0	0	0.192446693735047	0	0	0.24379092506481	0	0	0	0	0	0	0	0	0	0	0	0	0	0	0.294429602109328	0.222928180002613	0	0	0	0	0	0	0	0	0	0	0.201257456843241	0	0
AC002487.1	0	0	0	0	0	0.41781201761461	0	0.0569996303855637	0	0	0	0	0	0	0.117296085657242	0	0.136191386287144	0	0	0	0	0	0	0	0	0	0	0	0	0.0618453070710695	0	0	0	0.375845724667824	0	0	0	0	0	0	0	0	0	0	0	0	0
AC002511.1	0	1.15529589102332	0.0893625528277345	0	0	2.43485503816025	0.0888200332985851	0.163627538589906	0	0.0951817893426852	0	0.111031312388744	0	0.174662079533588	0.418891556007461	0.0659858294985853	0.135403530597651	2.51242917838387	0.949273450026609	0	0	0.112499976200718	0	1.39813143187663	0.210513551800469	0.0578314745605733	0	0.778208576398087	0.595503660502742	0.687060688339892	0.651866834765244	0.0926133927142838	0.0932897300014767	0	0.0850166734887139	0	0	0.245495662819921	0.0415233621843504	0.705668324706449	0	0	0	0.39539189392821	0	0.126576457013373	0.109828565307087
AC002511.2	0	0.581013735167966	0.0989584800881688	0.0954518810856605	0	0.672199019115766	0	0.122871469088393	0	0.105275783415687	0.139076515046112	0	0	0.131326074606591	0	0	0	0.851519191169904	0.213005038545048	0	0.212756083403638	0	0.211386061679429	0.954568570752994	0.232169542947978	0.24074173121534	0	0.482538547845415	0.607957564754493	0.660837367696284	0.240375394498092	0.198368423102519	0	0	0	0	0	0	0	0.43349363984688	0	0	0	0	0	0	0
AC002511.3	0	0	0	0	0	0	0	0	0	0	0	0	0	0	0	0	0	0	0	0	0	0	0	0	0	0	0	0	0	0	0	0	0	0	0	0	0	0	0	0	0	0	0	0	0	0	0
AC002519.1	0.0710761620109589	0.400210007081831	0.0802483300921203	0.150819598212133	0.33124659930012	0.632361289596567	0.140647793154842	0.395501575384977	0.155490197747562	0.118226813792948	0.407298360103788	0.314638526699882	0.496411216475492	0.147436958817481	0.0429244451738409	0.284395680512877	0.578697237648704	0.175939705406043	0.238175418577376	0.14326279303862	0.328951323912009	0.335025838321693	0.204891924837234	0.0795658498102748	0.0399805976908812	0.233397264101883	0.469781806806864	0.365244599589063	0.225151511841273	0.0659858294985853	0.15950002202322	0.192194165283345	0.131852845964662	0.14522093708563	0.476329837757138	0.187007566977033	0.192194165283345	0.023752135898995	0.0736831536164398	0.0162110331559172	0.152897287198972	0.0576928671683459	0.0337929888493031	0.610700062134765	0.0448836782397648	0.239642441878997	0.238175418577376
AC002519.2	0	0.385265359350681	0	0	0.0271540515037266	0.450379880071041	0.0311128408502493	0.114233744427088	0.128821280650134	0.0333701384605922	0.0874628412503394	0.150299708101682	0.0617070847915972	0	0	0.0897693086335084	0.18269229751619	0.482538547845415	0.0350607969051143	0.0565835283663675	0.0690146779151805	0.289834465177509	0	0.0513024887006311	0	0.0398402645317911	0.452595434702869	0.0858325236749548	0.112233057598497	0	0.0786098346963665	0	0.126444299724691	0.559149147737257	0.115299644025547	0.155231116299279	0	0.0889556823082184	0	0	0.067087964801147	0.037030730944967	0	0.0510240030244669	0	0.170950553318368	0
AC002525.1	0	0.498455128471235	1.99772596403682	1.39604985762503	0.58072437630872	3.13433595642047	0.0280032784727525	1.63105770550294	0	0	0.718701366161176	0.671021567593488	0	0.179128828772152	0.272262124974296	0.831066510605073	0.313478057653327	0.680414381806817	0.313594146572391	0.883542619313328	0.732225776875346	1.78655454403719	1.63301264020173	1.07450543636363	0.63876894441695	0.0359053837421279	1.39138280331902	0.351062898940385	0.546363573885435	0.181802255158941	0.202762485275887	0.268314613175228	0.318461465167583	0.571725343891	1.95635408464537	0.22675512326982	0.416299305479879	0.192825403552391	1.69376571221778	0.433066269617616	0.0604624879861069	0.159629185821228	0.362778453619504	0.0460020465445205	0.0765590951316044	0.795018812859228	0.352193537745032
AC002529.1	0	0	0	0.0942360698457656	0	0.286526343087216	0	0	0	0	0.0702519218204442	0.0619835161089573	0	0	0	0	0	0.162338957724597	0	0	0	0	0	0	0	0	0.0825663510714117	0	0	0.0673633671196102	0	0	0	0	0.0928839656784844	0	0.11009592910342	0	0.045582760019635	0.0490730966543056	0	0	0	0	0	0	0
AC002540.1	0.07340895518534	0	0.191688975733969	0.424599662230826	0.674370254302114	0.319039815562536	0.688941238301	0.307311939064188	0.265196826984414	0.295605488588061	0.684908482509296	0.307311939064188	0	0.212880566344385	0	0.3919876262198	0.849999259466098	0.0754641742625125	0.17976580835815	0.582170590591843	0.966430467306298	0.239275825882558	0	0.108624814681649	0.368712483728331	0	0.26207228839841	0.17951105027151	0.0817486512341679	0.331590575866237	0.24061962931176	0.167229454071669	0.136191386287144	0.196858801366356	0.292663973396858	0.113433802604049	0.280362489973778	0.0487941802608049	0.562474458096325	0.15950002202322	0.141301987625258	0.153805336079035	0.069152201869423	0.15950002202322	0.177471364444951	0.140124223909071	0.555128993800309
AC002542.1	0	1.45117154022565	0.733007184252677	1.76213616990111	0	1.91372238674845	1.5726956795752	0	0.770110161733028	0.613248743800266	0.305678743242287	0.271903706263275	0	0.530670075491706	0	0.313245851787561	1.60388148288421	0.459536538097791	0.800827439874396	0	0	0	0	0.348685669334387	0.26723614181241	0.277032551874793	0.354339313378527	0	0	1.09010818422309	0.884089909133533	0	0.42867840994823	0	2.6656429013977	1.28101568277577	0.807025125498644	0.31068911751928	0.381837083906047	0	0	0.258940968105506	2.35589018919606	0	0	0.307545101899586	0.184851545680415
AC002542.2	0	0	0	0	0	0	0	0	0	0	0	0	0	0	0	0	0	0	0	0	0	0	0	0	0	0	0	0	0	0	0	0	0	0	0	0	0	0	0	0	0	0	0	0	0	0	0
AC002542.3	0	0	0	0	0	0	0	0	0	0	0	0	0	0	0	0	0	0	0	0	0	0	0	0	0	0	0	0	0	0	0	0	0	0	0	0	0	0	0	0	0	0	0	0	0	0	0
AC002542.4	0	0	0	0	0	0	0	0	0	0	0	0	0	0	0	0	0	0	0	0	0	0	0	0	0	0	0	0	0	0	0	0	0	0	0	0	0	0	0	0	0	0	0	0	0	0	0
AC002542.5	0	0	0	0	0	0.572792677258429	0	0	0	0	0	0	0	0	0	0	0	0	0	0	0	0	0	0	0	0	0	0	0	0	0	0	0	0	0.528971317498367	0	0	0	0	0	0	0	0	0	0	0	0
AC002542.6	0	0.269392278940406	1.0617070847916	2.22675512326982	0.0717626693000913	1.11583229865257	1.81253929791733	0.372506408986169	0.738119288782577	0.783330923823675	0.223546115952818	0.24379092506481	0	0.80719003320196	0	0.559344966541886	0.625925048499654	0.414676780426886	0.178619042533318	0.147046143417315	0.0919367382105852	0.103799743157668	0.258217389536018	0.0683268614345055	0.366364182945645	0.0532503847022502	0.199499603660362	0	0.19484351199952	1.33531174130531	0.807931884689125	0.166072675946706	0.167229454071669	0.125254339031466	2.31138685816204	1.86421586510435	2.3764015265936	0.0603241331511038	0.936967660188074	1.31034012061215	0.131852845964662	0	1.67540948095381	0	0.112766845428428	0.116897018288262	1.19301472118811
AC002543.1	3.01187129176038	4.20732284328278	5.33106741235202	3.74370883669242	1.74631276642546	4.02462109578518	3.31781054371937	3.16146851454998	3.14945448689039	3.01455168611212	4.86901757544681	4.67692743920659	0.407080775450501	3.66446008474294	3.87830355388233	2.54537535887256	2.61755709143187	4.00383607103991	1.88498857765124	2.51866102310956	4.01660328788119	3.00254051184058	3.08522067929248	2.34406150641881	5.01624669708376	1.68562624125091	1.83082320256151	2.65665653399084	2.66691562036822	2.10450440529959	2.15904785764216	3.29870229949894	2.98861198219801	3.82985970534376	3.08481263883321	4.08657998126414	4.33587623330116	3.27263538313543	3.18499432315996	4.36440434152833	1.96110467972905	2.96280811101812	4.18501811803285	1.52737065714041	1.23633953916837	1.93213678230966	2.44052703187585
AC002545.1	0	0	0.23450132056221	0	0.385486258913337	0.45301705961736	0	0	0	0.248899107076326	0	0.288181352329059	0	0	0.551196066834179	0	0	0	0	0	1.12769930544799	0	0	0.369047643455913	0	0	4.13952679567847	0	0	0	0	0	0.45301705961736	0	0	0	0	1.34340782229781	0	0	0.252900028700081	0	0	0.660563585545184	0	0.591392189598114	0
AC002546.1	0.164271397680741	1.22490464410609	0.907044474872798	0.396378726979646	1.69193609825517	0.848317469836102	0.0764222754586024	2.00557963969985	1.16562256717893	1.15412950079018	2.44485255942229	1.54547421084018	0	0.371614617864656	0.365580565833365	0.972030884141332	0	0	1.56652293301721	1.65397717863634	1.30398526766034	1.86334381070646	0.790438428185201	1.39297678981075	0.906505825626004	0	1.13494374934282	0.205392512989685	0	0.457436697772369	0	1.55104837330157	1.24616483048387	1.12551885957509	1.76124271535808	0.888071052102231	1.48336436071335	0.398021950181199	1.72368961033061	0.571531198413532	0.672651629328385	0.0908534304511135	0.295017665151298	0.704783452843031	0.203138497190849	0.477780928516189	2.00956216295198
AC002550.1	0.140386032283056	0.112233057598497	0	0	0.056860943046751	0.312781327903362	0.299010149498923	0.120484656895456	0.0467005867416223	0.0352015957185661	0.220453786049186	0.231555290356041	0	0.0441842575440038	0.166201252662703	0	0	0.0373119306419666	0.037030730944967	0.117163075465759	0.3907777267512	0.234378689337615	0	0	0.19206788447965	0	0.0551956542421246	0	0	0.088413009726725	0	0.034215715337913	0	0.0996318500144604	0	0.0565835283663675	0.10929368902294	0.0939657503694475	0.0599089890186851	0.126312130328704	0.105007524760974	0.0772429989324604	0	0.156137697888986	0.0894981508391026	0.0472591754780128	0.0805212318314924
AC002550.2	2.24932397362208	1.4324784287616	1.63603292175824	1.06598582949859	1.34930865579861	2.95960325281502	1.87180423007352	2.39684449693982	2.07898548761891	1.66101986027016	2.33494005637709	2.42441154712683	1.55586522548701	1.71655198504929	1.74467778931707	1.75505847811068	0.321697245212354	1.19295161806985	1.62765352653408	1.39407506562574	2.68795649404448	2.92345347429418	1.48666289325261	1.05053652370208	1.1992483068402	1.46633998797947	1.89824705608187	1.70858455713792	1.43076698309997	1.63287308982607	1.40974392891271	1.91724078377809	1.75390399705134	1.32279345233062	2.49069847838818	1.42287883895731	1.72023468019741	1.52787105430157	1.72259717260453	1.62363279110652	1.59688744920086	1.3989522798747	1.8837381037977	1.22268093149457	1.22958792274065	0.949422874681418	1.30632057639881
AC002551.1	1.13086499183649	1.61974165876918	1.86560213891227	1.90896658211559	2.2324151707754	1.59946062772051	1.70181517137586	1.72189757808698	1.10426955615925	2.03864688122188	2.10691778015536	1.10386686866848	0.147436958817481	1.56389027710255	0.64984535230601	0.706994615708651	0.735435526343577	0.984261220684439	2.30193876696534	1.57056007893631	1.55208191065311	1.06756988436308	1.05630606033188	0.849679069698177	1.70314500773951	1.25126462889425	0.125386605365814	1.3275149202002	1.92166482829233	1.7464847615426	1.07224303010488	2.14287084509664	0.839637161509669	0.873970646251952	1.87385256194324	0.246712100531861	1.50222874884147	0.555914294243398	2.47077111319867	1.49139136003484	0.665301803795675	2.11533294070189	1.35991468126395	0.697240048182918	0.376734904998522	0.624989873098471	1.92884403671257
AC002553.1	3.32870723615527	3.66517671446587	3.69930731310738	3.34103217211989	3.00299049064768	3.19526884644355	4.05670490385288	3.88008795143387	2.97210442911833	3.19515858659093	4.31528363380726	3.38984210897583	1.88768122934299	3.63771456717924	4.09307840865725	2.1130003155145	3.66187498662986	3.25937795436036	2.59567073992894	3.00959799161951	3.32253389959445	3.59968675267221	2.96683649116565	2.58493845560343	3.59334181819639	3.03287665631421	1.90573597766703	3.61532212349471	4.05179840819273	3.06855043776168	2.94772225531805	3.75328361646088	2.39127280827163	3.14860877020522	3.45781752067762	2.60724744888548	3.45501809696973	2.23305974492279	3.23024913459342	3.46328240525737	1.75651095614016	4.27827474447419	3.52239478284245	1.6609742392908	0.632826570034337	1.21107451157977	2.64687691396621
AC002553.2	3.7380868537273	4.2116508263761	3.79039672155088	3.28395139613162	3.316290583922	4.0116834775258	3.90765982785329	4.12473342243297	3.89213841072717	3.30079731320402	4.54999561900409	4.76761242771675	3.85509271580275	3.58693283785313	3.88159610436044	3.17925624719051	4.18936598566523	2.53900988006208	3.11769504266975	3.51032901949057	4.69158441271043	4.57202864390534	3.35411359249238	2.88285821494921	4.28645241445694	3.25073424022799	2.55338508055428	4.17077433846392	4.11006251133844	3.40737994588921	3.26732604522473	3.94711440511017	4.0116834775258	3.75601984044684	4.31347805765333	3.87530826003134	3.82998144576794	3.54223328225748	3.76877716385166	4.18972969362145	2.2227427475942	3.62627558304979	4.54944122908027	2.5268200197246	2.07107616201096	1.62204010208866	3.12614690155444
AC002558.1	4.12141333091586	3.86955559705022	4.38760379706958	5.25464694894322	3.56556062061811	3.31916991245573	4.05157222044617	3.63968365845712	3.24446088372381	3.9790558638622	5.06831826165303	3.93121973196756	1.07765318565016	5.59334779460072	4.35806565335427	3.35978820734307	4.00666605720662	3.64330208848477	3.44605768021277	3.64930504506466	4.11962178113503	3.22997238511225	3.04472633814414	3.09698706699625	5.0160594516262	6.15229701261763	2.02789715243525	3.47614834874565	4.31781054371937	4.53907814203326	3.48053657138896	4.66921956564273	3.07054389407988	3.69041709553247	3.30994739815149	3.13224779829844	4.84070492169369	3.42006463782373	3.88384560897464	4.4239747567631	2.30185099488588	5.41215825483956	3.9250594623593	1.82875342578597	1.28089694244312	1.98895729629791	3.72480304526683
AC002558.2	3.03955955725571	2.83473143846984	3.46770987679961	4.04862854813522	2.65844001040012	2.31289747289726	3.19591448498358	2.19165739551264	2.48163477343705	3.35992873323745	3.97115725081487	3.00317044288013	0.888928291584564	4.89472562185877	3.30519718091856	2.60309812548659	3.19986076616956	2.88766173543979	2.34947851451911	3.05696495980073	3.4007428433034	2.04718936371245	1.94452115299599	2.3438910086789	3.97890947724149	5.13689270820999	1.62100860087802	2.85628856725553	3.54693149115674	3.57800881080692	2.9159988517389	3.99342981644262	2.62278982183187	2.95216580137841	2.70048410807482	2.56591394910728	3.4659091827085	2.12994238397696	3.20326381272108	3.30820067041592	1.22657018212556	4.50858077404133	2.99801492926968	0.953823953941167	0.478920048228657	1.15477761178082	2.90825570086597
AC002558.3	3.67916478340218	3.06808604817375	3.75146372116556	4.3036857828464	2.96497152992183	2.63343121035563	3.3466732850845	2.83879045031175	2.88211477955599	3.17088647767976	4.34200708871338	3.54915162964425	1.13112848574908	4.84597170522544	3.77397523292423	2.83210011225474	3.35718600628401	2.98177960359019	2.79597469420667	3.05064099742423	3.35584791468946	2.15830470836781	2.64851146127395	2.03516639730342	4.23154761054341	5.06267436276339	1.75749268626104	3.12599817947646	3.67736165384446	3.632233311165	3.02591469875079	3.9273750176736	2.89778254466142	3.31453702291527	3.03430376776803	2.87509196539686	3.90871685294136	2.61496891710445	3.36061711233004	3.69192493495221	1.62886689501678	4.35957036515239	3.53742032487834	1.12326888749435	0.84927873253078	1.12114805647531	3.03764578410975
AC002563.1	0.209390977467428	0	1.27303839351112	1.0648138874585	1.47638168756723	0.530270547646204	0.190045886894439	0.615887073916057	0.138290233779912	1.14339341869319	1.07772153876608	0.615887073916057	0.358958825832329	0.816394909169121	0.246955265042952	0.951438594231252	0	0.111432005361987	1.18281940161221	1.15600822110713	1.27905521648347	0.62246186738273	0	0.553851968181126	0.903809558578697	1.34499888398749	0.308360875198613	0.260868738615679	0.521854802710206	0.902729639233376	0.625551051079312	0.527170449668413	0	0	0.957468909707325	0	1.03033607837096	0.387913924385948	1.62030488151335	0.641083552712065	0.106884288691543	0.116497840501748	0.197739606006356	0	0	0.139731422243744	0.553851968181126
AC002984.1	1.36311499458932	3.16504364948304	1.47648538159739	2.74457016004575	1.71782445448764	1.40026466600854	3.10181813422741	2.66909481555756	1.64487148973984	2.5341861390901	2.74250211943652	1.65264710411362	0	1.95333974684117	0.460480470040011	0.273694910037079	2.02690626611217	1.14535138557262	2.61232890583627	1.49692246600807	1.76294405703453	2.26348517760465	0.964287722491733	0.95769177138088	1.55045744792584	2.88459792099006	0.970485572940123	2.06760430102973	4.00024343424896	2.47806579277635	1.18586654531133	2.38360753363385	1.03090103801042	1.34516925085665	1.14997468161938	0.167614840755111	1.74036634315544	3.21452895209208	1.39588539483069	1.13553486976119	0.301353518877764	3.25613507735221	1.81307313512634	0.160016607845905	0	0	1.72097884514435
AC002985.1	0	0	0	0	0	0	0	0	0	0	0	0	0	0	0	0	0	0	0	0	0	0	0	0	0	0	0	0	0	0	0	0	0	0	0	0	0	0	0	0	0	0	0	0	0	0	0
AC002996.1	0	0	0	0	0	0	0	0	0	0	0	0	0	0	0	0	0	0	0	0	0	0	0	0	0	0	0	0	0	0	0	0	0	0	0	0	0	0	0	0	0	0	0	0	0	0	0
AC003001.1	0.067087964801147	0.104873376726018	0	0.0297002342154199	0	0.491699200650731	0.0306892040711404	0.0384361816561079	0	0	0.0437644423101702	0	0	0	0	0	0.0928839656784844	0.227987458734593	0	0.0557509641184532	0	0.0769694763151108	0	0	0	0	0	0	0	0	0	0	0.183200646725428	0	0.537047519404657	0	0.034779158048019	0	0	0	0.0333701384605922	0	0	0	0	0.0867837661420666	0
AC003001.2	0	0	0	0.0524158941511385	0	0.311619363406843	0.106214296090968	0.1947174628936	0	0	0	0	0	0	0	0.153935010704163	0	0.231678161798511	0	0.0978804340519131	0	0.134352386623363	0	0	0	0	0	0	0	0	0	0	0.111565544959518	0	0.28581647180462	0.26219258817258	0.120351940365222	0	0	0	0.0589398545562329	0	0	0	0	0	0
AC003002.1	0	0	0	0	0	0	0	0	0	0	0	0	0	0	0	0	0	0	0	0	0	0	0	0	0	0	0	0	0	0	0	0	0	0	0	0	0	0	0	0	0	0	0	0	0	0	0
AC003002.2	0.62367960829401	0.280006078301305	0.0858325236749548	1.04495360166355	0.969159701778897	0.469365053704843	0.890174276799345	0.883620816285671	0.686791838128059	0.9379469587418	1.20857968576089	0.94253327198194	1.15224833075742	0.410775259008242	0.216113358446301	0.535157156334507	0.249627373139691	0.187767747046025	0.632082049289707	1.08358782455645	1.06894591102173	0.552868871011303	0	0.266036893995317	0.104873376726018	0.393635855624358	0.947254700968028	0.425566724075251	0.747602230274943	0.322966461549645	0.393086655023531	0.765534746362977	0.329181015847041	0	1.39539189392821	0.509746506365655	1.12439431215599	0.12300395405482	1.19572554751206	0.447103068297261	0.414568547181711	1.37973184903481	0.172743516760187	1.07690108755726	0.421155960662223	0.337996463515016	1.0799753767206
AC003002.3	0.551589842351025	0.352306552906336	0.337996463515016	1.0124971626829	0.426103700685049	0.287708686245417	0.68140428581283	0.816231050342108	0.20163386116965	0.420078115979374	1.01156719931704	0.581303036002642	0.0739572999433244	0.68050440115236	0.354339313378527	0.255077682005451	0.792438930064638	0.238175418577376	0.340619235129396	0.543891765994185	0.306145559308774	0.416947804909838	0	0.284514133244245	0.405665674757457	0.266156863646618	0	0.529271243705932	0.508225798898102	0.405012082912592	0.265796924759752	0.380064458843981	0.35151526079747	0	0.809249790613158	0.629846178960921	0.968275110238707	0.298658315564515	0.100977647724821	0.108624814681649	0.39539189392821	0.645609441183496	0.149909667534924	0.231063699912273	0.196607044094818	0.105409894040082	0.408168370708106
AC003005.1	0	0	0	0	0	0	0	0	0	0	0	0	0	0	0	0	0	0	0	0	0	0	0	0	0	0	0	0	0	0	0	0	0	0	0	0	0	0	0	0	0	0	0	0	0	0	0
AC003005.2	0.801241448268459	0.418027989926524	0.253868280441719	0.680414381806817	1.00144197417391	0.380396991988449	1.93429003069855	0.733788168625182	0.49579747779314	0.904965718684026	0.919607046908355	0.567740130194597	0.132116159533725	0.255561158900354	0.326192164494116	0.27667531650318	0.530670075491706	0.575893164772001	0.404358194833312	0.525166845373195	0.621430667790448	0.315334360334379	0.146655222119465	0.212756083403638	0.49988414589191	0.745882688902259	0.313594146572391	0.182183769121468	0.870818418984031	0.608809242675524	0.167229454071669	0.378067648780034	0	0.199750856715837	0.93651545193835	0.805870243478459	0.904195048237875	0.432211149171219	0.526369341830301	0.414135532984451	0.143393418693188	1.74110019861014	0.377734578239275	0.560617141325461	0.180147861158429	0.0963968041871571	0.162467867615304
AC003006.1	0	0	0	0	0	0	0	0	0	0	0	0	0	0	0	0	0	0	0	0	0	0	0	0	0	0	0	0	0	0	0	0	0	0	0	0	0	0	0	0	0	0	0	0	0	0	0
AC003009.1	0	0	0	0	0	0.907659827853289	0	0	0	0	0	0	0	0	0	0	0.363899951686622	0.276317992652217	0	0	0.14300150624249	0	0	0	0	0	0	0.176705738189114	0	0	0	0	0	0.193708673382423	0	0	0	0.266396773024554	0	0	0.203764966018656	0	0.367035516155009	0.106482330469981	0.330558400030802	0	0.0545012161825606
AC003035.1	0.175684270730997	0.691802132918154	0.435415240747814	0.35940871904277	0.327457434294153	0.576280257621355	0.232783534122453	1.21679629102279	0.502941568004458	0.955833537989572	1.27685394524617	0.527470750458581	0.159758338056298	0.773743198513298	0.207643012686533	0.228972569760161	0.785425003560933	0.615698781689101	0.610227589544693	0.215119424517295	1.50589092972996	1.62625221672933	0.606157925235646	0.133563525741106	0.900335508640983	1.70199255373134	0.579083578962089	0.409906819529264	0.1947174628936	0.848798181244189	0.20163386116965	1.02580841895842	0.31672502157875	1.39572091328595	0.152507948364903	0.266516712754505	0.484292835511601	0.11809388938682	1.35529823334795	0.231432408447965	0.0892269420703955	0.35501626421955	0.314522521791615	0.254835882785763	0	0.224781194395589	0.616734084956271
AC003035.2	0.139076515046112	0.214497867900516	0.186120183680639	0	0.0563060603318765	0.898014819066763	0.126047755205939	0.427606172781899	0	0.134746655368488	0.177471364444951	0.427606172781899	0	0	0	0	0.646715661077354	0.0731347046302154	0.443712728093499	0.0592168165537986	0.269631650940439	0.551983510418381	0.140124223909071	0	0.225645120618953	0.234010733108401	0.107286134952222	0	0	0	0	0	0	0.510961919277379	0	0.212382570122357	0.272501021322066	0	0.462575888042204	0	0.0701145026613282	0.0765590951316044	0	0	0	0	0.105409894040082
AC003043.1	0	0.412618958991931	0	0	0.11410045158818	0	0	1.34704195979693	0	0	0	0	0	0.327227467761286	0	0	0.369606070031838	0.147176426980946	0.802151848748991	0	0	0.56686385175578	0	0.392976789810754	0.552180304176821	0.978268861073809	0.399335182502071	0.339365460967944	0.159112461230858	0.331819848022602	0	0.478713002441722	0	0	0.238909116698404	0	0	0.350836664810882	0	0	0.388244653392299	0.153935010704163	0	0.391657754252914	0.335826223940496	0	0.108758614360937
AC003043.2	0.0247451901971378	0.497842258860961	0.249506020989147	0.0641930619274924	0.356031095272221	0.27953072572999	0.0553345017510994	0.148478615931968	0.195725547512056	0.127369146616222	0.238053099272466	0.0694272104560142	0	0.212258044202735	0.0295588974491164	1.02651680306422	0.255682002812213	0.300768033280309	0.997328542313368	0.0408223101073411	0.167614840755111	0.163241085163543	0.0974759590132685	0.15950002202322	0.367594721961029	0.300299473665638	0.0743684217815534	0.0313951962755343	0.0946414541150623	0.13303737874735	0.215119424517295	0.0464212112487103	0.113967146433002	0.473527177156759	0	0	0.0254540964277491	0.336511915512762	0.0308304301532745	0.0764222754586024	0.206268124520983	0.0398402645317911	0.0462815032119102	0.142086629617527	0.148869043531001	0.0792927672728535	0.225151511841273
AC003044.1	0	0.297367523217659	0.0312540254705008	0	0	0.296780417426425	0.0309716424120755	0.113833828959277	0	0	0	0	0	0	0	0	0	0.0353423807921971	0	0	0	0	0	0	0.0382956981815445	0.0398402645317911	0.0521376233351753	0	0	0	0	0.032383005311653	0	0	0.0586628393785599	0	0	0.0450235216984977	0.0285691521967709	0.0308304301532745	0.0337929888493031	0.0729975597999501	0	0	0	0.044603950649768	0
AC003070.1	2.0830431287018	2.72580658336689	2.5760867241794	1.8585778489074	1.64293256935849	3.22164511788964	1.29824773416658	2.40364948147685	2.25504745931917	2.41286280164288	2.06650256025814	1.4602707607525	1.08072587426417	2.76977173924945	1.30702043251839	1.55851255300054	1.55488349972296	2.37798438835347	1.48645695576873	2.21316061369546	3.31002013259907	2.85019934199064	1.98276546258365	2.54821465453776	1.97181022671284	2.42800835511249	1.26957181166376	1.74278234020002	1.76900999828147	1.53953107147415	1.65200456002422	1.79356299453358	1.60672647501281	3.36134727802076	1.13428666468905	0.884011737583521	0.963252153816607	1.64680780779223	2.59786484452525	1.29248729162076	2.37144734564191	2.24373000430214	0.36725922448867	2.2264160463931	1.23437868933761	2.17376706773671	2.33368133484022
AC003070.2	0	0	0	0	0	0.42867840994823	0	0.60255189747166	0	0.234623941363856	0	0	0	0	0.284751009534226	0.165043649483044	0.327687364176047	0.554736183222458	0.128029388740641	0.105007524760974	0.945682607521406	0.880019361553796	0	0.184851545680415	0	0.14522093708563	0	0	0.139862368015641	0	0	0	0.230203013366421	0	0	0	0	0	0	0	0	0	0.228480098329917	0	0	0	0
AC003071.1	0	1.04446406651325	0.685715935990652	0.573859221575949	0.121678556588252	0	0.264956717964822	2.41142624572647	0.194213156311207	0	0.19484351199952	0.172615521813478	0	0	1.04921253463256	0.531768206911696	0	0.756596350501714	0.844466001366095	0	0.540027269257507	1.83774145224934	0	0.587364990936461	0.321235435016064	0.175939705406043	0.227248183780733	0	0.169668499523086	0	0	0.881273061429249	0.509949146304311	0	0.254110241874721	0	0.545276500131239	0.372394965238024	0.245617352756384	0.585635601362301	0	0	0.275364696150436	0.222557291348728	0	0	0.587364990936461
AC003072.1	1.82060787699896	1.96974912828866	2.3275149202002	2.11073071960906	2.39443182532228	2.23563516550758	0.7878503341913	2.13773302516022	1.98772105368509	2.09946353699544	2.2160202062241	2.13773302516022	3.08644410868531	1.08508467862865	0.632640475865632	1.2487169831045	0.215119424517295	1.08664791275519	2.07645648159332	1.33605482401083	2.20842361580749	1.51359180649957	1.92025518359015	2.28676288924956	2.07361460889421	2.34286759888462	1.63561510586974	1.46069014884874	1.64126856105303	2.25507768200545	2.02385856727509	2.94818965819029	2.30097298026823	2.98686597232911	2.57477969393804	1.53316462091538	2.00504061670053	2.06457248705191	2.49410834892234	1.02204816518017	2.174438378633	1.69242719808971	1.93149396274918	2.17651426812214	0.899871669271146	1.03491998434916	1.69666157291858
AC003072.2	0.275364696150436	0	0.652784754908756	0.351176002702812	0.114633549068939	0.67626740826589	0	0	0.345850517219489	0	0.748203585884699	0.16285452819051	0	0.469052409854689	0	0	0	0.405121035451321	0.27953072572999	0.231555290356041	0	0	0	0	0.160016607845905	0	0.214622200648548	0.34118877247874	0.435095151620097	1.35665091856567	0.572598675370032	0.260507477804755	0	0.372172051912351	0	0	0	0.75898534277657	0.23204671335011	0.556601081653847	0	0.842214553960944	0.991898201503036	0	0	0.185105362542592	0
AC003077.1	0.247927513443585	0.0758748669751276	0.0654344459486331	0.291014101417303	0.0192037339730927	1.09166598752181	0.803640356890666	0.0681892587789681	0.0467005867416223	0.0809304876729839	0.338567037001151	0.0946414541150623	0	0.195851508575644	0.166458371722533	0.032383005311653	0.490467443870772	0.189286906583612	0.0247451901971378	0.0984195577655445	0.0729975597999501	0.0280032784727525	0.024603367140657	0.123533772290994	0.105812151129231	0.02828624307911	0.018634174139051	0.282499112935971	0.168256923208582	0.088548697010238	0.10969486482593	0	0.255682002812213	0.131457785479088	0.304511041809953	0.0567222423745402	0.0618453070710695	0.0160683686276537	0.0600473836699389	0.106080260225132	0.0359053837421279	0.402067249827825	0.329410671218568	0	0.0305479641629666	0.0626743627633925	0.036327491817765
AC003080.1	1.13356352574111	0.661658402551539	0.321812674667221	2.25456381021341	0.239642441878997	3.00931133736212	3.16851367619749	0.14326279303862	0.373843062918309	0.530370439980735	1.16787170802916	0.875701439942994	0	1.83705515627302	2.43082049651977	0.314986485468515	2.64630092801156	2.60812320817594	0.128821280650134	0.650948330219742	0.128557364973757	0.508834274251234	0.127765328148545	0.350723534441022	0.495388173572822	0.278698481668324	0	2.720956963418	3.11884142991283	1.49467161164755	0.712199562645971	0.175939705406043	0.334797075133885	0.598555773323511	1.27744921470538	0.588612706513786	0.41153471496007	0	0.251688799478663	0.693230455580099	0.183581791117823	3.44544862409352	2.70661895703228	0	0.299010149498923	0.0837920324938865	0.0959919129246028
AC003084.1	0	0	0	0	0	0.690640578615693	0	0	0	0	0	0.126972856257766	0	0	0.255319440705788	0	0	0	0	0.26435627052581	0.219586744573316	0	0	0	0	0	0	0	0	0	0	0	0	0	0	0	0.115166449634935	0	0	0.195347598322219	0	0	0	0	0	0.275960580278064	0
AC003086.1	0	0.160403925860014	0.265436896049098	0.0907179597677998	0	0.35783347862949	0.0475383887633606	0.171847313573341	0	0.193582525081649	0.0676387168753633	0.171847313573341	0.093695380233557	0.293958979028694	0	0.135666196969044	0	0.106080260225132	0	0.0861043712432908	0	0.118359725953057	0	0	0.541316585366525	0.0608774728993346	0.294547233895515	0.249020510285965	0.0585243118408003	0	0	0.0974759590132685	0.189919417901074	0.142609487298665	0.173639163570579	0.301821736339363	0	0	0.421048212423562	0.180147861158429	0.101784524166932	0	0.274291484102103	0	0.128425389028837	0	0.959918496689248
AC003087.1	0	0	0	0	0	0.342099564832784	0	0	0	0	0	0.111298453402541	0	0	0	0	0	0.100977647724821	0	0	0.193204013983875	0	0	0	0	0	0	0.620398730597198	1.31996469421647	0	0	0	0.181166174269977	0	0	0	0	0	0	0.088413009726725	0	0	0	0	0	0	0
AC003092.1	0	0.60814686996942	0.124460486274336	0	0	1.46320392042862	0	0	0	0	0.0604624879861069	0	0	0.0569996303855637	0	0.0621217119077975	0.127633279725874	0.528371277960719	0	0	0	0	0.093154487907083	0.532366835567957	0	0	0	0.22404027421793	0.102859657922056	0	0.106616328987784	0	0.525367331065692	0.454912848380155	0	0	0	0.0615688492680028	0	0.122871469088393	0.0462815032119102	0.0506061736907874	0.521854802710206	0	0.11503324294624	0	0
AC003092.2	0	0	0	0	0	0.535256710903838	0	0	0	0	0	0	0	0	0	0	0.287708686245417	0.405665674757457	0	0	0.214497867900516	0	0	0	0	0	0	0.486250988884109	0	0	0	0	0.201257456843241	0	0	0	0	0.142740172116082	0	0	0.108089491840297	0	0.199750856715837	0	0	0	0
AC003093.1	1.40566567475746	0.419107366784361	0.938775077085814	2.14309949433663	0.703189314514104	1.04201389602204	2.66650665455969	3.63538293363588	1.32659487071889	2.38443668462176	3.37229744489608	2.34511246413563	0.365916453858061	1.40735275114004	0	0.398459827122383	0.738983954700512	0.703809466526246	0.545671894458041	1.96609818095231	1.60980223187776	2.80791128285355	0.280362489973778	0.110630508096434	1.47518867022561	0.0439043942956211	0.405665674757457	0.344828496997441	0.872789368006237	1.08338358771008	0.317882882829414	0.808426240504661	0.770702210123939	0.605304680238342	0.350497247084133	1.75552855751322	3.15292972735954	0.189160371036376	0.634128557525041	1.17804531761278	0.422878838957307	1.31626161675958	0.765959006045755	0.110229592423189	0.263154625411455	0.187134291474536	1.9371183647783
AC003098.1	0	0	0	0	0	0	0	0	0	0	0	0	0	0	0	0	0	0.286644621016439	0	0.0827025893302493	0	0	0	0	0.110363243360418	0	0	0	0	0	0	0.093695380233557	0.182946494511102	0	0	0	0	0	0	0	0	0	0	0	0	0	0
AC003101.1	0	0	0	0	0.240253261584505	1.53166841131515	0	0.231923873293763	0.136060106880266	0.199750856715837	0.261109528909302	0	0	0	0	0	0.280243695866017	0.479541007366316	1.01013531488519	1.33605482401083	0	0.234746551744322	0.388905884039069	0.851759034074375	0.118492625869405	1.60772089829931	1.39993668138128	0	0	0.560421495130302	0.236094578637878	0	0	0.717561277014488	0.338452940355049	0	0	0	1.22502808325405	0.0958569239148305	0.105141660323424	0	0.194465331637997	0.653060017104565	0	0.378178655208042	0.229464873140092
AC003101.2	0.213378390725062	1.17766270753958	0.366364182945645	0	0.645609441183496	2.42790111745308	0	0	0	0	0	0	0	0.133695032513075	0	0	0.289952472215396	1.75488750216347	0.720716242521131	0.611455696584873	0.216361734971127	0.243059706072528	1.8362069279051	1.90519683956256	0.236094578637878	2.97112965377522	1.29795439018295	0	0.43903796284271	0.838911439482908	0.453333197460388	0	0	0.739156825713946	0	0	0	0	0.5489297694764	0.362329610171569	0.109026176498367	0	0.201508403972225	0.561301694145369	0.262793936620655	0.871843648509318	0.237686079120165
AC003101.3	0	0	0	0	0	0	0	0	0	0	0	0	0	0	0	0	0	0	0	0	0	0	0	0	0	0	0	0	0	0	0	0	0	0	0	0	0	0	0	0	0	0	0	0	0	0	0
AC003102.1	1.47798810810165	2.05689561613136	2.00604663011841	1.86643326425886	2.39432206250409	2.13264264253962	1.50131174924366	1.57017144803871	0.857582955384148	1.04760818364211	1.35710153194251	1.15917706192676	2.12297083395379	1.8988661720836	0.909965066757968	1.43178339880388	2.33905184710475	2.29398839746939	2.47394272984657	2.02587927302326	2.15283240468942	1.2934293444908	1.73530554015507	2.42040155394528	1.42174843217378	2.5644025588076	1.20701822594562	1.27584142314061	1.49405713231368	1.35574926935644	1.36832136561102	1.43151599040644	1.6586456543376	2.82303598726465	1.66521083081328	0.930093894012149	1.0176369030495	2.24324254556848	2.23875629369042	1.35168485993255	0.896853072896707	1.11716307546576	1.40397662321088	1.68710549183801	0.610511091666109	0.519038609600059	2.11885803752587
AC003109.1	0	0	0	0	0.295370387953484	0	0	0	0	0	0	0.409363779269573	0	0	0	0	0	0	0	0	0	0	0	0	0	0	0	0	0	0	0	0	0	0	0	0	0.374622206191208	0	0	0	0.360982241368626	0.390667685559667	0	0	0	0	0
AC003657.1	0	0	0.228726355058498	0	0.200378797984026	0	0.751035176667862	0	0	0	0	0	0	0	0	0	0	0	0	0	0	0	0	0	0.276437110436282	0	0	0	0	0	0	0	0	0	0	0	0	0	0	0.747086583027818	0	0	0	0	0	0	0
AC003659.1	0	0	0	0	0	0.193582525081649	0	0	0	0	0	0	0	0	0	0	0.276913483245923	0	0	0	0	0	0	0	0	0	0	0	0	0	0	0	0	0	0	0	0	0	0	0	0	0	0	0	0	0	0
AC003666.1	0	0.241962182215193	0.143524032521613	0	0	0.628913542661786	0	0.177598929327733	0	0	0	0	0	0	0	0	0.568713149076081	0.0829750272577682	0.1598874787305	0	0	0.17976580835815	0	0.229833990460998	0.0899048684213355	0	0.233765376808338	0	0	0	0	0	0	0	0	0	0	0	0	0.141825129700028	0	0	0	0	0	0	0
AC003669.1	0	0	0	0.0709388213434375	0	0.40914650591963	0	0	0	0	0.200504353446521	0	0	0	0	0	0	0	0	0	0	0	0	0	0	0.0934249594191029	0	0	0	0	0	0	0.149649581894975	0	0.136585152847626	0	0	0	0	0	0	0.0869196067373263	0.148478615931968	0.119024103142275	0	0	0
AC003681.1	1.96768508107415	1.92436597085857	2.00270252037982	2.54411440220947	1.45069659626438	2.6695484005332	2.00187428553135	2.23456263226579	1.48640546680422	1.80177948162471	2.02970023421542	1.3958305697327	0.456490771583379	2.4303655691685	2.74383806798219	1.78759962691099	1.81467346256818	1.5198941066234	1.59397517932056	1.78701447377343	1.26993081009981	2.00931133736212	1.49339115088994	1.8476762720296	2.45483390689887	2.07901963303484	1.25441263661076	2.37590131449698	2.81461194432666	2.09821740998153	1.73313737767773	2.3323355771949	1.59196658710042	1.50507791475161	1.72778978947269	1.23652323227486	1.80012335282653	1.36002709321982	2.24470442793893	2.57111855250558	0.895845468937541	3.20928179169246	2.06822366067328	0.806117796035629	0.598651047884608	1.26597690542836	1.74497910856706
AC003682.1	1.84482751363583	2.7647070809569	2.03969991772095	1.89967835884477	2.37853936712236	1.20213558088985	1.61456851196421	2.36689568082899	1.24804899843721	1.84068478258805	2.15377291560148	1.88189950305476	0.869713510255383	1.81027856758737	1.06605473762751	2.15179388749632	2.70891557450235	0.834711215804725	1.55453973781898	2.16069434614725	1.59067387097297	2.52092506112747	1.05380644369579	1.55655203625122	2.46113561515862	1.68315744808926	1.96631971369178	1.96410285402304	1.99193447153788	0.731357049781661	0.43648169189106	2.34783570856224	1.96002974278877	1.54631417920801	2.34249785574996	2.07929276727285	2.74734442968917	1.68198890998603	1.92006458537856	1.54186171858325	1.08827730968045	1.9231111392314	1.51808186515296	2.41207693883269	1.22539833734074	1.52902130952987	1.90338540095093
AC003684.1	0	0.0909888884147723	0	0	0	0.698662999885884	0	0.159241659730106	0	0	0.110630508096434	0.033229160785111	0	0	0	0	0	0	0	0.0482361856528476	0.115565995921603	0	0.0585243118408003	0	0.0646069752973919	0.0672256725319716	0	0	0	0	0	0	0.108223341173871	0.0806576633452252	0.0501882233114782	0.13303737874735	0	0	0.0243196791954129	0	0.0572769650732476	0	0	0	0	0	0
AC003685.1	0	0.309641873422161	0	0	0	0.653702091393461	0	0	0	0	0	0	0	0	0	0	0	0.208392399790676	0	0	0	0	0	0	0	0	0	0.253142152564187	0	0	0	0	0.515914255710859	0	0	0	0	0	0	0	0	0	0	0	0	0	0
AC003686.1	0	0.14782766837732	0	0	0	0.600840628029764	0	0	0	0	0	0.0547790315196195	0	0	0	0.124989769978664	0	0.0976107966264223	0	0	0	0	0.0958569239148305	0.0717626693000913	0	0	0	0	0	0	0	0	0.255440304865444	0.131457785479088	0	0	0	0.0633648787584294	0	0	0	0	0	0	0.118226813792948	0	0
AC003687.1	0	0	0	0	0	0.2096405139276	0	0	0	0	0	0	0	0	0	0	0.299244657796073	0.117429083586894	0	0	0	0	0	0	0	0	0	0	0	0	0	0	0	0	0	0	0	0	0	0	0.112633416985245	0	0	0.167486389965649	0	0	0
AC003688.1	0	0	0	0	0	0	0	0	0	0	0	0	0	0	0	0	0	0	0	0	0	0	0	0	0	0	0	0	0	0	0	0	0	0	0	0	0	0	0	0	0	0	0	0	0	0	0
AC003688.2	0	0.343578377146895	0	0.103262626606085	0	0.215243703712866	0.106348319505147	0	0.523461591171871	0.40979822782842	0.410558198142582	0.132774233276326	0	0.785425003560933	0	0.74553853454927	0	0	0.119422582647884	0	0	0	0.227864272546507	0.172615521813478	0.130535556756188	0.135534869761189	0	0.28143119699561	0	0.144046369616707	0.478505926936718	0	0	0	0.196858801366356	0	0	0.152897287198972	0	0	0.223051788368442	0	0	0.171975376690099	0	0	0.172615521813478
AC003950.1	0	0	0	0.0596321598820996	0.0538064436957938	0.449851865190906	0	0.349478514519109	0	0	0	0	0	0	0	0	0.18243805572491	0	0	0.0564448010196681	0	0	0	0	0	0	0	0.16658691407045	0.0756010848240282	0	0	0	0.242328116279523	0.182819401612206	0	0.105141660323424	0.0697021666300674	0.0888200332985851	0	0	0	0	0	0	0.16478627814334	0	0
AC003956.1	2.4727996718079	0.393306360352653	2.16982881856679	2.21132375704161	1.16729369233518	0.807602220011109	2.16320887603813	1.69977370518433	0.819586442085012	1.28451413324425	2.80984657060905	2.20091233325219	1.47990311014117	0.973794929652606	2.18539085314648	0.609565867861813	1.07429990961054	0.687150293944771	1.00410583282993	1.52802113961155	1.26657667888045	0.934478758906883	0.99812327631197	0.530670075491706	2.14427483264129	1.99439869716979	1.04026122306443	1.58899640200565	1.73057474788763	2.58940396668385	1.61494536693687	1.31620368068982	1.32221660504549	1.41234797436691	1.01628236012999	1.0603241331511	2.45156720745757	0.935082523318662	1.26068811951799	2.99996393217313	0.981414299599969	2.90717910576664	1.85011931231064	1.12492362013382	1.16382072649042	0.47134355961072	1.75330501333656
AC003957.1	1.05693028838267	1.58669269686004	1.1184926258694	0.967685081074146	1.23155529035604	0.887057293754982	0.321350901424617	1.18440725869306	2.27914438640619	2.59057806812807	1.78793389360408	1.35456499895441	0.798009027613393	1.6032168433459	1.53126915988299	1.33519738691076	0.564231818450049	1.35467782850445	1.99044665188779	1.52967104834778	1.91907306856591	1.10628130935437	1.06301966207355	0.901880563718658	1.04131308232863	1.79131398910677	1.589859343936	0.709555326126979	0.90118549369274	1.61070006213476	1.22848009832992	1.20313849719085	0.743730376044629	1.61616946618673	1.50533203115283	0.948077495310474	1.55993226353387	3.75234183962523	1.41867571294289	1.65429804747291	1.52692015125163	0.060185765046563	0.650764559116902	1.31857715379608	1.2355432653234	0.582556003014061	2.18370881687541
AC003958.1	0	0	0.295840550917035	0	0	0	0	0.251082803316987	0	0	0	0	0	0	0	0	0	0	0	0	0	0	0	0	0	0.662114331209661	0	0	0	0	0	0	0	0	0	0	0	0	0	0	0	0	0	0	0	0	0
AC003958.2	0	0	0.0336520524899971	0.0109230271847919	0	0.336511915512762	0.0223323000980564	0.0140695825016559	0	0.0120680233090903	0	0	0	0	0	0.016496319896196	0.0344974641994449	0.11116488907889	0.0126401807787703	0.0103501881695673	0.025170575734906	0	0.0250287944915224	0	0	0.0143552929770701	0.0189189821630517	0.0313951962755343	0.0412429822318813	0	0	0	0.0694272104560142	0.0344974641994449	0	0	0.0127831846982896	0	0	0.0112093614203034	0.0122110839508744	0	0	0	0	0.0162110331559172	0.0093471722592526
AC003965.1	0	0.727964006963646	0.0532503847022502	0.24000896473507	0.134615244425108	1.01528346144655	0.0529722748139887	0.358958825832329	0.566084490515467	0.311038030022305	0.342440963779175	0.688941238301	0.743730376044629	0.324580214560063	0.99334829212757	0.470302578945822	0.549028378207575	0.422986450566717	0.325040955495201	0.310456462295282	0.418459837580991	0.251931126688587	0.222928180002613	0.456701031008205	0.127501219215837	0	0.528571318870758	0.506500390433616	0.454070583134958	0.597030524030246	0.822118274729345	0.257010618206024	1.01528346144655	0.301002256032814	0.58467393285523	0.474773476312133	0.278222697991528	0.678252230722633	0.270708333719215	0.333194716335888	0.651958653065411	0.290660311811355	0	0.318808503225839	0.952482674430476	0.462157047847395	0.581688680228645
AC003965.2	0	0	0	0	0	0.324234562270531	0	0	0	0	0	0	0	0	0	0	0	0	0	0.28699939663384	0	0	0	0	0	0	0	0	0.374733478031214	0.990301416568706	0.943958823013336	0	0	0	0	0	0	0	0	0	0	0	0	0	0.415001431451972	0	0.377068206384061
AC003973.1	0.0169241442578214	0.026729250487489	0	0	0.00662118012237996	0.26435627052581	0.0152120850685033	0.0287105859541401	0.0217639742916567	0.0244615301409958	0.0749164020524617	0.00963381939726868	0	0	0	0	0.11410045158818	0.10929368902294	0	0	0.0675010485665715	0.057554246458089	0.0506061736907874	0.025312343046069	0.00949050294745243	0.0675010485665715	0.01292617444427	0	0.0281447677133787	0.0104934192484527	0	0.0159256899902542	0.138290233779912	0.114367024952	0.0146409468817532	0.0132121114268512	0.00877370706601613	0	0	0	0.057415612427243	0.00906046815638359	0.0159256899902542	0.0126401807787703	0.0420839586712525	0.0328061450832415	0.0439043942956211
AC003973.2	0	0	0	0	0	0	0	0	0.0457225357346006	0.017351841787775	0	0	0	0	0	0	0	0	0.0361868028478463	0	0	0	0	0	0	0	0	0	0	0	0	0	0	0	0	0	0	0.0467005867416223	0	0	0	0	0	0	0.044464066513246	0	0
AC003975.1	0	0.340960984518863	0	0	0	0.484292835511601	0	0	0	0	0	0.131721171155929	0	0	0	0.0784732093786936	0	0.175939705406043	0	0	0	0	0.117429083586894	0	0	0	0	0	0	0	0	0	0	0.305211776078188	0	0	0	0.0777898886436676	0	0	0	0	0.109828565307087	0	0	0.0769694763151108	0
AC003982.1	0	0	0	0	0	0.217727042033043	0	0	0	0	0	0.134352386623363	0	0	0	0	0	0.122076303695736	0	0	0.431676441392633	0	0	0	0	0.137110007802351	0	0	0	0	0	0	0	0	0	0	0.338681124624546	0	0	0	0.117163075465759	0	0.216113358446301	0.174022842055414	0	0	0.0899048684213355
AC003984.1	0	0.07340895518534	0	0	0	0.392097566783076	0.010636636108737	0	0.0152120850685033	0	0	0	0	0	0.0281447677133787	0	0.0648828515848544	0.0714881055841824	0	0	0	0	0	0	0.0132121114268512	0	0.0180643893603616	0	0.0132121114268512	0	0	0	0.209390977467428	0.157431827004188	0.0203421795171858	0.0184917490398792	0	0.0309716424120755	0	0	0.0116387562468937	0	0.022190239634066	0	0.0295588974491164	0.015354834293464	0.0176369030494984
AC003985.1	0	0.231801022777158	0	0	0	1.10279248553043	0	0	0	0	0	0	0	0	0	0.101784524166932	0	0.294194309759318	0.0784732093786936	0	0	0.17210342844014	0	0	0	0	0	0	0	0	0	0	0.273456211320305	0	0	0	0.0792927672728535	0	0	0.0694272104560142	0.217354813682437	0	0	0	0	0	0
AC003986.1	0.0651586751285468	0	0	0	0	0.121015400961366	0	0	0	0	0	0	0	0	0	0	0	0.0337929888493031	0	0	0	0	0	0	0	0	0	0.0821575590854259	0.0367494764278683	0	0	0	0.0618453070710695	0	0	0	0.0337929888493031	0	0	0	0.0641930619274924	0	0	0	0	0	0
AC003986.2	0	0.0911243336611647	0	0	0	0.257131340773425	0.45543901456305	0	0	0	0	0.0333701384605922	0	0	0	0.603691617115573	1.5061449029796	0.251446431558582	0	0	0.059078342201253	0.0668125098999018	0.0586628393785599	0.0437644423101702	0	0	0	0.994579724215747	1.02410687662244	0	0	0	0	0	0.437973400338024	0	0	0	0	0	0.0572769650732476	0.208142647337722	0	0.0436244767470346	0	0	0
AC003986.3	0	0	0	0	0	0.65901117119815	0.675002916193927	0	0	0	0	0.0810668804918885	0	0	0	0.491288731897442	1.09605940269333	0.143524032521613	0	0	0	0	0	0	0	0	0	1.19629228571223	0.59569460683892	0	0	0	0.470927257475127	0.192194165283345	1.63440740203982	0	0	0	0	0	0.379399162525578	0.219710639548779	0	0	0	0	0
AC003988.1	0	0.254594043033141	0	0	0	0.759752393768971	0.0771062441059786	0.0965317426936287	0.477780928516189	0.160791139919387	0	0	0	0	0	0.404685175919036	0	0.392976789810754	0	0	0.318924164030077	0	0	0	0	0	0	0	0	0.104873376726018	0	0	0.157690513582053	0	0	0	0	0	0.0712134896052646	0	0	0	0	0	0	0	0
AC003989.1	2.90369389159245	2.12336822499247	0.421479157103307	2.80568455118065	3.44117801659582	2.5178803643962	2.61235249875266	3.75142087244369	2.56061714132546	3.12446048627434	4.17688123009684	3.05248545346944	0.154064673674717	2.41356700454544	2.04621164411978	2.31484151284709	1.03217138887697	2.17753514829627	3.99596383007577	2.44315573881656	1.59679205809789	3.03153635326805	2.00597479527682	1.77736710945041	2.81739813859461	3.31736196025979	0.362105136071087	1.68463923089119	1.97151596429973	2.34698524674227	1.95921373878461	3.12862334841912	2.39358094497138	2.7935213781304	3.3556788042745	2.20629938653472	3.34396205185259	1.44572670334998	3.16489888375409	2.27863901728891	2.26495671796482	1.90819804649072	3.12741867525797	1.77327901770435	2.62260242841828	1.78026809857638	3.71075685096525
AC003989.2	2.5854433189362	2.49092947591344	0.81237500056595	3.619518655675	4.0798644746605	2.94802141060034	3.32481060342048	4.2657144261155	3.17884209617837	3.49627059108648	4.74781702891167	4.21142500071174	0	3.06374452172678	2.69634999013699	2.58113428423268	1.45780439052658	2.71567376554819	4.78043084357539	3.13162240716199	2.70041752266204	4.11399214208786	1.97874477453668	2.50667810131829	3.92402385227801	4.08396218369776	0.71008456129098	2.52594357228725	3.15503677467564	3.39781664960629	1.77154757229561	3.91890139068853	2.87219836597393	3.00016229406323	3.72338381114141	3.34279650179459	3.97879967752753	2.10212058954172	3.59353305085637	2.63832874872253	2.516216908425	2.5703171968938	4.02573756141361	2.14420956118307	2.21980355379852	2.26267368698184	4.75022595187078
AC003991.1	0.860287462510741	0.21586493915324	0.220453786049186	0.869476633965402	0.242937800200565	3.10284286511736	0.26723614181241	1.15341624225525	0.270708333719215	0.435308552262582	0.53784272132138	0.421371433000894	0.0374525099396066	0.340277404766254	0.0970713705439032	0.399663303888018	0.384160353903822	0.793521378130398	0.208392399790676	0.187261004841697	0.340277404766254	1.41115503695776	0.451013242943973	0.500190179841982	0.431997289840723	0.225151511841273	0.0159256899902542	0.221938931628624	0.379177328890808	0.194213156311207	0.161049224900557	0.211136826982275	0.427713432366417	1.07073278582443	0.104739216216237	0.819259430117637	1.22076331748012	0.0675010485665715	0.305328532039964	0.435201855887066	0.193330195384304	0.477262849349172	0.269511969904999	0.105678077894537	0.149909667534924	0.261831658752137	0.297484915710575
AC003992.1	0	0	0	0	0	0.163369914474776	0.361880627038438	0	0	0	0	0	0	0	0	0	0.436588293660118	0.333423733725192	0	0	0	0	0	0	0	0	0	0	0	0	0	0	0	0	0	0	0	0	0	0	0	0	0	0	0	0	0
AC004000.1	0	0.330787836265524	0.9147941118626	0.582556003014061	1.85790139596394	1.51126561258255	0.286881147788162	0.453859939969029	1.24031432933371	0.837620364915274	1.68194394730574	1.13855237515265	0.372060582332161	0	0	0.812703576560284	0.295487943059753	0.876566058751721	1.49523465454731	0.621711977149024	1.2147465226824	0	1.10306115633355	1.14958455315814	0.125254339031466	1.15503677467564	0.696439020655753	0	0.125386605365814	0.488000770834068	0.249141903280348	0.756254742723906	0.206893236121771	2.14257681424455	0.506297265471522	0.173127433480656	0.222928180002613	0.280006078301305	1.42653313811667	0.101381142355025	0.714487320570061	0.233029057445185	0.544979883255804	0.313478057653327	0	0.14522093708563	0.740020870203383
AC004004.1	0	0	0	0	0	0	0	0	0	0	0	0	0	0	0	0	0	0.366923648978518	0	0	0	0	0	0	0	0	0	0	0	0	0	0	0.3415303869973	0	0	0	0	0	0	0	0	0	0.339137384919586	0.506297265471522	0	0	0
AC004006.1	0	0	0	0	0	0.437440824363543	0.325040955495201	0	0	0.239764626510947	0	0	0	0.295840550917035	0	0	0.334568275666133	0	0.130930869826449	0	0	0	0	0	0	0	0	0	0	0	0	0	0	0	0	0	0	0.167357927738514	0	0	0	0	0	0.354790649231071	0	0.165558254461174	0.50578932791007
AC004009.1	0.0747794264966133	0	0	0	0	0.265316866510289	2.3175066798419	0	0	0	0	0.0430644786649374	0	0	0.0890913185646892	0	2.59888920676408	0	0	0	0	0	0	0	0	0	0.057415612427243	0	0	0	0	0	0.265316866510289	0.103665482765696	0	0	0	0	0	0	0.0373119306419666	0.0408223101073411	0.0705267208766824	0	0.0932897300014767	0.0966666685801791	0.0284277045726673
AC004009.2	0	0	0.121413330915865	0	0	1.1325110397992	1.31220046263768	0.0772429989324604	0	0	0.248170473201803	0.0772429989324604	0.121015400961366	0	0	0	1.3907777267512	0.200629897983074	0	0.0567222423745402	0.135140816394815	0	0	0	0	0	0.102725310011088	0	0	0	0	0.0641930619274924	0.715541986501323	0	0.222433640605915	0	0	0	0	0	0	0	0	0	0	0	0
AC004009.3	0	0	0	0	0	0.49988414589191	1.36490855508871	0	0	0	0	0.0869196067373263	0	0	0	0	1.84551012308357	0.356819915075995	0	0	0	0	0	0	0	0	0.115432826120347	0	0	0	0	0	0.142086629617527	0.20526738223451	0	0	0	0	0	0	0	0	0	0	0	0	0
AC004012.1	0	0	0	0	0	0.322043505874256	0	0	0	0	0	0	0	0	0	0	0	0.0946414541150623	0	0	0	0	0.180147861158429	0	0	0	0	0	0	0	0	0	0.169925001442312	0	0.540622481412367	0.141955885583644	0	0	0	0	0	0	0.16877038350082	0	0.220825215797872	0	0.0695646950933593
AC004014.1	0	0	0	0	0	0.456595905126213	0	0	0	0	0	0	0	0	0	0	0	0.343805752252313	0	0	0.340049472853166	0.202511756210103	0	0	0	0	0	0	0	0	0	0	0.581592278836014	0	0	0	0	0	0	0	0	0	0	0	0	0.117960952732417	0
AC004014.2	0.0197730690400271	0.0912597661926783	0.00891709473605304	0.00863030514344005	0	0.193330195384304	0.0177794125612347	0.0112093614203034	0	0	0	0.0112093614203034	0	0.0120680233090903	0	0	0.0543622884496891	0.0792927672728535	0	0.0325240656921994	0.0396999177209514	0	0.0199153677076859	0.0294175468350917	0	0	0.0150693217176482	0	0	0	0	0	0.0732718364245194	0.0274371827068511	0	0.0308304301532745	0	0	0.00820001383213612	0	0.00977712161152991	0	0	0	0.024603367140657	0.01292617444427	0.00748257633120619
AC004022.1	0	0	0	0	0	0.322620422361685	0	0	0	0	0	0	0	0	0	0	0.127369146616222	0.0482361856528476	0	0	0.093695380233557	0	0	0	0	0	0	0	0	0	0	0	0.170309668833176	0	0.0798388806666704	0	0	0	0	0	0	0	0.246590502905181	0	0	0	0.0352015957185661
AC004022.2	0	1.10849100259224	0	0	0	0	0	0	0	0	0	0	0	0	0	0	0	0.248048998437206	0	0	0	0	0	0	0	0	0	0	0	0	0	0	0.758729568457863	0	0	0	0	0	0	0	0	0	0.425781538703535	0	0	0	0
AC004023.1	0	0	0.0261626544896757	0.025170575734906	0.15224833075742	0.385486258913337	0.0260209707143701	0.15665548884686	0.0731347046302154	0.0553345017510994	0.0371713376446435	0.0326651122818301	0	0.0692897127155347	0.13303737874735	0	0	0.0586628393785599	0	0	0.113700499164728	0.0655723115936221	0	0	0	0.129217063664154	0.0437644423101702	0	0	0	0	0	0.0542233473371544	0.154583209053069	0	0	0	0.0747794264966133	0.0240359354555094	0	0.0284277045726673	0	0	0.0427843980892395	0	0	0.16478627814334
AC004024.1	0	0.537743345048506	0	0.169411951991355	1.23069489712192	1.05755424645809	0.824890023979398	0.856149102318409	1.07203718077288	0.975116549712256	0.94245820394639	1.0937629775179	0	0	0	0	1.13441810556385	0.793105148058878	0.520950197158012	0.959325039239132	1.96151220500556	1.20995237381963	0	0	0.398459827122383	0.412402175364041	0.903192560797075	1.06039331222714	0.710613602382676	0.234378689337615	0.41186007373782	0.48820648807966	0	0.484602194372203	1.30690381340582	0.291014101417303	0.197110514712696	0.460061020977341	1.04635135892145	0.467905469061453	0.189539944388503	0.822199872819968	0	0.712199562645971	0.778376810908323	0.801241448268459	0.714399396930403
AC004034.1	0.634593268445757	1.45953653809779	1.04607191578641	2.11073071960906	2.16308003234509	1.62989279495333	2.68201139080069	2.12915110736813	4.11134853683614	4.5516821179427	2.60634746672457	1.90562046503308	1.24725916305787	2.99667797961637	2.40419467649539	1.83560074501929	2.91851981113649	1.18751439819282	2.34249785574996	2.10972829110785	4.13280712908518	1.6169222421187	2.80479702460653	1.40887486820896	1.20751807698255	3.31818666748878	1.4253518774567	1.36580449987198	1.58678875805399	1.93342156280763	1.76553474636298	1.42776705916843	1.20745560507309	1.64459466060326	3.10686754266807	1.05824721685466	1.73993448903754	1.44784364436209	3.09877324824589	1.23921471415785	1.39632392062635	1.47798810810165	1.73907039279651	1.46032319093225	3.8758979897234	1.85099939471647	4.25976209156193
AC004039.1	0.805787716519029	0.247441471144408	0.716244669031325	0.648649507207315	1.27828217953273	0.570657220305291	0.547449829143966	1.28202458121855	0.616075341571405	0.524163998786944	1.03111284085025	0.834306702962908	0.236339539168374	0.517628448866935	0.556502989181201	0.477573719174233	0.41153471496007	0.313594146572391	0.565889584403189	0.846874373814916	0.603691617115573	1.12340133597191	0.600269753509005	0.198494153639083	0.671655699360077	0.473319355917436	0.70549139374708	0.765025470000371	0.892896123626212	0.59598097896562	0.496206665923484	0.415326009436968	0.496308944824728	0.52697021440912	0.687598238507282	1.32877903095893	1.42115596066222	0.627139870965551	0.407950917238573	1.10171730169687	0.410992287220895	0.531468799410177	0.415001431451972	0.612305312534048	0.374288339169031	0.140778655782796	0.695370291642705
AC004047.1	0	0	0	0	0	0.401084301505006	0	0.0894981508391026	0	0	0	0	0	0	0.182310918025696	0	0.211012193485512	0	0	0	0	0	0	0	0	0	0.119024103142275	0	0	0	0	0.0745054363636298	0.279411863110694	0	0	0	0	0.103262626606085	0	0	0	0.0850166734887139	0	0	0	0	0
AC004052.1	0	0	0	0.0270124650625817	0	0.494876379945514	0	0	0	0	0	0	0	0	0.0725860470685965	0.0803847874146045	0	0.122606462651041	0	0	0.121148056475311	0	0	0.0904469802326514	0	0	0.0467005867416223	0	0	0	0.070389327891398	0	0.494876379945514	0	0	0.047957107396655	0	0.0404015152842066	0	0	0	0	0	0	0	0.0399805976908812	0
AC004053.1	0	0.255802836602718	0	0.146655222119465	0	0.762816525981106	0.0775164697020952	0.0970713705439032	0.559247060461913	0.306962124140456	0	0.0970713705439032	0	0	0.197236354918707	0.31521841136579	0	0.32400408139443	0	0	0.169027045134817	0	0.16800012451782	0.126708602196968	0.269033146455237	0	0	0.208392399790676	0	0.105409894040082	0.773658813110362	0.0809304876729839	0	0	0	0	0	0	0.0714881055841824	0	0.568129416500491	0.0922074380970889	0.157302466318974	0	0.206143069691373	0.213502819983916	0.243059706072528
AC004054.1	0	0	0	0	0	0.80066180324495	3.29595806772082	0	0.588996402005646	0.589667623664507	0	0	0	0.398131431876634	0	0.429321369941442	1.29742622065815	0.181547856455956	0	0	0	0	0	0.257493447876156	0	0	0.261831658752137	0	0	1.47264373006415	0	0	0.318808503225839	0	0	0	0	0	0	0	0	0	2.50128626871061	0	0.408277085153046	0.226261894191208	1.90141722091169
AC004057.1	0.35940871904277	1.22915720321487	0	0	0.222804561045261	1.22700167458904	0	0.111565544959518	0.24159615530954	0	0.126179948823193	0.311619363406843	1.3419288350591	0.229341813043554	0.225398337340744	1.57206503562254	0.260146126508967	1.20689323612177	0	0	0.516721188566064	0.217602976586788	0.513793907086986	0.509746506365655	0	0	0.281905923897192	0.923947814907926	0.109561151953051	0	0.72717986252498	0.0930192331335447	1.38349694415537	0.992695931709089	0.889862881365179	0.414135532984451	0	2.2404669873986	0	0	0.87640889386885	0	0.484499082122516	0.611266825073065	1.47170772546327	0.796265488952206	0.0745054363636298
AC004062.1	0	0.230203013366421	0	0	0	0.142086629617527	0	0	0	0	0	0	0	0	0	0	0.204891924837234	0.0787464470766483	0	0	0	0	0.150689643247321	0	0	0	0	0	0	0	0	0	0.142086629617527	0	0	0	0	0.100170319756977	0	0	0	0	0	0	0	0	0
AC004063.1	0	0	0	0.079019633034838	0	0.450168697308329	0.0814759815979586	0.101918959711072	0	0	0.115432826120347	0	0	0.108892401632409	0	0	0	0.179383654356298	0	0	0	0	0	0	0.28143119699561	0	0	0	0	0.213253950733534	0	0	0.166201252662703	0	0	0	0	0	0	0	0	0	0	0	0	0	0
AC004066.1	0	0	0	0	0	0.663299071842335	0.222309979264316	0.0976107966264223	0	0	0	0	0	0	0	0	0.755485829350776	0.171975376690099	0	0	0	0	0.168898720025469	0	0	0	0.129480858698878	0	0	0	0	0	0.159241659730106	0	0	0	0	0	0	0	0.165172317937167	0	0.158078456498626	0	0	0.111298453402541	0
AC004067.1	2.73020518004041	1.54235711555291	0.865126995080695	0.910195388186905	2.70143816144043	1.71782445448764	1.49298116330852	2.01092302718479	2.74525884867386	2.5649390398472	1.97361127551947	2.60615792523565	1.24184018356467	2.00104557492951	1.95880556363946	2.58827688922783	1.76128527336162	1.29154462320587	1.76723103702388	2.73662652098894	2.02297139913482	2.00439352315262	1.148869043531	1.45080215287982	1.56764279220307	0.369494402007409	1.82097541660516	2.85919433851665	2.47201979447614	1.92645493454408	2.09224127201182	1.57980769018886	1.83818535221088	0.989865622866287	3.80771555074112	1.7509494524906	1.86199505259595	1.21735481368244	1.9411438806406	0.892352164917539	2.06053166042833	2.958954004327	1.33009941806848	2.22607688980434	2.0977793259229	1.9324013894893	2.3947061958379
AC004069.1	0.329525485196655	2.28137184514778	1.07423139418579	2.14391580307144	0.540424104644658	1.77930175020562	0.0810668804918885	0	1.76434615507745	1.63719288695885	0.11490002395719	0.285343030159256	3.13320182029642	0.700528496642759	0.205892927507671	1.07594330439555	0.237930769595801	1.8365301213294	1.076353860756	0.145612247166476	0.833011499158362	0.198745581844824	2.71417956438531	3.44612386647455	1.28160923789025	0.29077825132018	0.984625804609174	2.03319391421362	0.717561277014488	0.212507085294479	1.02892271059601	1.18154785645596	1.87805827183431	0.781065898435963	1.34908214639109	1.00396196615242	0.337425664282688	0.225274929869569	2.75516532778899	0.0806576633452252	0.528371277960719	0.0963968041871571	2.41794700409832	1.49502993709819	2.50217781970755	1.37128005402265	1.76667996129674
AC004069.2	0	0.137765808095879	0	0	0	0	0	0	0	0.0856965806792463	0.0578314745605733	0.0508847400250935	0	0	0.105141660323424	0	0.234746551744322	0.134220939760633	0.0899048684213355	0	0.0897693086335084	0	0	0.0668125098999018	0	0	0	0	0	0	0	0	0.163369914474776	0	0.0765590951316044	0	0	0	0.0373119306419666	0	0.0441842575440038	0	0	0	0	0	0
AC004069.3	0	0	0	0	0	0.694479078962469	0	0	0	0	0	0	0	0	0	0	0	0	0	0	0	0	0	0	0	0	0	0	0	0	0	0.386259141133346	0	0	0	0	0	0	0	0	0	0	0	0	0	0	0
AC004076.1	0.095586907997724	0	0.0441842575440038	0.474254315832642	0.374733478031214	0.0908534304511135	0.899175630480513	0.347665656300971	0	0.261711328876685	0.529071299829111	0.208766947421413	0	0.273456211320305	0.218843151201874	0.12565110166152	0.252778951528184	0.144829520838809	0.35456499895441	0.567740130194597	0.0970713705439032	0.395720913285953	0	0	0.156526058528656	0.110363243360418	0.143393418693188	0	0.342099564832784	0.466235562150405	0	0.293723609904934	0	0	0.235236889089815	0.147176426980946	0.471967787661516	0.124592825405823	0.32883646422954	0.386038359888614	0.0478175480213695	0.970632816769694	0	0.0718999315656331	0	0.0629506088228079	0.387362540835996
AC004076.2	1.14293617714877	0.555914294243398	0.603216843345899	1.68831466064039	2.25921221653414	0.913952109161963	2.44720888815581	1.83895176695194	1.46555660995833	1.74355805222205	2.02977089740652	1.43205075764545	0.95553599840803	1.00504061670053	1.06336487875843	1.29307614674767	1.48877205929985	0.895767931784329	1.42266359165502	1.73729737587218	1.30047520135512	1.69835184910483	0.353662044745063	0.344714894490127	0.773405627282535	1.21151066288354	1.69220399161585	1.07224303010488	1.57303514293872	0.959102429742861	0.503348735167504	1.30258226576763	0.851039385708725	0.439357178474257	2.50923978195987	1.21964869339102	1.98170655019165	0.355241843930883	1.70924651593434	1.34896887834982	0.605873566302846	2.13838854237662	0.797096008254912	1.61159733399389	0.589763486984977	0.975263321678494	1.70602212154248
AC004079.1	0	0	0	0	0	0	0	0	0	0	0	0	0	0	0	0	0	0	0	0	0	0	0	0	0	0	0	0	0	0	0	0	0	0	0	0	0	0	0	0	0	0	0	0	0	0	0
AC004079.2	0	0	0	0	0	0	0	0	0	0	0	0	0	0	0	0	0	0	0	0	0	0	0	0	0	0	0	0	0	0	0	0	0	0	0	0	0	0	0	0	0	0	0	0	0	0	0
AC004079.3	0	0	0	0	0	0	0	0	0	0	0	0	0	0	0	0	0	0	0	0	0	0	0	0	0	0	0	0	0	0	0	0	0	0	0	0	0	0	0	0	0	0	0	0	0	0	0
AC004079.4	0	0	0	0	0	0	0	0	0	0	0	0	0	0	0	0	0	0	0	0	0	0	0	0	0	0	0	0	0	0	0	0	0	0	0	0	0	0	0	0	0	0	0	0	0	0	0
AC004079.5	0	0	0	0	0	0	0	0	0	0	0	0	0	0	0	0	0	0	0	0	0	0	0	0	0	0	0	0	0	0	0	0	0	0	0	0	0	0	0	0	0	0	0	0	0	0	0
AC004080.1	0	0	0	0	0	0.527070335512661	2.97052238530641	0.144960004720858	0	0	0.163885116708942	0	0	0	0	0	1.79493566280354	0.131721171155929	0	0.10701824988212	0	0	0.248048998437206	0	0	0	0	0	0	0.0807940819582424	0	0	0.121943733510401	0	0	0	0	0	0	0	0	0.0705267208766824	0.121015400961366	0	0	0	0
AC004080.10	0	0	0	0	0	0	0	0	0	0	0	0	0	0	0	0	0	0	0	0	0	0	0	0	0	0	0	0	0	0	0	0	0	0	0	0	0	0	0	0	0	0	0	0	0	0	0
AC004080.11	0	0	0	0	0	0	0	0	0	0	0	0	0	0	0	0	0	0	0	0	0	0	0	0	0	0	0	0	0	0	0	0	0	0	0	0	0	0	0	0	0	0	0	0	0	0	0
AC004080.12	0	0	0	0	0	0	0	0	0	0	0	0	0	0	0	0	0	0	0	0	0	0	0	0	0	0	0	0	0	0	0	0	0	0	0	0	0	0	0	0	0	0	0	0	0	0	0
AC004080.13	0	0	0	0	0	0	0	0	0	0	0	0	0	0	0	0	0	0	0	0	0	0	0	0	0	0	0	0	0	0	0	0	0	0	0	0	0	0	0	0	0	0	0	0	0	0	0
AC004080.14	0	0	0	0	0	0	0	0	0	0	0	0	0	0	0	0	0	0	0	0	0	0	0	0	0	0	0	0	0	0	0	0	0	0	0	0	0	0	0	0	0	0	0	0	0	0	0
AC004080.15	0.429749850800216	0	0	0	0	0	0.555128993800309	0	0	0	0.742437445376266	0.479541007366316	0	0	0	0	0.570268615578123	0	0	0.516922851278287	0	0	0.432745658843848	0	0.660381035242411	0	0	0	0	0	0	0	0	0	0	0	0	0	0.194087052116302	1.16549393887634	0.597030524030246	0.247198388575865	0	0	0	0	0
AC004080.16	0	0	0	0	0	0	0	0	0	0	0	0	0	0	0	0	0	0	0	0	0	0	0	0	0	0	0	0	0	0	0	0	0	0	0	0	0	0	0	0	0	0	0	0	0	0	0
AC004080.17	0.254956787461375	0	0	0	0	0.126444299724691	3.69821847822441	0	0	0	0	0.0771062441059786	0	0	0	0	2.76655276007631	0.136585152847626	0	0	0	0	0.134089480920423	0	0.0757379823940781	0	0	0	0	0	0	0	0.126444299724691	0	0	0.105275783415687	0	0	0	0	0.13119435170845	0	0	0.100439479280312	0	0	0
AC004080.2	2.37323058358799	0	0	0.221691513510904	0.431890348286181	0.163627538589906	3.56711948795167	0	0	0	2.34913877707708	2.69396638226993	0	0	0.540424104644658	0.116630912036306	2.61656942730662	0.257372755606801	0	0.608241513262719	0	0	2.11133184255146	0	0.71008456129098	0	0.13303737874735	0.214995134614923	0	0	0	0	0.163627538589906	0.235481995281517	0.14938944935895	0	0	0	0.144307467263042	1.27399322790603	1.58323022709992	0.495183477908335	0	0	0	0	0
AC004080.3	0	0	0	0	0	0	0	0	0	0	0	0	0	0	0	0	0	0	0	0	0	0	0	0	0	0	0	0	0	0	0	0	0	0	0	0	0	0	0	0	0	0	0	0	0	0	0
AC004080.4	0.15224833075742	0	0	0	0.232906301006831	0.144699025154139	0.379620962055708	0.250597823048234	0.895535295318311	0.461423784786685	0	0.088413009726725	0	0.421048212423562	0.180147861158429	0	0.390557635974131	0.156267163051804	0	0.500394166415795	0.154453592679872	0	0.153416242255248	0	1.72080378204004	0	0	0	0	0.922121714723118	0.599889044959259	0	0	1.06371001285756	0	0	0	0	1.50964517572183	0.137110007802351	1.43226460905083	0	0.504467852705359	0	0.98309393259779	0	0.772730247767181
AC004080.5	0	0	0	0	0	0	0	0	0	0	0	0	0	0	0	0	0	0	0	0	0	0	0	0	0	0	0	0	0	0	0	0	0	0	0	0	0	0	0	0	0	0	0	0	0	0	0
AC004080.6	0	0	0	0	0	0	0	0	0	0	0	0	0	0	0	0	0	0	0	0	0	0	0	0	0	0	0	0	0	0	0	0	0	0	0	0	0	0	0	0	0	0	0	0	0	0	0
AC004080.7	0	0	0	0	0	0	0	0	0	0	0	0	0	0	0	0	0	0	0	0	0	0	0	0	0	0	0	0	0	0	0	0	0	0	0	0	0	0	0	0	0	0	0	0	0	0	0
AC004080.8	0	0	0	0	0	0	0	0	0	0	0	0	0	0	0	0	0	0	0	0	0	0	0	0	0	0	0	0	0	0	0	0	0	0	0	0	0	0	0	0	0	0	0	0	0	0	0
AC004080.9	0	0	0	0	0	0	0	0	0	0	0	0	0	0	0	0	0	0	0	0	0	0	0	0	0	0	0	0	0	0	0	0	0	0	0	0	0	0	0	0	0	0	0	0	0	0	0
AC004083.1	0.0825663510714117	0.158983251160387	0.0190613650934302	0.207018225945622	0.150559676575381	0.446362111878595	0.277627747659005	0.223051788368442	0.143132155555768	0.0992278657748611	0.362105136071087	0.313129734837852	0.0190613650934302	0.050745463581399	0.121545949846959	0.359970888336751	0.538240157974276	0.231309516072501	0.0837920324938865	0.204391162929781	0.23780842954562	0.139600464585515	0.12300395405482	0.193204013983875	0.0916659875218129	0.0244615301409958	0.031959741397545	0.0786098346963665	0.0918013692176743	0.0388575500203621	0.0718999315656331	0	0.323081789503733	0.318577153796079	0.354790649231071	0.244278198578144	0.193456365749585	0.0946414541150623	0.0518592988352498	0.0650207699484113	0.0813396274519388	0.172231468825481	0.0586628393785599	0.0771062441059786	0.102725310011088	0.16928366111573	0.0997664862929298
AC004112.1	0.583230227099919	0.839234027676077	0.624989873098471	0.869555597050224	1.17293548789097	1.32837693403267	1.46037561920666	1.73161772284062	0.875308260031344	1.17203940398583	0.975410078714467	1.52014562688083	0.239031363450237	0.838992093293741	1.28060004884816	1.13185284596466	1.69023828413684	0.546758670434773	1.14756720709463	1.02226127161463	1.8189323440105	2.2586093729757	0.264116021559245	0.864651694711508	0.530570203902529	0.49015934028372	0.751892138404309	1.53416123261631	2.04029629739838	0.517426884767286	0.428999925763004	1.05561215668669	1.74897638924621	0.354903461135643	1.69224863567338	1.52300986276461	1.28238049463861	0.478816529049415	0.768078435016455	0.920140827684878	1.05616730630043	1.55188510347172	0.807025125498644	1.02899341187955	0.459221756822848	1.11603199344711	0.804301423419623
AC004125.1	0	0	0	0	0	1.00295449750751	0	0	0	0	0	0	0	0	0	0	0.799004390183243	0	0	0	0.620680241224301	0	0	0	0.373397649194212	0	0	0	0	0	0	0	0.586980861255462	0	0	0	0	0	0	0	0	0	0	0	0	0	0
AC004129.1	0	0.189286906583612	0	0	0.0970713705439032	0.323888827147044	0	0	0.0799753767205959	0.0604624879861069	0	0.138290233779912	0	0	0.14509047680242	0	0	0	0.063502942306158	0	0	0	0	0	0.0695646950933593	0	0.0942360698457656	0	0	0	0	0	0	0.168513676197494	0	0	0.0640550644104434	0.0817486512341679	0	0	0.0615688492680028	0	0	0	0	0	0
AC004129.2	0	0	0	0	0	0.949124009893795	0	0	0.211759833012119	0	0	0	0	0	0	0	0	0.462994606675499	0	0	0	0	0	0	0	0	0.247562997071354	0	0.185232254230161	0	0	0	0.301821736339363	0	0	0	0	0.216113358446301	0	0	0.164657575253662	0	0	0	0	0	0
AC004129.3	0.0556121566866925	0	0	0	0	0.456911259794135	0	0	0	0	0	0.0318186258263571	0	0	0	0	0.0771062441059786	0.138814468902282	0	0	0.110764121899807	0	0	0.0825663510714117	0	0	0	0.0702519218204442	0	0	0	0	0.103665482765696	0.0772429989324604	0	0	0.0288520058474934	0.0368901105402659	0	0	0	0	0	0	0	0	0
AC004130.1	0	0	0	0	0	1.52656966049778	5.33492218449662	0	1.18795772949358	0.565597175854225	0	0.644963754315762	0	0	0	0	4.53462815746322	0	0	0	0	1.09909317921911	1.00014426229109	0	0	0	0	0	0	0	0	0.552868871011303	0	1.25622567518829	0.891185848024497	0	0	0	0	0.530370439980735	0.573956141064138	0	0	0	0	0	1.69126614713828
AC004130.2	0	0.16928366111573	0.0506061736907874	0	0	0.376401526593598	2.84142974232818	0.0630887120192842	0.204015477399888	0.296545508195117	0.139600464585515	0.34255474547732	1.67982911910882	0.13198450875653	0.248534836138679	0.449534963478289	1.67658335818772	2.0535284409893	0	0	0.110764121899807	0.124989769978664	0.212258044202735	0.0825663510714117	0	0	0	0.583711622893664	0.337083076310787	0	0	0.151858816727005	0.674641429085824	0.150559676575381	0	0.167614840755111	0.111966089603492	0.0728604019312449	0.217975140922887	0.144829520838809	0.158466295124796	0	0	0.0822938359514309	0.916247323690013	0.495081119183904	0.234746551744322
AC004134.1	4.25994282662421	4.66096853656694	4.62708732769987	3.9918256586977	2.8399797367209	2.85445452282163	4.32586847980072	3.47759962196958	2.97408872764586	3.82554142710183	4.24891428303624	3.76869248746885	1.82696534686072	4.32670271937304	3.6979405826171	2.53194283259664	3.40903785697272	3.29991865689307	3.08391114044367	2.25041591340745	4.1312684473185	3.09914368815104	3.20260578471626	4.28728758759697	4.52348041011969	3.95693947521574	1.95076700059314	4.14429115004445	4.7186465747944	4.17333534572161	3.77542987087574	4.21221912764848	3.21873467847304	3.86634423801314	3.14099128223964	2.78410608763267	4.0663475604625	3.17625893516436	2.74785998480159	3.31794075150598	1.85630848971744	4.88262348726256	4.26716871057637	1.52029651798988	1.12273897195455	1.27893631467923	2.24853483613868
AC004147.1	0	0	0	0	0	0.532765783386853	0	0	0	0	0	0	0	0	0	0	0.410449655461803	0	0	0	0	0	0	0	0	0	0	0.676086834382321	0.336740406967293	0.196229325794221	0.348119084462443	0	0.739848102699327	0	0	0	0	0	0	0	0	0	0	0	0	0	0
AC004147.2	0.0486547018403464	0.0385766514523231	0	0.0107798387532428	0	0.314638526699882	0.0110662014062054	0.0139267060429217	0	0	0.0159256899902542	0	0	0	0	0.0953168415347697	0.0675010485665715	0.0621217119077975	0	0	0	0.055889758196283	0	0	0.0137838154330997	0	0.0187765851791836	0.204391162929781	0.193456365749585	0.0889556823082184	0.212631589720954	0.0344974641994449	0.196858801366356	0.034215715337913	0	0.0569996303855637	0.025170575734906	0	0	0.0328061450832415	0.0596321598820996	0	0.195473592387265	0	0	0.0160683686276537	0.124195771587192
AC004147.3	0	0.375734538583156	0	0	0	0	0.117296085657242	0	0	0	0	0	0	0.297250121171707	0	0	0	0	0	0	0	0	0	0	0	0	0	0	0.394404385400625	0	0	0	0.236462003838104	0.609565867861813	0	0	0	0.168256923208582	0	0	0	0	0	0	0	0	0
AC004147.4	0	0	0	0	0	0.283684759814742	0	0	0	0	0	0	0	0	0	0	0	0.0556121566866925	0	0	0	0	0	0	0	0	0	0.133432006980735	0.11809388938682	0	0	0	0	0	0	0	0	0	0	0	0	0	0	0	0	0	0
AC004147.5	0.178109076094325	0	0	0	0	0.321004474471124	0.0829750272577682	0	0	0	0	0	0	0	0.394184847236785	0	0	0.182819401612206	0	0	0	0	0	0.135403530597651	0	0	0	0	0.197488002405981	0.112766845428428	0	0	0.321004474471124	0	0	0	0	0	0	0	0	0	0	0	0	0	0
AC004148.1	2.8365301213294	2.66771049994552	2.11978775886682	2.10540989404008	3.21442015449138	2.29083721745923	2.73055301122294	2.80510668891493	2.72683121703249	2.95141994307334	3.61534566751306	2.9079289622708	2.63068503645576	3.96231765494231	3.45303023341068	2.56113058638962	2.85716489542692	2.79487329711662	2.66850494181034	2.9774447935122	2.4303655691685	2.48622524095587	2.37222778347286	1.84253640450124	2.7905426894964	3.01144196614894	2.06643367351597	3.08249822711716	3.53189294170059	2.96998851403754	2.48274504538257	3.19003007887655	2.8552721567246	2.39876079044476	3.21200896011357	2.31837469260778	2.66389107751758	2.75870825188429	2.80819968178321	3.36825151193088	2.89250760262074	3.58533514880841	2.6859849867559	2.40911934444999	1.98633811599901	1.53251645392857	2.8467339957901
AC004156.1	1.83519648154791	1.4406864838672	0.18243805572491	0.808261474053946	0.263635403568329	0.358058618305492	0.447420504590497	2.34024891524639	0.364124146720622	0.409906819529264	1.13336624310422	0.636636220055135	0.448583840463361	0.346417993543876	0.35512905848417	0.135797512223391	0.272142661964176	0.477780928516189	1.01777941256123	0.13303737874735	0.641638506574872	2.17587585097706	0.513894946764927	0.562572145406576	0.347325491633802	0.777451278234363	0.313594146572391	1.23044897620751	1.87365573328134	1.24208417055001	0.797096008254912	0.432531878738116	0.380507819339446	0.272501021322066	0.430178204437831	0.321350901424617	1.06329584202958	1.43557525868393	0.11009592910342	0.105678077894537	0.322851124375591	0.497331335230275	0.286408055460299	0.497433534432732	0.213751646311006	0.0963968041871571	0.172743516760187
AC004158.1	0.147046143417315	0.226385217270386	0.271186601597253	0.370610693490593	0.61635769699669	0.593114696484615	0.187894404790796	0.976436960173879	0.464772806334738	0.481092236906351	0.493032418128341	0.332392869057616	0.017351841787775	0.177216200836063	0.0896337361068956	0.290070469601541	0.516922851278287	0.262793936620655	0.260266586997568	0.530170648394639	0.588420820493567	1.11988733634095	0.282499112935971	0.202511756210103	0.343919426368188	0.320657964311925	0.153805336079035	0.47643353551394	0.474150461314303	0.147697443613872	0.169027045134817	0.381837083906047	0.28226186658765	0.336626165763536	0.603881482884208	0.18472462050188	0.381726358625599	0.110363243360418	0.580434959401623	0.345055675179296	0.0651586751285468	0.0810668804918885	0.122076303695736	0.124328135002202	0.0709388213434375	0.199625235657732	0.293958979028694
AC004160.1	0.417920007811965	0.109561151953051	1.03548315212869	0.105812151129231	0.246225648519871	1.02729562405091	0.0633648787584294	0.383054501449792	0.301587646603187	0.297250121171707	0.11169907219742	0.0599089890186851	0.0162110331559172	0.0848806535912965	0.200127654273602	0.200127654273602	0.231309516072501	0.80066180324495	0.211759833012119	0.0795658498102748	1.38785879551298	0.228849467661798	0.680144290063841	0.0784732093786936	0.0874628412503394	0.790104741346454	0.14326279303862	0.088413009726725	0.133826527298828	0.0651586751285468	0.0409625477784978	0.0900404154727707	0.449640605117181	1.88756426197254	0.215119424517295	0.108357178090419	0.197865391353738	0.0234682805039054	0.620304881513353	0.0473987888754111	0.228480098329917	0.102590949588091	0.0497701518163845	0.115832298652565	0.149519521490029	0.112366523072563	0.0784732093786936
AC004160.2	0.170053235302304	0	2.22906488944115	0.0768326955573986	0	0.77534558407404	0.0791562066176435	0	0.312432836809219	0.569782712424128	0	0	0	0	0	0	0	1.55035893682707	0.0889556823082184	0	2.30360542268379	0	1.25550073314839	0	0	2.11729608565724	0.562865167656164	0	0.0973411087967018	0	0	0	0	2.37934370731461	0	0.134878054343112	0	0.114233744427088	1.84655348968528	0	0.0862402758207441	0	0	0	0	0	0
AC004217.1	1.20989000723404	1.02856915219677	0.327917257418648	1.04649106019403	0.915253179019917	1.42728434617368	0.850799423125483	1.08351974882017	1.49200697559395	0.861399611157438	0.788769221657573	1.11935617703968	0	1.06025495075768	1.59383180115064	1.45664846902474	1.36317107711924	1.07628544280892	0.89390578884637	0.764600935659289	1.27982783944088	1.44773787105357	0.732833574740929	0.577054131873994	1.03294716409913	1.09942987203515	1.00122576990632	2.49600208636544	2.38937407245187	0.491801799594051	0.816067172902176	1.04236417524801	0.917699073185017	2.78822631344224	1.14535138557262	1.16966849952309	0.824156843728829	0.0865120465742818	1.1920047399325	0.879705766282288	1.13809359648728	1.64247053731582	1.04166353172936	0.704694935799049	0.304744657718631	0.631802754924129	0.797179033895363
AC004217.2	1.33594052850348	0.817623257511431	0.485632911741821	1.68185401774106	1.1373723636934	1.53669948069099	1.71316790300937	1.60942403086215	0.948899820666302	0.949796368623206	1.54547421084018	0.82781902461732	0	1.38537581335991	1.49697358099828	0.970411945389473	0.742006210866736	0.498046577660465	0.860446393388444	1.49906773783963	0.983458811590323	1.46205231879643	0.404358194833312	0.506601942191015	1.17171923908785	0.504772915975054	0.385154896884344	1.33736857193654	2.01585434537976	1.1955995754499	1.01599703107277	1.54888046258322	0.991825658697696	1.79514352895776	0.976436960173879	0.758388465479352	1.67047780414429	0.212258044202735	1.13665077016012	1.15153414134792	0.396269112190937	2.4465738525469	1.09207209450293	0.564426948637794	0	0.210014737709273	1.215430102435
AC004221.1	0.41565051441473	1.29525282326769	0.203389117367087	0.196481148982308	0.178109076094325	0.63580081675896	0.154323964660477	2.15762584628601	0.403376806687082	0.854075462121554	1.05595915022828	0.250597823048234	0.105007524760974	0.326652391004403	0	0	0.432745658843848	0.228480098329917	0.172871500352277	0.0489336451979224	1.01192494847971	1.34335096620051	0.224410781870753	0	0.40686315797654	0.827575168227598	0.0890913185646892	0.277151610677493	0.128425389028837	0.445091014844044	0.367482898138868	0.0556121566866925	0	0.302874670365585	0	0	0.330099418068484	0.286644621016439	0.0490730966543056	0.153286520990863	0	0.49015934028372	0.210388864445403	0.087191249562623	0	0	0.129348967210841
AC004223.1	2.43802664712394	1.95680011805158	2.02321986121084	3.23327453899093	1.65448136905782	3.02602097071437	2.47775502897593	2.87788164293429	1.87943131449158	2.29234004027684	3.94965631972594	3.09291778373127	0.555914294243398	3.34786404865714	2.91188328940579	1.91180660944931	2.98179786636185	3.08409829021367	2.14896663392377	2.21980355379852	1.86326450688932	2.74110019861014	2.81292942915483	2.29098462226363	3.99372869952355	3.04227661341426	0.842455948597312	2.48982548712872	3.2345319767397	3.01344439350348	2.10842409189303	3.95967743404167	3.22921874244925	3.52992086999742	2.8167839993109	2.39988201002667	2.75249170888738	1.52742070466755	2.25574242097253	2.71962155012405	1.93202336437423	3.04973530705589	2.7273759385949	0.661475990736795	0	1.33508302345125	1.82007682109751
AC004223.2	3.29359119789613	3.41138556766124	2.56873746614193	3.79691956290277	1.86781741004371	3.06433104624598	2.93642122404273	3.83220140590282	2.27423183779549	2.71712254117773	4.10767113261589	3.66655210093049	0.434348000692569	3.95512678126137	3.38451957351728	2.45235821652824	2.87412807696368	3.43938377658897	2.55345880969909	2.43170318148885	3.42302680285092	3.74129439199788	3.87843108406856	2.8494588980037	4.61287734137146	3.01097671918292	1.12783134782781	3.4405934723473	3.78541454071955	2.87341950343486	2.41956585752421	4.57992230781223	3.33389596730575	4.03610765927267	2.61619299638108	1.94155708271729	3.00850481676742	1.64685387894268	2.57150692839173	3.39360840055911	1.41028682612724	2.94409005294873	2.92145537364578	1.40173967479348	0.572501664642033	1.37939916252558	2.21322283905845
AC004223.3	0	0.0781999199213715	0	0	0	0	0	0	0	0	0.032383005311653	0	0	0	0	0	0	0	0	0	0	0	0	0	0	0	0	0.0629506088228079	0	0	0	0	0	0	0	0	0	0	0	0	0	0	0	0	0	0	0
AC004223.4	2.26882361121297	1.59282775478428	1.64011186949059	3.19498530408097	1.80937328259191	2.54277806926875	3.53826499413016	3.58139945672387	1.47352717715676	2.73244287693759	3.67763226698784	2.44903306002676	1.3419288350591	3.38302684427493	2.10356477927152	1.5020250215177	3.21718417692033	1.89755023285379	2.6517520536718	2.62802697938609	2.81352468929781	2.92510694958116	1.99805104585455	1.53958069893295	3.54214659262587	3.08885394674673	2.02683546246861	3.38154641191816	4.145106784983	3.72314349486955	2.56457327896072	3.74237276841663	2.43956994966274	1.12954679992159	1.83143139574993	2.4122395662634	2.95497794624296	1.63021906473216	2.54678336037686	3.25563668753145	1.93395025769542	3.73801116909572	2.80452859509743	0.963252153816607	1.51712448580564	1.07382023329167	2.24327301656509
AC004224.1	0.456385630378589	0.836489726110627	0.535953400599432	0.941932618300242	0.370499103202345	0.435841915809228	0.921893289594119	3.48766641773406	0.400100683015481	0.879705766282288	1.190804468127	0.578504028188004	0.153286520990863	1.32797472500578	1.02708326002007	0.220082260649247	0.759581973233555	0	0.705225956616364	0.597793350242805	1.39856927559498	3.23632423035369	0	0.801655337889133	1.29419430975932	0.655901322064594	0.249991368358195	1.44932365699078	1.68454946918384	1.46701857168978	1.00410583282993	0.433173124044276	0.435841915809228	0.429964043516947	0.279411863110694	0	0.818932344010497	0.113300435833361	0.443924857933742	0.874206785877799	0.384381422712236	1.22404027421793	0	0.244887059123534	0.697773819555186	0.489234634532018	0.801655337889133
AC004224.2	0	0	0	0	0	0	0	0	0	0	0	0	0	0	0	0	0	0	0	0	0	0	0	0	0	0	0	0	0	0	0	0	0	0	0	0	0	0	0	0	0	0	0	0	0	0	0
AC004231.1	0	0	0.0554733358984316	0	0	0.113567157047078	0	0	0	0	0	0	0	0	0	0	0	0.180402506828649	0	0	0.121280699792729	0	0	0	0	0	0	0	0	0	0	0	0	0.16478627814334	0	0	0	0	0.281193774952634	0	0	0	0	0	0	0	0
AC004231.4	0	0	0	0	0.147176426980946	0	0	0	0	0.179001399099244	0	0	0	0	0	0	0	0	0	0	0	0	0	0	0.204516369702772	0.560910560879889	0	0	0	0	0	0	0	0	0	0	0	0	0	0	0	0	0	0	0	0	0.268434393576383
AC004232.1	0	0	0	0	0	0	0	0	0	0	0	0	0	0	0	0	0	0	0	0	0	0	0	0	0	0	0	0	0	0	0	0	0	0	0	0	0	0	0	0	0	0	0	0	0	0	0
AC004232.2	0.95553599840803	1.04446406651325	1.75407508958804	1.95326523901484	1.92542982124374	0.91861521548657	2.60437976167472	1.53898505672629	0.830255324167683	1.02757872747428	1.84887828424195	1.1991226420136	0.886979282829996	1.97881797806019	0.849679069698177	0.91937822324758	1.08725915227795	0.923187220710169	1.78872746673981	1.5302705476462	2.26702634539381	0.946206829037528	1.05803936068321	0.768501947434259	1.73100941242073	1.86647282971585	1.50705883666034	1.8292406992993	2.53393705500093	1.54052329643822	0.552180304176821	1.89359519787835	1.60169651648096	0.955312803444706	1.62321136803775	1.53236683556796	2.0597013721463	2.03287665631421	1.69041709553247	1.54725238901216	0.993565680064527	3.04041905085248	0.171463056002581	1.26387573257786	0.589475877911847	1.03428615771194	1.91215163716285
AC004233.1	0.76145549282272	0	0.211136826982275	1.79925312356064	0.3489122409942	0.410883777195581	0.791855736842928	1.78060406808063	0.675454647744378	0.835681584121711	1.27685394524617	0.729705025748386	0.143785224708602	0.579083578962089	0.977902666935008	0.759326304678515	1.09288396567848	0.375956902184227	0	1.99037403605584	0.160403925860014	1.92641698037124	0.159370846660203	0.429856951133652	0.601125980601828	0.264956717964822	0	0.197865391353738	0.255682002812213	0.838669450993192	0.852238600297369	1.30591217015662	0.991608008393158	0.405229979762559	1.4311950348899	0.999061943321964	1.09098888841477	0.204891924837234	0.657182660128423	0.871922482149997	0.800496147596486	0.32146635859253	1.06322680199698	0	0	0.202637126189838	1.849358808852
AC004233.2	1.41429792853919	0.121545949846959	0.234133395612482	3.11501659124533	0.432424976804764	0.506906554580693	1.62161821345739	3.09389816258555	1.00093744713925	1.828347238768	2.42706975521079	1.40059257608819	1.63607933827742	1.96617202897858	1.54823931957526	1.17235949784814	1.30649557225964	0.192320435034499	0.260025655961456	3.3909152664385	0.29325275642788	2.38346929546113	0.0786098346963665	0.735695463590769	1.29566425776097	0.330673122709157	0.0597705810902546	0.276556218386062	0.319386714544103	1.49564400231835	0.825052902335867	2.83590386829998	1.65873704223494	0.107955630087393	2.44551483830211	1.3595211704276	2.60918760487043	0	0.959473426489547	1.25821738953602	1.35507266245418	0.703012079250873	2.23468524785663	0.221072782515063	1.21561647707721	1.05942450316481	3.00106359544003
AC004233.3	0.591487938397943	1.52250777636681	0.689656993994882	1.21940088215824	0.615227943578826	0.400865777566253	1.04697990814441	1.84458651552164	0.626766188378241	0.795351365166559	1.51424852992186	1.3423840695648	0.205142240625298	0.598746316154256	0.683382058486701	0.418675712942892	0.959028218943694	0.604830437099103	0.754374452712511	2.8665717386114	1.34658819292364	1.35377494493222	1.68432504047893	1.17970212305384	0.359071312288344	0.835115615258218	1.11083092416134	1.74743036833646	1.66352679508257	1.10400111032121	0.984334144840488	0.710260929878105	0.214249170254514	0.773405627282535	0.368489000645104	0.843421123439057	0.832363460948302	1.2904244038653	0.356594581996132	0.931834314665405	1.22088711146002	0.628446998324736	0.709731759420691	0.704960470639681	2.13382652729883	0.731009412420729	1.9672424007881
AC004233.4	0	0	0.0619835161089573	0.88494951674501	0.156267163051804	0	0.384933946575176	0.953004431315924	0	0.554637963864358	0.5245652210772	0.150689643247321	0.232906301006831	0.305678743242287	0.158078456498626	0	0	0	0	0.679513879286544	0.135272179476252	0.416515504347493	0	0.195599575449904	0.148088082645336	0	0	0	0	0	0.153416242255248	0.542109438331943	0	0	0.115699153431586	0	0.320426911293992	0	0.056860943046751	0.333767191658224	0.131457785479088	0.07340895518534	0.629286669533358	0	0	0.0882773096804519	1.06253621989539
AC004241.1	0.224287289892001	0.709467101388172	0.526068811667588	0.339935493391058	0.303576199696641	0.599413017950984	0.174150712212013	0.801075859167457	0.663025756497975	0.65608444004934	0.702480242783475	0.673918183029375	0.446467986097326	0.220949004466779	0.26435627052581	0.270588741972067	0.590817563312947	0.491083453718256	0.424277164176305	0.201508403972225	0.669843154312453	0.851439234673589	0.724301014322585	0.61635769699669	0.176195094863408	0.630312271117881	0.510253052854792	0.219214995795424	0.129348967210841	0.301119353150762	0.361431504133141	0.134089480920423	0.385817544851695	0.556601081653847	0.263755573077448	0.302406794557726	0.384602457650755	0.570948605173327	0.477159211186641	0.307428525192247	0.3919876262198	0.362554049350754	0.355918371512278	0.398897571202473	0.721416409989807	0.214124805352847	0.50741409901544
AC004241.2	0.708937639626444	0.81056649372516	1.65923957221832	1.41337744526771	1.45843450302034	1.03752279445188	0.716947009477686	1.57686070222419	1.55679724659274	2.27435112794282	2.02747257020065	1.34050530067398	0.78014208983847	1.04460395064977	0.250597823048234	0.396378726979646	1.47155166563934	0.217975140922887	1.99410900664079	0.609187604870425	1.62919339686218	1.49901669699333	1.18878069779214	0.963991921569914	0.695370291642705	1.19440229193857	0.976876828577374	0	0.528671328925277	1.56696124231449	0.795018812859228	0.291603558030565	0.537246360979073	0.28936234047694	0.751378022449154	0.320426911293992	0.793354900511832	1.1037326145235	1.75296262523898	0.64929354696714	0.554539737818984	1.48264180030858	1.13336624310422	0.870660626679281	0.675183625787811	0.141825129700028	2.01088723140922
AC004241.3	1.72957452219412	1.44705015545719	1.31208426151475	1.99149917092633	1.35326682449854	1.73326755935476	1.88861662706815	1.66339016545189	1.26567692517217	1.12862334841912	1.9659504735585	2.2841587458694	1.44620328598083	2.364236231174	2.59688744920086	1.18091166336857	1.79680538088048	1.56584085376054	0.428999925763004	1.23486915170538	1.33411056784475	1.67631254820553	0.971957335415008	1.15361080228443	1.74652775711819	0.559932263533872	1.52145282582243	1.62030488151335	1.74708658302782	1.33176253339928	1.3664760935101	1.44969342303591	1.6165929509786	0.817868801727987	1.5827486706213	2.51045562166176	2.23502238700711	1.84867801840773	1.49036474998591	1.7826182437361	1.38416035390382	1.50324695414937	2.23756371831768	1.08277070363544	1.13474665536849	1.42502954752629	1.28024369586602
AC004241.4	0.24938465863022	0.583133928662418	0.227864272546507	0.350270924228404	0.880881397237651	1.3164354110105	0.648097244201634	2.11216632023103	0.531768206911696	0.912573225674848	1.76506791656438	1.07573798239408	0.227248183780733	0.427284346173682	0.104605043229311	0.625925048499654	0.525367331065692	0.294194309759318	0.468426918823479	0.241474125701441	2.04547791934563	1.90746755824004	0.0886843715333915	0.249020510285965	0.275483892667288	0.196481148982308	0.6992851001996	0.309641873422161	0.987393635596662	0.951363988152844	0.662570115828146	0.340733160587732	0.562669826102702	0.234010733108401	1.26825471924514	0.135666196969044	0.929185014283923	0.114766792665514	0.364124146720622	0.154064673674717	0.319386714544103	0.716947009477686	0.0829750272577682	0.190045886894439	0.479541007366316	0.113567157047078	1.85383600403792
AC004241.5	0.364908555088715	0.790104741346454	1.15490719904767	1.2220007795287	0.851199338593294	0.796182410720005	0.872080136509337	1.25682951541178	1.10393399105623	1.74532339638086	1.43903796284271	0.900335508640983	0.3919876262198	0.558953302350289	0.185993370069966	0.426640477504461	1.08787013294106	0.39011735366633	1.14659005827019	0.335711910320462	1.19225730154037	0.844064214792387	0.266756562304665	0.621805734747165	0.453227825876447	1.31365218752913	0.691176796812124	0.101650076094435	0.153675649797238	0.997689839312799	0.519340607655982	0.266876472128188	0.218719181703117	0.529071299829111	0.200002066021868	0.444455046113936	0.881351381509661	0.733874918575053	0.838508102780656	0.471551665639338	0.406971970816723	1.21256933885081	0.463517834128697	0.254835882785763	0.239275825882558	0.129217063664154	1.47969620539866
AC004253.1	3.16017800298875	2.14714385719302	3.32681055996557	2.76600142515282	3.23375004065402	2.5670586262992	3.29064556869481	2.80471443623081	2.79734507084351	3.09462456537788	2.82081207722872	2.25480565503361	2.25863952113709	2.85628856725553	3.90483088107087	2.35710153194251	2.00895293942694	3.02165738827403	3.05951103042944	3.06167252715243	2.6495004987031	2.16668331331594	2.83025532416768	2.57857648476804	3.79491487454078	2.30325470776419	2.34315195221274	2.33030024064472	3.0582298966508	2.87574075204134	1.74027998267288	3.87343919073285	2.89357578372252	3.15049468884858	3.38551386898062	1.89328454003027	2.71336589258536	2.5001136774403	3.04421923663312	3.05382381708638	3.25243079804658	3.59915113613059	2.2220007795287	2.79135566923276	2.72478122146674	1.82256700712611	2.87282875953489
AC004253.2	0	0.35727047567956	0	0	0.504874589398464	0.418351887785521	0	0	0	0	0.15665548884686	0	0	0	0	0	0.319502329004307	0.448583840463361	0	0	0	0	0	0	0	0	0	0	0.136191386287144	0	0	0	0.224287289892001	0	0	0.187767747046025	0	0	0	0	0.232292362089149	0	0	0.179383654356298	0	0.157690513582053	0.0928839656784844
AC004257.1	0	0.852478323642387	0.157431827004188	0.53047032539919	0	0.567642792203069	1.02275839757816	3.29482657095382	0.218843151201874	0.691712815782024	1.48974843312034	0.366252263699564	0	0.207767937572171	0	0	1.27566266897941	0.177216200836063	0.929639525720885	1.03752279445188	1.61584000316316	1.60852540589573	0	0	0.994724529499507	0.797096008254912	0	0.718350665450634	0.995158858165373	0.704163719453965	0	0.309641873422161	0.311619363406843	0	0	0	1.20520481278678	0.739675314503314	0.144699025154139	0	0	1.24476530756931	0.309409049240119	0.464040871889887	0	0	0.13119435170845
AC004263.1	0.699018518626197	0.410449655461803	1.05914758103893	2.30719534351388	1.0447438212244	1.52170407450228	1.5228592551917	0.914947150479577	0.618708512313787	1.07436842178155	1.05290273896431	0.558071668958873	1.02396499080005	1.91991208867731	0.320080262369761	0.568615876713782	0.90373244828493	0.513086431134161	1.84301904572377	0.895380183497831	0.962808111018122	0.442333123329751	0.143654634526038	0.765874164089725	1.75510121893164	0.785173874422659	1.13014013533645	1.12855736497376	1.75569945750938	2.52506659207821	1.42492208821069	0.833821137790582	0.669843154312453	1.20714320494175	0.237563718317676	0.217602976586788	1.0474685905079	0.917851803975006	0.930169608150081	0.763751492016703	0.49497875319664	0.879313676310888	2.64993729934666	0.889551418704019	0	0.420293749346622	1.63282657003434
AC004263.2	1.05595915022828	0.997834332781886	2.45578091970519	3.57402882640767	1.46341320381782	2.86385917928788	2.7183725867428	1.19811692915246	1.33662616576354	2.41186007373782	2.68822512732724	1.06350294230616	1.1327084394083	3.60116164570521	0.976436960173879	1.38570712465793	1.60975496217244	0.469990138221073	2.69708432765871	1.77382757898069	1.06715682030961	0.666029381213045	0.56900492681818	2.01916814307028	3.38239058287347	2.13451667836177	1.17478989304781	1.76383645889095	2.81516551408758	3.80335104500549	2.33990699711846	1.78864395327867	0.675093273820292	3.1585955515009	1.0775164697021	0.384491944414584	1.44556780748101	1.50365403514555	2.09068409010925	2.68320237296637	0.642378113148399	1.85427498016816	3.58089317602955	1.21375164631101	0.712727828869701	1.21840921134314	2.95986287042251
AC004264.1	0.438186375691362	0.507515586479229	0	0.0549179191289579	0.0973411087967018	0.418351887785521	0.31034012061215	0.682483407005739	0.156137697888986	0.0606008295541171	0.15665548884686	0	0	0	1.37350901551801	0.160791139919387	0	0.125915549474723	0.124592825405823	0.102187793223615	0	0.268194822828425	0.533264313071792	0.484086559411609	0	0.0724488500696924	0	0.153935010704163	0.199750856715837	0.0771062441059786	0.269631650940439	0	0	0	0.106214296090968	0.0969364825029574	0	0.369717729413565	0	0.0561673063004266	0	0	0.222680931494572	0	0.415434185873181	0.0810668804918885	0.948825083181327
AC004264.2	0.532167320280557	1.86139961115744	0.45185729447654	1.01984422012829	2.01728056767068	0.65681667964932	0.561106140767789	2.46970367476986	0.956428433123361	1.32808965331309	1.46283760142902	1.09024371217442	0.197488002405981	0.555030801182208	0.133563525741106	0.875937296466376	0.796182410720005	1.18345475417494	3.23101760471902	2.07830240953466	1.10601323762212	2.3790663992809	1.12802938874064	1.1669724724107	0.747172537035463	2.51225217454896	1.54493044118034	0.782660175841168	0.980390956061472	1.85159914323515	1.08915913191124	0.754631000244242	0.42867840994823	1.01556893165097	2.0265522131407	0.36289064266586	0.604545816368711	1.23988680079572	1.68782215864321	0.466131128762188	0.814591437663198	0.922654566083151	0.9939279205166	1.8487581280774	0.975336702062573	0.337996463515016	1.61612240464668
AC004381.1	1.00252250976871	1.53963032468467	0.447949409916247	2.45201549917825	0.10969486482593	1.87318323490128	0.625644559524164	0.296428039234348	1.42266359165502	1.40631897063619	1.62096169693143	1.85702551518257	1.06274342923735	1.83454942427816	1.42196381604921	1.04725917547801	1.26417608755175	1.16195215892674	0.49364733397521	0.221691513510904	1.27852008117665	1.10782175591285	1.59607642371051	0.92744139273013	2.29780769582094	0.661840791305371	0.689120210518187	2.66609757278732	2.56735073881817	0.581688680228645	1.25996541691508	0.812046349720884	1.79622395043412	0.643209717575819	1.2528394913843	0.557581639729309	0.270349528733103	0.338338834684812	1.58448152220665	3.08048712193704	0.579276710828628	1.5047220765762	0.811471030529836	1.48367391871065	0.811388823342094	1.50029217673417	0.537047519404657
AC004381.2	1.31208426151475	0	0.742006210866736	0	1.60530468023834	0.767993717611875	0.416083074208358	1.17881023348325	1.28279561601795	1.48217710601943	0	0	0.740279982672883	0.537643961929885	0	0.989284359747671	0	0.817295800200625	1.0913274776911	2.2274946508593	0.809496764000886	2.1422827234548	0	0.637285643897247	0.499271883169088	0	0.646715661077354	1.5268200197246	0.499475999615508	0	1.4424923758411	1.78366618090783	1.93035887611242	0	2.06825806174729	0.660928616868756	0.465399883296605	0	2.48959431275617	1.2191530283517	0.449006639218204	0.484808396765306	0	1.68378626910085	0	1.77125175187814	2.44445504611394
AC004381.3	1.51359180649957	2.40097504367309	1.9666519490314	4.00473508091527	0.663572335417523	2.35614381022528	1.54186171858325	1.42572783804503	2.60594466129071	2.80217253299368	3.5430627624444	3.31388432800847	0.781485615961656	3.41735296907403	1.36971772941357	1.63816653749823	3.36878231509283	1.94856347149001	1.51546015756005	0.6712027765419	2.28495824438855	1.7038980379135	3.53358826501214	1.53883610774147	3.98266508182748	1.91353092345758	0.948526094518345	4.08218311197836	4.45154742667297	1.10272531001109	1.23315180343929	2.11869195279181	2.05845504308357	1.12895322038601	1.8490785222804	1.62143066779045	1.9877938031703	1.41964675253143	3.36223140705021	5.36230856720829	0.724650271732967	3.37357861510511	1.31927109081806	2.03008883894259	1.17804531761278	2.29248729162076	1.66161280176004
AC004381.4	0.149779630575903	1.53893540877333	0.290660311811355	2.50675425642538	0.202511756210103	1.41088377719558	0.401084301505006	0.283921772307618	1.28959842214019	1.66434630125003	1.70611055719647	2.27893631467923	0.0697021666300674	1.84715508889374	0.667665090051406	0.485117645105075	1.4632562441222	1.45549162062847	0.353887836284907	0.0947765568955973	0.530170648394639	0.249627373139691	2.71562984053666	0.863383460980355	2.3293819662963	0.736648166338869	0.322274300154205	2.84309947023202	2.88322978903273	0.225521734256603	0.17210342844014	0.907044474872798	0.989139007368233	0.298189070141322	1.0913274776911	0.118625513544246	0.535356258603784	0.28226186658765	2.18301003676225	3.97215039282516	0.0382956981815445	1.784545860262	0.269870983230452	0.315913965436742	0	0.945382966824365	0.431034530351614
AC004383.1	0.314754522281121	0.471031344271527	0	0.889084098598149	1.76468585252213	1.5101517577843	0.910041844653247	0.50131174924366	0.95769177138088	1.12379860846262	0.395172505995779	0.50131174924366	1.21567859660793	0.672470602282424	0	0.720453592089683	0.422771219320474	0.322505057518883	1.08065766334523	1.49369856513378	1.57492497800934	0.881116408511902	0.576763977673125	0.449006639218204	0.18383583144968	0	0.45617532497867	0.388685507495314	0.49364733397521	0.380286156123079	0.358846330605099	0.654068862729081	0	1.24159615530954	2.12419577158719	0.466757615726172	0.322274300154205	0.214746522682395	1.49615552375361	0.628260338337299	0.16349873228288	0.336397656213539	0.544485386236091	0.447526301168911	0.384712962422046	0.709025896748234	0.865206196587173
AC004386.1	0	0.81056649372516	0	0	0	0	0	0.345282817593508	0	0	0	0	0	0	0	0	0	0	0	0	0	0	0	0	0	0	0	0	0	0	0	0	0.537246360979073	0.736561582990553	0	0	0	0	0	0	0	0	0	0	0	0	0
AC004386.2	0	0	0	0	0	0	0	0	0	0	0	0	0	0	0	0	0	0	0	0.389787053735658	0	0	0	0	0	0	0	0	0	0	0	0	0	0	0	0	0	0.578600636152743	0	0	0	0	0	0	0	0	0.356932568419345
AC004386.3	0	0	0	0	0	0	0	0	0	0	0	0	0	0	0	0	0	0	0	0	0	0	0	0	0	0	0	0	0	0	0	0	0	0	0	0	0	0	0	0	0	0	0	0	0	0	0
AC004386.4	0	0	0	0	0	0	0	0	0	0	0	0	0	0	0	0	0	0	0	0	0	0	0	0	0	0	0.449429314103199	0	0	0	0	0	0	0	0	0	0	0	0	0	0	0	0	0	0	0	0
AC004386.5	0	0	0	0	0	0	0	0	0	0	0	0	0	0	0	0	0	0	0	0	0	0	0	0	0	0	0	0	0	0	0	0	0	0	0	0	0	0	0	0	0	0	0	0	0	0	0
AC004386.6	0	0	0	0	0	0	0	0	0	0	0	0	0	0	0	0	0	0	0	0	0	0	0	0	0	0	0	0	0	0	0	0	0	0	0	0	0	0	0	0	0	0	0	0	0	0	0
AC004408.1	0	0.256648389880677	0.078336571121179	0.147176426980946	0.569296645561645	0	0.0777898886436676	0.432104223468677	0.307545101899586	0.307894775512501	0.562474458096325	0	0	0	0	0	0	0.250355271763048	1.42605001201709	0.139862368015641	0.169668499523086	0.510556895400242	0	0.127104965139401	0.0957219222733256	0.651223942989878	0	0	0.34981817197586	0.296428039234348	0.19206788447965	0.23094077612394	0	0.426640477504461	0.398021950181199	0	0.324810603420484	0.404685175919036	0.689120210518187	0	0.312781327903362	0.261470639012782	0	0.242937800200565	0	0	0.591104905064779
AC004408.2	0.0713508041288431	0.164142648848306	0.0328061450832415	0	0.150299708101682	0	0	0.061015774681628	0.0233263318600275	0.102456576650734	0.0916659875218129	0.0409625477784978	0.126708602196968	0.065296567127781	0	0	0.0501882233114782	0.334225008414431	0.458277000695805	0	0.359746046905471	0.196607044094818	0.0364681670692917	0.0799753767205959	0.0201999229434977	0.234623941363856	0.389126226924704	0.174662079533588	0.0203421795171858	0.0663992289113826	0	0.390007262091559	0.365692537197533	0.0989584800881688	0.205392512989685	0	0	0.6641187073388	0.0301241614551288	0	0.350270924228404	0	0.0340748202705723	0.381615624846454	0.0889556823082184	0	0.204140716780225
AC004415.1	0	0	0	0	0	0.802069108804548	0.190930859562615	0	0	0	0	0.12313642685606	0	0	0	0	0.524464925964998	0.215616477077212	0.110630508096434	0	0	0.239520246898117	0	0	0	0	0.163112244347124	0	0	0	0	0.102725310011088	0.200002066021868	0	0	0	0	0	0.0909888884147723	0	0.107420058836365	0	0	0.159629185821228	0	0	0
AC004448.1	0	0	0	0	0	0.45301705961736	0	0	0	0	0	0	0	0	0	0	0	0.263034405833794	0	0	0	0	0.177343788281726	0	0	0	0	0	0	0	0	0	0.317188277596502	0	0	0	0	0	0	0	0	0	0	0	0	0	0
AC004448.2	0	0.0651586751285468	0.00949050294745243	0.0629506088228079	0.00820001383213612	0.413052428548527	0.0281447677133787	0.0353423807921971	0.0134979917489773	0.0102069428692571	0.0268708647247452	0.0119249484797086	0	0	0.0248869993131795	0.0139267060429217	0.11290026153255	0.0321008431670241	0.0524158941511385	0.00863030514344005	0.0211954245144897	0	0	0.0464212112487103	0	0.0122110839508744	0.0159256899902542	0	0.034779158048019	0.0257375614136083	0.0241778143011653	0.0486547018403464	0.169027045134817	0.113167056732735	0.0533894195446349	0.0325240656921994	0.0214797274104514	0.0137838154330997	0.0514417113826102	0.0280032784727525	0.0706641007787897	0	0	0.0764222754586024	0	0.0136409106693863	0.0388575500203621
AC004448.3	0	0	0	0	0	0	0	0	0	0	0	0	0	0	0	0	0	0	0	0	0	0	0	0	0	0	0	0	0	0	0	0	0	0	0	0	0	0	0	0	0	0	0	0	0	0	0
AC004448.4	0	0	0	0.566474223763164	0	0	0	0	0	0	0	0	0	0	0	0	1.34352152777083	0	0	0	0	0	0	0	0	0	0	1.26092893995688	0	0	0	0	0	0	0	0.897240425574799	0	0	0	0	0	0	0	0	1.25096157353322	0	0
AC004448.5	0	0	0	0	0.15146919750308	0.736734744491197	0	0.213876043382942	0	0	0	0.110897723329813	0	0	0	0	0	0.1947174628936	0	0	0	0	0	0.275722256160748	0.108892401632409	0.315798063043357	0	0	0	0	0	0	0.485220713155906	0.259182080338187	0	0	0	0.127765328148545	0.0818849667292274	0	0	0	0	0	0	0	0
AC004449.1	1.2025744425618	2.42774024601659	0	0.889785022003553	1.30597052098439	0.206893236121771	0.197488002405981	2.31460952634728	0.505077914751614	0.394843361530861	0.395611248503802	0.719840555064268	0.197991165735134	0	1.11569915343159	0	0	0	0.869397666558453	0.742782340200019	1.72757198801982	2.88127306142925	0	0.165944087770598	0.539630324684666	0.731704603394735	0.319849116804756	0	1.06301966207355	1.26837450461891	1.0913274776911	0.205517632892707	0	0	0.642100805114698	0.711406800445847	0.664209749211855	0.892973815273334	0.266156863646618	0.662478970423251	1.02955889744912	0.336740406967293	0	0.78927018643171	0.267835392097615	0.277151610677493	0.383607533633851
AC004453.1	2.66730175943414	2.75334780613591	3.09029453187399	2.88982395220961	3.4666923693593	2.67827476983917	4.14219285042125	2.78364522962237	3.41642092132949	2.87739089360787	3.2282030092571	4.50332329058614	4.48471818684477	2.96982278967291	3.52695769878261	4.45117813556881	4.91578857281194	3.58514282633115	3.2761541896386	3.21570965537029	2.27956043985472	3.57680025013972	2.67712482569762	2.46628777600976	4.11034653767036	3.52563042626338	4.79364102205404	4.12340961359804	3.30202653370515	2.75858034582822	3.76555596231052	3.13771663341304	4.27278465936437	3.83704506124889	2.5259185231065	4.2780070568444	2.79479013867343	4.6946852208358	2.76642554763968	3.23679872808771	4.71893146718097	2.7582818542572	5.4656872025051	4.61887292602022	5.38934997822741	4.82331628303009	3.44532943085928
AC004453.2	0.258579224184294	0	0.254473107952733	0.280243695866017	0.270229907237998	0.668391476895822	0.102725310011088	2.59846049247013	0.396378726979646	0.591200672932376	1.66839147689582	1.01606836862765	0	0.0837920324938865	0.160016607845905	0.0614306004977481	0.185359134758002	0.265196826984414	0.396159489073155	0.217230716220669	1.54897907468448	2.04488367823976	0.260507477804755	0.197865391353738	0.369494402007409	0.130799110838194	0.201257456843241	0.0586628393785599	0.101650076094435	0.265916914366915	0	0.244643545739398	0.16877038350082	0	0.0791562066176435	0.415001431451972	0.712199562645971	0.255682002812213	0.131062616782468	0.23364268300881	0.254956787461375	0.144960004720858	0.0437644423101702	0.134352386623363	0.0579700686373299	0.060185765046563	0.118758388979835
AC004461.1	1.63115085772515	1.55483439589419	1.23118661322786	2.04652598339857	2.41508258279445	2.76538622599362	2.05384119026775	2.89830510949483	1.30094370390955	1.98542756507894	2.57819000761713	1.13211615953372	0.211759833012119	1.91368409612298	1.03203029400733	1.45512333788168	0.983166915779335	0.854713822769531	2.57901114784605	2.65120097726998	2.1279303716824	2.27008036641994	1.37072227514817	1.4340276746636	1.29994795406003	1.33399611819645	1.45064381506032	1.35185443913238	1.82203667202331	1.70959943647327	1.14724156435102	2.58942793749146	0.870660626679281	1.30328393726409	2.20598673590917	0.185232254230161	0.990737078671032	0.852558222573035	3.09502984051347	1.67427985137945	1.35010115878379	2.36252599636274	0.410123978412927	1.62592504849965	0.908121170406138	0.649753399404938	2.42921422983958
AC004461.2	1.78922844601072	1.33822471998901	1.82623322080227	1.73898395470051	2.12055101058253	2.99731047508807	1.63045206940681	2.1823109180257	1.84787667695857	1.87727308892558	2.66238781925968	2.22909566135538	1.37100119154167	1.99700329763511	1.67915352083809	1.96857003435501	1.73487216825608	1.7988385441041	2.1628223104337	2.25595386461028	2.10245657665073	2.47110940444095	1.90365533386949	2.12134701687844	2.06346842765787	1.71808758396052	1.79738657709496	1.2909551425076	1.61155012306924	1.71329989907902	1.5003941664158	2.57402882640767	1.54230758351024	2.18925527373724	2.27920382995959	1.02233230009806	1.08814159686902	0.808096688783534	2.33379580946216	2.07761900787773	1.91249658238103	1.70845212892326	1.21412480535285	1.36216125787067	0.823667849811294	0.7530054281952	2.14296884206541
AC004464.1	0.117960952732417	0.182565182221083	0	0	0	0.788017448177458	0	0	0	0	0	0	0	0	0	0	0.162210036314307	0.0618453070710695	0	0	0	0	0.118891252178427	0	0	0	0	0	0	0	0	0	0.215989154146721	0	0	0.093154487907083	0	0	0.0501882233114782	0.0539454249627852	0	0.0647449200353551	0	0	0	0	0
AC004466.1	0.47653722581771	0.141825129700028	0.960956460173687	0.650672664786422	0.759581973233555	0.245495662819921	1.08229383595143	1.26795521229127	0.741833680964487	1.17772648293207	0.978049155744687	0.199373960721821	0.772139031221353	1.37233924013553	0.209141397838592	0.176322772640463	0.448372394612054	0.0475383887633606	0.613908778796663	0.74416109557041	0.338909272808921	0.744849979451657	0.259784684682978	0.197362184149163	1.03899797879751	0.781485615961656	0.320542442428459	0.319964694216466	1.29619307261479	1.06308871201928	0.380951043625847	0.546462358167092	0.168256923208582	0.241962182215193	0.357157848719754	0.140386032283056	1.00338635593447	0.280600048848165	0.624241296072524	1.0366088286051	0.254231207375223	0.767824267877021	0.166972472410695	0.256527626892209	0.316493337775315	0.277746757355166	1.08651204657428
AC004466.2	2.1417597473139	1.44879525532905	2.95387981353505	2.52897131749837	3.50695731705993	2.36204901208824	3.26551190944004	3.25280922177379	3.09820056305425	3.63529005427958	2.89578731646331	2.09010818422309	0.99102744700066	3.34272540120067	2.4776514261651	1.58265234003396	1.9488998206663	2.81416073038394	2.91119302303245	3.42976323877671	3.24066541873663	3.01301553583926	1.90785207184596	2.0599781880038	3.6256796236285	2.7274412913634	3.74329952788826	2.10128027927665	3.37424660035817	3.23952024689812	2.48184140036558	2.0071955014042	1.19792827991507	2.70955532612698	3.32989856753393	1.83491342970104	2.89694992081678	1.52992086999742	2.86574069305796	2.92639800291038	2.49528582937096	2.53099461041718	2.11706330977396	2.50710959378177	2.49095514002218	1.83883078116288	3.73568463380714
AC004466.3	0.928351371235498	0.689746438493556	0.816067172902176	0.969601794236153	1.84370251117971	0.984334144840488	1.48702321312912	1.42545930476536	1.11343380260405	1.58371162289366	1.1161651079555	0.597507337678005	0	2.25438239998924	1.85682637718608	0.824890023979398	1.05755424645809	0.790188170292025	1.24920259594736	1.52064853588333	0.726569677609916	0.801324235692284	0.83220140590282	0.568713149076081	2.35078010073486	0.866551957374767	0.915100172864202	1.56764279220307	2.55954075877139	2.40860317934337	1.69679508779914	1.02311338270356	0.315682151337925	1.05900910004046	1.35388783628491	0.382169208768249	1.25767446735077	0.594261892919768	1.15801380658977	0.944333734021108	0.817541400151434	1.74966297821379	0.447843644362085	0.566766454622181	0.216361734971127	1.2288494676618	2.33873816505317
AC004467.1	0	0	0	0	0	1.27285929168711	1.95869422309988	0	0	0	0	0.165172317937167	0	0	0.327917257418648	0	0.921893289594119	0.286171451107019	0	0.122208861700229	0	0	0	0	0.308127844178741	0	0	0	0.162338957724597	0.338110596266224	0	0.13815914522947	0.490262048790572	0.377179289736639	0	0	0	0	0.340049472853166	2.29836505506124	0	0	0	0	0	0.187767747046025	0
AC004470.1	0	0	0	0.111832587077983	0.2841587458694	0.764855671254704	0.115166449634935	0	1.20589292750767	0.2368293354864	0	0	0	0	0	0	0	0.130667339815507	0	0	0.247562997071354	0	0.456070160781307	0.186627326682922	0	0	0	0.303342394487331	0	0	0	0	0.232415170775402	1.84036251865844	0	0	0	0	0	0	0	0	0	0	0	0.16349873228288	0.186627326682922
AC004470.2	0	0.135272179476252	0	0.0761485971800829	0.034779158048019	0.43616183931445	0.0786098346963665	0	0.0565835283663675	0.124460486274336	0.0567222423745402	0.0500488796072223	0	0.0535284409892994	0.103262626606085	0	0.230694897121916	0.131852845964662	0.0882773096804519	0.0366088286051014	0.0881415968690176	0	0	0	0	0	0	0	0.352758525040637	0	0	0	0.497535726396004	0.231063699912273	0	0.0684644509669057	0	0	0.107420058836365	0	0.0434844976035795	0	0.0818849667292274	0	0.108089491840297	0	0.0330881693321878
AC004471.1	3.00363821366405	4.41420320002046	3.28206907519813	3.69500273311956	2.53868714337703	2.72724522417595	3.7070056630126	3.60992039936555	1.70544715761661	2.73984810269933	3.92241671032969	2.80384697272215	0	3.47225380194456	1.90665974593351	1.62784026504398	2.43199728984072	2.38664542703028	3.01340866023353	3.01153141952113	3.12755074332373	2.68580562515427	2.49485078549763	2.60331181060005	3.63308241032793	2.40135740989028	1.72600284615475	2.07888304652199	2.90369389159245	3.03344062213263	2.07888304652199	3.65128135569024	2.22385498470325	2.29172142045789	2.24902051028597	2.26119981490928	3.4019171205031	3.05864552416374	3.1018517435049	3.64270157183323	1.90365533386949	3.81135799443898	2.17909697240912	2.14769744361387	1.64367151298992	1.60814686996942	2.87695889606957
AC004471.2	0.0655723115936221	2.181865847826	0.349704961708537	0.314870508536833	0.126312130328704	0.234378689337615	0.0880058712900202	0.94508326388049	0.0426443374084937	0.0942360698457656	0.275603079336849	0.144960004720858	0	0.772645803092692	0.289834465177509	0	0.0908534304511135	0.0673633671196102	0.278341658621642	0.0545012161825606	0.772645803092692	0.342327173106647	0.248048998437206	0.393526032228356	0.627513456787769	0.216485907200054	0	0.557973676427615	0.553163870509496	0.852718007160737	0.281668579972845	0.285698125958125	0.121943733510401	0.0909888884147723	0	0.196355242882748	0.162725652846203	0.893595197878348	0.207268173112028	0.297719672043513	0.126444299724691	0.233151803439294	0	0.142870845096642	0	0	0.0972062459743658
AC004477.1	0	0	0	0	0	0	0	0	0	0	0	0	0	0	0	0	0	0	0	0	0	0	0	0	0	0	0	0	0	0	0	0	0	0	0	0	0	0	0	0	0	0	0	0	0	0	0
AC004477.2	2.19594597215668	0.812621439577092	1.09565441671493	1.78730708000927	1.87896070420414	2.65976475738022	2.1695402314598	2.30293314417412	1.25368678273227	0.944258759613354	2.00367418975075	1.72530490157444	0.812046349720884	2.23517560603474	1.99913412318644	1.18205660901025	1.58573173296593	1.53704751940466	1.43253187873812	1.87530826003134	1.43114153536119	2.05706896905575	0.679694024762321	0.701327257412941	1.97438246582073	0.272381578093046	1.24251104851091	3.12523780488702	2.86040666231038	1.50913841571771	1.41126352658338	1.74854710515316	1.3052701552402	0.876251711862823	2.29525282326769	1.26507677746981	2.12812839900347	1.01578299724093	1.83862911563173	1.72198504595659	0.912189968482442	2.61936605474704	1.64772895138174	0.776188230579445	0.535157156334507	0.829606046460555	1.45617532497867
AC004485.1	0	0.277032551874793	0.0848806535912965	0	0.0739572999433244	0.325846898238815	0	0	0	0	0	0	0	0	0	0	0.246955265042952	0.270349528733103	0	0	0.346304516134695	0	0	0	0	0	0	1.68014429006384	1.75988019596074	0	0	0	0.17210342844014	0	0	0	0	0.121678556588252	0.916553076587393	0	0.0919367382105852	0	0	0	0	0	0
AC004486.1	1.63983412546595	0.564524503835511	0.630778212742862	1.04033137087963	0.307894775512501	0.363563593797189	1.32152408371171	2.91217080294995	1.24086382278575	1.46215704784739	2.55731205268921	1.34823241923927	0.864096979630316	0.452279135134776	0	0	1.1808480286271	0.697240048182918	1.25277895152818	0.170053235302304	0.941557082717288	1.78089797722983	0.383828687162435	0	0.74364421670626	0.609849500034336	0.942983598187102	0	0.419431022431459	0.952408122326442	0.433173124044276	1.437014621985	0.653702091393461	0	1.02984155713672	0.306728867059771	1.80057897779837	0.261951978592154	0.586788758053994	0.745796658010383	0.200253231593687	0.406754336928712	0	0	0	0.988412025724788	0.747859984801589
AC004490.1	0.7827440363952	2.00557963969985	0.715190516850791	1.50766780429014	0.469573445304352	0.664755879833224	1.17165519758119	1.53620213683578	0.200629897983074	0.582941312501799	0.846633717408972	0.370052655715914	0.033229160785111	0.782995588813533	0.872237773642458	0.309525466027827	0.978488532949512	0.9939279205166	0.781737387878334	0.929942453814573	1.33032892730233	1.31092173523034	0.108089491840297	0.300065136778761	1.1870709306172	0.899639693651047	0.32780231537653	0.886511128675248	1.60335929188297	2.34318038446329	1.47933405068243	0.649937299346664	0.134352386623363	0.28226186658765	0.551294520789988	0.358733826605284	0.820567033484455	1.98713892570064	0.778545025802805	0.796846902661461	0.383054501449792	1.61579293087443	0.638305576807093	0.343350966200508	0.293723609904934	0.223422549934937	0.743730376044629
AC004491.1	0.335711910320462	1.41142624572647	0.641730978134747	0.238664592114617	1.05325038470225	2.19644967348753	0.541613956292217	1.21319172671244	0.567837461619218	0.874206785877799	0.704075164376696	0.375956902184227	0.139469495038796	0.712111499466276	0.343123519401852	0.430927517404869	0.606821211529305	1.98626529307027	2.00895293942694	0.565889584403189	0.685177683886078	0.862907585756396	1.95151319645176	1.6203987305972	0.682842934773069	0.584385307258411	0.752919821012805	0.853836004037922	1.31196805103172	0.945682607521406	0.760178357054385	1.50192314706644	0.969380764941608	0.836570515417152	0.367594721961029	0.160016607845905	0.253626278421377	0.427606172781899	1.8457108291176	0.323543009149889	0.452700852483844	0.111832587077983	0.233888060174277	0.560421495130302	0.129480858698878	0.0686020273786715	1.15023470866301
AC004492.1	4.1541376039748	4.90791454562829	3.49145549891358	3.64741813116786	2.86322485334597	4.02668499318745	3.31401489061501	3.80732400683264	3.67161041347634	3.11608191282709	3.27105210478116	3.76214680293269	3.43116828537353	4.30247991015553	4.51762215041507	3.23080247434165	4.36660897603129	4.47389079230572	2.7112966601234	2.86544377502178	4.35505151337456	4.47979966147908	3.53898505672629	2.66291185982073	4.14379338620254	4.7894893038312	3.60314561380262	5.01957738545187	4.5423385412362	3.28543181230316	3.51697326255215	4.48565867024349	4.80723641009744	4.28318097894557	3.72981376969321	3.83211024193959	3.45201549917825	3.69369881599726	2.8530774577922	3.79502920627923	3.05996088856869	4.3491316983629	4.52688260274341	2.67414423637292	2.52639438318488	3.04101513339092	2.9217219470096
AC004494.1	1.52772095337641	0.780226096886614	0.84799690655495	1.31579806304336	1.41164317603901	0.840684782588049	2.2481704732018	3.47126551211009	1.48377708995115	2.13822469099359	3.09092116102275	2.05043204241384	0.738292263429494	2.14130198762526	2.02786177535451	1.5440896665488	1.88658916491818	0.438505779782749	1.78555055173926	2.76807843501646	2.15704371014558	3.09080263043558	1.0238940426557	0.986956962524401	1.84490783739516	1.24433909619707	1.02609181434133	1.04166353172936	1.30047520135512	2.22397851369047	1.59258859309733	1.65731987887598	0.785006430708347	1.11623166060415	2.95535000500325	1.12227513613536	2.27596058027806	0.64625483919945	1.54567189445804	1.88362081628567	1.38951174601563	1.94508326388049	0.534460081926728	0.904117958545859	0.648833547906747	0.737513714145542	2.56320695174394
AC004494.2	0	0	0	0	0	0	0	0	0	0	0	0	0	0	0	0	0	0	0	0	0	0	0	0	0	0	0	0	0	0	0	0	0	0	0	0	0	0	0	0	0	0	0	0	0	0	0
AC004510.1	0	0	0	0	0	0	0	0	0	0	0	0	0	0	0	0	0	0	0	0	0	0	0	0	0	0	0	0	0	0	0	0	0	0	0	0	0	0	0	0	0	0	0	0	0	0	0
AC004510.2	0	0	0	0	0	0	0	0	0	0	0.105678077894537	0.0473987888754111	0.145742660277605	0	0	0	0	0	0	0	0	0	0	0	0	0	0	0	0.0465609057577412	0	0	0	0	0	0	0	0	0.0547790315196195	0	0	0	0	0	0.0619835161089573	0	0	0.0313951962755343
AC004522.1	0.640713464839609	0	0	0	0	0.613531652917927	0	0	0	0	0	0	0.59024270806259	0	0	0	0	0	0	0	0	0	0	0	0	0	0	0	0	0	0	0	0	0	0	0	0.364012053558615	0	0	0	0	0	0	0	0	0	0
AC004522.2	0	0	0	0	0	0.494057132313682	0	0.514400039036616	0	0	0	0.0856965806792463	0	0	0.174789893047815	0	0	0.221567788538409	0	0	0	0	0	0	0	0	0	0	0	0	0	0	0	0	0	0	0	0	0	0.194969550093418	0	0	0	0.214995134614923	0	0	0
AC004522.3	0.142217361803823	0	0	0	0.0576928671683459	0.258699815569903	0	0.234623941363856	0	0	0.181293412885475	0.0825663510714117	0	0.0882773096804519	0	0	0	0	0	0	0.275364696150436	0.162596765988487	0	0	0.157690513582053	0	0.10969486482593	0	0.0810668804918885	0.0896337361068956	0	0	0.372506408986169	0.195347598322219	0	0.112633416985245	0	0.0951817893426852	0	0	0.205392512989685	0	0	0.107420058836365	0	0	0
AC004522.4	0.112099579776235	0.328721595401828	0	0	0	0.385486258913337	0.0515809206306449	0.868844773650521	0	0	0.07340895518534	0.0647449200353551	0	0	0.13303737874735	0	0.293605910941713	0.11503324294624	0.113833828959277	0.0473987888754111	0	0.246104009883917	0.11290026153255	0	0.063502942306158	0.129217063664154	0	0	0.0636409926426959	0	0	0.0538064436957938	0.106482330469981	0.154583209053069	0.0970713705439032	0	0.169155358830894	0	0.093695380233557	0	0	0	0.105678077894537	0.0844725169369015	0	0	0
AC004522.5	0	0.422448312233464	0	0.35783347862949	0.916400208238547	0.593592805864596	0.255319440705788	2.54101915313356	0.187007566977033	0.209016591831257	0.353549135722044	0.631430278309166	0.368824212289153	0.408168370708106	1.01934608880481	1.14580786241265	0.37851162325373	0.471239495338241	0.149519521490029	0.180529812810721	0.725872007262818	2.79368783654075	0.282736320276342	0.716683671877085	0.924632007009697	1.45638563037859	1.92029330021101	0.861875983967079	0.378067648780034	0.180020521466313	0.169155358830894	0.265676925172169	0.593592805864596	0.808590988139976	1.64505601299147	0.506601942191015	0.287472295119067	1.60899843617667	0.618050670053344	0.469573445304352	0.79933602515761	0.230817841861083	0.138814468902282	0.485941983412419	0.182183769121468	0.764685852522133	0.680954413645759
AC004528.1	1.21337839072506	0.762306289002882	0.534559684608316	1.07334039743396	0.230203013366421	0.700439718141092	0.62760683812965	2.08641013854107	0.647452670054246	1.08168048865633	1.23253796900852	0.699906932374876	0	0.680144290063841	0.838588779142533	0.285698125958125	0.546561135685249	0.480575345696318	0.476122419880152	0.495081119183904	1.92166482829233	1.91968331339746	0.151599082269397	0.219834523885371	0.845349538150094	1.41006969175638	0.323658291026245	1.25960392980698	1.62517695668051	1.6037865531233	1.01321211142685	0.0727232310216205	0.14300150624249	0.206393168511604	0.648925559453121	0.427069755210786	1.39851455239658	0.785425003560933	0.399772661101706	0.478920048228657	0.148218272154145	0.870818418984031	0.271067049491041	0.219091058246197	0.186246986145312	0.363114994589318	0.656450606305339
AC004528.2	0	0	0	0	0	0	0	0	0	0	0	0	0	0	0	0	0	0	0	0	0	0	0	0	0	0	0	0	0	0	0	0	0	0	0	0	0	0	0	0	0	0	0	0	0	0	0
AC004540.1	0.533862321387458	0.0437644423101702	0.0500488796072223	0.0776531856501614	0.0274371827068511	0.60103086934881	0.737340646122196	0.550506700952861	0.358621313831518	0.395720913285953	1.2151194245173	0.988848258668964	0	0.286171451107019	1.18916037103638	0.661749599810705	0.783079429873612	0.208017754895892	0.00705194251649002	1.73863815051839	0.055889758196283	0.465817783231713	0.0958569239148305	0.0617070847915972	0.610322096442037	0	0.366923648978518	0.0525550094341053	0.0614306004977481	0.140647793154842	0.0791562066176435	0.0196307563355084	0.15146919750308	0.268314613175228	1.93274152742342	0.0326651122818301	0.0565835283663675	0.0454429707611671	0.578117531623938	0.530670075491706	0.412293771333417	0.293370484204753	0.874285490498035	0.0207688650945719	0.782492440107821	0.318692833148335	1.35845252821671
AC004540.2	0.321812674667221	0.260507477804755	0.0639170536923114	0.408711861029429	0.0140695825016559	2.78619904333318	1.28137184514778	0.438186375691362	0.367147374657944	0.340277404766254	0.175301033900244	0.360645202460216	0	0.496615738029689	0.876958896069571	1.05588975819628	2.09811632546681	2.3013827869214	0.0539454249627852	1.77416505150642	0.139469495038796	0.364796522858731	0.294782468698073	0.335711910320462	1.18148424977028	0	0.617016311498377	1.18154785645596	0.809743695116745	0.187894404790796	0.333996118196453	0.262914176237417	0.48820648807966	0.469573445304352	1.93357263826102	0.304511041809953	0.222557291348728	0.0695646950933593	0.863383460980355	0.223793216243033	0.970706433049383	0.516721188566064	1.37740143078579	0.0265876223480842	1.7840013601022	1.07457393877531	0.888772467742442
AC004542.1	0	0	0	0	0	0	0	0	0	0	0	0	0	0	0	0	0	0	0	0	0	0	0	0	0	0	0	0	0	0	0	0	0	0	0	0	0	0	0	0	0	0	0	0	0	0	0
AC004542.2	0	0	0	0	0	0	0	0	0	0	0	0	0	0	0	0	0	0	0	0	0	0	0	0	0	0	0	0	0	0	0	0	0	0	0	0	0	0	0	0	0	0	0	0	0	0	0
AC004542.3	0	0	0	0	0	0	0	0	0	0	0	0	0	0	0	0	0	0	0	0	0	0	0	0	0	0	0	0	0	0	0	0	0	0	0	0	0	0	0	0	0	0	0	0	0	0	0
AC004542.4	0	0	0	0	0	0	0	0	0	0	0	0	0	0	0	0	0	0	0	0	0	0	0	0	0	0	0	0	0	0	0	0	0	0	0	0	0	0	0	0	0	0	0	0	0	0	0
AC004542.5	0	0	0	0	0	0	0	0	0	0	0	0	0	0	0	0	0	0	0	0	0	0	0	0	0	0	0	0	0	0	0	0	0	0	0	0	0	0	0	0	0	0	0	0	0	0	0
AC004542.6	0	0	0	0	0	0	0	0	0	0	0	0	0	0	0	0	0	0	0	0	0	0	0	0	0	0	0	0	0	0	0	0	0	0	0	0	0	0	0	0	0	0	0	0	0	0	0
AC004543.1	0.966799584627204	0	0	1.54512819931654	0	0.445620774715193	0.680324356844016	0.519944414183025	0.167357927738514	0.127501219215837	1.74191994849469	1.84927873253078	0	0	0.296545508195117	0.816312982081965	1.04739878887541	0.135009441351161	0.133563525741106	0	0	0.910041844653247	0	0.36289064266586	0.278460609443402	0	0.196103397714807	0	0.146003451138925	0.161049224900557	0	0	0.24000896473507	0	0	0.534858451400718	0.371837617330421	0.170822399195175	1.45580721674484	0	1.82297482458724	0.945158195453514	0	0	0	0.169027045134817	0.280362489973778
AC004549.1	0.497740088609093	0.724650271732967	2.63944056321061	1.85187894057588	2.08481263883321	3.23198529462936	1.4669141949685	0.767400556446066	0.947778351658811	1.26008589249268	2.113967146433	1.63529005427958	0	0.460794976826321	0.317535622016354	2.1882743113212	1.28617145110702	1.64011186949059	1.52827124710328	1.01656763276741	1.41818994794577	0.96236393150695	2.3060580428012	1.1597583380563	1.90946591081778	0.563548654879954	1.17434249619912	0.334911461262063	0.156914314653239	0.819259430117637	0.966725768717807	1.29525282326769	1.24287684340153	2.75826053106734	0.916247323690013	0.403594950641665	0.612399683428007	0.34619102979907	1.90130136195475	1.76468585252213	1.33422500841443	1.07690108755726	0.255440304865444	0.691176796812124	1.19616636312849	0.740193617020435	2.03051265202529
AC004551.1	0.166715444966422	0.661840791305371	1.85247832364239	0.514198023347581	0.419538891513784	1.03224193113749	0.0775164697020952	1.94631913744168	0.559247060461913	0.724213686757358	0.560910560879889	0.354339313378527	0	0.533663012823089	0.197236354918707	0	0	0.959250839890188	1.2063931685116	1.77993205081457	1.24354722657759	2.17823658460481	0.318461465167583	1.71984055506427	0.563841478880328	0.582556003014061	0.128821280650134	1.16575118401426	1.32417694550338	1.28682201973057	0.360420466103209	0.299361897651559	0.158466295124796	0.228356954201048	0.707701472675701	0	0.24938465863022	0.215740713464018	0.687150293944771	0.468843942974637	0.785676088992904	0.337996463515016	0.299127408412377	0.242206148570875	0	0.639973004162091	0.7941870965668
AC004554.1	0.103531209877993	0	0.047957107396655	0.217354813682437	0.02091106558169	0.509239781959866	0.0708014676002111	0.0301241614551288	0.0675010485665715	0.0758748669751276	0.132511039799195	0.144960004720858	0	0.154842406869233	0	0	0.0731347046302154	0.320311370907041	0.0535284409892994	0.0437644423101702	0.249506020989147	0	0.378622595527227	0.2904244038653	0.142478790642247	0.061015774681628	0.0404015152842066	0.0665370023957913	0.169411951991355	0.127104965139401	0.119289768374751	0.144176924346527	0.190425227369271	0.39231742277876	0.045582760019635	0	0	0.0690146779151805	0.107286134952222	0	0.308244364393713	0	0.0496307677246004	0.115432826120347	0.302523777735644	0.0344974641994449	0.0972062459743658
AC004584.1	1.26993081009981	1.69398867721952	1.94534550736104	1.81668161734177	0.894061059259358	0.571919463245557	0.945233123134898	0.196355242882748	1.26615686364662	0.853596506202512	1.99497790377818	1.11536623660978	0.660015865325663	1.77500838761559	0.941406841109145	1.34158731488686	0.923187220710169	1.33141859783481	0.72438833660212	1.08093048767298	1.49738243573647	0.669843154312453	1.49108345371826	0.65681667964932	2.30319624698775	0.29077825132018	1.05422334733715	1.20307583534356	1.40419467649539	1.97698677472628	1.81835976482304	2.36935480482104	1.77930175020562	1.88514481070127	0.996244108115665	1.59024270806259	1.66630212817309	1.12617994882319	1.00848688896549	1.88768122934299	0.649477505531736	1.74411802940402	1.55124529465193	1.037663353205	0.40250390087259	1.11729608565724	0.97166310300877
AC004584.2	1.44265161077522	0.861081941874885	2.63703054796503	1.73422186622078	1.01020694286926	1.56286516765616	1.79854826758263	0.134352386623363	1.58125482322536	2.24503923411876	1.78387567702972	1.51338967759684	0.551983510418381	1.47441008359377	1.1585955515009	1.9461319519107	0.565694651955805	0.69421160776789	1.20783039595869	1.43664159159096	1.1510145087131	0	1.25441263661076	0.59912732633497	2.27276973243651	0.583326519110026	1.56846995587204	1.20658071417854	1.03878733050557	1.31492849816808	1.58029022917285	2.46688809960822	1.56286516765616	0.783582373940371	1.12703891221075	1.65727414074358	1.4669141949685	1.16632981792063	1.27863901728891	2.18237448827581	1.33508302345125	1.72839945867106	1.3872522388335	0.597125899367662	0.516822023445776	1.15723778162639	1.51903860960006
AC004584.3	0.649017565131599	0.649201558887861	2.65264710411362	2.03421571533791	1.60753153717801	1.05450121618256	0.0941009164388665	0.20526738223451	0.366140335770504	0.563060482763873	0.45122430212669	0.162081103382375	0	0.933874741715356	0.0506061736907874	0.162467867615304	0.170309668833176	1.35151526079747	0.416083074208358	0.556110552581463	0.415542354198697	0.186120183680639	0.707524790899608	0.888304895208487	2.5406968656683	0.604356038015255	0	0.155490197747562	0.222557291348728	0.353210355624001	0.4291070817805	0.937118364778296	0.294782468698073	1.11889125217843	0.141432790929296	0.0980152338689594	0.085968453862165	0.282854909322555	1.34408992074993	0.416515504347493	0.252657864194117	0.195221593252845	0.292781749227846	0.152507948364903	0.0531113364595625	0.133958010100549	0.22404027421793
AC004585.1	0	0	0.22391675051899	0.0651586751285468	0.543792805535877	1.03752279445188	0.19295161806985	0	0.459221756822848	0.328721595401828	0.140909506541662	0.23915359984437	0	0.215367972203479	0	0.675544977083599	0.102859657922056	0.574537521302063	0.215740713464018	0.924099885640742	0.852158683663038	0	0.512479746919632	0.776525151421912	0.0419438299701672	0.605494333852509	3.35015774948499	0.34300978255439	0.339821504923343	0.177471364444951	0.166715444966422	0.0701145026613282	0.322735777980096	0.28936234047694	0.934478758906883	0.0585243118408003	0.0762854428089158	0.503755787449499	0.840120773461532	0.387252238833504	0.502534285895496	0	0	0.740452698468719	0.675183625787811	1.74027998267288	0.330558400030802
AC004585.2	0	1.04292444517384	0.1764504391191	0	0.337425664282688	0.583711622893664	0	0	0.0862402758207441	0.157949153783694	0.0439043942956211	0.0387171075728536	0.119688174519196	0.0816123228578898	0.0802483300921203	0.0451633516032245	0.0932897300014767	2.26576692579859	1.03224193113749	0.136191386287144	0.829118896349261	0	0.519944414183025	1.30369308809378	0	0.662296662336715	0.820567033484455	0	0	0.0829750272577682	0	0.063502942306158	0	0.416515504347493	0	0.0531113364595625	0.102590949588091	0.359970888336751	0.187641078180683	0.0604624879861069	0.305095010666697	0.0367494764278683	0	0.715629840536663	0	0.208766947421413	0.0754641742625125
AC004590.1	0	0	0	0	0	0	0	0	0	0	0.123401335971914	0	0	0	0	0	0	0.0989584800881688	0	0	0	0	0	0	0	0	0	0	0	0	0	0	0	0	0	0	0	0	0	0	0	0	0	0	0	0	0
AC004593.1	0.0781999199213715	0.482538547845415	0.0180643893603616	0.150039692774153	0.0157829972409275	1.0768326955574	0.0180643893603616	0.250961573533219	0.0757379823940781	0.18243805572491	0.0510240030244669	0.0450235216984977	0.105141660323424	0.048096653272944	0.180529812810721	0.332507445958037	0	0.193077821546367	0.0986890440913283	0.0809304876729839	0.481298941547565	0.597698019021249	1.33164789732127	0.298189070141322	0.302289801893275	0	1.89557407066781	0.234869151705381	0.188907266642588	0.331819848022602	0.175173265663797	0.25906152925887	0.508530068653715	0.591679416935737	0.565694651955805	0.284987846937843	0.156396616597665	0	0.626205482953038	0.391657754252914	0	0.0426443374084937	0	0.0297002342154199	0.232292362089149	0.172487515510134	0.235604532763299
AC004593.2	0	0	0	0.00877370706601613	0	0.127765328148545	0.00906046815638359	0	0	0	0	0	0	0	0	0	0	0	0	0	0.0203421795171858	0	0.0596321598820996	0.044603950649768	0.033229160785111	0	0	0	0	0.0247451901971378	0.0231843692482634	0	0.0189189821630517	0.0278617753545096	0.034215715337913	0.0156402903768822	0	0	0.0248869993131795	0.00891709473605304	0	0	0	0	0.0976107966264223	0.0130691500195213	0.0150693217176482
AC004594.1	0	0.175173265663797	0	0	0	0.51075942155217	0	0	0	0	0	0	0	0	0.034779158048019	0.0385766514523231	0.0405417938628468	0.157173094033464	0.0149265442381028	0.0120680233090903	0.0295588974491164	0	0	0.0646069752973919	0.032383005311653	0	0	0.0367494764278683	0	0.0180643893603616	0	0	0.207268173112028	0.155749232677945	0.0250287944915224	0	0	0.0192037339730927	0	0	0.0287105859541401	0	0	0	0	0.0190613650934302	0
AC004596.1	1.70845212892326	2.60205298686309	2.57562697817732	2.42537873503381	2.14162897365166	2.1422827234548	2.55382739891468	2.36994102225427	1.5315187049757	2.12313642685606	2.18145244537579	1.8987501080693	2.16947609315135	2.11476679266551	2.12084956441415	1.21995839758492	1.0829069225989	2.44792296925461	1.94410879910795	2.40803246613065	1.46487733809154	2.44736760339177	1.98513606736801	1.63156996830952	2.0443241688122	1.51475349843975	1.69550392607345	1.51697326255215	1.72582839166185	2.5531638705095	2.45467601097654	2.04952622081772	1.96668885934676	2.18520053235457	1.77125175187814	1.17287150035228	1.87636959997278	2.40718957187911	1.91399039267484	2.43853239359868	1.95999266170872	2.30812784417874	1.64754476970897	2.09912685203688	1.7406685641404	1.30824436439371	2.33545467155309
AC004597.1	0	0	0	0	0	0.162210036314307	0	0	0	0	0	0	0.422878838957307	0	0	0	0	0	0.0892269420703955	0	0.172999472591762	0	0	0	0	0	0	0.399006986472397	0	0	0.195977458642588	0	0	0	0.405447843707535	0	0.0901759497902069	0	0	0	0	0	0	0	0	0	0
AC004623.1	0.17951105027151	0.143915803071445	0.0636409926426959	0.23094077612394	0.392647143964263	0.170694233687083	0.273814244587037	0.662934639875537	0.173767067736707	0.347552276990064	0.27988725484113	0.104739216216237	0.124063396027078	0.19055165203227	0.212133507533756	0.206643223983395	0.065296567127781	0	0.203514411130758	0.439782689475982	0.224163787341664	0.297250121171707	0.180911663368569	0.0353423807921971	0.102859657922056	0.157431827004188	0.138945497923841	0.0593552776164212	0.0777898886436676	0.218967110048957	0	0.228356954201048	0.12987646083313	0.127897364486064	0.424814620890374	0.037030730944967	0.22650852980868	0.0311128408502493	0.302991615612752	0.407407140125773	0.134615244425108	0.192446693735047	0	0.0695646950933593	0.11503324294624	0.17555653643184	0.23094077612394
AC004637.1	2.02470973574004	3.29223695539281	1.04299446361841	2.87211954740743	2.13527217947625	1.80471443623081	3.4175825116023	2.870029284821	1.43012466718795	2.74998470434613	2.41845983758099	1.11270013274936	0.481815573617863	2.04092748963867	1.63073162535153	0.829200099458554	2.83293051029928	1.94628170227837	2.44808160595612	1.79921167097567	1.3959950387767	2.47061495202074	0.668391476895822	0.523963345790669	1.30275771563804	2.3175066798419	0.2904244038653	1.76998326260455	3.45268767568247	3.19162581460002	1.51717489003452	2.27860928418007	0.352871495953414	2.34797740346997	0.811799812445773	0.849358808852	2.00054090922619	2.2488080479643	2.09605940269333	0.544089666548801	0.720453592089683	4.60295565115891	1.16156525639703	0.726133673181897	0	0.561399460895035	2.25598406831464
AC004672.1	1.42594262868687	0.566474223763164	1.98848474037619	2.14873891273752	1.85945278803719	1.60724744888548	1.58135124716878	2.42502954752629	1.48743489711005	2.05880135361619	2.75187072056361	2.00342233830215	0.126312130328704	0.944483671148752	0.853356968602125	1.09963185001446	1.18434377795291	0.803640356890666	1.72150390703571	1.90191916890299	1.59469185650949	1.87970576628229	0.990083536172477	1.1623389577246	1.46910452186831	1.25670876758438	0.739070392796514	1.27052894238072	1.7373406461222	2.17852343755603	1.37978728932844	2.18301003676225	1.30515339455375	1.09308686210536	1.85423507876617	1.3708338481764	2.20795530462032	0.462157047847395	1.83846776290785	1.15296216679069	0.97342759800431	2.05724230115271	1.40593791732632	0.726308090765485	0.508935661864395	0.525267091702033	1.80281359753229
AC004672.2	1.83883078116288	0.979586390883085	1.4756037446846	1.38322043336566	1.07778988864367	2.20360837431312	1.11229979187891	1.81155323303354	1.36804193059477	1.62199323166612	2.03354634118452	1.56188819528803	0	0.742092468081248	1.2144356975081	1.04250426312896	1.24586070184035	0.812949959455749	1.32019582126613	1.18269229751619	1.80372300677416	2.26744590772689	0.899948986189672	1.13422093976063	1.15827238884451	0.583326519110026	0.806447800049395	1.35445216057956	1.01941726095356	1.24275492207628	1.35828372285282	1.5101517577843	1.5166707684832	0.894371549961275	2.26480662953207	1.23044897620751	1.39955393838435	0.489542935642474	0.976510280888498	0.777703755127098	1.06198351610896	1.25592366027356	1.56662034659192	1.06942721045601	0.206518201665115	0.213876043382942	1.13422093976063
AC004674.1	0	0	0.119688174519196	0.169796756183249	0	0.53784272132138	0	0	0.085968453862165	0	0.0862402758207441	0	0	0.0814759815979586	0	0	0.180402506828649	0	0	0	0	0.150169706295702	0	1.27970900129906	0.0747794264966133	0.0776531856501614	0	0.164657575253662	0	0	0	0	0	0	0	0	0.0688771408503078	0	0	0.118226813792948	0.0661236424652936	0	0.343578377146895	0	0	0.0869196067373263	0
AC004678.1	0.382169208768249	1.05720763639927	0.185993370069966	1.21735481368244	1.05255500943411	1.48382867280475	0.387031609525704	0.993420758412885	0.370833848176403	0.450802152879819	0.477366480067235	0.756425556723737	0.753347806135908	0.127501219215837	0.347098670622268	0.264836648467779	0.613248743800266	0.79933602515761	1.05595915022828	0.461109415065255	0.692159346176776	1.36249794282923	0.384933946575176	0.540424104644658	0.172359497848141	0.233765376808338	0.0810668804918885	0.365804499871982	0.276794404789259	0.409581019902552	0.434454760232403	0.651683180632109	0	0.710878050195879	0.936967660188074	0.501719376580098	1.88217348575438	0.584289085893057	0.32400408139443	0.346644921588527	0.246955265042952	0.494057132313682	0.0993625397577723	0.226138560569343	0	0.135797512223391	1.22323718106205
AC004678.2	1.34862902085923	1.83232294889346	1.05935527761642	2.65145358008402	2.08297502725777	1.26273381305411	1.64316352990343	3.68070692414537	0.786261785117301	1.53838916849661	2.22690922278192	0.81467346256818	0.652692989171302	1.01970191444255	1.06529656712778	0.506195692264814	1.41662359163287	0.5554235315619	2.39292185406675	1.91249658238103	1.51359180649957	2.64634701535134	0.942157892737794	1.24433909619707	1.36075755751194	1.27941186311069	0.40250390087259	1.22521322217517	1.71158300747396	1.85171906302582	0.40686315797654	1.79979189880804	0.485220713155906	1.364236231174	2.07375169508216	0.869002764675252	3.06408956502721	0.760689347038791	1.90407941215508	1.00532812069528	0.788268082866837	2.18887562547096	0.179128828772152	1.10688428869154	0.121811151141987	0.450063094333434	1.96203070710522
AC004687.1	4.70357140397543	5.29440386887753	5.32348176190605	6.83687595909306	6.27311114727647	4.76641494609694	6.00544939426101	4.97691347822467	4.85154917371361	5.7978664064212	5.83195828919826	5.19242302107035	6.50719365633623	5.52473445327008	5.04109839002415	4.76123739551936	4.51871766738349	5.02130648700143	5.61242032623821	5.52647263461661	4.91300426835217	4.58537120641883	5.36629773194042	4.67872547823906	5.41619119389521	5.67931400407653	4.94143501260249	5.14687105634966	5.40550230455354	5.45981847134533	4.63824764539018	5.35434283998717	5.01583204946541	3.41240217536404	5.00649102868334	5.53449120850342	6.45215391406241	5.19687453473721	5.73120225286502	5.9233845383483	4.39826143059992	5.45899874519077	6.05736145489043	5.39364271930903	4.70956083999402	3.54434936983609	6.251385833216
AC004687.2	0.533264313071792	0.205642741945457	0.625457536573307	0.875308260031344	1.32642229610106	0.588900487699133	0.921207797124554	0.47653722581771	0.670659081400403	1.12901918572933	0.754972992669902	0.342327173106647	0.163756333397909	0.78968752423464	0.604261139476106	0.551589842351025	0.306145559308774	0.72438833660212	1.08277070363544	1.1895399443885	0.399444564589458	0.385265359350681	0.596267294259297	0.397145797392781	0.719928147732452	0.668119124686432	0.956354084645368	0.590817563312947	0.839234027676077	0.84799690655495	0.477159211186641	0.706198987429777	0.337425664282688	0.286762889249558	0.662752389364824	0.463517834128697	0.858378925082071	0.483261159952127	1.32762988514096	0.822607794060249	0.408603179343371	0.939602720356044	0.483261159952127	0.61541629726287	0.203514411130758	0.191057239926314	1.06101577468163
AC004687.3	0.12234140752612	0.11116488907889	0.056860943046751	0.207518076982546	0.0563060603318765	0.32400408139443	0.0485152099339396	0.0408223101073411	0.034779158048019	0.0349199843491595	0.0349199843491595	0.0103501881695673	0.11116488907889	0.032947164099129	0.0429244451738409	0.127501219215837	0.14535138557262	0.225274929869569	0.366587995394262	0.0298415571367151	0.284869433096032	0.0617070847915972	0.036327491817765	0.0668125098999018	0.0597705810902546	0.576860702224192	0.182819401612206	0.0677763720484928	0.0792927672728535	0.0661236424652936	0.0621217119077975	0.0506061736907874	0.034215715337913	0.025312343046069	0.0765590951316044	0.0142124448121047	0.0641930619274924	0.023894042655701	0.0809304876729839	0.0560285389227513	0.0354831521286886	0.0388575500203621	0.0506061736907874	0.179001399099244	0	0.0352015957185661	0.0797023716973782
AC004690.1	0	0	0	0	0	0.492827387922512	0	0	0	0	0	0	0	0	0	0	0	0	0	0	0	0	0	0	0	0	0	0	0	0	0	0	0	0	0	0	0	0	0	0	0	0.157949153783694	0	0	0	0	0
AC004690.2	0	0.21685835977496	0	0	0	0.439250781111409	0	0	0	0	0	0	0	0	0	0	0	0.144307467263042	0	0	0.0490730966543056	0	0	0	0	0	0	0	0	0	0	0	0.133695032513075	0.0673633671196102	0	0	0	0	0.0203421795171858	0	0	0	0	0	0.118492625869405	0	0
AC004691.1	0	0.267835392097615	0	0	0.639232163249277	0.573665363064385	0.158466295124796	0.101918959711072	0.660563585545184	0.583422804693596	0	0.101918959711072	0	0	0	0.118359725953057	0.443394474838584	0.261229908987046	0.177471364444951	0	0.606726475012813	0	0	0	0.100035721161844	0.103933991056233	0.258820396876412	0.218347209278499	0.193708673382423	0.110630508096434	0	0.165043649483044	0.315102453077668	0.239031363450237	0.151728955343337	0.138683427979272	0	0.326997464565759	0.458486999974326	0.0809304876729839	0.172231468825481	0.272739878117461	0	0	0	0.323658291026245	0.194969550093418
AC004691.2	0	0	0	0	0	0	0	0	0	0	0	0	0	0	0	0	0	0	0	0	0	0	0	0	0	0	0	0	0	0	0	0	0	0	0	0	0	0	0	0	0	0	0	0	0	0	0
AC004692.1	0	0	0	0	0.177343788281726	0.558267634055736	0	0	0	0	0	0.249506020989147	0.379066399280904	0.139076515046112	0	0	0.550112629647245	0.822444639404617	2.01435529297707	0	0	0	1.66784672105264	0	0	0.132774233276326	0.708054771328352	0	0.127897364486064	0	0	0	0	1.62891354266179	0	0.176578094301317	0.11809388938682	0.285461405137036	0.923263298176946	0	0.113433802604049	0	0.700439718141092	0.456070160781307	0.272978695373575	0.62367960829401	0.0870554345433757
AC004692.2	0	0	0	0	0.298658315564515	0.63607933827742	0	0	0	0	0	0	0	0	0	0	0	0.41186007373782	2.1623389577246	0	0	0	1.19943678355886	0	0	0	1.01834930987889	0	0	0	0	0	0.288890061222083	1.35309741124371	0	0.0646069752973919	0	0.253989266230787	0.996171783511519	0	0.0409625477784978	0.0447438212243978	0	0.335368915103673	0	0.0539454249627852	0
AC004696.1	0.85790139596394	0	0.0739572999433244	0	0	0.286881147788162	1.23897024136914	0	0.805375010894768	1.42454591756113	0	0	0	0.579855951350684	0	0	0.405229979762559	0.162596765988487	0	0.0676387168753633	0.160662080113344	0	0	0.120219211624994	0.473319355917436	0.344033091528057	0.914717586465903	0	0	1.0036022366802	0.343578377146895	0.076695901830383	0.150559676575381	0	0.999783579511924	0.125518859575091	0	0	0.132642642539619	0.699196245148244	0.0801118598615982	0	1.13783137173246	0.119820952121875	0	0	1.56354865487995
AC004696.2	1.0455128670835	0.419107366784361	0	0	0	1.49344239114641	1.63728564389725	0	1.40337680668708	1.95713455263351	0.350723534441022	0	0	0.47383885289503	0	0.190804468127001	1.62349233042773	0	0	0.121811151141987	0.282143228781498	0	0	0	0.872474197051212	0.318345767261359	1.20081819430592	0	0	1.21194668237118	0.317882882829414	0.263395034517309	0.489029063850437	0.376179231517521	1.40599235967584	0	0	0	0	0.893517539687459	0.703809466526246	0.156526058528656	1.00050485491985	0.212631589720954	0.848397599528193	0.352871495953414	1.69224863567338
AC004702.1	1.66334461936608	0.652784754908756	2.88541817783442	2.74025839174447	0.774671112326884	2.8407250605182	1.85031937818731	3.26611187619647	1.39456901710254	2.9337992217823	3.30366386688233	2.46349167726237	0	2.70041752266204	0.898247056081868	2.27488781157758	0	1.20125745684324	1.75996539113266	2.67427985137945	2.10430310837714	1.96761131045869	1.96845944487652	1.53306492186964	3.07959998149323	1.03407482027057	1.24962737313969	0	0.264956717964822	1.6935873154028	1.17338332121472	3.48564579105015	2.35309741124371	1.33164789732127	2.03980517910904	1.7069504256469	2.54158917772272	1.1304696607121	2.71090008532576	2.46709684927537	1.27685394524617	1.65094833021974	1.89448796674898	0.621993231666123	1.23805309927247	0.770194754951317	3.10032172816777
AC004704.1	0	0.252657864194117	0.410123978412927	0.074231394185792	0	0.544089666548801	0	0	0.391107799974578	0.766807151302921	0	0	0	0	0	0	0	0.246468895028775	0	0	1.23204671335011	0	0	0.24000896473507	0	2.05457067503243	0.871449415677	0.205767840149818	0.0941009164388665	0.103933991056233	0	0	0.297602298652008	0.225398337340744	0	0	0	0.398569275594983	0.322735777980096	0	0	0	0	0.124460486274336	0	0.10929368902294	0.0639170536923114
AC004706.1	0.486147994413896	0.172359497848141	0.24086382278575	0.433066269617616	0.619272138460124	0.615227943578826	0.955610389056505	0.495490510514939	1.0947765568956	1.00583111486231	1.23081784186108	0.448160917766045	0.100977647724821	0.751292318641787	0.564622052436981	0.929790997718597	0.741315967427512	0.365468585778131	0.217727042033043	0.645148265767719	0.492314684892527	0.718789028019984	0.216113358446301	0.0840642647884745	0.576860702224192	1.11249997620072	0.166458371722533	0.858697190038334	0.701327257412941	1.57671561296567	1.41737997597302	0.104873376726018	0.204015477399888	0	0.427820683977133	0.170694233687083	0.497229128787606	0.276317992652217	0.221938931628624	0.687150293944771	0.211386061679429	0.119422582647884	0	0.504366150612272	0.680684422994482	0.209765265974104	1.35653824322659
AC004706.2	0	0	0	0	0	0	0	0	0	0	0	0	0	0	0	0	0	0	0	0	0	0	0	0	0	0	0	0	0	0	0	0	0	0	0	0	0	0	0	0	0	0	0	0	0	0	0
AC004706.3	0.764006377628665	1.26621684473137	0.396817102869038	0.319386714544103	1.03787416566112	0.732746762150061	0.45122430212669	0.695815691615645	0.79933602515761	0.921207797124554	0.721416409989807	0.994000357693875	0.609849500034336	1.00064906673933	0.761795871505646	0.461319002490754	0.668391476895822	0.894992330969515	0.904888670162505	0.451329820140333	1.00281051596638	1.22626189419121	0.853197254770356	0.586116195337526	0.777198757149517	0.410449655461803	0.5627675001856	0.886667196940316	0.641546029087524	0.870108217664178	0.699018518626197	0.482435287992035	0.485220713155906	0.513490745588118	1.13940400580658	0.790355013710841	1.10936055940423	0.7067294550326	0.58014548442338	0.356256516372818	0.456701031008205	0.652509440183664	0.45343856134876	0.694657365547086	0.263755573077448	0.105275783415687	1.20282516073437
AC004707.1	0	0.391877677277866	0	0	0	0.641823443767907	0	0	0	0	0	0	0	0	0	0	0	0.0712134896052646	0	0	0.263034405833794	0	0.136585152847626	0	0	0	0	0	0	0	0	0	0.356369213716225	0	0	0	0	0.0907179597677998	0	0	0	0	0.127897364486064	0	0	0	0
AC004765.1	3.62600684751301	3.31288295528436	1.89689181284491	2.67385036011885	2.44387182839776	3.85956211812883	3.83180632045073	2.85592991588865	2.69427848021558	2.81698874145487	3.0386293241	2.99343887441548	0.776693582341593	2.36131920155722	3.94814292471677	3.3547483424925	4.06015981954948	2.91004184465325	2.26098913878607	3.23858816968197	2.64029700247226	3.31339098483339	2.95016976589757	2.6383750914369	2.16514015189944	1.4083314393036	1.62419449710923	3.42980340196078	3.45775186872739	2.79287617032255	3.05479639320201	2.98386007192363	2.51505639473331	3.62990444871608	3.61324874380027	2.58310985304866	2.66152159585276	1.3323355771949	2.4875377997521	1.89409987425165	1.65590132206459	3.81816544524258	1.81175871880365	1.64496375431576	1.41878363851174	1.76947555444099	2.74489302377433
AC004771.1	0	0	0.368600746514095	0.356594581996132	0.813688855779655	1.49840406594655	0.36669988859949	0.348798959612108	0.271067049491041	0.473215434070397	0	0	0.195473592387265	0.476018699757825	0.253142152564187	0.146133828893375	0	0.318924164030077	1.15276751926177	1.04453401027691	0.217727042033043	0	0	0.163756333397909	0.620023297626271	0.246347276900915	0.16658691407045	0.267356011783887	1.28243980500639	1.13165532924455	0.456070160781307	0.681854017741061	0.20426594528956	1.08610437124329	0.976436960173879	0.170822399195175	0.497637911121116	0	1.22150592207296	0.193708673382423	0.10969486482593	0.230080016218908	0.538736799874217	0.564426948637794	0	0.393306360352653	1.45559682700501
AC004771.2	1.66602938121304	1.69037239476124	1.03111284085025	0.640250721454018	1.10909305928	1.14528616280352	0.547054921855963	0.195725547512056	0.99153545099425	1.20094371153594	0.932892674101491	0.593114696484615	2.46168570723632	0.698574106510158	0.205142240625298	0.594166328050996	0	1.83276851894038	0.474981088204978	0.799833334725061	1.68072942494532	1.02169291782153	0.826436626422598	0.740107246197475	0.651132077916722	1.68925442511237	1.11782800382748	0.721416409989807	0.440101740387508	0.962734090595803	0.374288339169031	1.32440739876706	1.06398606070167	1.65411470259058	1.52215621189147	0.486147994413896	0.545474210840181	1.06646811729821	1.04348449760358	0.0802483300921203	1.04977015181638	0.0961268893050061	1.2885357502938	1.71764900817332	0.972177970346372	0.501923147066438	1.59019479311744
AC004771.3	0	0	0	0	0	0	0	0	0	0	0	0	0	0	0	0	0	0	0	0	0	0	0	0	0	0	0	0	0	0	0	0	0	0	0	0	0	0	0	0	0	0	0	0	0	0	0
AC004771.4	2.08722520131978	0.693854902353565	1.77256135347515	0.888928291584564	1.83078264723125	1.62965969992739	0.23364268300881	0.797760079631833	1.11915694187363	2.05098918853489	1.8158213218338	0.735175542253811	2.70569043955076	0.963326147664085	0.208392399790676	0.428035163281905	0.446891405292056	1.04865470184035	2.31135779237161	1.44445504611394	0.611361263919751	0.201131966907887	1.12379860846262	0.980756519231016	1.20451636970277	2.3423556216162	0.136322653749214	1.31272325189986	1.6995960497901	2.12984349813156	0.809661389440773	1.59392738818048	1.0764222754586	2.26906307757713	1.69563754812701	0.139862368015641	0.737513714145542	0.75240607121538	1.82179183620756	0.713871742535899	0.713695814843359	0.356143810225275	1.30258226576763	0.368377246120017	0.406971970816723	0.225521734256603	2.04092748963867
AC004774.1	0	0	0	0	0	0	0	0	0	0	0	0	0	0	0	0	0	0	0	0	0	0	0	0	0	0	0	0	0	0	0	0	0	0	0	0	0	0	0	0	0	0	0	0	0	0	0
AC004774.2	0	0	0	0	0	0	0	0	0	0	0	0	0	0	0	0	0	0	0	0	0	0	0	0	0	0	0	0	0	0	0	0	0	0	0	0	0	0	0	0	0	0	0	0	0	0	0
AC004774.3	0	0	0	0	0	0	0	0	0	0	0	0	0	0	0	0	0	0	0	0	0	0	0	0	0	0	0	0	0	0	0	0	0	0	0	0	0	0	0	0	0	0	0	0	0	0	0
AC004775.1	0	0.374399636761441	0.672651629328385	0	0.527871054301573	0.84647325749991	0	0	0	0	0.084744620868468	0	0	0.0799753767205959	0	0	0.177216200836063	0.132379425052866	0.131062616782468	0.0547790315196195	0.130930869826449	0.147567207094632	0	0	0.3928669162308	0.0762854428089158	0	0	0.209890007234039	0.0812032604173943	0.148478615931968	0	0.340277404766254	0.177471364444951	0	0	0.0676387168753633	0	0.107955630087393	0.11609855223658	0.0650207699484113	0	0.121678556588252	0	0	0	0.144176924346527
AC004777.1	0	0.47383885289503	0.41565051441473	0.514904954535729	0.367147374657944	0.949124009893795	1.21902908547869	0.18840092460321	0.211759833012119	0.161823202945348	0.709025896748234	0.354903461135643	1.22138218118251	0.923567567932559	0.910962860830224	0.72438833660212	0.425351877456702	0.912956381080624	0.169668499523086	1.21462220064855	0.320888980331776	0.885730534001465	0.318924164030077	0	0.752234780619645	0.361543797967865	0.643117340752295	0.698485207656824	0.630219064732159	0.541514839460679	0.360982241368626	0.944258759613354	1.2606279081267	1.24744147114441	0.27667531650318	0.253747284505817	0.704960470639681	0.570268615578123	1.01342652697914	0.823260228233444	0.446362111878595	0	0	1.19010911723394	1.15769051358205	0.400100683015481	0.795268234275938
AC004784.1	0	0	0	0	0	0.167614840755111	0	0	0	0	0	0	0	0	0	0	0.0640550644104434	0.023894042655701	0	0	0	0	0	0	0	0	0	0	0	0.0287105859541401	0	0	0.0437644423101702	0	0	0.0716253939737696	0	0	0	0	0.0229004021100788	0	0	0	0	0	0
AC004788.1	0	0	0	0	0	0.586980861255462	0	0	0	0	0	0	0	0	0	0	0.799004390183243	0.347325491633802	0	0	0	0	0	0	0	0	0	0	0	0	0	0	0	0	0	0	0	0	0	0	0	0	0	0	0	0	0
AC004790.1	0.336740406967293	0	0	0.0805212318314924	0	0.458066970845254	0.161565256397032	0	0	0	0	0.200755431595587	0	0	0	0	0.243181601644472	0	0	0	0	0	0	0	0	0	0	0	0	0	0	0	0	0	0	0	0	0.119688174519196	0	0.160533008760908	0	0	0	0	0	0	0
AC004790.2	0.167614840755111	0	0	0	0	0.302757715638036	0	0	0	0	0	0	0	0	0	0	0.228972569760161	0.088548697010238	0	0.0717626693000913	0	0	0	0	0	0.0994972011701899	0	0	0	0	0	0	0	0.229464873140092	0	0	0	0	0	0.0773797407970136	0.0848806535912965	0.0926133927142838	0	0	0	0	0.0650207699484113
AC004792.1	0	0	0	0	0	0	0	0	0	0	0	0	0	0	0	0	0	0	0	0	0	0	0	0	0	0	0	0	0	0	0	0	0	0	0	0	0	0	0	0	0	0	0	0	0	0	0
AC004801.1	1.12041830015645	0.69590475511173	2.24092486469656	2.63575439127776	2.56756978439936	1.91926379780574	2.94568260752141	0.530769940167681	0.324349788902188	1.71017274827966	2.26150072744185	1.6380274847882	0.234991741248802	2.61449784069632	2.61978860239696	0.933497102511857	1.06591691807821	1.14182512970003	1.84229502332767	2.77226574087884	0.994941710176971	0.293135019043321	1.47269571251829	0.525768218887901	3.11076412189981	0.843662316291059	1.22854166645287	1.99244215630514	3.39215253392312	3.08824338267442	1.98064686000594	2.46278526254963	1.68965699399488	1.24452177363206	2.33499724490688	1.25096157353322	2.96930708098435	0.826192536236602	2.2681049735405	2.7619234928106	0.658188627995861	3.13740515482544	1.68180905085649	1.01564029037688	0.795766947782392	1.01364091066939	2.07874644707665
AC004801.2	1.66461936655827	0.193077821546367	1.96775884791762	1.25265786419412	1.63203550398342	1.96879118788359	2.56873746614193	1.43055290956901	1.85658737530124	1.26297429228805	1.19288851219136	1.79335490051183	1.3525325566729	1.65429804747291	2.47004221637435	1.54710429117895	1.3311319222172	1.4676968363726	1.40849448946944	1.81060762134011	1.45622790420279	1.41451442751404	1.00201836053431	1.42937493700878	1.46727948045998	0.557875677239934	1.29189819604668	2.70197038212958	2.34681509420054	2.00741081295462	1.58029022917285	1.36446037396026	1.65209636955975	1.33273657246386	2.35856505415397	1.27333684715022	1.36658799539426	0.827006009638977	1.6330591539941	1.59674436018107	2.45872321263061	1.95371222826452	1.52150307905896	1.71966535377182	0.842858183255977	1.08297502725777	1.15003969277415
AC004801.3	0	0.549817005512973	0.0927486855395238	0	0	0.571337026806121	0.0922074380970889	0.368712483728331	0.130008304108606	0	0.130535556756188	0.222062624777488	0	0	0.121015400961366	0	0.140516918655647	0.154323964660477	0.0526941113038451	0	0.19987646683658	0.74364421670626	0	0	0	0	0.0784732093786936	0.128161400914489	0.166843964412491	0	0.327112470747085	0	0.0968015818491687	0	0.0882773096804519	0.15678490755436	0	0.0679140140884663	0	0.218967110048957	0	0.0557509641184532	0.0961268893050061	0	0	0	0
AC004801.4	0.0639170536923114	0.0999011100079427	0.100170319756977	0.136060106880266	0.0127831846982896	0.280481274300624	0.280124891975729	1.00230646738317	0.0617070847915972	0.106616328987784	0.449746239021009	0.207018225945622	0	0.23780842954562	0.183073576214852	0	0.250597823048234	0.0973411087967018	0.157173094033464	0.0531113364595625	0.795101958122824	0.790521837836939	0	0.048096653272944	0.203514411130758	0.126840735277693	0.0963968041871571	0.156914314653239	0.409689627953259	0.171206827418142	0.0736831536164398	0	0.228603231948469	0.0450235216984977	0.0278617753545096	0.0503275535584249	0.341758085078721	0.0213375829656949	0.0532503847022502	0.266276823322478	0.0159256899902542	0.512682003339547	0.173383321214723	0.0241778143011653	0.0404015152842066	0.0210532520540752	0.048096653272944
AC004801.5	0.18269229751619	0.401193551063264	0.0856965806792463	0.198368423102519	0	0.533762670547088	0.0851526805631383	1.27411253778378	0	0.0912597661926783	0.335368915103673	0.34300978255439	0	0.0581086494011739	0.111966089603492	0	0.249141903280348	0.187387707080472	0	0	0.752662968982652	1.3525325566729	0	0.0710761620109589	0.293723609904934	0.160145725404579	0	0.118492625869405	0.337425664282688	0.115699153431586	0	0.0451633516032245	0.533762670547088	0.647636863484549	0	0.144960004720858	0.187261004841697	0.0626743627633925	0	0.240375394498092	0	0.149259365499623	0	0	0	0	0
AC004801.6	0.518232972253483	0.542307583510237	2.02520601886874	1.59167941693574	1.23909248294191	1.54186171858325	2.04169857198781	2.25247621413522	0.838992093293741	1.34101793488069	1.60824151326272	1.25785546411516	0.83317346323834	2.05595915022828	1.08365589708063	1.00345831977241	2.23973408132308	0.736561582990553	1.36412414672062	1.82138368415773	2.05088474002509	1.83616652363582	0.446891405292056	0.216361734971127	2.08865045409876	0.876330305006464	1.14319747577586	1.40321317707224	2.37286854172538	1.67047780414429	1.17095055331837	0.858856296191337	0.75086372321934	0.682483407005739	1.08195311964706	1.16459321950297	1.84346132504805	0.361319201557216	1.11490002395719	1.85299758761332	0.399663303888018	1.51712448580564	0.686702210256078	0.717912169644429	0.706817847339761	0.644040842922409	0.897782544661417
AC004801.7	0	0.153935010704163	0.0306892040711404	0.0149265442381028	0	0.21063822838015	0	0.0571383043935418	0.0219060767336222	0	0.0434844976035795	0.019346088804812	0	0	0	0	0.092478087200385	0.150039692774153	0	0.0280032784727525	0.034215715337913	0.0388575500203621	0.0340748202705723	0.025312343046069	0.0189189821630517	0.0196307563355084	0	0	0.0375930755402331	0	0	0.0318186258263571	0.124063396027078	0.17976580835815	0	0.0265876223480842	0	0	0	0	0	0.036327491817765	0	0	0.0422240737629849	0.0220481651801731	0
AC004803.1	1.24074173121534	1.74053904861334	1.59038644335064	1.25344475026249	1.82627390422066	1.0137838154331	1.36474050348113	1.88107724262462	1.50110789237729	1.67450584806536	1.56608449051547	1.31243283680922	1.08983709011962	1.70336652800664	1.35659458199613	1.07696947631511	1.4274989052224	1.41543418587318	1.43189034828618	1.20870452956859	2.00737492992765	1.77879731137499	0.903809558578697	0.805540107312055	1.3275149202002	2.25571221220865	1.0592168165538	1.32785978754229	1.38233524253165	1.28516544947906	1.12353377229099	1.48455063916856	1.33845294035505	1.98404242609702	1.83999988567087	1.22589186169034	1.58072437630872	1.07025192182044	1.52631925781714	1.4524372935871	1.34539637539127	1.19055165203227	1.17881023348325	1.23921471415785	1.26074832839645	0.916400208238547	1.59478738657447
AC004805.1	0	0	0	0	0.0486547018403464	0	0	0	0	0	0	0	0	0	0	0	0	0	0	0.0257375614136083	0	0	0	0	0.0346383179990089	0	0	0	0	0	0	0	0	0.0854246562526777	0	0	0	0.0408223101073411	0.025879273023259	0	0	0.0335111023613237	0	0	0	0	0
AC004805.2	0	0	0	0.173383321214723	0	0.501413666875781	0	0	0.12987646083313	0.436694887552877	0	0.11503324294624	0	0	0	0	0.493954693641371	0	0	0	0	0	0	0	0	0	0.152507948364903	0	0	0	0	0	0.501413666875781	0.268554164033543	0.32400408139443	0	0.201759307458229	0.132511039799195	0.382169208768249	0	0	0	0	0	0	0.131062616782468	0
AC004805.3	0	0.443500567057692	0	0	0	0.28143119699561	0	0.175173265663797	0.665028867637039	0.525768218887901	0	0	0	0.352532556672896	0	0	0	0	0.29983076182237	0.129744605507819	0	0	0	0	0.17210342844014	0	0.230571941904652	0	0	0	0	0	0	0	0.47664090866952	0	0	0	0.249263286061193	0	0	0	0	0.225891861690341	0	0	0.117828003827481
AC004808.1	0	0.826762015776306	0	0	0	0.353662044745063	0	0	0	0.0666747627244601	0	0	0	0	0	0	0.348232419239271	0.323081789503733	0	0	0	0	0	0.197110514712696	0	0	0	0	0	0	0	0	0	0.184851545680415	0	0	0	0	0.0572769650732476	0	0.0677763720484928	0	0	0	0.166715444966422	0.0889556823082184	0
AC004808.2	0	0.519038609600059	0	0	0	0.332392869057616	0	0	0	0	0.0825663510714117	0	0	0	0	0	0	0.0659858294985853	0	0	0	0	0	0.184597684155761	0	0	0	0	0	0	0	0	0.229957008584363	0.173127433480656	0	0	0	0	0	0	0	0	0	0	0	0.0831112269313071	0
AC004812.1	0	0	0	0.706994615708651	0.250840333561645	0.937118364778296	0.521050736900963	1.0679828301843	0.697506958554785	0.552672171162217	0.952855377173743	0	0	0.666938337292059	0.656999681494036	0.401084301505006	0	0.581013735167966	0.795517612578691	1.37723482820568	0	0	0	0	0	1.08379203249389	0	0	1.2302645080081	0.37684601401632	0.640528385295944	1.60587356630285	0.937118364778296	0	0	0.462680579094163	0.580531438155187	0	0.485941983412419	0.898556647293547	0.560910560879889	0.603881482884208	0	0.443500567057692	0	0.957766050955662	0.445091014844044
AC004812.2	0.74226496704013	1.34777902670226	0.645701658578835	0.570462931026041	0.662205499653617	0.96842257983312	0.750606504835592	1.03646816706929	0.900644652059081	0.525467563465141	0.6263924089757	0.70549139374708	0.888850381767297	0.709378871253852	0.402394750500615	0.886901267686492	0.729444006833663	1.1885275267744	0.613625943630087	0.517729220357276	1.3233124177579	1.43514850474009	0.52697021440912	0.969012307516316	0.823097147349204	0.816476831604105	1.32998464975842	0.787098081611005	0.968864898193526	1.14202125908167	1.11709656577113	0.448055167717188	1.16581548813234	0.991898201503036	1.51333914094596	1.17976580835815	0.871133951828175	0.715805532559152	0.844626684669808	0.596648959616256	0.995593056114344	0.483983410300573	0.528971317498367	1.28125313412649	1.61668704183111	1.21032651672652	0.950319097751636
AC004816.1	0.0579700686373299	0.176195094863408	0.0526941113038451	0.302055788098619	0.0901759497902069	0.473734968463598	0	0.329181015847041	0.0375930755402331	0	0.212880566344385	0.481298941547565	0.0525550094341053	0.350157749484993	0	0.149259365499623	0.228726355058498	0.171719239087848	0	0.287590495523941	0.0588013536161862	0.305678743242287	0.114633549068939	0.167100968963075	0.0326651122818301	0.0339339114419318	0.170053235302304	0.0731347046302154	0.0646069752973919	0	0	0.132905812011507	0.0550567933689351	0.298189070141322	0.473527177156759	0.254352162733993	0.224534263279729	0	0.0950467245070402	0.102187793223615	0.112099579776235	0	0.0546401305383454	0.0434844976035795	0.0723116400224266	0.214373524436455	0
AC004816.2	0	0	0.153805336079035	0.148478615931968	0	0.304627854492976	0	0	0.213876043382942	0	0.214497867900516	0.358283722852818	0	0.2030131707745	0	0	1.02828624307911	0.467175122614019	0	0	0.32400408139443	0.362441834125644	0.585058677184702	0.455859809386185	0	0	0.249991368358195	0.704340813303189	0.352532556672896	0	0	0	0.304627854492976	0.429964043516947	0	0.473734968463598	0.172999472591762	0.218223197154738	0.270110275823618	0.28936234047694	0	0	0.765365007549805	0	0	1.19641819730603	0.128161400914489
AC004817.1	0	0	0	0.0603241331511038	0.0543622884496891	0.245130531411833	0	3.36042046610321	0.0880058712900202	0	2.89574854684488	2.22150592207296	0	0	0	0.405447843707535	0.184597684155761	0.0706641007787897	0	0.0571383043935418	0.136453909268651	3.07445405742024	0.259423152281415	1.46273292177139	0.149259365499623	0	0.103665482765696	0	0.0765590951316044	0.0846085753178095	0	0.0648828515848544	0.127765328148545	1.79139734815463	0	0.106482330469981	0.137896932389619	0	0.40533891584755	0.121015400961366	0.0677763720484928	0.0739572999433244	2.3603080847952	0	0.575312330687437	0.466339987979475	2.51604036872447
AC004817.2	0.282617721481348	0	0.069152201869423	0.604071323668861	0.060185765046563	0.269152867217174	0.134352386623363	3.04521578432364	0	0	2.70624320051389	1.86540418133283	0	0	0	0.100170319756977	0	0	0	0.393416200471545	0	2.9026331785418	0	1.14776255746494	0.0844725169369015	0	0	0	0.0846085753178095	0.0934249594191029	0.170309668833176	0	0	1.04278439808924	0.246590502905181	0.226015216402988	0.78425269340458	0	0.182310918025696	0.0683268614345055	0.146133828893375	0	1.33714017995587	0	0.625457536573307	0.190172344802298	2.55161444975256
AC004817.3	3.28810750846066	1.42061713897869	0.395172505995779	1.88881142528085	0.037030730944967	0.674370254302114	0.714926858410005	3.31720275195042	0.400210007081831	0.253505262186697	1.91046405005566	1.25773480212865	0.0837920324938865	0.335597587641937	1.39055763597413	0.875937296466376	0.909427507052698	0.594644089104767	1.58558753315829	1.86524579570996	0.181802255158941	3.17590777854483	1.56949109195872	3.02456790919802	1.2864080554603	0.0543622884496891	0.970191040189467	1.7079222944723	1.78114985171021	0.726831217032493	0.723864323626728	0.45817198959259	0.702480242783475	0.549028378207575	1.42314785293203	0.808920426981594	1.22780267550784	0.835358200530356	0.302640751428568	0.407080775450501	0.885340078224666	2.21831620724691	3.1544049835375	0.103128316217225	0.96657812556761	1.32636476664075	1.1866907070252
AC004817.4	0.0550567933689351	0.0862402758207441	0.0126401807787703	0.036327491817765	0.0219060767336222	0.351967480859441	0.0739572999433244	2.70986407023266	0.0179219079972623	0.0532503847022502	2.62072715432213	1.96893860473764	0	0.0169241442578214	0.0330881693321878	0.107687869314373	0.11290026153255	0.0285691521967709	0.0963968041871571	0.056860943046751	0.0557509641184532	2.42891955352646	0.0554733358984316	1.18960319690582	0.162467867615304	0.0162110331559172	0	0.0694272104560142	0.105543992198926	0.0842003616746553	0	0.0389979787975099	0.198368423102519	1.52441477579411	0	0.0433445048771692	0.124063396027078	0	0.284277218055128	0.108758614360937	0.0137838154330997	0.0878701329410572	2.03801469018672	0.0207688650945719	0.370052655715914	0.310805431063173	2.16308003234509
AC004817.5	0.0746424379344928	0.0882773096804519	0.0172092900322231	0.301119353150762	0.044603950649768	0.462261769296349	0.034215715337913	3.19014073136449	0.0123541304078741	0.0723116400224266	2.94264586671197	2.15088457130503	0	0	0	0.19055165203227	0.103262626606085	0.104470857762917	0.0289934118795487	0.164657575253662	0.0384361816561079	2.77416505150642	0.164142648848306	1.56056823226398	0.180529812810721	0.0110662014062054	0.0289934118795487	0.0712134896052646	0.132642642539619	0.0234682805039054	0	0	0.121811151141987	1.57966289701601	0.0646069752973919	0.0731347046302154	0.260266586997568	0.0373119306419666	0.313245851787561	0.067087964801147	0.0187765851791836	0.050745463581399	1.91084776595794	0.02828624307911	0.72194131268466	0.381394131786851	2.59419021986166
AC004825.1	0	0	0	0	0	0.155619721026447	0	0	0	0	0	0.0953168415347697	0	0	0	0	0	0	0	0.200755431595587	0	0	0	0	0	0	0	0.204766750654613	0	0	0	0	0	0	0	0	0	0	0	0	0.0829750272577682	0	0	0	0	0	0
AC004825.2	1.51495543636791	2.97564852706229	1.13330047622978	0.802482761082775	0.165815488132335	2.71738579869026	0.640065582532893	0.525868423440182	0.99812327631197	0.378067648780034	0.678522676883494	2.23097150805294	1.08406426478847	0.7311832415722	2.39426717796323	0.945308046925047	1.93043457634546	2.40493036310851	0.21088754922081	0.400975043673087	1.17447033802826	1.80541628677034	3.08605340372593	2.16311224434712	1.14319747577586	1.61621652619166	1.20106921784666	2.35752385419631	1.08610437124329	0.252778951528184	1.05387593600288	1.01449812699935	2.39393782686334	2.86475072853575	1.04753838876336	2.7704907921601	1.0238940426557	2.74601172562171	0.715893370547605	1.12333511325308	1.04774776327079	0.502839758255932	2.07148810558418	0.854793597993687	1.35213702684427	1.20801775489589	0.430713467695145
AC004825.3	1.16896288400693	1.05109362948334	1.11988733634095	2.05470958270064	1.11509984782799	2.47581123714014	1.88451977696226	1.76985635231307	0.80421880666708	0.949721677569844	1.70739226536642	1.39637872697965	0.113167056732735	1.92021706596222	1.72329642803775	0.863462758259122	2.10410178336413	2.13786415243345	0.880489626687819	1.63728564389725	1.05935527761642	1.76854429183898	1.2417181745967	1.30141205437129	1.64260916246599	2.10966143776952	0.544979883255804	2.33511161516605	2.49819979777293	1.78152758099914	1.61173895749895	1.95925083989019	1.38476821163377	1.73855168652023	1.6793787554163	0.931758687844908	1.14064779315484	0.386259141133346	2.00776959414592	1.16311224434712	0.50059812415147	1.62400728607365	0.841731643482497	0.418675712942892	0.31637748191973	0.435628594052091	0.977389838934878
AC004828.1	0	0	0	0.358846330605099	0.421263700854267	0.494057132313682	0	0.574924978009344	0.187514398192816	0	0.503654035145554	0.0856965806792463	0	0.177854025259949	0.174789893047815	0	0.202260983562003	0.288535750293802	0	0.531967777397682	0	0.456280481510725	0	0	0.239031363450237	0.0874628412503394	0.113967146433002	0.629100118160383	1.88927883370554	0	0	0	0.268075022534324	0.538339500032562	0.245617352756384	0.325616674821605	0.352193537745032	0.0988237683796915	0.0630887120192842	0	0	1.22305178836844	0	0	0	0	0.403485882787454
AC004828.2	0.0854246562526777	0.0680516429977898	0.0586628393785599	0.128689328846787	0.163627538589906	0.366587995394262	0.0391383939069583	0.536948088339393	0.10929368902294	0.0419438299701672	0.235849576507563	0.119953717505568	0	0	0.0517201164473276	0.241840183564671	0	0.150299708101682	0.022190239634066	0.515510619969011	0.207767937572171	0.233519978773916	0.0437644423101702	0.0326651122818301	0.511468039275866	0.0986890440913283	0.033229160785111	0.795517612578691	1.18732435735201	0.0270124650625817	0.0501882233114782	0.0206266505899578	0.0411027718191281	0.0603241331511038	0.0739572999433244	0.131852845964662	0.358508792282431	0	0.0538064436957938	0.0388575500203621	0.0427843980892395	0.785257588992612	0.0408223101073411	0	0.0542233473371544	0.0284277045726673	0.0957219222733256
AC004830.1	0	0	0	0	0	0.946656010206915	0	0	0	0	0	0	0	0	0	0	0	0	0	0.266036893995317	0	0	0	0	0	0	0	0	0	0	0	0	0	0	0	0	0	0	0	0	0	0	0	0	0	0	0
AC004830.2	0	0.575215502267595	0.0977456216385188	0	1.06722567253197	0.525868423440182	0.849438880728857	0	1.60520984408114	2.07628544280892	0.262914176237417	0	0	0.0663992289113826	0.353097411243711	0.141040345433593	0.147957881387101	0	2.14381787040733	0.0454429707611671	0.393855477339029	0	0.108357178090419	0	0	0.238053099272466	1.74816064022435	0	0	0.252536766696175	0	0.0515809206306449	0.286762889249558	0	0.0930192331335447	0	0	0.205017088160168	0	0.142609487298665	0.105946211905325	0	0	1.18212019046686	0	0.202887833470143	0
AC004832.1	0	0.0650207699484113	0	0.0182068566533119	0.0486547018403464	0.220825215797872	0	0	0.026729250487489	0	0.15419432499279	0	0	0	0	0.53047032539919	0.112766845428428	0.162983392023465	0.0625362198953893	0.0172092900322231	0	0	0	0	0.332851122072154	0.0241778143011653	0.0316774964507602	0.0522767654523578	0.0461417816447206	0.0257375614136083	0	0	0.0773797407970136	0.057554246458089	0.0357646536009747	0	0	0	0.017351841787775	0.0553345017510994	0.118891252178427	0.0224743465748992	0	0.0909888884147723	0	0.0270124650625817	0.0913951860117
AC004832.2	0	0	0	0.0893625528277345	0	0.187134291474536	0	0	0	0.190804468127001	0.130271954518859	0.11503324294624	0	0.236339539168374	0	0	0.268075022534324	0.104470857762917	0.37528970853542	0	0	0	0	0	0.315566230318949	0.509847829892816	0.2904244038653	0	0.315682151337925	0.12485746725576	0	0.350610395199237	0.352871495953414	0	0	0	0	0.469781806806864	0.0850166734887139	0.477884522027948	0	0.10929368902294	0.35038409009432	0	0	0	0.0768326955573986
AC004832.3	0	0	0	0	0	0	0	0	0	0	0	0	0	0	0	0	0	0	0	0	0	0	0	0	0	0	0	0	0	0	0	0	0	0	0	0	0	0	0	0	0	0	0	0	0	0	0
AC004832.4	0.712375672880673	0	0.744677789317074	0.55080218380917	2.25359602531436	2.0799071303079	0.56530470802725	0.976216975669518	1.06818925877897	1.40457619045792	0.185993370069966	0.446573852546897	0.657457084573512	0.60255189747166	0.593497196663402	1.18421680809224	0.673194574216267	1.20932858660786	2.49858277687656	1.46566108494142	0	0.575312330687437	0.716859235618207	0.711583007473961	1.04830594678247	1.84502831464954	2.08634219585288	0.855989697308481	0.560714954474479	1.03787416566112	0.989938264292293	0.263395034517309	0.489029063850437	1.47881652904942	1.83454942427816	0.415217824888839	0.727354153680841	1.87278936800624	2.03259459071071	0.737340646122196	0.703809466526246	0.544485386236091	1.76625591360663	1.07819991992137	0	1.07608016949772	2.06629589016311
AC004832.5	0	1.41651550434749	0.711318688860582	0.821710215034674	2.91975957585504	2.66188638489124	0.212133507533756	1.26141046027204	1.65544342538989	2.10919337763906	1.30818610546258	0.846794159473293	0	0.618144665886252	0	1.19137314240867	0.795933147314963	1.621149303569	3.24523703761879	2.42301335221492	1.47664090866952	1.49574632111562	1.27309808917849	1.43855900692367	1.24579986841744	2.1252874067519	2.32768736417605	0.290306435424914	0.477262849349172	1.6156987816891	0.859174455866435	1.0530418073123	1.11476679266551	2.30275771563804	2.11410045158818	0.498761465671852	0.537047519404657	2.55040819321728	2.21580282764571	1.01621103315592	1.40244932671885	1.09457389798005	1.49431319717669	1.20820508950445	0.911499848861108	0.652417656931994	3.03051265202529
AC004832.6	0	3.53836433447833	0.347438888768141	0.727528423783232	0.259302621345141	0.559932263533872	0.124592825405823	0.227248183780733	0.174917695239588	0.255319440705788	0.0904469802326514	0.155360662839202	0.445620774715193	0	1.65686243228679	0.551196066834179	0.355692897566225	0.0723116400224266	3.31484151284709	0.621430667790448	0.139600464585515	0.157302466318974	0	3.12424540929096	0.152637739651112	1.25888068375053	3.26675656230467	0	0.355241843930883	0.63886160008256	0.158207747625736	0.0663992289113826	0.734568730450589	0.356256516372818	0	0	0.206768235468322	5.13995238633994	0.221691513510904	1.33536891510367	0.31776713851222	0.0757379823940781	4.1573994879203	0	1.95810026172325	0.779469857295169	0.867422075308305
AC004834.1	0.0855606248726255	0.10111215847415	0.105946211905325	0.214373524436455	0.412185359156707	0.317535622016354	0.0867837661420666	0.32400408139443	0.135403530597651	0.132379425052866	0.374399636761441	0.176578094301317	0.133168933486044	0.140647793154842	0.196732928222195	0.191688975733969	0.227494650859301	0.210388864445403	0.355692897566225	0.195977458642588	0.337654011076595	0.49015934028372	0.167614840755111	0.141432790929296	0.162596765988487	0.180147861158429	0.3426685182025	0.183581791117823	0.11809388938682	0.0795658498102748	0.0501882233114782	0.220825215797872	0.139338513601429	0.146524891477442	0.275722256160748	0.147697443613872	0.19055165203227	0.2644763800077	0.258940968105506	0.193708673382423	0.183200646725428	0.0919367382105852	0.175428790822257	0.199373960721821	0.106482330469981	0.12366619645382	0.343692069179019
AC004835.1	0	0.157173094033464	0.0157829972409275	0.0743684217815534	0.0672256725319716	0.271067049491041	0.0156402903768822	0.0773797407970136	0.0223323000980564	0	0.0224743465748992	0.0391383939069583	0	0.0625362198953893	0	0.0457225357346006	0.0945063386814923	0.0701145026613282	0	0.0567222423745402	0.167357927738514	0.0396999177209514	0	0.10111215847415	0.019346088804812	0.0596321598820996	0.0524158941511385	0	0.019346088804812	0	0	0.0799753767205959	0.0328061450832415	0.0946414541150623	0.0298415571367151	0.0271540515037266	0	0.110764121899807	0.0144981269993528	0.0462815032119102	0.0170667241898334	0.07340895518534	0.155619721026447	0	0.0432044985651676	0.0226163790673485	0.0387171075728536
AC004836.1	0	0	0	0	0	0	0	0	0	0	0	0	0	0	0	0	0	0	0	0	0	0	0	0	0	0	0	0	0	0	0	0	0	0	0	0	0	0	0	0	0	0	0	0	0	0	0
AC004837.1	0	0	0	0	0	0	0	0	0	0	0	0	0	0	0	0	0	0	0	0	0	0	0	0	0	0	0	0	0	0	0	0	0	0	0	0	0	0	0	0	0	0	0	0	0	0	0
AC004837.2	3.00626211318484	1.84587137384342	0.801489796289308	2.54641296687176	1.71162705586847	2.13086499183649	4.16187962260555	2.44225349048141	2.66425526799401	2.99031957178318	1.69719555831965	1.64860349336385	1.66834608843124	3.14794160540358	1.9126498648972	1.41381068702498	3.40031932286449	2.05977058109025	1.8658792338984	2.2109810334289	1.3589025793152	2.22063951287686	3.13288936532587	1.33095988949952	1.32463781522447	1.35912755222757	2.20219828358846	5.33076991287359	5.77812708075402	2.7992945749546	2.45027429255382	2.89541896301644	2.5004706539457	1.38874060478726	2.41053106323797	2.00741081295462	2.28071881361801	0.867817410043711	1.89514748449345	2.45620161483026	1.48707468005172	3.88314179329301	1.82273014794452	1.84317989025717	0.975703548007767	1.21250708529448	1.8760159067397
AC004837.3	0	0	0	0	0	0	0	0	0	0	0	0	0	0	0	0	0	0	0	0	0	0	0	0	0	0	0	0	0	0	0	0	0	0	0	0	0	0	0	0	0	0	0	0	0	0	0
AC004837.4	1.55129452078999	2.56864019541922	0.480678738754799	0.924479992359022	0.931229189069206	1.72360224574762	0.668754533215043	1.70699461570865	1.4033222655442	1.21772704203304	1.33913738491959	1.18523225423016	0.744849979451657	0.750777988853492	1.85047941091525	0.732920382108257	1.30987466003677	2.48769213995453	0.679423798112597	0.985281823585641	0.706817847339761	1.86912124659056	3.46550436962951	2.32538641465977	0.60502015306241	1.00841517552987	1.38697644692639	2.33058708155566	2.13940400580658	0.509746506365655	1.05810864940117	2.37631816995392	2.34306665209895	2.49064714058158	0.808343859631497	1.30111935315076	1.01671024793567	0.616451803192927	0.828225360358885	1.43365387104941	0.917928163307117	0.555521697454558	0.370610693490593	1.28711763578818	1.48341595832573	0.790605242666613	1.59898445930874
AC004839.1	1.55743459849788	0	0.911729925417036	2.60741317385446	3.37402397297041	2.7062210941412	2.23979517105212	1.8008274398744	1.52496633181611	1.52621908457444	0.703189314514104	0.634221511685112	0	1.75137802244915	1.11209957977624	1.96513781246318	3.08161232285789	2.16832111573972	1.68809081693838	2.8547736546012	1.30993285082193	0.640898520642953	0.98513606736801	1.29601682253322	1.23548199528152	0	2.23444000625289	1.1587894143541	2.08844693274402	1.48702321312912	0	0.297132709571163	0.546462358167092	2.34477169686196	2.86344293434804	1.09902583122568	1.45733162548501	1.18871740920268	2.89762767427955	1.85219864253357	1.13494374934282	2.69937394977874	2.21881215982585	1.82252621903883	1.14938944935895	2.87282875953489	2.15600822110713
AC004839.2	0.643763854337342	1.58702888305927	0.819831652426537	0.744763886953294	0.871843648509318	0.736734744491197	0.964065877486418	0.781569544815974	0.626205482953038	0.689030727184873	1.49462041503153	1.6585542606509	0.326882449215844	0.957468909707325	1.22946487314009	0.641915903475113	1.46879182154755	0.900721927564115	0.58525101087928	0.607673560349056	0.651499503116947	1.29678041742643	1.43349363984688	1.11002909279937	0.393526032228356	0.651683180632109	1.25960392980698	1.38156025476946	1.06928971271553	0.685984986755902	0.573956141064138	0.549126980199267	0.736734744491197	1.47051083517728	1.49410834892234	1.14535138557262	0.657640005207824	1.13979689661535	0.369382725338941	1.53047032539919	0.57017144803871	0.749834574412729	1.29548794305975	1.03484957291691	0.769940960414487	0.242572020767152	0.706552654169524
AC004840.1	0.556699167457392	1.40097504367309	0.955759158846881	0.799584701369704	0.245252252149377	0.440527031875852	1.2379307695958	2.1101961777542	0.241230035515445	0.348685669334387	0.165815488132335	0.401630466584741	0.226878404196269	0.850319378187307	1.00956216295198	0.170053235302304	0.729269967984199	0.367818343606193	0.858935842688249	0.47487728599312	1.39231742277876	1.202260983562	0.464459165612994	0.50913841571771	1.70411944259479	0.218967110048957	0.100035721161844	0.16285452819051	1.03625714904777	1.68423525922052	0.408494489469444	0.881429697338516	0.440527031875852	0.337539842197424	0.572210593312309	0.373174890753116	0.865522959139964	1.69256110539988	0.629659699927392	0.373174890753116	0.300885149409844	0.774165051506417	0	0.18966644665005	0.161049224900557	0.243547226577594	0.770110161733028
AC004840.2	0	1.12068370880198	0	0.282143228781498	0.474150461314303	0.554441505085422	0.831877241191673	2.12776532814854	0.563353405855311	0.309409049240119	0.400100683015481	0.189539944388503	0	0.379620962055708	0.915712100148022	0.219338922698467	0	0.172487515510134	0.587364990936461	0	1.17274351676019	2.39733750128711	0.583422804693596	0.454491777223313	0.756340152251853	0.193330195384304	0	0.393526032228356	0	0.54468320538365	0	0	0.554441505085422	0.758644300273737	0	0.255440304865444	0.592253700114907	3.05720763639927	0.387031609525704	0.288535750293802	0	0.484808396765306	0	1.41115503695776	0	0	0.353549135722044
AC004846.1	0.157690513582053	0.631057705502941	0.494159563712844	0.436375082244539	0.207268173112028	0.456490771583379	0.0443241688122014	1.84731547299005	0.532466582865738	0.380396991988449	0.606536983314781	0.608714636620151	0.482125464079991	0.116897018288262	0.0392787953513676	0.262433157631348	0.215740713464018	0.881821212725566	0.331475926123189	0.106348319505147	1.55861050893763	1.46199995141985	1.14456851766471	0.410015403057023	0.611738957498946	0.69269500028227	0.297484915710575	0.0821575590854259	0.141563582375003	0.543198900193333	0.73889751142532	0.204391162929781	0.523963345790669	0.828469106881733	0.162725652846203	0.0513024887006311	0.23621706410222	0.432745658843848	0.448055167717188	0.0727232310216205	0.789019725789162	0.0701145026613282	0.0309716424120755	0.463727071988511	0.0412429822318813	0.412293771333417	0.0123541304078741
AC004846.2	1.18224734497433	1.51939093451978	1.84406421479239	1.77239243940858	1.80628280747821	2.17743947146176	0.925391840092457	1.68481873755322	1.6334777106551	1.34204265715312	1.90865921699253	1.56432938684294	1.04663074794016	1.14704614341732	0.406210108531565	0.507515586479229	0.815493455224613	0.457016362700304	1.33376719165822	1.18643716894786	1.50609411190632	1.10306115633355	1.35258905208304	1.23762490001616	0.637934775535145	0.921512500656155	0.976876828577374	1.44641504995918	1.54710429117895	1.12280522204254	0.795018812859228	0.98652015724048	1.24792751344359	0.172359497848141	1.98833930740824	1.23253796900852	1.44482606194236	0.728225293759776	1.68706068833989	0.757108610552388	1.08140780613586	1.05262456204547	0.889551418704019	0.802400040114839	0.155360662839202	0.614662734936576	0.747688153567359
AC004847.1	2.49689690783382	1.07676430031521	3.56265761637737	3.75462031167453	3.20551763289271	4.7149653116005	3.72948751326574	4.59353902646857	2.45008949580185	3.78706672923972	4.31964683405174	3.7144103876784	4.20942217188543	4.27019252348663	3.75657500238519	2.89534140293681	3.23962716807238	3.16586371434003	1.84971909730561	4.26557191734466	3.11601535326994	4.13692961044789	1.84851778572219	2.18081621020378	3.283403256897	1.49446681428176	1.66225108171523	5.36691665699197	6.15002140868297	3.51931544356572	2.45512333788168	4.44526320814044	3.59414243584467	2.62278982183187	4.45249659853693	2.9877938031703	4.33428222529524	1.52049768158917	3.23953552183674	4.56958830533033	1.88221262189286	4.36575551727107	2.87656605875172	2.81760279360685	1.10795563008739	1.44768498149107	4.30356889385736
AC004852.1	0	0	0	0	0	0	0	0	0	0	0	0	0	0	0	0	0	0	0	0	0	0	0	0	0	0	0	0	0	0	0	0	0	0	0	0	0	0	0	0	0	0	0	0	0	0	0
AC004852.2	0	0.0471195485685506	0.0136409106693863	0	0	0.46194758214236	0	0	0	0	0	0	0	0	0	0	0.197110514712696	0.104873376726018	0	0	0.0304067104260458	0	0.0301241614551288	0	0	0	0	0	0	0	0	0	0.187767747046025	0.0822938359514309	0	0.0465609057577412	0	0.0392787953513676	0	0	0	0	0	0	0	0.0388575500203621	0
AC004852.3	0	0.424707145564151	0	0	0	0	0	0	0	0	0	0	0	0	0	0	0	0.414785005552843	0	0	0	0	0	0	0	0	0	0	0	0	0	0	0	0	0	0	0	0	0	0	0	0	0	0	0	0	0
AC004854.1	0.853915827815345	1.37767905900582	0	0.121943733510401	0.212756083403638	0.252536766696175	0.447843644362085	0.15665548884686	0.333538228788217	0.573665363064385	0.47653722581771	0.54468320538365	0	0.317072477536971	0	0.851599143235146	1.08943035342652	0	0.864493226451146	0.222928180002613	0.495388173572822	0	0.492622328574446	0	0.419754605485611	0	0.547844628364022	0.822281466295707	0.644410078330628	0.169796756183249	0.303108551381075	0.650764559116902	0.819913379946224	0.646162657157894	0.231309516072501	0.211884401940305	0.271784213569217	0.615039565300711	0.323427718060933	0.346077534535597	0.376512661288479	1.85171906302582	0.250719083400555	0	0.325501549334499	0	1.37150310520444
AC004854.2	0.620774065894505	4.91231453823801	0.573083631185177	0.61720443185865	0.469573445304352	2.11649784050175	1.00992040959306	1.72478122146674	1.57724753559315	1.30234829941141	2.27959015336746	2.47381288248845	0.808590988139976	0.700617269681639	2.07532725070706	1.11709656577113	1.4368547636265	3.23886327149576	2.7632628353554	0.510860673967615	1.99168056214312	2.3368831957518	3.44701046955354	2.95181156676271	1.52656966049778	1.40315862974286	1.64408700251674	1.77349002749556	1.4571740027042	1.20182202651229	1.37049910320235	1.75270578083009	2.27682417532487	2.27250102132207	1.09558690799772	1.77120948686647	1.3397075074486	2.97379492965261	0.591870870063334	1.32791725741865	1.60696330464069	1.05630606033188	1.78098194027602	1.51596470223921	1.88627699461708	0.869792460376665	1.37451092576839
AC004858.1	2.94394007490523	1.2528394913843	2.01299766400306	3.41486616906981	2.95574056346203	3.03105989305537	2.84155051037118	3.16004888831894	1.52371249029441	2.03499039234512	2.92335838936919	1.93039672672545	0.337083076310787	2.84887828424195	0.762136169901112	1.89032994931537	2.827778384748	2.15068964324732	2.66133916673851	2.65571818083415	1.47129152841277	2.12138017427817	1.74312715259193	1.93896321952565	1.97155275038387	2.47487728599312	1.47316347033956	3.63791159729098	3.87215895722894	3.0360636887437	2.82160818207442	2.69603834004748	1.80045473071214	1.39489822415673	2.64752174534649	1.09794783553483	1.99602712342508	1.10433665981474	3.02284715204858	1.68522254589895	1.28297348862159	4.18957947753681	1.79235563117949	1.2034517656091	0	1.7110102559271	2.29997725063205
AC004862.1	0	0.196732928222195	0.0120680233090903	0	0.0207688650945719	0.487589248320862	0.023752135898995	0	0.115299644025547	0.0994972011701899	0	0.0299828662157143	0	0.0633648787584294	0.0315363532680532	0.118758388979835	0.141563582375003	0.203764966018656	0.0399805976908812	0	0.177726482932068	0.0302654428576696	0.0265876223480842	0.0392787953513676	0	0.045582760019635	0.0596321598820996	0.0333701384605922	0.0147837526270703	0.0163536835778348	0	0	0.253747284505817	0.107687869314373	0.0227583975781576	0.0207688650945719	0.0136409106693863	0.017351841787775	0.0542233473371544	0.0236102151826453	0.0130691500195213	0	0.0247451901971378	0	0.032947164099129	0	0.0585243118408003
AC004863.1	0.28699939663384	0.904349215265259	0.0702519218204442	0.0677763720484928	0.644410078330628	0.503145165950165	1.06467594931509	1.35805861830549	0.581495871001377	0.615887073916057	1.68068442299448	1.20995237381963	0.99660567676017	0.181547856455956	0	0.524765790386697	0.386810946472217	0.971957335415008	1.29542916670396	1.67215375028378	1.29413548067533	1.00984876738121	1.15094954147193	0.318808503225839	0.846312779742137	1.01549756939533	1.46628777600976	0.504772915975054	0.576570509114315	0.184216808092241	0.467279480459982	1.13191867886257	0.605683962538493	3.63227985009003	1.27637755277364	0.119422582647884	0.293958979028694	0.36725922448867	0.791522377696187	0.135666196969044	0.406210108531565	0.374510925768391	2.03752279445188	0.496308944824728	0.499782120147312	0.193204013983875	0.497944421877743
AC004865.1	0.881899503054762	0.152118504431943	0.0890913185646892	0.846232534168743	1.81352468929781	1.97427232101357	1.25894096810551	1.44143036023063	0.625644559524164	0.776946191857087	0.627420069401201	0.355354620561066	0.39780296186249	0.988193859778224	0.87947052508696	0.915712100148022	1.61372022818006	0.871922482149997	1.40168507172246	2.09932887244062	0.77635670083606	0.71966535377182	1.09274868553952	0.839234027676077	0.210014737709273	0.361992885921963	0.974015283756472	1.47617427714516	2.07498488495381	0.685446835040285	0.315102453077668	1.31469652565629	0.847114990083586	0.755400369229264	2.09325592066642	0.526369341830301	0.899485022512771	0.187387707080472	1.82207747395329	0.394514141955959	0.390997783957376	1.790313304665	0.338224719989013	0.996750278849184	0.435308552262582	0.349704961708537	1.54601777562371
AC004866.1	0	0	0	0	0	0	0	0	0.661567199527146	0	0	0	0	0	0	0	1.17740757777352	0	0	0	0	0	0	0	0	0	0	0	0	0	0	0	0	0	0	0	0	0	0	0	0	0	0	0	1.09241042968444	0	0
AC004866.2	0	0	0	0	0	0.979513226340083	0	0	0	0.191183609220039	0	0	0	0	0	0	0	0.202260983562003	0	0	0	0	0	0	0	0	0	0	0	0	0	0	0.187514398192816	0	0	0	0	0	0	0	0	0	0	0.149649581894975	0	0	0.0769694763151108
AC004869.1	0	0	0	0	0	0.318808503225839	0	0	0	0	0	0	0	0	0	0	0.241474125701441	0.0935601761623378	0	0	0	0	0	0	0	0	0	0	0	0	0	0	0	0	0	0	0	0.118891252178427	0	0	0	0	0	0	0	0	0
AC004869.2	0	0	0	0	0	0.369159346064531	0	0	0	0	0	0	0	0	0	0	0	0	0	0	0	0	0	0.299127408412377	0	0	0.304043696473541	0	0	0	0	0	0	0.516519497661096	0	0	0	0	0	0	0.203514411130758	0	0	0	0	0	0
AC004870.1	0	0.325386414659774	0	0	0	0.295252823267693	0.0510240030244669	0	0.0724488500696924	0.388575306598427	0	0	0	0	0	0	0	0.453543917542686	0.266636642513989	0	2.44850455190074	0	0.11169907219742	0	0	0.065296567127781	0.0852886748169873	0	0.181038924431668	0	0	0	0	0.152897287198972	0	0	0	0	0.870818418984031	0.147046143417315	0.59579007053066	0	0.104470857762917	0	0	0	0.0425042631289634
AC004870.2	0	0.0976107966264223	0	0	0	0.461319002490754	0	0.0357646536009747	0	0.118359725953057	0	0	0	0	0	0.0416635317293615	0.318230060075918	0.517225292502459	0.0939657503694475	0	1.86583965215866	0	0	0	0	0	0	0.0786098346963665	0	0	0	0	0.170694233687083	0.168128529576949	0	0	0	0	0.308360875198613	0	0.605873566302846	0	0	0	0	0	0
AC004870.3	0	0	0	0	0	0.58880456701555	0	0	0.424922088210688	0.0899048684213355	0	0	0	0	0	0	0	0.751035176667862	0.182819401612206	0	3.16338601732982	0	0	0	0	0	0.139338513601429	0.224781194395589	0	0	0	0	0	0.639787829596199	0	0	0	0	0.684190366496017	0	1.03365205249	0	0	0	0	0.119688174519196	0
AC004870.4	0	0	0	0	0	0.589859343936004	0	0	0.185612862342351	0.498250867527825	0	0	0	0	0	0	0	0.728747725429758	0.345736995164043	0	2.63040547148232	0.166972472410695	0	0	0	0	0	0	0	0	0	0	0.138814468902282	0	0	0	0	0	0.571919463245557	0.131457785479088	1.03527198997269	0	0	0	0	0	0
AC004875.1	0	0	0	0	0	0.384933946575176	0	0	0	0	0	0	0	0	0	0	0	0.351967480859441	0	0	0.408711861029429	0	0.148478615931968	0	0	0	0	0	0	0	0	0	0.267715561951702	0	0.127765328148545	0	0	0	0	0	0.0745054363636298	0	0.265796924759752	0	0.18243805572491	0	0
AC004877.1	0.024603367140657	0.0388575500203621	0.0333701384605922	0.0214797274104514	0.130667339815507	0.197613809691074	0	0.0822938359514309	0.0928839656784844	0.148218272154145	0.0318186258263571	0.0822938359514309	0	0.0299828662157143	0	0.141301987625258	0.100439479280312	0.0501882233114782	0.166715444966422	0.155749232677945	0.188654117836729	0.11009592910342	0.0492125346325603	0	0.0274371827068511	0.124195771587192	0.161178250079813	0.0311128408502493	0.0409625477784978	0.0453031679565722	0.0284277045726673	0.0460020465445205	0.113167056732735	0.100708588596684	0.199499603660362	0.019346088804812	0.0126401807787703	0.254110241874721	0.228233799560068	0	0.150819598212133	0.0133550586690676	0.0231843692482634	0.0545012161825606	0.0308304301532745	0.031959741397545	0.150039692774153
AC004877.2	0.304744657718631	0.456806149230474	0.278936314679231	0.269631650940439	0.7206286976902	0.832120371553323	0.14535138557262	1.224287289892	1.2410469407705	1.30993285082193	1.24391275887317	1.224287289892	1.43376068196535	0.441589712419546	0.189792937820259	1.0112093614203	0.219462838957155	0.508935661864395	1.24780601821922	1.38205850897607	1.05262456204547	1.05873209815973	0.871764810560672	0.338338834684812	0.783582373940371	1.60720009539752	1.28409950612804	0.200629897983074	0.336283387864432	0.368489000645104	0.49436440469585	1.07519031415522	1.35653824322659	0.57898700333258	1.21225804420273	0.71817528312111	0.681494243414785	0.624802765252947	1.05227676545236	0.396159489073155	1.29142674633344	0.250961573533219	0.151339301042281	1.15587873270414	0.528371277960719	0.756169328139299	1.39484336153086
AC004879.1	0	0	0	0	0	0.4271770546821	0.0579700686373299	0	0	0	0	0	0	0	0.148869043531001	0	0	0.128821280650134	0	0	0	0	0	0	0	0	0	0	0	0	0	0	0.229341813043554	0	0	0	0.0658480033660813	0	0	0	0	0	0	0	0.155749232677945	0	0
AC004882.1	0.789937868980195	0.365916453858061	0.366587995394262	1.02517057573491	0.718526026462262	0.898247056081868	1.53101957161863	2.46063773200346	0.666393032369016	1.24287684340153	2.02268739007029	1.02538322147792	0.114233744427088	0.873813198359087	0	0.446997240676389	0.919301940628083	0.247684512762383	1.48872065289528	1.09193673821058	0.873813198359087	2.19124678971627	0.126840735277693	0.268793675122479	0.686881460432228	0.144960004720858	0.0969364825029574	0.855431641031734	1.39347111739513	1.08909131856469	0.144829520838809	1.13815914522947	0.229957008584363	0	1.01471235152137	0.362441834125644	1.52180456172394	0.622930350920177	0.749148067123597	0.892896123626212	0.442545456105304	1.76773953554558	0.118625513544246	0.267835392097615	0	0	0.967611310458688
AC004882.2	0	0	0	0	0	0	0	0	0	0	0	0	0	0	0	0	0	0	0	0	0	0	0	0	0	0	0	0	0	0	0	0	0	0	0	0	0	0	0	0	0	0	0	0	0	0	0
AC004882.3	1.23872572714613	1.36714737465794	0.764600935659289	1.2547754266481	0.514097004894233	0.754887502163469	1.30532853203996	1.31834576726136	1.11643130013133	0.610038557175333	1.95300443131592	1.53898505672629	0.495592840198345	0.527770988753353	1.13244523392691	0.733354340613827	1.59765035104811	1.39539189392821	0.0650207699484113	0.644225472439028	1.07327183642452	1.2368293354864	1.4523318565454	1.06108492060131	0.933572638261024	0.506601942191015	0.428464026257979	1.10447085776292	0.772476898913973	0.880646347674437	0.608903842527424	1.10574511606935	1.44297002792735	1.71549805747734	1.01099461607159	1.47305953726258	1.05004887960722	1.99447111071399	0.537544571964575	2.07282611042652	1.40697197081672	1.15107947302881	1.34181500398433	1.49881251554857	1.24123003551545	0.614662734936576	0.886589164918182
AC004884.1	0.287826867285081	2.79618241072	2.90869764121425	3.31795521831244	3.6504773698971	1.30176321746614	3.27220239470576	3.34470069354772	1.09632933020071	2.53791724903408	3.68353926496085	1.91084776595794	0	2.84520901166909	2.1479578813871	0.910886131935597	2.41115503695776	2.1755884710669	3.45801445860469	2.32823330082357	1.96853317213742	2.54357011968253	2.18963482212455	1.93047242497249	2.40873903017173	3.67641410790607	1.23112515787905	2.52676995135482	3.58088111956159	1.67156512617105	0.596076423710512	1.02814476771338	0.274172189022786	1.91903491969195	2.52499139753486	1.35467782850445	3.28245463221736	1.73396166330892	2.61642827721935	2.36544058940619	0.283921772307618	2.98163349309373	0.872395393553124	0.579373267067387	0.352645545280926	0.364572432295856	2.26429621203483
AC004884.2	1.02297139913482	3.48766641773406	2.62030488151335	2.91431576152403	3.78066705365336	2.52847130188289	3.32416254095205	3.04563517749974	1.80467314026994	2.3907777267512	3.53509493123989	2.76362403232193	0.552573811179844	2.62891354266179	2.13533785653182	0.824890023979398	2.36331127390677	1.92010270703537	3.66361787431498	2.05342417616174	2.61046384518116	2.44781720176197	3.46139758992616	2.68066192149265	2.28841762731172	3.51136682947956	1.41845983758099	3.29852635571496	3.97135961297696	1.13560053485944	0.80512733083907	1.02311338270356	0.45090770177264	2.55473618322246	3.32227430015421	2.73586872907358	3.19339328194622	2.74235120878573	2.50041966270967	2.00147800506865	0.397912460176906	2.87261209281616	2.0119607185173	1.17069423368708	0.216361734971127	0.588708639954051	1.81249822533356
AC004888.1	0	0	0	0	0	0.315102453077668	0	0	0	0	0	0	0	0	0	0	0.238664592114617	0	0	0	0	0	0	0	0	0	0	0	0	0	0	0	0.166201252662703	0	0	0	0	0	0	0	0	0	0	0	0.215989154146721	0	0.194969550093418
AC004890.1	1.55875743037376	2.95989995483864	0.43616183931445	1.01449812699935	1.33999248424772	2.53503270346133	0.433920883513551	1.07423139418579	1.81031970341108	0.646070469225923	0.811306611469781	4.20703384891224	2.94234559456875	1.27625843007182	2.37506724206761	2.79626548895221	5.32721309363579	3.29273758441795	1.36876834909033	1.47097930181203	2.30748681472341	2.77076562947208	2.51303588385945	2.16931573490417	0.723427500708536	1.09004041547277	5.56412814480212	4.73748126547257	1.85035938803356	0.78425269340458	1.70230292038393	0.242693957549618	4.57730796893868	3.35900100928114	2.22894179522031	3.93866217984363	1.13678199583248	4.33766114633157	0.71905198164158	0.231801022777158	4.78860219473514	1.03435659664664	5.42932806593363	5.13996056954546	5.88429997418849	5.01860747050394	0.196355242882748
AC004890.2	1.51419802334758	0.991898201503036	1.77454461376267	2.29410606523374	2.31492849816808	1.15717309403346	1.97830547537597	1.51944125962804	1.34175808507872	1.84116804354865	0.78425269340458	0.467488173508356	2.00025244954346	2.11486671728773	2.42755253999909	0.638398262235854	0.813442599051074	1.24342536189527	1.41229377133342	0.670477804144288	1.73742718272906	1.18091166336857	0.946656010206915	1.09220743809709	1.03808494731697	1.34158731488686	0.278579550458423	1.26092893995688	1.74269612422361	2.04610684913849	1.3882446533923	2.73885428784533	2.21533690608431	2.58245965956076	1.79767708742421	2.07227733547151	2.79800902761339	0.381726358625599	1.18586654531133	1.4482137898838	1.43664159159096	0.501719376580098	1.25731240568561	0.921893289594119	0.850639425893325	0.940880872233434	1.60819419239216
AC004890.3	1.91314792063042	0.493237419200215	1.68585046764525	1.88682324832402	2.35080838305008	1.95087895457922	1.86362133974221	1.40315862974286	1.3875279780291	2.06163796868547	1.29607557495289	0.630685036455757	0.949198731895153	1.9631411559292	1.65695393320906	0.597221268400312	0.991753112244514	1.17389496056431	2.2108252230499	1.22125842967781	1.07724299893246	0.859731066521022	1.46000858126882	1.2901294646757	1.6889859834368	0.496206665923484	0.258579224184294	1.30398526766034	1.76765479823735	1.95054306655452	1.44042072075677	2.49382663507154	1.46910452186831	1.88799309597648	1.63501138032838	1.54384228661354	2.10534284028622	0.225768496429597	2.0156759684163	1.84502831464954	0.762901547935981	0.926682638615192	0.787432464516868	0.565499693166199	0.312665173558394	0.170694233687083	2.190836067024
AC004893.1	0	0	0	0	0	0	0	0	0	0	0	0	0	0	0	0	0	0	0	0	0	0	0	0	0	0	0	0	0	0	0	0	0	0	0	0	0	0	0	0	0	0	0	0	0	0	0
AC004893.2	2.01884778542798	2.06987398763198	2.14345872708553	1.57531233068744	1.75082085667328	1.41651550434749	2.50024117918946	2.76627711895158	1.19269917799206	1.8163539462071	2.55772866597564	1.75480200659078	0.351628329102782	1.97504315812934	1.92873035961104	1.04313449031375	1.76328408473922	1.24823120674876	1.7134758750547	1.80248276108278	2.3770126615002	2.5786972376487	0.851838972849344	0.963252153816607	2.16027483140859	2.22583018037859	1.14925936549962	1.75843110776239	2.2025744425618	1.54463375313963	1.18802105141695	1.86008877428951	1.07922448856104	1.47233179600004	1.8598105648013	1.4291070817805	2.15315678806142	1.61178616224466	1.67034183125269	2.04362447674703	0.92744139273013	2.91192162785575	1.70150469976491	0.973354120449944	0.339137384919586	0.646715661077354	1.70876110918378
AC004895.1	0	1.59148793839794	0.143785224708602	0.381837083906047	0.295605488588061	0.680414381806817	0.528971317498367	1.03611645321765	0.416947804909838	0.666393032369016	0.773827578980694	0.728312378843609	0.393416200471545	0.317651384908363	1.12068370880198	0.343350966200508	0.489234634532018	1.27822269799153	0.197739606006356	0.193456365749585	0.768755995221883	1.22070141650652	1.07512184100488	1.25404975532079	0.471655707397641	0.26435627052581	0.0622598944701261	0.91057917554276	0.87837222538343	0.280362489973778	0.263995882071239	0.81688637401492	0.907967405946532	0.918157217057044	0.483570740091555	1.02962956756306	0.698751887784676	0.71966535377182	0.22391675051899	0.719752957077606	0.361319201557216	0.284395680512877	0.283803270928366	0.601506362923164	0.724301014322585	0.460690148848735	0.381837083906047
AC004898.1	2.96445408386168	2.94491465361029	3.09568816988896	3.09653174269363	3.6322100411395	3.87637942354714	3.62759516579246	3.84560044425425	3.11144869848767	3.48965853157546	3.94918939185663	3.35731270852278	1.36737106564853	3.3080987126545	3.37088963145494	3.00457330047604	2.96515628711811	3.00741081295462	3.67039848818162	3.85173904868853	3.60890384252742	3.32179824649042	3.04112029886594	3.01697761338363	3.16172647839428	3.53806629291047	2.59710205612441	3.41737997597302	4.00772475137618	2.23192387329376	1.64643918561433	3.95823021167136	3.11623166060415	3.51423590344406	3.76512097301327	2.4885407160531	3.21878116778407	1.94332125061861	3.7322366326544	2.99264155502322	2.38167099279845	3.90864000449789	2.54675867043477	2.46673151753352	1.67387296810997	1.71145085422055	3.71022786241032
AC004899.1	0	0	0	0	0	0.433600462625862	0	0	0	0	0	0	0	0	0	0.0388575500203621	0	0	0	0	0.0589398545562329	0	0	0.0437644423101702	0	0	0	0.0732718364245194	0	0	0	0	0.15950002202322	0.0806576633452252	0	0	0	0	0	0	0.0288520058474934	0	0	0.126972856257766	0	0	0
AC004899.2	0	0	0	0	0	0.119688174519196	0	0	0	0	0	0	0	0.0159256899902542	0	0	0	0	0	0	0	0	0	0	0	0	0	0	0	0	0	0	0.142478790642247	0.0718999315656331	0	0	0	0	0	0	0.01292617444427	0	0	0	0	0	0
AC004900.1	0	0.181547856455956	1.3641801900358	1.26645674413594	0.180529812810721	1.42513699883836	1.71817528312111	0.365804499871982	0.284751009534226	0.363675721807263	0.864730922314751	0.418675712942892	0.106482330469981	1.02233230009806	1.27327716136154	0.419538891513784	0.438079891944708	0.686253987354753	0.755742179345389	0.824564212089827	0.228849467661798	0.474981088204978	0.118226813792948	0.529970829136579	0.850159327705571	0.135140816394815	1.15516633866683	2.28306241670024	2.69601607675047	0.749233898401897	1.05582036282645	0.399225792120938	0.214746522682395	0.161565256397032	0.369271040025094	0.550309678755096	0.833902076669163	0.416299305479879	0.577150836974469	1.37423268715287	0	1.58813294360128	0.711054321812066	0.3959402178453	0	0.351176002702812	0.465190887925982
AC004908.1	2.25583304346908	3.00216242115062	1.67124807522287	2.1785871749115	2.6023380997655	1.79435347818858	2.31953123117175	1.07703786183125	2.57267142913538	2.68201139080069	2.01088723140922	1.81368885577965	2.83240397186556	2.28850622045497	1.1669724724107	1.88025451328193	2.8810184918	2.05130248870063	2.29416489551719	1.55596336133093	1.37066648539813	0.67771118626068	2.09818371593024	1.74015043225531	1.49328866491697	2.63503460521373	1.91876784932515	2.40468517591904	2.75266296898265	1.51222688651396	1.63770297633464	3.3143629998107	2.96134550403326	2.03499039234512	2.56934525961792	1.74278234020002	1.71061360238268	1.0803847874146	2.45557052613012	2.51672118856606	2.1783640818468	2.70944504436045	1.83657051541715	2.07227733547151	2.74717253703546	2.68365154481248	3.12984349813156
AC004908.2	1.6258783041239	4.14703800030393	1.73876783680019	1.90091509821994	2.35191096110308	2.20360837431312	2.05439702163715	0.982728961298596	2.26150072744185	2.24503923411876	2.28906718406091	1.75309103029811	2.91597973673925	1.48217710601943	1.30287467036558	1.8837381037977	1.96886489819353	2.75249170888738	2.37272927065972	1.55109760615911	1.08481263883321	0.509847829892816	2.57259867537003	2.16767906186135	2.02846306777885	2.98287496089806	2.21750992050001	1.98488095854777	2.61722794517901	1.8404028055866	1.43616183931445	2.71043727690691	2.93185322075111	2.35684807923652	2.16629767768023	1.80751979206988	1.76315658374129	2.02524146113184	1.8873302987782	1.94770355605308	2.37008056273169	2.21278720514581	1.67486736914249	1.97441917888782	2.67479959084078	2.14899916258776	2.858100385639
AC004908.3	1.30170469621916	0.920369530431673	0.545968369105292	0.838266046622673	0.982436917767054	0.971957335415008	0.974822960976833	0.253505262186697	1.49323741920022	1.48511764510508	0.727528423783232	0.92333937163215	1.0137838154331	0.753946772087765	0.182310918025696	1.40446719676309	1.93892559300049	0.490980803674391	0.754802006590781	0.725261268825091	0.543594864252601	0	0.932817102741851	0.508022916737609	0.646807807792226	0.986010383868213	0.826843351648964	1.28095631383106	0.911039585644287	0.188274311321204	0.606157925235646	1.34391942636819	2.30830262097233	0.395611248503802	1.55674820785854	1.10312831621723	0.366587995394262	0.672380080240613	1.14808808264534	1.56963690955979	1.78324709737812	0.839314663455149	1.11503324294624	1.32969768903328	1.504417002555	2.20009625823558	1.1532216559844
AC004910.1	0	0	0.165815488132335	0.0553345017510994	0.049909522443058	0.226138560569343	0	0.139731422243744	0	0.119820952121875	0.23094077612394	0	0	0.218471210743262	0.146655222119465	0	0.169925001442312	0	0.0641930619274924	0.0525550094341053	0.24086382278575	0	0	0	0	0.142478790642247	0	0	0.378178655208042	0.15146919750308	0	0.116763971297723	0.117429083586894	0.170309668833176	0	0	0	0	0.103396924492231	0.111298453402541	0	0	0	0	0	0.0817486512341679	0
AC004911.1	0	0	0	0	0	0.205767840149818	0	0	0	0	0	0	0	0	0	0	0	0.115166449634935	0	0	0	0	0.113033665299892	0	0	0	0	0	0	0	0	0	0	0	0	0	0	0	0	0	0	0	0	0	0	0.0739572999433244	0
AC004912.1	0	0	0	0.370833848176403	0	0	0	0	0	0	0	0	0	1.1542591462828	0	0	0.953972908052175	0.427284346173682	0	0	0	0	0.745280364897075	0	0	0	0	0	0	0	0	0	0	0	0	0	0	0	0	0	0	0	0	0	0	0	0.81040197153991
AC004917.1	0.266636642513989	0.342440963779175	0.0648828515848544	0.102859657922056	0.0564448010196681	0.714926858410005	0	0.508834274251234	0.359970888336751	0.354226457349926	0.0312540254705008	0.0274371827068511	0	0.194339249484463	0.0572769650732476	0.0321008431670241	0	0.334339439906927	0.0725860470685965	0	0.388575306598427	0.302991615612752	0.0483757045389763	1.19692173382033	0.0270124650625817	0.0280032784727525	0	0.174789893047815	0.0270124650625817	0.0298415571367151	0.0554733358984316	0.0451633516032245	0.329525485196655	0.250233980826754	0.267835392097615	0.110363243360418	0.187767747046025	0.0932897300014767	0.0200576523412535	0.0217639742916567	0.023894042655701	0.101515615491244	0	0.0359053837421279	0.0599089890186851	0	0.0538064436957938
AC004918.1	1.40419467649539	0.902575299030941	1.38852020299317	1.08351974882017	1.36960607003184	1.08909131856469	1.40588347292226	2.21365834146748	1.64233189884421	2.0959919129246	2.68728469191784	2.18097529530334	2.079395179282	1.61419155852529	0.906890595608518	1.49733133523027	0.921893289594119	0.645332753624862	1.7129918894618	2.34760896775931	2.14912926990993	2.38208618472045	0.797262054758046	0.349478514519109	1.05060617369079	1.43205075764545	1.66143038417916	1.18700756697703	1.6525553296199	1.27190370626328	0.966282793930778	2.0804530112361	1.81348364475832	1.18935017019567	2.72146015917608	1.1955995754499	1.74351496805007	0.0843364457233237	1.01806438936036	1.2338267197954	2.02265188500572	2.05439702163715	0.755571284410235	1.15607296095057	1.3817263586256	0.920903029224632	1.80780826926248
AC004918.3	3.83300137579961	2.54220851432284	3.33386735148853	2.66830069853865	2.80603528323622	2.72916118304075	3.51132887397535	4.51962996315085	3.99670509225327	3.84170145620985	5.42935819751389	5.16490290522049	4.03785659913297	4.01897237740869	4.13506691940481	4.0113435610329	3.16660298105868	3.90029686105553	2.94416503612417	4.36508358803325	3.82960604646055	4.27229945513638	3.50644961187419	2.00830759869212	3.90829413583616	3.84213408010562	3.70317823794802	4.65829718486211	4.86442884374799	3.12527087298643	2.92909030637539	4.61760998293338	4.44561415391727	3.43378738345878	5.01020246622444	3.54622773445293	3.54526414231225	1.81031970341108	2.70032873733094	3.61509843615495	4.40172602421947	4.53808492231242	3.48155728070859	3.19865130140253	3.34573699516404	2.94345253855882	3.99241496343545
AC004920.1	0	0.300416627836874	0	0	0	0.872789368006237	0.178619042533318	0	0	0	0	0	0	0	0	0	0	0.104470857762917	0	0	0	0	0	0	0	0	0	0	0	0	0	0	0.352871495953414	0.268554164033543	0	0	0	0	0	0	0	0.10929368902294	0	0	0	0	0
AC004921.1	0	0.685267406516842	0.177088602105968	0	0.105007524760974	1.12611385352867	0.0611540632071007	0.218595201550857	0	0.128161400914489	0.246225648519871	0.0765590951316044	0	0.433707277495855	0	0.173127433480656	0.619459964920601	0.990083536172477	1.01749437945927	0	0.256769142761341	0	1.77349002749556	1.89979434820883	0.342099564832784	0.638490941710455	0	0.165815488132335	0.146785540988701	0.439569949662739	0.289598422140188	0.0637790297705713	0.348119084462443	1.05283319976294	0	0	0.198871279517819	1.59555139945614	0.0563060603318765	0.118891252178427	0.0666747627244601	0.0727232310216205	0.124725152398888	0.363339311629479	0	0.321812674667221	0.0508847400250935
AC004921.2	0	0.205517632892707	0.0312540254705008	0.0301241614551288	0.066950243924627	0.324119326435102	0.0311128408502493	0.0957219222733256	0.0441842575440038	0.0658480033660813	0.0874628412503394	0.0391383939069583	0	0.0210532520540752	0.0411027718191281	0	0.0942360698457656	0.136585152847626	0.069152201869423	0.0565835283663675	0.0349199843491595	0.256648389880677	0.101784524166932	0.0513024887006311	0	0.116497840501748	0	0.205642741945457	0.0571383043935418	0.0213375829656949	0.0786098346963665	0.0163536835778348	0.214497867900516	0.182946494511102	0.0297002342154199	0.0270124650625817	0.0698396250686344	0.0672256725319716	0.0287105859541401	0.0154975693953256	0.0170667241898334	0.0909888884147723	0	0	0.0430644786649374	0	0.01292617444427
AC004922.1	0.894837160757922	0.694835630101976	1.71338788974999	1.73656158299055	0.965765818047377	1.02630432435191	1.08086228642775	0.529970829136579	0.740798068041471	0.931380494265033	1.43311969782023	0.835277343305121	0.332278283056929	1.68005424824506	1.28226186658765	0.230203013366421	0.694657365547086	0.680054248245064	0.587845009254278	0.661840791305371	0.481815573617863	0.310107409096058	0.681494243414785	0.515106871266764	1.54448538623609	0.668300698538649	0.419754605485611	0.7602635346214	1.36137535393791	0.759326304678515	0.477366480067235	1.3611507313006	0.778965477250099	0.448372394612054	0.923947814907926	0.893051502736851	1.66266125547509	0.81105994774008	0.758473748785078	1.16844949223392	0.372840688587793	1.51883724243651	1.5166707684832	0.256165277263056	0.0912597661926783	0.307195343513885	0.742351208785733
AC004923.1	0	1.36826548293749	0	0.0561673063004266	0.146915848087275	0.516216908424998	0	0.444667066841908	0.0820212693455023	0.0619835161089573	0.0822938359514309	0.0725860470685965	0	0.151339301042281	0.14860877020522	0	0	0.0657101640652657	0.127369146616222	0.0532503847022502	0.127104965139401	0.273814244587037	0.126312130328704	0.094911647025467	0.139076515046112	0	0	0	0.0713508041288431	0.153545951856674	0	0	0.60055521900627	0.172615521813478	0.108624814681649	0.0990931792191091	0.0657101640652657	0	0.104873376726018	0.217354813682437	0	0.0688771408503078	0	0.0945063386814923	0.155490197747562	0	0.0482361856528476
AC004923.2	0	0.381172604716798	0	0	0	0	0	0	0	0	0	0	0.229710961847024	0	0	0	0	0	0.133563525741106	0.211635253327149	0	0	0	0	0.278460609443402	0	0	0	0	0.161049224900557	0.288181352329059	0	0	0	0.219710639548779	0	0.134878054343112	0	0	0.118359725953057	0.12961273813047	0	0	0	0	0	0.0996318500144604
AC004923.3	0	0	0.124328135002202	0	0	0	0	0.154064673674717	0	0	0	0.293370484204753	0	0	0	0	0	0	0	0.113833828959277	0	0.296780417426425	0	0	0	0	0	0.32400408139443	0	0.166972472410695	0	0	0	0.353549135722044	0	0	0	0	0	0	0	0	0	0	0	0	0
AC004923.4	0	1.23805309927247	1.37823415521924	1.66247897042325	1.23290630100683	2.20611180429016	0.118891252178427	2.05008371679505	0.69072996215656	0.45301705961736	1.11822681379295	0.814099190274553	1.5765221379205	0.811224394912364	0.934856141273441	1.29654550819512	1.04635135892145	0.873970646251952	1.81532949397419	0.634500338235999	1.92819974800458	1.72443199575995	0.822770930266777	1.7467857036665	1.28409950612804	2.30044591489326	1.4181359639595	0.787098081611005	0.213627238511947	1.16240341410977	0.527770988753353	0.394075065625737	0.858538066336536	1.58558753315829	1.15814310351053	0.457856910413769	0.621430667790448	0.809990583975205	1.80421880666708	0.279055216483467	1.05630606033188	0.141040345433593	0.123798608462622	0.649753399404938	1.0535284409893	1.03906818806053	0.892818427795033
AC004925.1	0	0.0582472168546627	0	0	0	0.480058269227255	0	0.0211954245144897	0	0	0	0	0	0	0.0441842575440038	0	0.0515809206306449	0.146655222119465	0	0	0.074231394185792	0	0	0	0	0	0.0284277045726673	0	0.0207688650945719	0	0	0	0.0695646950933593	0.0515809206306449	0	0.0291348040530228	0	0.0723116400224266	0	0	0	0	0.0349199843491595	0	0	0	0.0139267060429217
AC004930.1	0	0	0	0	0	1.03674947642787	0	0	0	0	0	0	0	0	0	0	0	0.776188230579445	0	0	0	0	0	0	0	0	0	0	0	0	0	0	0	0.473215434070397	0.309059742501585	0	0	0	0.157173094033464	0	0	0	0	0	0	0	0.603406771603267
AC004936.1	0.21586493915324	0	0	0	0	0.205392512989685	0.0515809206306449	0	0	0	0	0	0	0	0	0	0	0.0586628393785599	0	0	0	0	0	0	0	0	0	0.140647793154842	0	0	0	0	0.205392512989685	0.154323964660477	0	0	0	0	0	0	0	0.0614306004977481	0	0	0	0	0
AC004938.1	0.753690102843342	0.446044442596041	0.142348082144681	0	0	0.519642542508155	0.141563582375003	0	0	0	0	0	0	0	0	0	0	0	0	0	0.301119353150762	1.50746484363974	0	0	0.173127433480656	0.17976580835815	0.23204671335011	0	0	0	0	0	0.519642542508155	0	0	0	0	0.53784272132138	0	0	0	0.167614840755111	0	0.227248183780733	0.363787841103289	0	0.118625513544246
AC004938.2	0.241840183564671	2.06336487875843	0.527470750458581	0.688225127327241	0.877979772770665	0.985719003904408	0.410449655461803	1.51923994866129	1.04131308232863	0.69421160776789	1.40691756542251	1.39204259754869	1.07045802601959	0.768840667877416	0.788518674021835	1.75881483160265	1.38664542703028	1.76850194743426	1.8218326450624	0.380951043625847	1.48052364638826	1.75749268626104	1.83822569998096	1.32400408139443	1.08372396639301	1.39138280331902	1.82867219753073	1.55065444994586	1.35693256841935	0.645609441183496	0.644963754315762	1.02197712270615	1.62100860087802	1.3406192351294	0.996894866446107	0.856308489717443	0.459221756822848	1.50716034911752	0.56530470802725	0.839878987749804	0.756169328139299	0.372840688587793	0.599222563159831	1.42174843217378	1.19949960366036	0.841570637395517	0.751463721165559
[truncated: 58,713 more rows]
