# Supplementary material for: Immunometabolic Dysregulation in B-Cell Acute Lymphoblastic Leukemia Revealed by Single-Cell RNA Sequencing: Perspectives on Subtypes and Potential Therapeutic Targets
Source: Int J Mol Sci. 2025 Oct 14;26(20):9996. doi: 10.3390/ijms26209996 (PMC12563021; doi:10.3390/ijms26209996)
Supplement: Supplementary file 1 [file ijms-26-09996-s001.zip › Supplementary Table S3/Survival.tsv]

sample	OS.time	OS	_PATIENT
TARGET-15-SJMPAL017977-09A	1.0	1	TARGET-15-SJMPAL017977
TARGET-15-SJMPAL003414-04A	20.0	1	TARGET-15-SJMPAL003414
TARGET-15-SJMPAL003414-04A.1	20.0	1	TARGET-15-SJMPAL003414
TARGET-15-SJMPAL042794-09A.1	25.0	1	TARGET-15-SJMPAL042794
TARGET-15-SJMPAL042794-09B	25.0	1	TARGET-15-SJMPAL042794
TARGET-15-SJMPAL042794-09A.2	25.0	1	TARGET-15-SJMPAL042794
TARGET-15-SJMPAL042794-09A.3	25.0	1	TARGET-15-SJMPAL042794
TARGET-15-SJMPAL042794-09A	25.0	1	TARGET-15-SJMPAL042794
TARGET-15-SJMPAL040026-09A	30.0	1	TARGET-15-SJMPAL040026
TARGET-15-SJMPAL043510-09A	39.0	1	TARGET-15-SJMPAL043510
TARGET-15-SJMLL003311-09A.1	39.0	1	TARGET-15-SJMLL003311
TARGET-15-SJMLL003311-09A.2	39.0	1	TARGET-15-SJMLL003311
TARGET-15-SJMPAL012417-09A	53.0	1	TARGET-15-SJMPAL012417
TARGET-15-SJMPAL042787-09A	60.0	1	TARGET-15-SJMPAL042787
TARGET-15-SJMPAL042787-09A.2	60.0	1	TARGET-15-SJMPAL042787
TARGET-15-SJMPAL042787-09A.1	60.0	1	TARGET-15-SJMPAL042787
TARGET-15-SJMPAL042787-09B	60.0	1	TARGET-15-SJMPAL042787
TARGET-15-SJMPAL040030-09A.2	66.0	1	TARGET-15-SJMPAL040030
TARGET-15-SJMPAL040030-09A.4	66.0	1	TARGET-15-SJMPAL040030
TARGET-15-SJMPAL040030-09A	66.0	1	TARGET-15-SJMPAL040030
TARGET-15-SJMPAL040030-09A.3	66.0	1	TARGET-15-SJMPAL040030
TARGET-15-SJMPAL040030-09A.1	66.0	1	TARGET-15-SJMPAL040030
TARGET-15-PAREAT-09B	74.0	1	TARGET-15-PAREAT
TARGET-15-SJMPAL043774-09B	156.0	1	TARGET-15-SJMPAL043774
TARGET-15-SJMPAL012427-09A	162.0	1	TARGET-15-SJMPAL012427
TARGET-15-SJMPAL011915-09A	198.0	1	TARGET-15-SJMPAL011915
TARGET-15-SJMPAL016342-09A.1	295.0	1	TARGET-15-SJMPAL016342
TARGET-15-SJMPAL016342-09A.2	295.0	1	TARGET-15-SJMPAL016342
TARGET-15-SJMPAL016342-09A.3	295.0	1	TARGET-15-SJMPAL016342
TARGET-15-SJMPAL016342-09A	295.0	1	TARGET-15-SJMPAL016342
TARGET-15-SJMPAL016342-09B	295.0	1	TARGET-15-SJMPAL016342
TARGET-15-SJMPAL044950-09A	301.0	1	TARGET-15-SJMPAL044950
TARGET-15-SJMPAL042946-04B	320.0	1	TARGET-15-SJMPAL042946
TARGET-15-SJMPAL042946-09A	320.0	1	TARGET-15-SJMPAL042946
TARGET-15-SJMPAL042946-09B	320.0	1	TARGET-15-SJMPAL042946
TARGET-15-PAVFTF-09B	364.0	0	TARGET-15-PAVFTF
TARGET-15-SJMPAL043773-40A	394.0	1	TARGET-15-SJMPAL043773
TARGET-15-SJMPAL043773-03B	394.0	1	TARGET-15-SJMPAL043773
TARGET-15-SJMPAL016448-09A	403.0	1	TARGET-15-SJMPAL016448
TARGET-15-SJMPAL040032-09A.1	436.0	1	TARGET-15-SJMPAL040032
TARGET-15-SJMPAL040032-09A.2	436.0	1	TARGET-15-SJMPAL040032
TARGET-15-SJMPAL042798-09B	443.0	1	TARGET-15-SJMPAL042798
TARGET-15-SJMPAL042798-09A	443.0	1	TARGET-15-SJMPAL042798
TARGET-15-SJMPAL041119-09B	469.0	1	TARGET-15-SJMPAL041119
TARGET-15-SJMPAL041119-09A	469.0	1	TARGET-15-SJMPAL041119
TARGET-15-SJMPAL041119-09A.1	469.0	1	TARGET-15-SJMPAL041119
TARGET-15-SJMPAL041119-09A.2	469.0	1	TARGET-15-SJMPAL041119
TARGET-15-SJMPAL042799-09B	486.0	1	TARGET-15-SJMPAL042799
TARGET-15-SJMPAL042799-09A	486.0	1	TARGET-15-SJMPAL042799
TARGET-15-SJMPAL016343-09A.1	511.0	1	TARGET-15-SJMPAL016343
TARGET-15-SJMPAL016343-09A.3	511.0	1	TARGET-15-SJMPAL016343
TARGET-15-SJMPAL016343-09A	511.0	1	TARGET-15-SJMPAL016343
TARGET-15-SJMPAL016343-04A.2	511.0	1	TARGET-15-SJMPAL016343
TARGET-15-SJMPAL016343-09A.2	511.0	1	TARGET-15-SJMPAL016343
TARGET-15-SJMPAL016343-04A.1	511.0	1	TARGET-15-SJMPAL016343
TARGET-15-SJMPAL016343-04A	511.0	1	TARGET-15-SJMPAL016343
TARGET-15-SJMPAL043769-03B	572.0	1	TARGET-15-SJMPAL043769
TARGET-15-SJMPAL012425-09A.1	591.0	1	TARGET-15-SJMPAL012425
TARGET-15-SJMPAL012425-09A	591.0	1	TARGET-15-SJMPAL012425
TARGET-15-SJMPAL012425-09A.2	591.0	1	TARGET-15-SJMPAL012425
TARGET-15-SJMPAL042795-09A.1	600.0	1	TARGET-15-SJMPAL042795
TARGET-15-SJMPAL042795-09A.3	600.0	1	TARGET-15-SJMPAL042795
TARGET-15-SJMPAL042795-09A.2	600.0	1	TARGET-15-SJMPAL042795
TARGET-15-PAUFIB-09B	615.0	0	TARGET-15-PAUFIB
TARGET-15-SJMPAL043514-09A	682.0	1	TARGET-15-SJMPAL043514
TARGET-15-SJMPAL042943-09A	740.0	1	TARGET-15-SJMPAL042943
TARGET-15-SJMPAL043506-04B	769.0	1	TARGET-15-SJMPAL043506
TARGET-15-SJMPAL043772-04B	771.0	1	TARGET-15-SJMPAL043772
TARGET-15-SJMPAL005001-04A	775.0	1	TARGET-15-SJMPAL005001
TARGET-15-SJMPAL041120-09B	880.0	1	TARGET-15-SJMPAL041120
TARGET-15-SJMPAL041120-09A	880.0	1	TARGET-15-SJMPAL041120
TARGET-15-SJMPAL041120-09A.1	880.0	1	TARGET-15-SJMPAL041120
TARGET-15-SJMPAL040024-09A.2	1033.0	1	TARGET-15-SJMPAL040024
TARGET-15-SJMPAL040024-09A.1	1033.0	1	TARGET-15-SJMPAL040024
TARGET-15-SJMPAL040024-09A	1033.0	1	TARGET-15-SJMPAL040024
TARGET-15-SJMPAL040024-09A.3	1033.0	1	TARGET-15-SJMPAL040024
TARGET-15-PASZVW-09B	1168.0	0	TARGET-15-PASZVW
TARGET-15-SJMPAL043505-09B	1562.0	1	TARGET-15-SJMPAL043505
TARGET-15-SJMPAL046467-09A	1630.0	1	TARGET-15-SJMPAL046467
TARGET-15-SJMPAL040033-09A.1	1658.0	1	TARGET-15-SJMPAL040033
TARGET-15-SJMPAL040033-09A.2	1658.0	1	TARGET-15-SJMPAL040033
TARGET-15-SJMPAL040033-09A.3	1658.0	1	TARGET-15-SJMPAL040033
TARGET-15-SJMPAL040033-09A	1658.0	1	TARGET-15-SJMPAL040033
TARGET-15-SJMPAL043508-09B	1806.0	1	TARGET-15-SJMPAL043508
TARGET-15-SJMPAL004013-04A	2510.0	1	TARGET-15-SJMPAL004013
TARGET-15-SJMPAL004013-04A.1	2510.0	1	TARGET-15-SJMPAL004013
