# Supplementary material for: Immunometabolic Dysregulation in B-Cell Acute Lymphoblastic Leukemia Revealed by Single-Cell RNA Sequencing: Perspectives on Subtypes and Potential Therapeutic Targets
Source: Int J Mol Sci. 2025 Oct 14;26(20):9996. doi: 10.3390/ijms26209996 (PMC12563021; doi:10.3390/ijms26209996)
Supplement: Supplementary file 1 [file ijms-26-09996-s001.zip › Supplementary Table S3/T_cell_survival_data.csv]

sample	Navie.CD8..T.cell	Central.memory.CD8..T.cell	Effector.memory.CD8..T.cell	Tissue.resident.memory.CD8..T.cell	Effector.CD8..T.cell	Mucosal.associated.invariant.T.cell	Navie.CD4..T.cell	Central.memory.CD4..T.cell	Tissue.resident.memory.CD4..T.cell	γδ.T.cell	OS.time	OS
TARGET.15.PAREAT.09B	0.834547723435797	0.863896030176398	0.766673200052491	0.826727082060206	0.656448404400304	0.559884230307634	0.784022778981449	0.866043127874627	0.951722640662963	0.731772413681114	74	1
TARGET.15.PASZVW.09B	0.710366543479452	0.760907776298775	0.680954733926257	0.609282806421173	0.563412464202786	0.52377023219775	0.679179906344138	0.781356368490163	0.857564051167742	0.434739793291232	1168	0
TARGET.15.PAUFIB.09B	0.515939096960895	0.542019589013454	0.520027578337513	0.641494400173368	0.26724833261978	0.28623102002207	0.475505797645564	0.581046354827282	0.800407240617989	0.380442755169862	615	0
TARGET.15.PAVFTF.09B	0.829520828129834	0.847342706659094	0.717966462361313	0.810517985845292	0.664913002317152	0.610703120361154	0.819434879648031	0.842144719064387	0.926504877890796	0.74193091433375	364	0
TARGET.15.SJMPAL003414.04A	0.436280180783327	0.52720109693581	0.42231462097245	0.394692658126948	0.277429314002287	0.377719158602634	0.494522568240343	0.661469595385707	0.614357022422884	0.506898126857474	20	1
TARGET.15.SJMPAL004013.04A	0.500730527900297	0.554517892217017	0.618061706193919	0.510773106196197	0.305657421036	0.39933209611482	0.355171947141493	0.492317834518851	0.891379597949198	0.0277221565317102	2510	1
TARGET.15.SJMPAL005001.04A	0.858975942065613	0.956316098811373	0.828429788405207	0.815303897255146	0.806900966598036	0.842435026602251	0.822031577856704	0.899207055291487	0.988729193605013	0.833262034918317	775	1
TARGET.15.SJMPAL011915.09A	0.619100014121657	0.669551784023606	0.666927336042128	0.721430758321199	0.493211717170529	0.31458098246422	0.579658290271641	0.789429449174921	0.745602338457964	0.615124299056588	198	1
TARGET.15.SJMPAL012417.09A	0.892901569028696	0.955536318054381	0.786709668350441	0.794863562820262	0.686891230875339	0.675074932294035	0.845630043886451	0.938346183504682	0.937547411769186	0.794857296047456	53	1
TARGET.15.SJMPAL012425.09A	0.927800127285424	0.98613072046962	0.809734032125643	0.819828439438897	0.783066291567837	0.744192358027793	0.882470913692747	0.982887478690577	0.967173647564576	0.633992329918071	591	1
TARGET.15.SJMPAL016342.09A	1.00077158013978	1.02772215653171	0.860308896590018	0.82657339680603	0.73191195563953	0.82731645128041	0.980999261932508	0.977534754475618	0.965684942970956	0.77733950142585	295	1
TARGET.15.SJMPAL016342.09B	0.986436873660366	0.945744118674129	0.763767456187282	0.829859377256582	0.600407746337707	0.679898673656924	0.967056952745975	0.9258421652339	0.991693978109792	0.669321292614944	295	1
TARGET.15.SJMPAL016343.09A	0.921441483246936	1.00347415520811	0.959360762277723	0.906826853558943	0.866042861017206	0.814486626923874	0.892850864382565	0.971618585681787	1.00946182567756	0.883026976555493	511	1
TARGET.15.SJMPAL016448.09A	0.698262258721965	0.695729045424985	0.612271556485302	0.639179413241378	0.190948473169114	0.48594136661006	0.605184239637045	0.627506504631671	0.907008976600848	0.35221238718997	403	1
TARGET.15.SJMPAL017977.09A	0.63216491520924	0.689686901000905	0.515645644779527	0.515563348638003	0.412036573772918	0.451830076561525	0.52749714963656	0.761276247808021	0.834345848660332	0.28682459939424	1	1
TARGET.15.SJMPAL040024.09A	0.865234100439781	0.95010704514833	0.878583968610317	0.77759342209629	0.833943204007724	0.587419833063482	0.860104390478097	0.958562960969623	0.878982796756858	0.59526234809405	1033	1
TARGET.15.SJMPAL040026.09A	0.744692517862285	0.790166467033399	0.720494254211714	0.7765988076031	0.517195884549073	0.496267653493359	0.662457421685729	0.852552910344489	0.932717189587568	0.663890720017026	30	1
TARGET.15.SJMPAL040030.09A	0.59265669348397	0.702873479084775	0.561578389902996	0.548074899147591	0.440127465300174	0.577987728568143	0.603596177643978	0.727852077783254	0.903323383587391	0.598042985584684	66	1
TARGET.15.SJMPAL040033.09A	0.772910506586978	0.829760750394623	0.659290601929682	0.724031669702562	0.686730115667776	0.547704591828573	0.806975619194701	0.883931246345269	0.677721595326536	0.664933065133136	1658	1
TARGET.15.SJMPAL041119.09A	0.838847187357632	0.899273002452428	0.713046152901282	0.665038144972731	0.692931361740732	0.61967037366922	0.808434609173651	0.864461379631875	0.956083778588188	0.685938711530722	469	1
TARGET.15.SJMPAL041119.09B	0.842792730937027	0.860706896577729	0.661956319894893	0.672517960831689	0.637886865233296	0.563487698718985	0.821092842705418	0.852000764003109	0.927685200971883	0.617489039006836	469	1
TARGET.15.SJMPAL041120.09A	0.763987454261779	0.905176546115187	0.765107308032502	0.693616724813534	0.84287857240325	0.737745929517432	0.717471574899224	0.780668810342477	0.953065631719836	0.69097485891457	880	1
TARGET.15.SJMPAL041120.09B	0.720278536774944	0.849767062559032	0.719659133011785	0.705480040065598	0.797879484235654	0.684747362017025	0.681383857621655	0.731587852328114	0.918774364067874	0.681445369019148	880	1
TARGET.15.SJMPAL042787.09A	0.405749817471366	0.518631044775671	0.521154086201672	0.716552889176227	0.282344213056817	0.414662777289997	0.285862621372768	0.55521724168916	0.888932369738752	0.589958270296984	60	1
TARGET.15.SJMPAL042787.09B	0.390085673525113	0.48218523862848	0.503885263783149	0.751743619573016	0.180560798080353	0.52007310455067	0.27653805712413	0.530455009607572	0.878215765414748	0.567279540254538	60	1
TARGET.15.SJMPAL042794.09A	0.780598024148633	0.828513458770662	0.733103519819923	0.832421981246063	0.622094504770458	0.589372711951443	0.733706573805375	0.863722103380348	0.926985681702767	0.712929861631988	25	1
TARGET.15.SJMPAL042794.09B	0.720029529100926	0.722069973895726	0.644820934191862	0.831599669404994	0.501260363054984	0.48897479912254	0.68752259055892	0.815088149811015	0.921820028254566	0.673432417822897	25	1
TARGET.15.SJMPAL042798.09A	0.681654435986534	0.761882932479918	0.699032748717881	0.701387396713413	0.678274921070581	0.601630048989432	0.709579172442599	0.84815194905383	0.872469707852442	0.789110719522242	443	1
TARGET.15.SJMPAL042798.09B	0.671808562451334	0.716597129600678	0.676803878579169	0.705695050080063	0.646372911897151	0.587739608375033	0.70483968714222	0.83238511458385	0.839287127911278	0.775658271795793	443	1
TARGET.15.SJMPAL042799.09A	0.743272351345946	0.757863751753707	0.580730120755736	0.832437054214867	0.526280945544936	0.655322018467172	0.660594171629947	0.734667064384701	0.98420817607755	0.724481685402835	486	1
TARGET.15.SJMPAL042799.09B	0.731781968812088	0.718289144795649	0.57781535457702	0.846269158546886	0.516914123776262	0.608615147122534	0.647976678621556	0.698239999145867	0.981192724781904	0.762522087501176	486	1
TARGET.15.SJMPAL042943.09A	0.631119116366205	0.78568286064509	0.653963022696123	0.795565444331937	0.446447827099773	0.431128773665064	0.548472052898234	0.753996985098434	0.938972043772229	0.648845262657471	740	1
TARGET.15.SJMPAL042946.04B	0.367663095294198	0.54973054640735	0.562021877963704	0.645243545948039	0.439309123653355	0.514943017144545	0.312426697588537	0.588242459440151	0.85726034837304	0.609311539967965	320	1
TARGET.15.SJMPAL042946.09A	0.562098743551576	0.74081516652709	0.703084514129671	0.701204825057016	0.642648661809957	0.752524608923003	0.535316197515836	0.706798056547209	0.805799427020385	0.668558673252481	320	1
TARGET.15.SJMPAL042946.09B	0.516180239055145	0.646586468831274	0.606497000641991	0.659179438442309	0.533220011118505	0.640747330963923	0.511643458408908	0.638376100507643	0.738562323148609	0.561126137086708	320	1
TARGET.15.SJMPAL043505.09B	0.899206530716442	0.933097499029171	0.824897032926495	0.913521950964572	0.70117445214025	0.658916041505856	0.870127384903316	0.814206287608714	0.999000464593483	0.775510101164944	1562	1
TARGET.15.SJMPAL043506.04B	0.85817075618105	0.829659408881861	0.647190044905553	0.586750809417766	0.547472916915186	0.541481656951907	0.804369072468023	0.844921471889134	0.803522395991724	0.405573217076307	769	1
TARGET.15.SJMPAL043508.09B	0.800465656880137	0.885657061222946	0.730375957842996	0.792972125650631	0.763401403748432	0.5908075076043	0.769578271283362	0.881662863305293	0.925683169181862	0.568465781179857	1806	1
TARGET.15.SJMPAL043510.09A	0.572514908272717	0.658373795769108	0.642092633738384	0.880901099940479	0.337953972598761	0.37932501527921	0.499756012017354	0.60507792768115	0.922229419286115	0.823565925790271	39	1
TARGET.15.SJMPAL043514.09A	0.628676775393194	0.750429216766444	0.631283701910356	0.830242200682939	0.536902032147995	0.629703120484663	0.64438674139938	0.697759783370131	0.877259036225747	0.890716097229514	682	1
TARGET.15.SJMPAL043769.03B	0.614886178989227	0.726178413295159	0.476227846896605	0.737620463538632	0.528524829996517	0.533664605315982	0.612122597851346	0.793916676115007	0.892899163442467	0.731587164941817	572	1
TARGET.15.SJMPAL043772.04B	0.950197772939074	0.989967252045844	0.830824600075347	0.909584292382203	0.811154202879624	0.639753492336044	0.969169215807889	0.928355762804069	0.925403553418321	0.752448401368072	771	1
TARGET.15.SJMPAL043773.03B	0.716383754947891	0.723021289271027	0.572012083325159	0.826675833444811	0.512708932537923	0.477088988747815	0.708203477156379	0.830342895632122	0.90535844825049	0.816286330376242	394	1
TARGET.15.SJMPAL043773.40A	0.603345554588329	0.724060778800735	0.57345646472703	0.676207729312264	0.562827575409349	0.525723990257842	0.55117184952124	0.680476489212495	0.882894338591771	0.712128914881911	394	1
TARGET.15.SJMPAL043774.09B	0.853795104093865	0.880291174061604	0.706063724019262	0.713861866830202	0.531584766747132	0.548911552121491	0.792088257572341	0.891449355023051	0.957265092980876	0.544093208907057	156	1
TARGET.15.SJMPAL044950.09A	0.787570310337008	0.839339372543704	0.688166193704716	0.804821771457867	0.498488350778881	0.470553098981058	0.715328976007741	0.877519501421623	0.949354907014425	0.74960465526562	301	1
TARGET.15.SJMPAL046467.09A	0.777377349227195	0.698855404354737	0.418309128222216	0.615077054928262	0.213445984196469	0.278511232021235	0.791021070615067	0.845838169710675	0.709581113915074	0.517582026196083	1630	1
