# Supplementary material for: Immunometabolic Dysregulation in B-Cell Acute Lymphoblastic Leukemia Revealed by Single-Cell RNA Sequencing: Perspectives on Subtypes and Potential Therapeutic Targets
Source: Int J Mol Sci. 2025 Oct 14;26(20):9996. doi: 10.3390/ijms26209996 (PMC12563021; doi:10.3390/ijms26209996)
Supplement: Supplementary file 1 [file ijms-26-09996-s001.zip › Supplementary Table S4/label.csv]

	results
GSE130116_GSM3732336	Cluster1
GSE130116_GSM3732338	Cluster2
GSE130116_GSM3732341	Cluster1
GSE130116_GSM3732344	Cluster1
GSE130116_GSM3732347	Cluster2
GSE130116_GSM3732354	Cluster2
GSE130116_GSM3732357	Cluster1
GSE132509_GSM3872434	Cluster3
GSE132509_GSM3872435	Cluster3
GSE132509_GSM3872436	Cluster3
GSE132509_GSM3872437	Cluster3
GSE132509_GSM3872438	Cluster3
GSE132509_GSM3872439	Cluster3
GSE200557_GSM6037720	Cluster4
GSE200557_GSM6037723	Cluster4
GSE200557_GSM6037733	Cluster4
GSE200557_GSM6037741	Cluster2
