# Supplementary material for: Immunometabolic Dysregulation in B-Cell Acute Lymphoblastic Leukemia Revealed by Single-Cell RNA Sequencing: Perspectives on Subtypes and Potential Therapeutic Targets
Source: Int J Mol Sci. 2025 Oct 14;26(20):9996. doi: 10.3390/ijms26209996 (PMC12563021; doi:10.3390/ijms26209996)
Supplement: Supplementary file 1 [file ijms-26-09996-s001.zip › Supplementary Table S4/metabolism_T.csv]

	GSE130116_GSM3732336	GSE130116_GSM3732338	GSE130116_GSM3732341	GSE130116_GSM3732344	GSE130116_GSM3732347	GSE130116_GSM3732354	GSE130116_GSM3732357	GSE132509_GSM3872434	GSE132509_GSM3872435	GSE132509_GSM3872436	GSE132509_GSM3872437	GSE132509_GSM3872438	GSE132509_GSM3872439	GSE200557_GSM6037720	GSE200557_GSM6037723	GSE200557_GSM6037733	GSE200557_GSM6037741
Glycolysis / Gluconeogenesis	0.0659957483724695	0.051781451097753	0.0726912241576127	0.0614741219985163	0.0450687295608501	0.0639598043974596	0.0694887529469264	0.0937907878227101	0.0909117546036352	0.0873885696916168	0.0879964031238088	0.0863952472291835	0.0882530480992089	0.0878761048470781	0.080623452964556	0.0792235505646331	0.0636010510214031
Citrate cycle (TCA cycle)	0.0503708000875565	0.0414102562955386	0.0621712736704118	0.0461411272227565	0.0363582166374428	0.0442660444340184	0.055535799504114	0.0691545668341818	0.0682081334882985	0.0643717259021487	0.0537159014589427	0.0539516289975247	0.0486072641372179	0.0604773363453322	0.0563715620314816	0.0536061115749153	0.0395350364902985
Pentose phosphate pathway	0.0335688999388725	0.0279716710039764	0.041085839079665	0.0354528571577893	0.023256446752564	0.0308252787165627	0.0359507307938045	0.079829734277997	0.0619389645468301	0.0567466925844933	0.0584414723033377	0.0558722537701846	0.0599277505980143	0.0457066617512168	0.052370834549933	0.0529375079546901	0.0370178631347016
Pentose and glucuronate interconversions	0.0335417290827779	0.016024513171118	0.0399014388214121	0.0333357676083028	0.0165152456209841	0.0200481103738524	0.0397645367336539	0.0424493624356732	0.0373701422161381	0.0439502374878145	0.0407534873856417	0.0344692501492711	0.0345907403498223	0.0370994516431038	0.0329229241320074	0.0357426420260096	0.0159856114681577
Fructose and mannose metabolism	0.0281458049266755	0.0182836115994496	0.0322342888730901	0.0262739299113134	0.0173067915185094	0.0222025608741209	0.0319846691031714	0.0547847923814342	0.0486188187428523	0.0457872219323626	0.0437469478446355	0.0497099357049796	0.0519719346898174	0.0371307492390503	0.0393961122845002	0.041847400749419	0.0302216163573655
Galactose metabolism	0.0240381861747978	0.0168499425481203	0.0267814829703685	0.0214143805469064	0.0145264674744086	0.0211480261096138	0.0275105443749711	0.0287019175717218	0.0319952024005614	0.0306371443740046	0.0336345159188091	0.0243310688449085	0.0282026009575716	0.0229104457891816	0.0273339851491689	0.0345889596490764	0.0242021805058562
Ascorbate and aldarate metabolism	0.0128477742289387	0.00769565871929714	0.0131960328862307	0.0110628710711866	0.00992116955514328	0.0101985453140446	0.015153815017203	0.0211074006611347	0.0138526276732106	0.0124670751228128	0.00963339233946484	0.0093077032386415	0.0164395474070669	0.012656240185918	0.00636987035251259	0.0100542653309047	0.00646097982163556
Starch and sucrose metabolism	0.0162145504704961	0.0146322103061306	0.0197555940303039	0.0176127814331376	0.0142094654790909	0.0125955894319749	0.0202567166330437	0.0213827366629017	0.0237115792805033	0.0205807860067056	0.0216389433195944	0.0146906780236578	0.0146387460122148	0.0168705241250612	0.0211502407769571	0.0229490988557678	0.019422481952561
Amino sugar and nucleotide sugar metabolism	0.0240218413777478	0.018343395587506	0.0277821872023017	0.0242497962708328	0.0176460476240993	0.0183909091517533	0.0285831580689852	0.0302993120485574	0.0300934992269749	0.0301091337433824	0.0280609668465034	0.0247877901193764	0.0238944915338786	0.0247053238454762	0.0255942765827527	0.0283696532430244	0.0248710429671926
Pyruvate metabolism	0.0577315929611103	0.0478333594710133	0.066132613125848	0.0587722483674508	0.0423321487575512	0.0545126046536705	0.0633196510527396	0.0724831728280004	0.0718724241482862	0.0726538812166398	0.0660942730005382	0.0692800063453035	0.0659189450488194	0.0669762509239323	0.0573758017652541	0.0594683131407269	0.0400409096960821
Glyoxylate and dicarboxylate metabolism	0.0297094294990999	0.0242470638241862	0.0353916982830509	0.0302930452169471	0.0235661823515683	0.0272992013763695	0.0338883118534118	0.04425741440513	0.0404393003843365	0.0398092021341764	0.0350175465498112	0.0369785075066583	0.030384759857562	0.0361147280916527	0.0358086272851767	0.0288514388394155	0.0293691193725546
Propanoate metabolism	0.0617994008000602	0.05400282943478	0.0665386778853644	0.0644143322781802	0.0450331695767471	0.0575619385186203	0.0662991297808248	0.065649613825801	0.0690854664801782	0.0752358735995705	0.0694932197809104	0.0669678052319746	0.06293218048548	0.0683921187952967	0.055699717002446	0.0651244366494239	0.0376249419385978
Butanoate metabolism	0.0257740993983438	0.0198171505788403	0.0268109064468749	0.0242145431104799	0.0175303080265164	0.0214670167511297	0.0284879098564386	0.0262102991057663	0.0256691832532601	0.0281536646040242	0.0244771424644672	0.0257813090271407	0.0267238237019118	0.0239067151393418	0.0200766385752176	0.028889767539017	0.013780317143392
Inositol phosphate metabolism	0.0246880398103976	0.022810890589959	0.0244910639902302	0.0225737956529367	0.0230633179563556	0.0256327554459396	0.024745207903876	0.0207711201602999	0.0237976429017732	0.023946847180355	0.0210340382414713	0.0239555097595089	0.0252919994418257	0.0399497168227986	0.0324376917724623	0.0379905953073492	0.0406118023919071
Oxidative phosphorylation	0.172021950317619	0.145974622237995	0.199603631760843	0.17094035146806	0.147502980364167	0.160953738091214	0.190340856375774	0.160095466268992	0.139351993328634	0.138548637124833	0.138451570206729	0.158136570314404	0.147918624678888	0.178555306072471	0.175584593382146	0.155768161204757	0.105490806666716
Nitrogen metabolism	0.0114217473069935	0.0155359531823124	0.0114277604150999	0.0124104261517988	0.0127529814893951	0.0136543027150858	0.0127451650776327	0.00662995791924076	0.0138219625749843	0.0328968134202623	0.0392675148392369	0.00718277984466885	0.0131993342721803	0.0118202784184056	0.0129956865905105	0.0106184528605963	0.0182927467375493
Sulfur metabolism	0.0167473267735797	0.0132580798546102	0.020164499875336	0.0173604851952836	0.0133844622544514	0.0142559004099615	0.0197499377849977	0.033562706604601	0.0205457734601633	0.0172478887232986	0.0212133456476564	0.0193477179656112	0.0278033127351344	0.0258751544082239	0.0141371120397157	0.0186722070431087	0.0113251957514253
Fatty acid biosynthesis	0.0130335601882511	0.0129823428392538	0.0110919991237247	0.0121708832349408	0.0137925162058164	0.0129006129425853	0.0119503085956626	0.016836788382616	0.0117272907970582	0.0126574000554849	0.0119643463220658	0.0100939568915527	0.0138736316421474	0.00946343622884969	0.0107526415806773	0.0141724981584763	0.0186892450914339
Fatty acid elongation	0.0400962519059351	0.0246954546931208	0.0401419286924762	0.0334306259159313	0.0223298862768365	0.0313080139986979	0.0391710791993087	0.0410821898609996	0.0432035062238021	0.0433547278773285	0.0415212753415344	0.0428088717134235	0.0366250976534244	0.0505715494505929	0.0410330709511187	0.0478414172686619	0.0238221817169186
Fatty acid degradation	0.0341388414167054	0.0212300395755203	0.0367350077961861	0.0295240826681555	0.0193476271024046	0.0242379354872306	0.0371508743672757	0.036801111439292	0.037801406802096	0.0385088796799341	0.0355259052592606	0.0325817641747961	0.0358489472294325	0.0284451355104175	0.0274370037470536	0.0380410062026189	0.0219778055950154
Synthesis and degradation of ketone bodies	0.024606816970169	0.0204357831847743	0.0277369665789437	0.0243101726668686	0.0197749751622327	0.0258409511157276	0.0337516387212704	0.0229035957633408	0.0293833906766512	0.0329445824363857	0.0263368309431574	0.0267253323256986	0.0351651828019225	0.0291255783765676	0.0225981285045894	0.0227051077717061	0.0184100962789487
Steroid biosynthesis	0.0196946978140444	0.0185350947368576	0.0195026386117497	0.0187534276583075	0.0200234376363606	0.0271922545219619	0.0221735623621338	0.0286124839171266	0.0213360108060876	0.021212221781321	0.020709372210319	0.0188396998358261	0.0200350825498534	0.0147566453416991	0.0187214195226808	0.0178055445330255	0.0217576154230676
Primary bile acid biosynthesis	0.0180323973549416	0.00872067659491739	0.019962390446902	0.0152114258974162	0.0102171066123456	0.00874361328906783	0.0182758713318891	0.0215542893320671	0.0237033871478316	0.0219529448329448	0.0177801853858192	0.0149593865551312	0.0187006416912959	0.00534433637881914	0.0117828054298643	0.0140042735042735	0.00906574906574907
Steroid hormone biosynthesis	0.0105042317191443	0.00665084562388256	0.0106853608589616	0.0108085677027005	0.00917019062392263	0.00743659206993633	0.0115305243571556	0.0125506986560883	0.00847573457425843	0.0108027546317969	0.012048950068416	0.0104121777407708	0.00771544039877101	0.00888703434070812	0.00811574887421498	0.0075437693099897	0.00917962915903184
Glycerolipid metabolism	0.0220533937590155	0.01572755882162	0.0223044923107419	0.0186029449581556	0.0153669188966126	0.0200128274907698	0.0246367594692311	0.0238308966211912	0.0198937919388526	0.0210434002739029	0.0184966887044169	0.0220833676077232	0.0197097707844562	0.0305729351029058	0.0240531066446042	0.0291379482735635	0.0239997437571094
Glycerophospholipid metabolism	0.0215864825557918	0.0170742022539743	0.0215478929194721	0.0193669690281774	0.0169384918410218	0.0204587335269153	0.0229263286667613	0.0235901485901486	0.0220505334141698	0.0227051626059891	0.0187866084152896	0.0215435376218742	0.018907870012373	0.027938637656506	0.0238964605274766	0.0265720228788411	0.0256375297697612
Ether lipid metabolism	0.0143475808296618	0.0132063043867805	0.0136216959671518	0.0142230712478795	0.0154713981596629	0.0152543989650165	0.0137509091490403	0.0173752540942738	0.0148061212748821	0.014278557755672	0.0123588267610496	0.0148859972532113	0.0110044551405095	0.0150137478723531	0.0144116631809783	0.0129912409389023	0.0178180293989752
Sphingolipid metabolism	0.0170185410525469	0.016745057100972	0.0177124952996599	0.0160775237713706	0.016732145713038	0.0159954543155167	0.0181765929530954	0.0128008462043624	0.0183528090676212	0.0175235069173378	0.0175659706210735	0.0154910723285222	0.015692327110253	0.0236638858018241	0.0172943458886871	0.0202271291714917	0.0219443077789069
Arachidonic acid metabolism	0.0138015593305726	0.0137240148588739	0.0155255457082304	0.0152529284669097	0.0145562441047043	0.0135010763353009	0.0163927715067971	0.0261400163360948	0.0233980586921763	0.0205410840704958	0.0231065301487837	0.0196729655428028	0.0270260110831854	0.0110388122558508	0.0128763845026821	0.0147170926582691	0.0101925984278925
Linoleic acid metabolism	0.00531341538204957	0.00519470801533769	0.00431715786877751	0.00681423139456054	0.00695679895267991	0.00449937854793379	0.00503521710856191	0.00833503681525037	0.00666081470525755	0.00544469404553817	0.00601059551639043	0.00701269565204043	0.00531565023581097	0.0042554567743364	0.00528798511215748	0.00485687745752318	0.00389549485902431
alpha-Linolenic acid metabolism	0.00998265853148977	0.00787745244013027	0.0100773573810871	0.0111688860486096	0.00893140983690875	0.00753085056551374	0.0107537560264231	0.0148114312782578	0.0126243978362284	0.0115738266529633	0.0116853532599809	0.0107664628175879	0.00918819906246787	0.00721393328686804	0.0102049452874675	0.0101023942750561	0.00878950519238289
Biosynthesis of unsaturated fatty acids	0.0335386308926003	0.0251946620760009	0.032856139682561	0.0294348843232857	0.021880151886985	0.0309304814429997	0.0332629580177918	0.0351277689912765	0.0358988259244891	0.0356193705730276	0.037948439045241	0.0290592101545571	0.0303828258931298	0.03325413477201	0.0310784694051295	0.0364279639521351	0.0228166986843242
Purine metabolism	0.0407414977812213	0.0325310206566499	0.0432921098312101	0.0397790355190443	0.0302028325403967	0.0362209353381404	0.041677916810272	0.0450369495824041	0.0470189873725227	0.0468636844636845	0.0444459225509162	0.0463870072187287	0.0446075023815041	0.0485911510989881	0.0418974054268172	0.047743943766671	0.0338070080691096
Pyrimidine metabolism	0.0445369737915014	0.0372688149686101	0.0466120972702077	0.0451080595831576	0.0351049056712676	0.0378744028454616	0.0461280873455104	0.0486911733862511	0.0520105512801897	0.0534105046398353	0.0506711972137749	0.0481491107204755	0.0516305269714442	0.0497626712997502	0.0437286789261951	0.0491076484681284	0.0357734033064366
Alanine, aspartate and glutamate metabolism	0.0163143360622653	0.0156345788648057	0.0147152456566001	0.0146228179046481	0.0146729239800863	0.0160992394403705	0.0144835061468496	0.0124569849087755	0.0186299403585905	0.0184929991120825	0.0171782426758565	0.0158786298007328	0.0181895419788368	0.0207014574355697	0.0238856724758524	0.0211062066950497	0.0320276392778271
Glycine, serine and threonine metabolism	0.0139602779598047	0.0123568176292724	0.0153075039994699	0.0135555059149622	0.0140899517903467	0.0134339066133745	0.0147042688288721	0.0211293679063414	0.0179874117481839	0.0177032510558881	0.0233981159159946	0.0157670624705103	0.0149939344867294	0.0165202645144164	0.0116653486627329	0.0115470240147076	0.015507664421832
Cysteine and methionine metabolism	0.0557148203708596	0.0516098798736473	0.0587169562815696	0.0566751540426423	0.0440755796053973	0.0520979907087437	0.0568762549922224	0.0565521642785489	0.0604503548488524	0.0652985385454055	0.0611784505713706	0.0615790403598758	0.0601600094200973	0.0707585416966763	0.059051420055962	0.0622214408435521	0.0466310067778873
Valine, leucine and isoleucine degradation	0.0294454068278803	0.0187941033337181	0.0315072133041601	0.0265409839837746	0.017754954660859	0.0223700145904876	0.0321288870986457	0.0299480145779756	0.0332991609810222	0.0333100927917224	0.0283702425099073	0.0278591955448198	0.0308515364768212	0.0262786282403592	0.0228583106050084	0.0284736739205631	0.0179522851834223
Valine, leucine and isoleucine biosynthesis	0.00759914594941268	0.00549554556952358	0.00684867792670136	0.00739597973325126	0.00753328524979018	0.00342603263518863	0.00715895903312262	0.0130886085540023	0.00760408379740122	0.00834082385395035	0.00180078081856293	0.00680082117648766	0.00704837954185533	0.0092291051882855	0.00754898618158481	0.00734955676781452	0.0155330520144704
Lysine degradation	0.0462458032980114	0.0577939087044277	0.0483440983796233	0.0441694003495892	0.046916946655947	0.0531551441601568	0.0498904576321234	0.0286368192683252	0.028400942106702	0.0316688709057645	0.0255856252904469	0.0371853846391328	0.0393597620834677	0.0498495689383244	0.046212263468254	0.0545145416692953	0.0603832606734632
Arginine biosynthesis	0.0134484893752881	0.0156326951089222	0.0111938642391851	0.0125494323866684	0.0134957127676407	0.0127481534577866	0.0118722823405397	0.00906182150611359	0.0124842875099989	0.0144665191510581	0.0133206506781519	0.0102604687123903	0.0143522182244593	0.0230089960162188	0.0203924257395793	0.0178792423723003	0.0336776353574434
Arginine and proline metabolism	0.0256006208881831	0.0346939608584582	0.0245331872779133	0.027907275766426	0.0297393558868762	0.0303815681936995	0.0251978632713472	0.0253467966914216	0.0287561931098053	0.0293851045413123	0.0350165284830309	0.0274192825876641	0.0342352163441419	0.0356118487279315	0.0262701227931703	0.0304975960783081	0.0297677372120385
Histidine metabolism	0.0111738358895453	0.00829959375458044	0.0105573877128802	0.0101805758812247	0.00972186284772668	0.0089550151873841	0.0112058501523744	0.013716929154322	0.0104754231855433	0.00990200019846051	0.0114648282647703	0.00795873408734253	0.0096011168901953	0.0105625964500987	0.00627879032479981	0.00790776547637611	0.00941391370207837
Tyrosine metabolism	0.0244343368336594	0.0245555712597513	0.0299420436592796	0.0253434767440979	0.0196707241370004	0.0297087003905186	0.028082271306065	0.0314545177045177	0.0267144383394383	0.0316124475524476	0.0293483980807924	0.0197663373860182	0.0284697545445209	0.0381025009473285	0.0338946347769877	0.0365267857142857	0.0284508348794063
Phenylalanine metabolism	0.0300070024990584	0.0365108717096995	0.0376013974007157	0.0339324060056822	0.025351007842811	0.0465143120494099	0.0341722573656692	0.0405948443923127	0.0330468805152349	0.0417901195622715	0.0349521005609435	0.0199902876983405	0.0398163453883317	0.0578948344116393	0.0483019345268042	0.0511809051366013	0.0398940778687614
Tryptophan metabolism	0.0198282704613142	0.0136896965484443	0.0208807541909876	0.0188642646422895	0.0131166053224625	0.0158076209362819	0.0213805028425929	0.0208922930752276	0.0198342260316688	0.021293465546429	0.0199108370308577	0.0174566942746639	0.0201033716708294	0.0160972177484438	0.0148215603235884	0.0209562622844522	0.0096786154414166
Phenylalanine, tyrosine and tryptophan biosynthesis	0.0114872601383219	0.00817056698077963	0.010321390048927	0.0101119857164269	0.0103085671308122	0.0128308039324529	0.0107563085277237	0.00186574231920294	0.009440466719703	0.0115156061122648	0.0104757422818534	0.0117871832630884	0.0139119462385806	0.0252595318433521	0.0142556306532159	0.0157304807364473	0.0238840600245305
beta-Alanine metabolism	0.0261966656995385	0.0165340800412813	0.0255087393243136	0.0248296691335234	0.0161289930538292	0.0193558390926812	0.0253838552024067	0.0352202219419282	0.0282773382257386	0.02697138568346	0.0281706290950611	0.0256196219933787	0.0233356587975957	0.0267653582909268	0.0216461954578873	0.0301559454191033	0.015387845728403
Taurine and hypotaurine metabolism	0.00767819217571109	0.0108755713794509	0.00861766582281641	0.0109491059536365	0.010700533305845	0.00684669943840053	0.00917564981569456	0.00134001442508446	0.00501954978552177	0.00675034319967699	0.00635270454293922	0.0085826021850853	0.00377344031878514	0.00933284638855837	0.00419542193372053	0.00531004441407585	0.00966283460304642
Phosphonate and phosphinate metabolism	0.0211332867725341	0.0178111896553525	0.0242908852237957	0.0203401020810126	0.0181772556700065	0.0201612524237443	0.0221160519520299	0.0333977785359566	0.0290502546217319	0.0233656937853458	0.0190996999854237	0.0197854434499396	0.0208810959439911	0.0128511315819402	0.016553274329179	0.0169751506880473	0.0190056730486618
Selenocompound metabolism	0.0179615550366857	0.0178682584634376	0.0192201803741506	0.0164495339529499	0.0175024088038068	0.017122039011461	0.018976877556119	0.00896678306025607	0.013761527442027	0.0117364588674822	0.0137565116727764	0.00872773329675793	0.0131616799837333	0.0160229514573898	0.0227207659856852	0.0199169016921837	0.0242028318176586
D-Glutamine and D-glutamate metabolism	0.0418249613238166	0.0441244120025326	0.0338583752236286	0.031336227553085	0.0302124172856683	0.039419542692208	0.034096045774853	0.0148703956343793	0.0222063058966197	0.0317620736698499	0.0299598409007936	0.0201104467214304	0.0308564215680024	0.064232958554829	0.0646609421394752	0.0571879263301501	0.102748002338725
Glutathione metabolism	0.039863883051782	0.0297603176961945	0.0414393295169341	0.0380053579948436	0.0267724401093755	0.0349452834965664	0.0398584735865882	0.0521984770326701	0.0507189562142715	0.0466274536075568	0.0487000325990049	0.0502858883561891	0.0578222625078516	0.0530691070929426	0.0433800638899628	0.0389888785285669	0.0307896876558239
N-Glycan biosynthesis	0.0411440198653661	0.0310995386730323	0.0432428684923495	0.0365531788353737	0.0317427152393454	0.0364672431146164	0.0451462141383145	0.0462185749266054	0.0439941412509775	0.0472451933666887	0.0420611531192462	0.0429098420519014	0.0376550488532612	0.0452081418619178	0.0414817190289061	0.049167099342333	0.0336177754402053
Mucin type O-glycan biosynthesis	0.0180050161790672	0.0126098417938042	0.0169941598042775	0.0150426415306804	0.0144719248403489	0.0140328885018045	0.0177059136163188	0.0173801139818704	0.0150840722356568	0.013882939359228	0.0148542521515756	0.0139550312907043	0.0167510607244686	0.0084984617275173	0.0133569915174928	0.0174159984726995	0.0186638104163877
Mannose type O-glycan biosynthesis	0.0149144969867086	0.0146979270792787	0.0140336095007572	0.0131202955693969	0.0137501849000806	0.0190977005643238	0.0139222196593701	0.015319576554568	0.0124484987092191	0.0134967891924075	0.0116080233153168	0.0134726337127709	0.0113242522854424	0.00886453701264135	0.00899056145146348	0.0153641041634181	0.0178849374545617
Other types of O-glycan biosynthesis	0.0285777014498389	0.0229381336042193	0.0268681430082635	0.0230762845096502	0.0202841980156204	0.0298079636791486	0.0280598399725184	0.0257965590727169	0.0268359408839683	0.0299039167599904	0.0250775822877386	0.0244868302749402	0.0232532924506442	0.0368895078423676	0.0274882820740958	0.0413106190550444	0.0359468692854004
Glycosaminoglycan biosynthesis - chondroitin sulfate / dermatan sulfate	0.0204976369817104	0.0179166539594985	0.019098241716889	0.0184360687083854	0.0182814074979917	0.020387008899101	0.0206182473845157	0.00929227135946368	0.0204268083647583	0.021577610870446	0.0221716310892437	0.0216075609595985	0.0155270906288947	0.0139325948955587	0.0181725785960596	0.0246079019540624	0.0174547769679755
Glycosaminoglycan biosynthesis - heparan sulfate / heparin	0.0108489738165833	0.00856117697008844	0.0102674033262684	0.0116224050039623	0.0103590390867088	0.00733107354880643	0.0111038725385185	0.0122422540118013	0.00961308162954254	0.0129172738555455	0.0123061183746282	0.0123350817138577	0.0111811938857053	0.0123952329146029	0.0121904454511571	0.0136423019139069	0.00959922564860836
Glycosaminoglycan biosynthesis - keratan sulfate	0.031994039092556	0.0305039402682774	0.0273126980680695	0.0254899109683291	0.0250994659994366	0.0335391640052169	0.0295137187658092	0.0294001053494724	0.0297386898652721	0.0285670210733502	0.0247575084444402	0.0261080498758926	0.0316357492507972	0.0262062898466216	0.020964992223369	0.0358566296857436	0.0266588892267012
Glycosaminoglycan degradation	0.0238835460251712	0.0398887711422204	0.0223607751825855	0.0203295612467739	0.0305251199910849	0.0337209312005115	0.0215253206335756	0.0234219715283374	0.0253966335392605	0.0222621932459161	0.0180130744174961	0.0264819466113464	0.0256388050035018	0.0351079496512823	0.0294131867090108	0.0238109387590653	0.0323686386136024
Glycosylphosphatidylinositol (GPI)-anchor biosynthesis	0.0227216015591707	0.0191416159327496	0.0251340593748583	0.023238872474682	0.0183430403895301	0.0195951474770172	0.0250849384095382	0.0235057405500248	0.0250928150945315	0.0260865503646142	0.0242872730144455	0.022313005042205	0.0222741967739417	0.0172818242440743	0.0219018194301407	0.0247693529007896	0.0224712922962151
Glycosphingolipid biosynthesis - lacto and neolacto series	0.0121389336895508	0.0164551273175105	0.0097981454229854	0.0119363504675226	0.0160183344143933	0.0167164990888191	0.0110396449903554	0.0153987234745903	0.0134273562955334	0.0129985748317365	0.0121641854790489	0.0102209038475116	0.0104304690649821	0.00812745875603221	0.00734940732214616	0.0119575323263531	0.0137538397064659
Glycosphingolipid biosynthesis - globo and isoglobo series	0.0254904370222398	0.0158610981333382	0.0263964074051445	0.0218219304402879	0.0178774094474076	0.0160045678227496	0.0271602726067507	0.0332478632478632	0.0236226654004432	0.0230504428904429	0.0218827494883833	0.0236991574225617	0.0306440876534334	0.01795264760782	0.0228617395676219	0.0313746438746439	0.0234506234506235
Glycosphingolipid biosynthesis - ganglio series	0.0318770044726878	0.019548160211305	0.0345702251795073	0.0248626945528153	0.0197966161769114	0.0233157667478647	0.0332003339109598	0.0375290843827096	0.0306561085972851	0.0292895066629677	0.0275984010979483	0.0286018301051628	0.037820324324537	0.0257885894472526	0.0304263050058495	0.0319116331684731	0.0329362839622758
Other glycan degradation	0.0205007101184987	0.0194965163971592	0.0244299064463502	0.0196426444312091	0.01881324870258	0.0187097515333542	0.0242194828835279	0.0198092935804459	0.024786014862566	0.021802856933558	0.0199708322456901	0.0198657997153977	0.0236672264604216	0.0225819000250076	0.0267213347869365	0.0282972401289283	0.0210324727649466
Thiamine metabolism	0.0225319770065678	0.0192961948760507	0.0271224913966803	0.0271817399278293	0.0212452225304809	0.0198427443095395	0.027822897857109	0.0209670630327265	0.032356448840717	0.031384768446328	0.0271070810848464	0.0241914087600556	0.0224065986048675	0.0271003349214586	0.0217974509597588	0.0310066557929075	0.0171394952516704
Riboflavin metabolism	0.0318462809384257	0.0257723549270328	0.03666269300097	0.0316607372881216	0.0273433440857392	0.0281459768233877	0.0375410410970525	0.032770949508744	0.0328382838283828	0.0471819733697508	0.058623334407263	0.0298155640949275	0.0304528035787788	0.0407312134304988	0.0288574699254915	0.0314271082280642	0.0332545569827919
Vitamin B6 metabolism	0.0104885070201384	0.00640734268184926	0.0108812817474222	0.0096266424363379	0.00866304928118865	0.0055587511854377	0.00964129751020246	0.0185880182468378	0.00636807056117872	0.010985928889716	0.00969401076080044	0.0081550604808951	0.00974649545996125	0.0101452173947144	0.0166362280156006	0.0116825884226089	0.0143871822479806
Nicotinate and nicotinamide metabolism	0.0197806437390319	0.0197659314436678	0.0203251018059082	0.0216107495960527	0.0184413963766963	0.0212592948727048	0.0204523230220125	0.018852745407194	0.0251079753484425	0.0227923886487954	0.0292088923361271	0.0183356937762458	0.0224229422051412	0.0247219227898933	0.0202346847890122	0.0192822979150702	0.0298512892123335
Pantothenate and CoA biosynthesis	0.0211434309477914	0.0143423575795357	0.0202797281742372	0.0169638766483413	0.0142885248454832	0.0155920892386683	0.0201103768248723	0.0189547434957052	0.0200942726933853	0.0188811501618399	0.0164577523218021	0.0174332079451249	0.0163673614288166	0.0234367322669606	0.0219209475933514	0.0237595144475308	0.0248337211650223
Biotin metabolism	0.0114850552749285	0.00755577084327273	0.0133219415978642	0.010738509301089	0.0106477526684097	0.0110105986430582	0.0142766171606992	0.0144159155747431	0.0176689641243152	0.0128471628348929	0.00566132537099443	0.0146738893965105	0.0107643335095889	0.00347883318054674	0.0139593942553163	0.0159253578732106	0.0114613856945145
Lipoic acid metabolism	0.0210829868361426	0.0153982672585942	0.0219760149103235	0.0247380567406648	0.0145575179507019	0.012846676469097	0.0266183894322409	0.0259158272109874	0.0275846398545785	0.0169528412963996	0.0139404936778133	0.0197114292206317	0.00777011172057328	0.00191962641719358	0.0113129368993678	0.013951374687571	0.0155838253997763
Folate biosynthesis	0.0172236644727201	0.0125720156441005	0.020283782359798	0.0157844380006961	0.0139377701520107	0.0138527193802166	0.0213569773083067	0.0301111909479536	0.017987966410463	0.018338849993171	0.0236765816664965	0.0177600299087034	0.0192922982815679	0.0209950874063262	0.02236554429728	0.0166025703834346	0.0172515445884053
One carbon pool by folate	0.0188360859194457	0.0149737840403602	0.021284230400901	0.0191589532624843	0.0144975080767537	0.0171423856163782	0.0212832533900095	0.0220146268997829	0.0206010741629528	0.0223682363574033	0.024189428652822	0.0218088753382592	0.021851281081895	0.0168382726703155	0.0239250640262962	0.0227648268769284	0.0154962623937598
Retinol metabolism	0.0115716048390042	0.0106720300621477	0.0123255622810836	0.0114345333721215	0.0135169282727378	0.00851954505180816	0.0132530412887401	0.0133798074432579	0.0122535996467573	0.0118356398835053	0.0099294789673592	0.0127639262907642	0.0106324154219405	0.00728422725564154	0.00824284246034182	0.0106040339231401	0.00646741310107427
Porphyrin and chlorophyll metabolism	0.0265190336784577	0.0178053653554955	0.0289351126249276	0.023224857472405	0.015522930642889	0.0188542999695918	0.0302880654431348	0.0376858013454952	0.0288692933332007	0.0414717772454635	0.0471667701292954	0.0301987216645916	0.0228860547115649	0.029173127917853	0.0202261943839336	0.0251820297812659	0.0241560534300232
Ubiquinone and other terpenoid-quinone biosynthesis	0.0183087676428008	0.0142240511735303	0.0201003611035054	0.0144594330456097	0.011635082040077	0.0156604087902035	0.0219413379477434	0.0334510116539498	0.0194803173518582	0.0188859831661335	0.0184768329828647	0.0203403383029607	0.0211029122989632	0.0213258249590613	0.0176458530115155	0.0178271267509395	0.00430563628377089
Terpenoid backbone biosynthesis	0.0300241071529703	0.0317394213154583	0.0337926325435811	0.0283423046074996	0.0275599443778135	0.0378042470549877	0.0349045403908225	0.0426217578876241	0.0454635549318225	0.0420245240491615	0.0475051776431237	0.0334108575997558	0.036986495013779	0.0283024244933513	0.0268682180497335	0.0259067519101824	0.0298650671019297
Caffeine metabolism	0.00429813014235226	0.00440203308887786	0.00409692793121067	0.00431541297550011	0.00668059184632179	0.00345221127429716	0.00390396827827286	0	0.0059746522255043	0.00350383177377042	0.00694144416601861	0.00219606762486282	0.000225097524564298	0	0	0	0.000495755096982091
Neomycin, kanamycin and gentamicin biosynthesis	0.0100183766426146	0.0155439454843305	0.0146503699963266	0.0135813851016413	0.0139336388326212	0.00947242172437509	0.0167370738022653	0.00137941488555404	0.0182143398514476	0.0188723800074414	0.0145226063063236	0.00903819918144611	0.00733893485994058	0.00700945570870772	0.0116603803868068	0.0206514324693042	0.0126273453695009
Metabolism of xenobiotics by cytochrome P450	0.0263218708723507	0.0172527160015603	0.0277523748239462	0.0249234292727562	0.0175337803930279	0.021020569868516	0.0295726774556501	0.0337696084071645	0.0279346450350938	0.0265627639878244	0.0268223076810883	0.0289497939908489	0.0297257233554531	0.0347089140966279	0.0259150439602835	0.0246679754918882	0.0205633682851494
Drug metabolism - cytochrome P450	0.0282950758809452	0.0187681044581751	0.0288075518884847	0.0264640974982953	0.0187041553377577	0.0230775214348357	0.0297404289935161	0.0298474195051772	0.0297189745113799	0.0277117715216234	0.0281282026621034	0.0300336667820652	0.0311487973711864	0.0362700961934182	0.0283632133325864	0.0270668274199104	0.0225522081816787
Drug metabolism - other enzymes	0.0355783649872904	0.026509091392316	0.037036015002077	0.0373508662153075	0.0258895362852684	0.0292581099379587	0.0378795195582353	0.0443103882445304	0.0433810306773912	0.0435924713068561	0.0410816585957553	0.0369969819626887	0.0441348007181597	0.0496724574654414	0.0414730584941616	0.0391404479402746	0.0305100445481728
