# Supplementary material for: Immunometabolic Dysregulation in B-Cell Acute Lymphoblastic Leukemia Revealed by Single-Cell RNA Sequencing: Perspectives on Subtypes and Potential Therapeutic Targets
Source: Int J Mol Sci. 2025 Oct 14;26(20):9996. doi: 10.3390/ijms26209996 (PMC12563021; doi:10.3390/ijms26209996)
Supplement: Supplementary file 1 [file ijms-26-09996-s001.zip › Supplementary Table S5/Cluster1_TF_activity.csv]

	Navie CD8+ T cell	Central memory CD8+ T cell	Effector memory CD8+ T cell	Tissue resident memory CD8+ T cell	Effector CD8+ T cell	Mucosal associated invariant T cell	Navie CD4+ T cell	Central memory CD4+ T cell	γδ T cell
MYC	-1.9514740094835	-3.2022144978878	-4.1551769566238	-6.22532263895407	-4.25713885892978	-3.57101088033584	-2.05273706355723	-2.64369527727188	-3.74607952784457
RFX5	-1.27272577388553	-0.990818524750604	1.38498145544619	0.0963529944285856	0.910328785552206	-0.604108960158525	-1.3420611903848	-0.814949566882462	-0.633259076505665
STAT4	-1.03260464518281	-0.511425638992724	-0.230627480939952	-1.06246513431228	0.591827394059388	0.601829007781464	-1.37566952119167	-0.564829689602611	0.537218409669081
IRF1	-0.423448046425387	0.426166949466987	0.705662849947386	0.354126851186844	0.801899813502529	0.766437099380048	-0.580029288836231	-0.139425433770381	-0.0422651017103933
LYL1	-1.42889683985863	-1.10534398909006	-0.782992450481234	-1.92831574891865	-0.372342141932623	-0.713703676136254	-1.70677509363023	-1.21463856350571	-1.16399888274586
NR2C2	-3.69215492307445	-4.01689385979413	-4.21751347315787	-5.30449260253562	-4.04065395862401	-4.09043812333643	-3.86639351287303	-3.8911007301611	-4.19324674677575
STAT2	-3.12189961999706	-2.0424657122016	-2.64520778352412	-3.05396370612316	-2.18455232456707	-2.20410710623708	-3.26548143325023	-2.78157941717138	-2.330369112343
TBX21	-2.39083409433489	-1.99677698630725	-1.85600688472273	-2.50903354930891	-1.58013607281175	-1.88413761739076	-2.58066503963771	-2.10825674529227	-3.04542558222222
ATF3	2.48321584379155	1.83875373304798	1.47284072197796	2.06189433180321	1.32812847856608	1.40781037021034	2.54683966045079	1.99268193020202	1.93968943255992
TCF7L2	-0.037484922143145	-0.305471016514828	-0.786467944120059	-0.0609589883461938	-1.15625485880975	-0.773400288252345	0.0617793745736348	-0.326165627691179	-0.776381242817958
ATF6	-2.24229463918707	-1.81690995008145	-1.44434559301338	-1.73532837602157	-1.27935524383611	-1.08171712602355	-2.30949131366675	-1.82201921084269	-2.03090771021284
STAT6	-0.417687292673637	0.226385042490051	0.160428821498155	-0.427444972942458	0.0263049036298353	0.376325580035088	-0.62315001859461	-0.204192862289076	0.576755998233479
E2F4	-1.95093311540633	-2.38704508174394	-2.532328707216	-3.29045612714008	-2.71998469291374	-2.49683535871593	-2.1291771926683	-2.11540978902384	-2.48778586273827
ELK4	-1.61955898931365	-1.12483870859028	-0.967900589469545	-1.72955196146582	-1.04731533605714	-0.777188394104663	-1.90517042886786	-1.26513031844044	-1.08675573512957
IKZF1	-1.47723475718469	-1.30269025915466	-0.879242819028217	-0.541557542267567	-0.669517569827075	-1.29973583136509	-1.61159613545952	-1.24759450133124	-1.44185872712146
STAT3	-0.374346780226863	-0.0512259813961498	-0.233648027702634	-0.183419554602166	-0.276215218719087	0.409603358651946	-0.18493519067116	0.114262089265677	0.781611041760451
FOS	1.37010275794424	1.82986964886549	2.27832627489962	2.64826664764489	2.01546240323152	2.0110655507953	1.58740314622361	1.78862887415333	1.89954451787277
PRDM14	3.65880620371212	3.62627444159436	3.60719371440732	4.65127167849951	3.51580370441995	3.47208723883618	3.87969604824023	3.50514046572467	3.96095858736993
NFATC1	-1.90702636053107	-1.36540728177866	-1.01877530485148	-1.25774793740794	-1.15650669482662	-0.945529357036694	-1.99956707469987	-1.40167266748876	-1.35185388639708
SPI1	1.31531890965582	1.87847122182155	2.23112856087561	1.92882057716882	2.32167196419027	2.12389301107918	1.32419233208981	1.80410725580011	2.03444777327442
REL	-0.609724285933596	-0.142759161790457	0.21064072687223	-0.283746196220065	0.0286890781714655	0.33578969354671	-0.435362037304364	-0.166699773345228	0.410246030940818
CREB3	-1.7926814926343	-1.68394187436972	-1.14912149188432	-1.75309917624128	-0.89516092144665	-1.22609558942918	-1.93231856862633	-1.39023783323997	-1.55563996387049
KLF6	-2.06208304294123	-1.41874180261374	-1.28271589382553	-1.69309399489491	-1.16105803103375	-1.46508085278822	-2.1065151428286	-1.34991691068148	-1.32255386003729
ZEB2	0.828439454988944	0.603057161864667	0.32550998503673	-0.325467768005756	0.364931596780397	0.476022680031318	0.742501255840764	0.638880879481516	0.572028525114101
HIF1A	0.66575292713078	0.854660742283783	1.16926694295237	0.447055969492059	1.21189547876217	1.49747741788985	0.648227095243475	1.10520881427645	1.16414643171817
RELA	0.803679291108524	1.22946976961632	1.92601465126044	1.35855398468227	1.47489193618714	1.73826565043141	1.12085016422261	1.27393686290797	1.52979431576174
JUNB	-0.198235402429148	0.34583653011809	0.569132729030208	0.739140385020657	0.481611243786853	0.47927376114954	-0.240550973462824	0.395158016479336	0.415226624581187
ZNF263	-2.66710469966623	-2.57466416029726	-2.59532272815645	-3.4830567753743	-2.55980672874291	-2.40819738860562	-2.87635997844817	-2.41825125967026	-2.72070786204688
RELB	-0.899000628639844	-0.54426649888509	-0.276877497136323	-0.888823185571226	-0.542589725775043	-0.0813060628003936	-1.08130205217227	-0.636933901938584	-0.353016735372101
HBP1	3.86218453971493	3.51546251169975	3.4266056514188	4.37612333954708	3.59674469927391	3.49564865508307	3.92144700956399	3.37273417289217	3.51454985478968
JUN	1.74879487595068	2.1893354365466	2.50364576494387	2.64407565158355	2.32317576805503	2.41224594679777	1.73157628008655	1.9769275561801	2.12048577152357
BHLHE22	0.0700529565986459	-0.0974925817013635	-0.339056703178986	-0.277692774341396	-0.867372237105784	-0.502975207194046	0.118900576053495	-0.192293609666533	0.0850975540155251
USF1	0.940022963209528	1.08026224645846	1.31865675937513	0.388480754781075	1.36271232717092	1.19797684588032	0.723976851593303	1.08982224529868	0.742771354221736
BCL11A	-1.50746720516671	-1.06606919219711	-1.01656419060313	-0.889622938166698	-0.677952837865556	-0.757936390345737	-1.61101406426975	-1.09280008617638	-1.24984852095513
POU5F1	2.44513618593119	2.65835952579724	2.46826864573605	3.41887116971606	2.76631332970208	2.56266304744475	2.60059520436256	2.60130977698808	2.32692686879264
JUND	-0.22420015631387	0.279150411141779	0.506913285885159	0.313787474714296	0.553887415250728	0.645269378691316	-0.0399458642478634	-0.0713373595257231	-0.0186843359011746
NFYA	-1.26368991520841	-1.04235784080103	-0.443970801260723	-0.801463061724569	-0.594466489207476	-0.546271976207587	-1.35041945270895	-0.794113285031006	-0.852152338236424
RBPJ	-1.61250206396571	-1.45373555590146	-0.967865138092595	-1.52663349484421	-1.27183276487244	-1.20672192974313	-1.76019753058791	-1.4061001016411	-2.01153603011602
STAT5A	-0.202210090735496	-0.161838350326457	-0.0498036653846066	-0.601871904133617	0.313088106221664	0.243517715680626	-0.131102613783112	-0.196609854274036	0.366653002713521
CREB1	0.528256696354151	0.858396128673118	1.23316418018523	1.07794526885898	0.828373908262535	1.21677440435522	0.473646478565875	0.621182867212558	0.485214508300299
BCL6	2.55477381914376	2.11003097357294	1.98076962300929	2.28154611735034	1.7065928106545	1.82404977351136	2.60233864239145	2.07365943339891	2.25501630422721
ATF2	-0.509245032913359	-0.0127965446121059	0.0839274758924167	0.00615361886855505	-0.628682073868449	0.0358392368902784	-0.649550425468578	-0.39732434226077	-0.113518731613054
ETS1	-0.00295370824615705	0.15779706528457	0.388239150360963	0.0510244646294617	0.182888186660239	0.376597369555578	-0.113948867618411	0.100315441959545	-0.614825340699623
FOXK2	-2.38707460623876	-2.32425382527582	-2.36206436498734	-3.12214530749701	-2.14137695484308	-2.37663536950046	-2.38786243769758	-2.1055951626998	-2.43724218641558
STAT1	-0.090091484736741	0.612780047444935	0.407244851379798	0.499748190949503	0.489078014595263	0.533979265402567	-0.0538313798401479	0.245380501635652	0.755109673665209
MEF2A	-0.732004325147466	-0.244800334506679	-0.31798335205926	0.10957814966455	-0.192877855186324	-0.21486670209233	-0.766670221231983	-0.330787578108154	-0.0448826018202022
USF2	0.932881984404889	1.03277339072489	1.41087419495301	0.757320081357835	1.3933366834213	1.12020376570551	0.811200012648973	1.07777379018234	0.535619301119462
HNF4A	2.33859645320671	2.06275505969535	1.9153163213551	2.62624564169113	1.79995922992006	1.87036051875049	2.44996739237551	2.00357692151193	1.98475791454691
ESR2	-0.35330684322272	0.298667528650113	0.409974735494006	-0.175248362166088	0.0621420731776995	0.228907479513714	-0.41353882333949	0.0659687727489843	0.0053460768162544
ELF1	-3.11411419472293	-2.8425283518787	-2.60079205134003	-3.11871528077713	-2.52641289236537	-2.68889108755249	-3.40001189802204	-2.96260723020594	-2.87999618386063
CEBPB	2.11983887490122	2.22807225455135	2.14493227994089	2.91094610710266	1.93732975710891	2.36785865171978	2.19062666179063	2.04173777615929	2.27357531077359
TCF7	-1.09606275955531	-1.09526723134542	-1.2434906095225	-1.17875821708768	-1.38275931977692	-1.76239620079524	-1.14505475438913	-0.893081992617999	-1.62638636657184
PRDM1	0.927482333222317	1.09757036173077	1.35762560878379	1.78766837582743	1.17010760861665	1.07885070245308	0.963384073957259	0.960546916314617	1.00257030054457
ELK1	-0.842622630450184	-0.391402380597508	-0.38986391412988	-0.278418317835339	-1.00614902142397	-0.332881568080633	-0.766942880397227	-0.445394870124867	-0.275724484202415
SOX6	0.605576751502134	0.730528602062338	0.894902856910268	1.48341530125043	1.05298831507043	0.840894114249915	0.734089693844607	0.691424512385696	0.688636335941735
E2F5	-0.796395789511753	-0.854034261472885	-1.24765082299731	-1.29616229674999	-1.29610980648169	-0.941289640600318	-0.590544516899094	-0.798982328284081	-0.696689883789851
E2F7	-1.25055950341697	-1.18164289977102	-1.45204367046269	-1.87434827613127	-1.54905314060813	-1.16494044923296	-1.39477778272315	-1.15044565248834	-0.999013550051759
MAF	-2.21089930975142	-2.09547787157249	-2.22424102704698	-2.63503114057752	-1.8252269222665	-2.08509251293652	-2.32468940343545	-1.94770162743666	-2.54146655872241
TGIF2	1.21101843826814	1.60927759116914	1.85029327508139	1.85408054223326	1.89822793515954	1.71715775426921	1.21869796150515	1.54982809453385	1.5713993358611
ZEB1	-0.224972971345177	-0.421462447771839	-0.530404450512103	-0.47839782766572	-1.01114599702963	-0.470181797559029	-0.222505046942083	-0.744537165553148	-0.741884930031013
PDX1	0.744782184991874	0.842268765209542	0.903158159913851	1.33151899860148	1.18871118561255	1.03896550334797	0.760170557837421	0.792028368528808	0.495762059901905
CEBPG	-0.2558525443564	0.0398846474444022	0.225008821204097	0.562651945884521	0.202721811921172	0.0660836890666894	-0.23620582350648	0.0151196494119986	-0.0694118073969462
IRF9	-1.28436816786747	-0.514684258573178	-1.06541345846288	-0.800540641002915	-0.827725503983965	-0.834024983468353	-1.30531574333241	-1.06002987918791	-0.983864008030167
ZBED1	-1.31360422737873	-1.18162439685659	-1.38956765188248	-1.90538248179552	-1.58549452158632	-1.2628088093371	-1.24133362286688	-1.10535969462307	-1.18836928260677
ZFX	-3.48845313105573	-3.52023274418225	-3.82385398225386	-4.22052199365825	-3.94690838385045	-3.72355656326783	-3.58906992848395	-3.45782485723867	-3.79546656295891
TEAD1	2.04869170412017	2.2843376526393	2.32650732299363	2.92011184413241	2.34522994515305	2.25722908870775	2.17851366029447	2.27555968504213	2.51943023845162
IRF4	-1.68219203788572	-1.39783902069192	-1.26833901428101	-1.42398445979377	-1.10005105534863	-1.13521362674758	-1.79647461025087	-1.29788695713895	-1.64719581345994
NFKB1	1.19870892377636	1.49369378277203	2.02236826943904	1.61082083067393	1.53155680968977	1.88331935557895	1.42007760342829	1.53013003422461	1.69947264913871
MBD2	2.40664994983539	2.33016975551239	2.28207388812345	2.95959808046728	2.19421753603561	2.18277619506446	2.49904836114569	2.31572468310122	2.60605416469284
PPARA	1.28173716395659	1.04057279160228	0.808653151326364	1.1022132656054	0.596208185642285	0.993632420225993	1.38512956770172	0.979591185970507	1.2281667350492
SMAD1	-0.150590355806161	-0.137116626471523	0.135329868926058	0.180522519836817	0.461895473433305	0.13566409231204	-0.194256301699209	-0.291383664452987	0.189338089861297
TBP	-1.78466450340556	-1.52865189653369	-1.2865200119992	-1.40417035438584	-1.10087023190645	-1.26251396891406	-1.80750902636377	-1.41120274091315	-1.30048790884683
ELF3	2.28774041291701	2.27179873997684	2.29911628858905	2.98858503070079	2.29922691990867	2.24244064265652	2.41875820640126	2.24690472185863	2.45280409652157
CREM	-1.41615415824739	-1.45219973538313	-1.23922294697465	-1.37711674715842	-1.09590456444417	-1.65185201839861	-1.12820102582074	-1.07525645392632	-1.71278784031893
NCOA3	-2.46811072301257	-2.27798518933532	-2.25970123676319	-2.05243715889018	-2.03348315248471	-1.79553184825205	-2.55968993143125	-2.25846352424906	-2.33161929535245
STAT5B	0.437407578924387	0.337996038764643	0.371497632723978	0.118121765893015	0.768759237303539	0.738062823981839	0.564614768081819	0.413595591665134	0.820952059673187
E2F1	-0.229737147814406	-0.246391632053488	-0.18802190870528	0.424493432539234	-0.350084667203602	-0.165105429221356	-0.242312235483288	-0.246435453258045	-0.311797565410252
NFYB	-1.65352832913102	-1.63877547427124	-1.59529361996244	-2.34471537133806	-1.73639273217272	-1.65891234407489	-1.903860432042	-1.71774661407961	-1.81949531417368
BATF	-1.04052225934784	-1.09128741831797	-0.810200378236556	-0.952547296838058	-0.703581172604807	-1.0796454747232	-1.20581898148934	-0.994436865513224	-1.49354274410235
GRHL2	2.86288494263657	2.89088962345732	2.67628160846435	3.34632472320648	2.6624277372207	2.626823107048	2.95497737795244	2.77186301091253	3.00243431088756
PAX6	0.843419394241896	1.0270298738474	1.02830273419263	1.17451042247821	1.214148484841	0.949988055917065	0.912199388216097	1.31477816846518	1.54860431071429
EGR1	0.908749850027736	0.71882718041632	0.605373460302928	0.573948598031311	0.208768781732074	0.65576763175003	0.972487644220605	0.711329340606839	0.805675545816426
ZNF217	-1.33235595085322	-0.900255663075914	-1.03893155547827	-1.36610740080953	-1.04529686134941	-1.43306767066135	-1.19390974900717	-0.779379151738507	-1.20737796309995
RUNX1	0.231876051501469	0.313122753296023	0.533662553840594	0.646917794522135	0.710767399802613	0.145228758564028	0.256048037864297	0.365821776697777	0.106240016308992
FLI1	0.787678734234025	0.904066680690239	0.859332273606345	0.923809183772435	0.684799585503538	1.0708513417944	0.603332682546564	0.518726700097528	1.19096688205058
AR	-1.41182761875213	-1.37397750449803	-1.30060227310696	-1.88963769754185	-1.28297965659184	-1.08522804663258	-1.47710752905526	-1.36773827648508	-1.45317169761917
TP53	0.433564365264125	0.701907807070358	0.889212098754564	1.05493329717043	0.727604409151756	0.906978510354801	0.522885037217933	0.655681804470126	0.990117619307865
FOXP1	1.72869401734803	1.43118105260902	1.27012150681467	1.04069503531426	1.37048884672753	1.55165252427287	1.68241977356794	1.39397842248393	1.49201805361352
SMAD3	0.715309594939695	0.664059696817402	0.675915151482978	1.10134488253816	0.374514518808426	0.652592032813292	0.862588073639954	0.770809759255728	0.970867725145231
ZNF143	-0.537189202376122	-0.495229384460226	-0.421680463341865	0.105133806346244	-0.38466368741091	-0.469044945054089	-0.574106319116779	-0.477269528717733	-0.250240136264048
NR2F1	1.57627150868347	1.47917491721791	1.44132205402549	2.06623770630136	1.54946594600967	1.40339408139342	1.69953756657621	1.42265687231174	1.48317447167943
SP3	2.54734308720609	2.55478229753472	2.65447111003472	3.18427356493293	2.67883295162587	2.8457552211242	2.73546290488528	2.60285781484402	2.90402419981362
SOX11	2.65491111066562	2.54750205879242	2.4303586465295	2.86118586623458	2.31172506607689	2.33005933507592	2.81886659043824	2.46970663377619	2.72321282191541
HMBOX1	1.83774393208972	1.93976068438195	2.10566400255369	1.61337951583275	2.21198269793033	2.23704790770373	1.89497803145858	1.88950556543963	2.12630337847402
VDR	0.533783124076065	0.593821677069866	0.699307161415099	0.98967632642872	0.571722955417576	0.831160908756461	0.627443826655004	0.639935017520535	1.11223199123704
E2F6	0.378106604806897	0.306139820573434	0.317534625687312	-0.253610770110652	0.314669091963923	0.35474464343734	0.355844014263597	0.315232167634635	0.179101937251622
NANOG	2.08178815759918	2.11483914030175	2.00924850882014	2.66022514770804	2.16263186238927	2.15789929256497	2.13284744385206	2.11428169728317	1.99824282613836
RARA	1.61149238973933	1.43029785300366	1.30256762353964	1.72203305378095	1.16105397099485	1.36447953389981	1.7686336565531	1.48225915248687	1.43938484035832
ESR1	2.3898937681114	2.4647451972211	2.35295716394338	2.87658089981983	2.23148955448473	2.26170242821704	2.50711064402596	2.52523637788774	2.29672898775398
ETS2	0.596565558737703	0.595969296086678	0.361252025880514	0.757095892437711	0.109227489269866	0.656676443482621	0.640961315007704	0.47053581977521	0.627703513165798
MXI1	2.30155968144895	2.03536695712585	2.02395573989905	2.25778783156886	1.88783543186272	1.93040880557049	2.37287065534585	1.91916288693623	1.85233346598414
ZNF639	2.56736752682127	2.27547281327876	2.18088398431504	2.62167231522373	2.13401813517505	2.34223689046075	2.65563466078911	2.23483474458557	2.31592975368258
SPIB	-0.50857706177666	-0.597603128561901	-0.620495821637447	-0.163877392194112	-0.411458182725176	-0.43165764089075	-0.463219887419248	-0.351372153207265	-0.865420880534291
SRF	1.77168870539792	2.10318592602466	1.94184390325668	2.07135078255269	1.67708535632343	2.06342701532138	1.61368614418911	1.83285548926284	2.12839890634391
GABPA	-2.18589920198052	-2.07956430775331	-1.90426800528523	-2.19535906097928	-1.70041977519752	-1.92708098124422	-2.3279821196622	-2.07443682782674	-1.89601897632163
ESRRA	1.51757571397079	1.48194578150781	1.55451750902883	2.10136296715205	1.60396969629875	1.55070107194885	1.63956193001766	1.46497553329281	1.66749079692726
PGR	0.360633425148042	0.102045135685497	-0.0744860615067599	0.0578144223584302	-0.186078725593595	0.153975836810432	0.42611402431961	0.139030344018291	0.0253809126224667
NEUROD1	-0.3685704913661	-0.51995522419168	-0.473795652380079	-0.951778866829782	-0.271476451745661	-0.630761825620175	-0.486365733880746	-0.493520765259187	-0.589538420983423
TFAP2C	1.86948699155692	1.63311952242086	1.51333859094443	1.93557172205086	1.46665203510678	1.63236330909813	2.01221575594305	1.65805258603731	1.61875874668819
FOXL2	1.28147193226752	1.52274878498962	1.70302963631877	1.72256333520169	1.23500887783433	1.59086294699003	1.27350005893771	1.35048571470162	1.52169881538045
MAX	-0.441761048331184	-0.256477880260419	-0.140095660300883	-0.599280005327603	0.0255673207193192	-0.24381078509703	-0.450295602934358	-0.19703876452407	-0.277243431609301
CEBPD	1.1273019478393	1.20285004621689	1.54592704755745	1.188427865205	1.28628850525852	1.68296217659983	1.22312468433002	1.41987586937586	1.24033583812028
RUNX3	-0.404520384658782	-0.486766971203046	-0.533285402937506	-0.452725239910516	-0.653516795462877	-0.884640813658908	-0.489208064427804	-0.560775014225896	-0.906099203500054
BACH2	-1.21807153061124	-0.993515066328309	-0.989898272186707	-1.54962788741707	-1.13241507785664	-1.22727327120901	-1.29829138037075	-1.05264927423166	-1.3482175874248
TFAP4	1.14227877355672	1.13931574653421	1.08278988583003	1.44204250088638	1.14662063677839	1.1018654709107	1.2361402723611	1.11906707132085	1.61063555279839
IRF2	-2.77468197537346	-2.39323436526021	-2.48406170998554	-2.62002980631469	-2.4107629586633	-2.26795031986951	-2.80537468216529	-2.50795934143943	-2.41566428709991
NFE2L2	-0.741545373176892	-0.525304473536353	-0.382866689651809	-0.662277344763991	-0.395415477995759	-0.334970238514134	-0.706433617965465	-0.412623216878588	-0.233996430703337
GATA6	1.59031200993168	1.76051459640623	1.83912010660839	2.08584832482348	2.04428463315724	2.02281667709125	1.63715457973293	1.80362233357876	1.74092912216193
ETV4	0.901294229124508	0.800611210495023	0.66238742176135	0.316875620113385	0.670512326169507	0.691581891785685	0.783062565307696	0.851302076541606	0.535289961413341
ONECUT1	0.593137707074986	0.84241958774471	0.716392510103903	0.988932635547587	0.830795506192492	0.827547778448705	0.755669127640823	0.957352879364366	0.4157499855815
AHR	-0.185686005585405	0.214914705956952	-0.0553155636378301	0.306988784324209	-0.251601562128855	0.00620047560321178	0.0403911384151027	0.116156562284233	0.0253810053911087
IRF3	-1.55440178513494	-1.37648498182717	-1.20810693508582	-1.27930074088621	-1.11712669637397	-1.15736489125735	-1.53664991483703	-1.58682143055769	-1.31962402778739
HSF1	-0.0982023869135286	0.0780543751783141	0.064480237949968	-0.325817397307971	0.137680369380401	0.07471672976726	-0.192105644229404	-0.0988445257489823	0.226229087913512
MEIS2	0.355269275479645	0.218509217022078	0.081562252763194	0.425848084101385	0.259185971692008	0.151908318575779	0.495232619659341	0.286348160110229	0.639479435482747
TWIST1	0.194818762665639	0.350439815945872	0.290733307680141	0.292011917890624	0.0233566185861797	0.289695121632655	0.0956389598874609	0.0789607657235346	-0.196438443265738
GATA3	0.386045795866329	0.0444233887249446	0.230128482628782	0.244983732244961	0.169741506273269	-0.151684243202233	-0.00820802192485383	-0.0796095308685461	0.0151598927123945
SNAI2	-0.362170140556908	-0.550291039977298	-0.325948090202288	-0.594044327800286	-0.673853870266567	-0.295158774660331	-0.403245453046308	-0.449243185242376	-0.810832688106359
NFKB2	0.785056016147676	0.617218096984047	0.41560048423273	0.623169757315848	0.649549555621716	0.371636873402998	0.844333417268088	0.440757268215331	0.404788100596218
MAFB	0.052303218044797	0.100995153501713	0.161598319280635	0.610249073392604	0.230553774779447	0.0495667946855825	0.0910273299150594	0.134560444768779	0.228609694113111
PBX3	0.219630909625583	0.478553149262628	0.544703086682075	0.718902944404516	0.6555946413401	0.561389334283388	0.263197467475257	0.423955769816913	0.629518871735762
POU2F2	0.374628367471326	0.418703779741182	0.725487922547707	0.842235849708322	0.647322695128423	0.455288663194897	0.415167534606705	0.439715172067635	0.694827715368276
BHLHE40	0.688536336320622	0.664833348802812	0.55672336427804	0.726624689252933	0.46272352340779	0.545219523587474	0.758864194777962	0.67872023819163	0.21194994258413
FOXM1	0.760353025659675	0.89878537502839	0.697712495519146	1.07751531043857	0.598096832287161	0.787890394420721	0.749585950009853	0.951827157240277	1.09310551712451
THAP11	2.88292795802727	2.80381356082223	2.63300455121582	2.90451885861445	2.49742643532294	2.60377197975509	3.00440606303736	2.78690294525887	2.92715329250207
MEF2C	-1.47778777544929	-1.1320203718368	-1.34146928730474	-1.65508659650659	-1.37144678123616	-1.28448989233948	-1.58344676633503	-1.24985646545665	-1.51401987144703
THAP1	-0.951835728462955	-0.751347815934831	-0.573490450326174	-0.53619916474005	-0.604815931106224	-0.596230302873577	-0.934453993142568	-0.825086308678056	-0.530854396383971
RFX2	1.05587088044326	1.04928365588146	0.995668545371199	1.49846302325629	0.932298208156211	1.00338151694436	1.11696220479305	0.959385788048862	1.10050261490792
MYBL2	-0.522478286907297	-0.850534648331906	-0.803815744304718	-0.510440013746627	-0.68995942069859	-0.665883221610628	-0.462415202507645	-0.636246579627252	-0.962041219394795
MEIS1	1.60971372399202	1.64249797525434	1.30364852746929	1.6603435379682	1.36025501175806	1.46478322351311	1.67508458975419	1.5028306346556	1.83142545675365
TEAD4	0.932231506625401	1.05877925138269	1.33965708129931	1.33498183025521	1.35053589813332	1.13492109091626	0.993872307606289	1.01073691585293	1.02503651992546
NR5A1	2.7612734148679	2.69016222377159	2.64439494596636	3.11372538875328	2.59517598882025	2.5897383844443	2.87383814420207	2.6510248530252	2.75654398306556
MAZ	-0.801584593397603	-1.13403930009641	-1.24989050630662	-1.14748215304098	-1.22950331714134	-1.20729888010459	-0.836400542431733	-1.11054615341555	-0.995424302029522
PKNOX1	0.0124430922791417	0.0629968738552583	0.111078261923482	0.525005958861674	0.148105806858828	-0.0580256395446	0.0307304565311371	0.105490036970574	0.125721057033091
ATF4	0.69359418989205	0.803279603497621	0.922161919246943	0.983691679838078	0.676463541965396	1.00407186955098	0.864396604276092	0.776283418173403	1.19176743486704
PAX5	-0.518597810429622	-0.489456438763195	-0.515162598403621	-0.833848844466482	-0.510067642291866	-0.900456676947725	-0.714320647272497	-0.650017381565196	-0.843937876167993
ASCL1	2.25395234783213	2.24585073376363	2.12194845352895	2.62206772701117	2.21389786376598	2.05566249101674	2.36470999393153	2.17840487701586	2.2958848674895
TFDP1	0.511730557589821	0.649476422044354	0.452695588026767	0.610280661928731	0.353343497055317	0.536549273451473	0.691898447376422	0.679254237769194	0.91720369692683
ETV1	-0.901405432696297	-0.752096485272675	-0.60110911271375	-0.469337216318231	-0.668764768558803	-0.711302875371408	-0.948261097420417	-0.798339141558994	-0.938125028938577
GATA2	0.996084930739045	1.09179424290015	1.10217250554455	1.46696244834853	0.925873178137264	1.0019604487839	0.995911665639894	1.02175203503179	1.18433250921585
PBX2	-1.0000634681209	-0.982654561787205	-0.850597711949364	-0.580041692039046	-0.960521833500828	-1.14165510944592	-1.05060766993078	-1.01033212350823	-1.02191905069948
DUX4	-0.319348416542284	-0.33478210701276	-0.0888677472072227	-0.0589315157593443	0.0499702525734569	-0.405769184867204	-0.298164885986306	-0.35525349887552	-0.286249640018931
MEF2B	-0.733046574478838	-0.466714546971373	-0.624615648430429	-0.487613473386716	-0.524937637784527	-0.666477504600846	-0.948739902511178	-0.723581904195926	-0.49897727152467
SIX2	2.31880537707737	2.33168497483045	2.4340144415216	2.73904196321186	2.43290640311561	2.24816160445622	2.41004458726996	2.2358408571091	2.24811050201304
CLOCK	1.117757311511	1.21837688849791	1.25029671967696	1.64314617390892	1.24307169732414	1.20425495382328	1.23123712572919	1.10781057883739	1.29059520448766
FOXP2	0.403981458460227	0.511404301332747	0.422714770099951	0.222374426664369	0.402398116522701	0.249527773590415	0.380426076128426	0.377192473720695	0.760115049311192
CEBPA	2.20758840848127	2.38487584505193	2.62698581843531	2.70069843312219	2.53747446140721	2.55794165474657	2.36699842991201	2.45342393472467	2.33493583970772
GATA1	1.21940194372459	1.18548512823224	1.13175956535646	1.52280297464217	1.14631661280968	1.10205440399551	1.30303847796338	1.1500011045731	1.48617100007291
LEF1	0.228440534551087	-0.00612092924106901	-0.118851207414188	0.196700026932574	-0.188446682871962	-0.0284667891330897	0.250595330134033	0.00603324078362541	-0.0268730754610482
MAFG	0.658264460736746	0.650391579063966	0.619782983879131	1.09285557577845	0.60475726848036	0.596804222976109	0.729550157261856	0.663240135778647	0.78915159740583
SMAD5	-1.90721519090718	-1.68499642259982	-1.52729875418838	-1.53307285788413	-1.76191081362848	-1.74260228449672	-1.91689798848328	-1.50358543688731	-1.6573438680333
EBF1	-0.66689458522993	-0.392166525111564	-0.412663808402065	-0.176450530065335	-0.507368135231677	-0.438233144605437	-0.658041826324613	-0.49514138166817	-0.329349075134548
SNAPC4	-1.3200770602377	-1.45310961417986	-1.45677019242718	-1.09008873363253	-1.56371897464318	-1.56432096708741	-1.36906895630959	-1.41847062672797	-1.56860799544867
MAFK	0.697196297792082	0.721416824442366	0.719204142845231	1.1485308196632	0.742843152447786	0.717653835171408	0.715607458393496	0.619441631983433	0.811504265443417
ELF5	-1.30287573253542	-1.28849567720346	-1.25926840482328	-1.5868561335715	-1.10335010671271	-1.32263063982724	-1.46145173523357	-1.3260635345754	-1.12700438890898
HINFP	-1.17614510663626	-1.15789141721214	-1.02231020888103	-1.35995793091025	-0.92661820591164	-0.891480474750586	-1.21700515496208	-1.14219642021762	-1.19710933056721
FOXA1	1.04658432741661	0.887173628216917	0.868324602938452	1.26791368753332	0.823881892390725	0.963520475014731	1.16801339477245	0.93551856266907	0.936649551910422
ATF7	-1.68568354228678	-1.66236869729339	-1.68553657429503	-1.32040532583869	-1.814296110025	-1.73144413379022	-1.77692191993179	-1.75235685465869	-1.74296458139575
OTX2	0.355088656326446	0.618848773144071	0.513803484410219	0.791690561469208	0.671727130743454	0.566543290696867	0.362243188656032	0.482983220609598	0.65818294129646
SP1	1.62726316292114	1.69808730132044	1.82283297859159	1.62754486413418	1.66253942948803	1.95407375822359	1.67862969206817	1.67739898706957	2.00994428341418
NR3C1	1.00983336840213	0.956276098474142	0.979472970310082	1.37962435730279	0.94250125358722	0.943794987739982	1.06629910308689	0.924350785221188	1.11472248420471
KLF13	1.03563920650982	1.01237728910529	0.958487614226745	1.42866819548296	1.03101255420249	1.04618260177825	1.16292477931098	0.993841872974244	1.03667970845485
KLF1	-0.545244029200386	-0.233675430453071	-0.18898509061494	-0.209915058285389	-0.185425255673019	-0.156852702713483	-0.495759743534147	-0.224808155746525	-0.234810943690022
SOX13	0.894317124870048	0.935874880114576	0.826570606750837	1.19089615877255	0.813357250653459	0.825170634595581	1.07810408052089	0.949793606704606	1.1364381676567
FOXJ2	-0.876790243156194	-0.968221492199016	-1.09838545097865	-0.964209480668346	-1.123194385891	-1.19372399366991	-0.874828036021492	-0.913705756211234	-0.746604186501674
NFE2	0.176249421590554	0.259162118023735	0.341616650021261	0.565599794619085	0.425947743260234	0.109683126908012	0.206356946945432	0.201837654756025	0.232323961623724
HOXB13	1.34073954513026	1.29371779107351	1.29128961618189	1.70953910402994	1.24882490310678	1.26198585365388	1.42049373758448	1.32025344659356	1.38655854096202
TCF4	0.186065495299768	0.270347762167531	0.071748150117028	0.11130550912604	-0.0196582313107738	-0.0273158159784192	0.278435978803318	0.308573550924183	0.33687463342728
ATF1	0.223829291076152	0.271955512842962	0.358740624735916	-0.0407685572276416	0.283022451079966	0.416073296389329	0.280120591009757	0.400881668490042	0.381711097764092
ZBTB7A	-0.814650455979575	-0.803713713045883	-0.867929295281021	-1.18452362731789	-0.947911755057148	-0.776057519239369	-0.862329823129206	-0.817301277657726	-1.07492351410245
KMT2A	2.13396196536331	2.12590854860483	2.14165143559342	2.49697725606717	2.03852569383141	2.0610939044216	2.25378489672465	2.15390464261661	2.15822373406189
NFE2L1	0.469576272608599	0.439174667303261	0.43241626659193	0.770910313472478	0.343080833121999	0.448413001282902	0.479553165099086	0.450376084717859	0.678659627277723
MNT	1.40304879839922	1.17502668884348	1.16817677774475	1.28429178298561	0.997242665045514	1.21358310050609	1.41590594736487	1.28060886000171	1.13805035259116
TCF12	-0.267191358120144	-0.126425497719881	-0.10857291269518	0.121090179993548	-0.099495986242897	-0.189526570156739	-0.299147370329822	-0.130130065365068	0.0120232575731446
NR1H2	-0.702319665902814	-0.550683259928378	-0.287847980244524	-0.381308115567414	-0.609009899425686	-0.501736990576418	-0.654475846226297	-0.544777566251289	-0.495684187788934
SOX2	2.16679043462571	2.11519524995968	2.08079789074723	2.43822337271437	2.02777702503108	2.03630014456906	2.25764629172199	2.07863598938782	2.15760994758936
FOXO4	-1.11770713504774	-1.0278845653412	-0.921017194571795	-1.27941257541357	-0.979319710129725	-0.91199908668149	-1.05717846731735	-0.852627820321565	-0.950866040035302
MYB	1.49230041714224	1.32988129254489	1.3141198675061	1.35028169467215	1.18681568338852	1.34899824533625	1.49163943559041	1.29820904360909	1.08792089088303
FOXO1	0.160798497906036	0.11539893197927	0.103500112140741	0.0536390647761075	0.0379820378104066	0.265576929995332	0.255481433991863	0.240437465804851	0.437627743549232
ZNF740	-1.68445782950838	-1.80461674105861	-1.75696988239408	-1.51728017332498	-1.80146345782028	-1.96823739901761	-1.69848541592001	-1.72381712061491	-1.8631358944315
ARID2	-3.55677346432769	-3.47968389962059	-3.55444424466376	-3.29077526504375	-3.60177620347747	-3.51424723065067	-3.68751456761124	-3.50493284113206	-3.72433542277199
CUX1	-1.39536944451242	-1.11493623126127	-1.40729767389148	-1.3931886534643	-1.32964965976175	-1.28223375327101	-1.31378385977021	-1.10720275735479	-1.12680792388519
EPAS1	1.8125354273433	1.76788834174086	1.73114557773515	2.11815160732625	1.74454105198605	1.79264129327285	1.89742279984768	1.72841906350158	1.88882053958329
REST	-2.06859194825204	-2.00607970724871	-1.98264325421522	-2.32375006450028	-1.94245874775723	-1.93389197094741	-2.15130005289118	-1.98229009143304	-2.08975769257402
POU2F1	0.989896461099512	0.921494693428335	0.888270496814624	1.26270553681437	0.857754401245833	0.878346951826363	1.02379218510547	0.908551452116117	0.944497095321742
NCOA2	-2.16755732920819	-2.00561266641072	-2.03149734012266	-1.73251139864714	-2.0345775156166	-2.06224339432104	-2.13779687085908	-2.01109496013504	-2.05851822376448
ZBTB33	-0.745033726430052	-0.695250036632738	-0.818434072318978	-1.08325738228434	-0.757185514735019	-0.83410325224079	-0.77580663041221	-0.773755591160562	-0.652101880424931
TFAP2A	0.873346348220876	0.676241135536839	0.656898793417756	0.754054082100502	0.527005083810233	0.618694720881023	0.915710269711464	0.749555422351617	0.676368491075167
HOXA9	0.426166581920126	0.437145374342611	0.153234193174905	0.317292601049516	0.122455425647828	0.261538788210742	0.344437711086506	0.382773742843694	0.451117836162282
WT1	-0.604397579900654	-0.433572913388405	-0.318674977158674	-0.570140331260823	-0.428266536684375	-0.358227973614865	-0.658914881621932	-0.391311984328647	-0.567043877438082
LHX2	1.67344423506371	1.6116988355414	1.53161214034816	1.72087653040593	1.45375588165865	1.40945181051612	1.7146227405084	1.53034527113508	1.7231557730189
MYOD1	1.30556835142227	1.35483703277777	1.41925419550351	1.67574462704257	1.4682126294172	1.37033219927768	1.39027472132304	1.27155503608599	1.33384723773387
NR4A1	-0.152761425659042	-0.257549150577021	-0.373524207668035	-0.387587113213153	-0.349173128904632	-0.368841226920949	-0.0361754825825409	-0.228704572691151	-0.252093364782154
EHF	1.1412729663377	1.01293600495595	0.943891093615203	1.11631323868795	0.88736212799078	0.858225548193552	1.16723888965578	0.914639921509969	0.923498400319071
ZNF274	0.597527979748638	0.688043044223601	0.775713100665817	0.6684283320645	0.951322957027956	0.69466946572264	0.635019976270878	0.745578854614711	0.558493885231727
NFATC2	1.04546876519146	1.02143617218134	1.09004726883482	1.37615237943225	1.04572828155432	1.1013099874902	1.24274136561716	1.20010163288733	1.11037989227274
ZKSCAN1	1.2205527994908	1.22179456078722	1.35794088067252	1.37136431432646	1.53692370695973	1.34988522686709	1.1496263689318	1.24756181981329	1.32786636998336
ARID3A	-1.22817054740226	-1.41130449304308	-1.45416904415827	-1.15917031413681	-1.37198422757202	-1.28644070134538	-1.26518292063486	-1.27610880421739	-1.10392422369017
FOXO3	-1.24585752269602	-1.25597534084369	-1.37812077123765	-1.44965050432683	-1.23949240813578	-1.1741325206561	-1.20588366266655	-1.22606746750246	-1.05179519427875
KLF3	0.547187049778191	0.67402163264515	0.470373462905633	0.834632268427236	0.696950787836901	0.681194073302793	0.655510756784071	0.770454852139771	0.776101967834994
ZNF24	-0.801928432790251	-0.698327322737479	-0.722980144752773	-0.973680879254952	-0.637616699272211	-0.602125249779622	-0.842811101531338	-0.709108845356921	-0.696582437439175
ZNF384	-2.94636949013566	-2.9597584601591	-2.97750882550649	-2.80785400768857	-2.89809474412079	-3.03723066196573	-3.09084452986808	-2.90435493366791	-3.18659506034279
NFIC	0.662102216929825	0.528537764143375	0.61664899066557	0.618161271161086	0.396520152042767	0.528843811545732	0.808928295660829	0.556562343783404	0.573527987558359
KDM5B	-1.11447269723194	-1.20600137212155	-1.32591980057011	-1.10343192288735	-1.24812624057278	-1.3516072572479	-1.06908911598196	-1.15245661425134	-1.35379965567506
KLF5	0.942765374662188	0.95243518091529	1.00567426612081	1.23568236161868	0.958951650782614	0.876920579110576	0.957427566805049	0.935930763604518	1.10932734022085
HNF4G	0.878595664362824	1.0338239535516	1.03984795897091	1.25279803159884	1.10872957378813	0.979919725348438	0.937758059820025	0.961696702569993	0.995853404769053
HHEX	-0.246852674828834	-0.253072859007044	-0.286298138613175	-0.381042506274712	-0.19216363852158	-0.291699636059121	-0.306046424884502	-0.271626718531583	-0.567128895643287
PAX8	0.194612742763411	0.233025734482944	0.171126977274148	0.118463490498705	0.111617163507423	0.279329905651595	0.205718175484547	0.272433284753373	0.463665317077041
NR5A2	0.796347719939139	0.79862222039931	0.984889603451479	1.05999885595314	0.879970941168602	0.93880818752723	0.845459675818783	0.714880816317509	0.834474420288272
CREB3L1	0.320503021687912	0.398230694504668	0.619729256282223	0.377634744592903	0.537562047594588	0.450200860028082	0.313663282691205	0.483768817444385	0.538012208786852
CTCFL	0.842356059689783	0.837261501409386	0.787506660370893	1.09547481115314	0.898195664713103	0.929756556775154	0.889026898080517	0.854993740626364	1.06896200035861
TP73	-0.31481014247291	-0.169294954482436	-0.324852876702447	-0.365817593477469	-0.063013064312914	-0.216049013979438	-0.290184806909402	-0.39409570515244	-0.236841458826845
KLF9	-0.0894020203556918	0.138222160478748	0.138581259066136	0.183566608527141	0.195985535668293	-0.0397810923070952	-0.0295448483531755	0.0795756236047146	0.0870291286699598
ARNT	-0.125578521285839	0.0530660588092662	-0.171766448613765	-0.22399963664778	-0.154951995741974	-0.0174874622090137	-0.0129515492543013	0.0517526511654717	-0.0055648668121368
TCF3	-0.497285341332355	-0.37891538639927	-0.311000630951077	-0.210853101219709	-0.265069737182053	-0.342135548430659	-0.493178044299174	-0.360504868057282	-0.473119809047439
E2F2	0.97274188922552	0.937746105595228	0.985794099286083	1.22345680897686	0.878393577493048	0.896863130352664	1.03416086135759	0.963197773039755	0.977020683543227
YY1	0.0500973924166671	0.0435040446139706	-0.0809516746938497	-0.140629027792182	-0.0527175635922801	0.114930062326361	0.127204893024472	0.0106620447411406	0.152781561100157
PPARG	0.0627614152983711	0.246431669144584	0.332360950214257	0.130022880051189	0.254634537824131	0.177242449660758	0.0211841843979761	0.234273487445205	0.210672410233575
SOX9	1.46197281422448	1.42732487266855	1.39332971772248	1.66145456176467	1.33683901423752	1.3659647801594	1.52592417646633	1.38726659185231	1.43135310678759
SOX10	1.8810959347496	2.10193820479165	2.05362717657138	2.16830764603163	2.11227898522948	1.91630335462339	1.94796519164758	1.96266115227969	2.05342324984925
PROX1	0.631601091588798	0.562517470189786	0.437261571821355	0.648062056476884	0.503832982230382	0.608732150600617	0.755462676991328	0.577172200111003	0.713207633432108
FOSL2	1.31888561061615	1.27941286956273	1.26924709212925	1.53068783652046	1.2083799071733	1.22793854814647	1.39003734164773	1.29415062146574	1.3593531391786
POU4F2	0.0713470804821155	0.201412878358679	0.212879540359806	0.221594272341852	0.227250348088421	0.0944486025761689	0.0483561325128774	0.186364000586561	0.362787644899451
TP63	0.982148111578761	1.01545246998745	1.01005800670494	1.23366861309976	1.00336991247579	1.07850800323227	1.05424685878776	0.940417615872465	1.18873715528296
HNF1B	1.08439423845598	1.15301229608227	1.30943165704874	1.36286463830524	1.24037279098522	1.11762725306555	1.19589403418967	1.16422435393785	1.09995232266469
E2F3	0.969478879414569	0.936802751746625	0.96303509164065	1.21233960624897	0.923238233265443	0.898607797803445	1.04405949738218	0.951586254250928	0.998799843922507
EOMES	0.403928333306106	0.662985407233773	0.67737378695567	0.661346232052117	0.585589009520211	0.601215464662481	0.476983104432344	0.635479536027615	0.637583218436129
CDX2	0.838092775741425	0.714668784758352	0.650521628484273	0.872489166236071	0.614977681899899	0.781142985867671	0.816676548975038	0.658244484292701	0.675958413940824
NR1H3	0.390325647593495	0.324725507705313	0.334419608368103	0.585524022626881	0.282826399144977	0.368113099719837	0.458478778103511	0.322126820607843	0.384673359821312
TAL1	-0.429187253258506	-0.376054321794643	-0.393905794537514	-0.154292395346577	-0.452636988893705	-0.377188353954361	-0.41631592001767	-0.363749755561884	-0.304672889146099
SMAD4	0.108847762012443	0.114336990407953	0.282746642976346	0.274703642805539	0.117538610094085	0.306504796921656	0.251510030105896	0.0782511508429767	0.177201387406548
GLI2	0.963925545264984	0.915822152084717	0.800724582407355	0.840609664337696	0.766132374829531	0.706707548906343	0.971486898365541	0.833154248761239	0.862773196374481
NR2F6	0.080486653894376	-0.111579965461283	-0.0794110007673772	-0.223705011177433	-0.0231200213601554	-0.0680424213662082	-0.0277570966055507	-0.153009581812479	-0.0501439921124612
MITF	-0.181111224501932	-0.0627070239648826	-0.206863137668635	-0.126253402106067	-0.285772971315404	-0.184141996197199	-0.336906415894743	-0.284859838114863	-0.178030322730947
MBD1	2.0199880963937	1.96791133438635	1.93884371909636	2.17280592373123	1.98338990976833	2.02850364132024	2.12004968743545	2.09627273053352	2.13295797308476
CTCF	0.654797940831196	0.676988265007874	0.639899923303994	0.755616041955774	0.539988820973897	0.737133546040351	0.744936072880952	0.712509239307459	0.548680308428492
XBP1	0.396249896963797	0.332169405664587	0.410230261754646	0.570737030187801	0.353704495395763	0.530641911498369	0.426061196649587	0.404191545357472	0.359365249762978
SREBF2	-1.46817244471463	-1.4337531326754	-1.35725911473668	-1.48872759632845	-1.27040507031584	-1.33082623800168	-1.50040806780472	-1.35792211668069	-1.3495085475771
KLF4	1.20178749503632	1.16472300710802	1.20976967913411	1.37982738884558	1.13943869373422	1.13470691078436	1.27781829849422	1.18715971937297	1.15926803155342
HNF1A	0.826622307888518	0.812327915339537	0.818872417177315	1.0401856907043	0.811977276528351	0.785518950775384	0.859909798822093	0.791498894085526	0.879500430727288
ARNTL	-0.631041881707195	-0.677096961422897	-0.717156831681725	-0.558457200987931	-0.718062741555672	-0.576177676608666	-0.610850847073222	-0.681047116787217	-0.48708145244974
FOXA2	1.00537048307977	0.984905955969056	0.946659759417	1.15633339949429	0.912052217473572	0.930570224614903	1.05991758952348	0.93870464071651	1.02719954482902
MYCN	-0.392557821888441	-0.350878723519611	-0.245858125081207	-0.380475199909284	-0.279814512742453	-0.341375008729363	-0.455903180313555	-0.417221463458415	-0.233623401676067
BACH1	-1.17934741903108	-1.14106203489548	-1.06990692448896	-1.03452219073052	-1.27840738731935	-1.10667821081692	-1.23618117122536	-1.14700750178275	-1.1156246361557
ZNF592	-1.31412977282698	-1.30342846632301	-1.21890550371719	-1.09918065414837	-1.21374100162832	-1.28256791138035	-1.35471726310076	-1.30206232599941	-1.22353846539204
SP4	-1.1602053648267	-1.09376894204862	-1.16679576677769	-1.24413321819459	-1.11569079909987	-1.15264762533959	-1.28695149656048	-1.20512773574246	-1.31449463615289
SIX5	-0.728142251383039	-0.824950706915425	-0.866899576783836	-0.694061348846275	-0.861356646094863	-0.84560494219716	-0.670960200210416	-0.831647011317457	-0.752513399985511
NR2F2	0.816555444295736	0.791154994099361	0.783202818966316	0.994186282061579	0.766094890638454	0.746172026251734	0.853867705282958	0.777562826663378	0.79014578211298
RUNX2	0.989650883729582	1.1093869927363	1.09788404650069	1.20821633989463	0.958949177346838	1.06567491081699	1.06895563064765	1.04359655578591	1.10077666880249
MAFF	-0.157254801973843	0.025429973926435	-0.0792904427441779	-0.071121649329218	0.00925638663485683	-0.150909413023046	-0.145087550843657	-0.0318432150424012	-0.133604110489603
NRF1	-2.19920103147345	-2.27240059229921	-2.32590425735933	-2.38888970201891	-2.21981388447147	-2.38395243240955	-2.31692175584378	-2.31574052261535	-2.22614725723678
TEAD2	0.112418027838491	0.151850503479847	0.0246300233467742	-0.0473249098070646	0.0562130645822421	0.00618603691427909	0.0476232389811087	0.0753522321837422	0.154764458284559
GATA4	1.18770215107379	1.08943867712697	1.13887374885125	1.30764898734051	1.15343079373971	1.15788263515214	1.25327638769324	1.13498989355163	1.17403585299514
FOSL1	1.10165403647027	1.0878253398122	1.09149575902702	1.26383280849279	1.07346061771947	1.06099062373636	1.15796849576422	1.07709341570762	1.16988700514823
RFX1	-0.323953074265384	-0.248584790287765	-0.225831916890335	-0.214415970696391	-0.221923003713901	-0.389250885958777	-0.360994694332695	-0.327459363097004	-0.305951770521445
ERG	0.818054766295892	0.852555379436498	0.700170784891144	0.829930285248175	0.797407418465091	0.824777110290702	0.756720367398791	0.910813127084332	0.826308680927023
SP2	-1.31063964853602	-1.31650545701027	-1.34383897287526	-1.38992909652044	-1.36482689169401	-1.45409697755002	-1.35817447001306	-1.29234690720853	-1.45264783872568
ZBTB11	-2.45967469381498	-2.38894687164594	-2.46001515154611	-2.55036664382055	-2.4293465693732	-2.45632420335186	-2.5446373045549	-2.41094470966021	-2.46381433815311
GFI1B	-0.725925458709105	-0.777219164337962	-0.742990445616801	-0.793114268065602	-0.71018195010429	-0.693454496036465	-0.721910660071814	-0.609762333892776	-0.689492918861161
NCOA1	-2.24034542628687	-2.17654006826109	-2.18706653334236	-2.167596713584	-2.19558082892943	-2.16884224388693	-2.29646215285722	-2.17925220044095	-2.25601847796117
SREBF1	-0.014156061747254	0.0449286337471036	0.055864783616004	0.126704415632457	0.0913846916010204	0.0718170377221251	0.0432343944960817	0.051090502605939	-0.0038904268581232
RXRA	0.247907789637314	0.189109884928895	0.21307805319397	0.244314521057874	0.192255736996263	0.193606126408312	0.260860610838661	0.256804398731776	0.289430360477931
