# Supplementary material for: Immunometabolic Dysregulation in B-Cell Acute Lymphoblastic Leukemia Revealed by Single-Cell RNA Sequencing: Perspectives on Subtypes and Potential Therapeutic Targets
Source: Int J Mol Sci. 2025 Oct 14;26(20):9996. doi: 10.3390/ijms26209996 (PMC12563021; doi:10.3390/ijms26209996)
Supplement: Supplementary file 1 [file ijms-26-09996-s001.zip › Supplementary Table S5/Cluster2_TF_activity.csv]

	Navie CD8+ T cell	Central memory CD8+ T cell	Effector memory CD8+ T cell	Tissue resident memory CD8+ T cell	Effector CD8+ T cell	Mucosal associated invariant T cell	Navie CD4+ T cell	Central memory CD4+ T cell	Tissue resident memory CD4+ T cell	γδ T cell
MYC	-2.43645884199723	-3.17797303948037	-3.58517617741468	-5.95707185160406	-4.27529927135136	-3.41567212142953	-2.4274546094469	-2.47251795950578	-4.16641636490606	-3.12840173767533
TBX21	-3.34822762691025	-2.63290539137804	-2.4407219412729	-1.81746374461136	-1.36309399246298	-1.97089344817162	-3.40299052403741	-2.75737466407062	-0.534070134977084	-3.22718073527856
KLF1	-1.20013912110833	-0.497296250167446	-0.384474785821608	0.43036047584102	-0.38579128468936	-0.370051724103419	-1.14951044577	-0.506094017256836	0.840762183956523	-0.937034951314533
ESR2	-0.779254275297564	0.424984784703412	0.45133780121465	-0.693545455356091	0.474880094740375	0.850056838772012	-1.01387600418473	-0.131035081957176	-0.361847843656598	-0.405456570892668
NFYA	-1.82773174400121	-1.09995185671652	-0.748238610810346	-1.13618525485398	-0.729552049394095	-1.06896766401274	-1.85160766868968	-0.95560566151449	0.286232356209279	-1.29708861479856
HIF1A	0.29908668306109	0.886944881011486	1.45709204227866	0.821185733502551	1.4725784484939	1.91368824830243	0.280602528621681	1.31657500334608	2.02013976596032	1.40150453170325
NFATC1	-1.94029375649212	-1.09610177809951	-0.868222014980519	-0.623380069835613	-0.913464246530306	-0.812766813126877	-2.01400460223456	-1.27612483713081	-0.169678662503319	-1.68315090361795
STAT4	-1.21163136991638	-0.507402246623535	-0.309418799564681	-0.896033562142134	0.308973226443522	0.474307028008252	-1.17558417929603	-0.400950986373061	-0.592915732304188	0.0415901423700214
KLF6	-2.29706102129673	-1.02611156738075	-0.906455101141632	-1.09106138754583	-0.913618336075733	-0.874916277915462	-2.27830562893245	-0.946402596747298	-0.888982604171404	-0.941986656672713
ELK1	-1.12433224979313	-0.0797508405618964	0.21757773396483	-0.205533235589904	-0.513839709723088	0.161131225180446	-1.1127092704297	-0.403749694035782	0.636315037610418	-0.293206147828524
ELK4	-2.06198890510972	-1.07044337389152	-1.00376917033765	-1.39055016700659	-0.701413719217298	-0.854897705124119	-2.29017295969999	-1.47264852555184	-0.650910050172851	-1.43366899619535
ELF1	-2.81994071075719	-2.46807692066137	-2.49941345410885	-2.26484897563378	-2.38163060998541	-2.29705201786245	-3.12051678274186	-2.60725644870817	-1.11709737038957	-2.66477830527607
BCL6	2.8832850406273	2.23354917443605	2.0630647870676	1.7774916424594	1.40809726757361	1.88027748169588	2.91434195952972	2.29848274395011	1.50483337397161	2.5327919153571
SPIB	-1.19839094093503	-1.04724684045762	-1.08146522391134	-0.0666385879588796	-0.449502550498368	-0.578017535050737	-1.01438439883177	-0.816102486899794	0.302692430525351	-1.305188481441
IKZF1	-2.04450226663416	-1.80409483889314	-1.558955249306	-0.681410172259713	-0.811022429641303	-1.69776528061998	-2.03811304612682	-1.71719839088759	-1.30521867059079	-2.24742057469014
LYL1	-2.885258445471	-2.34333289670774	-2.28673817426696	-1.70735539414658	-1.4103546729478	-1.93793237671051	-2.92266379251303	-2.52204551394818	-1.62301092740209	-2.15406692458291
JUNB	-0.198861046185211	0.806947510495651	0.967475937786161	0.201512543508444	0.882733481443395	1.07418049272193	-0.325433768537046	0.797246794831972	0.956904606091658	0.772953683814462
ATF2	0.0344446543224598	0.911798441970245	1.04934630198925	0.301560994726491	0.196580238328907	1.34592197684047	-0.304142013907959	0.241364952248293	0.725584927498093	0.58162263818907
ATF3	1.7764341285602	0.989309418303695	0.689410533220153	1.30597776348485	0.715541879109447	0.469966335013033	1.95749391281265	1.17726305726057	0.601369439260058	1.12088715747627
GABPA	-2.60444312110703	-2.25331830098303	-2.27258522869007	-1.53120904713479	-1.64206224412537	-2.24434345841104	-2.65606647573998	-2.28638822555683	-1.1003680966664	-2.01923092338108
BCL11A	-1.55633872080178	-0.896467830597874	-1.00291367679276	-0.467617983524937	-0.384353379264805	-0.291392433337924	-1.66472689334874	-1.10441827291344	-0.366181690198361	-1.05532258015077
ARID3A	-1.65467959822637	-1.54675589407055	-1.41222766250493	-0.565809011481401	-1.32000604036429	-1.05179406934443	-1.67617699465775	-1.35447829853966	-0.194019628466797	-1.44894610857572
CUX1	-1.44904332583431	-0.930000262485076	-1.08423306156721	-0.730073136021378	-1.10117898815897	-1.02924522991353	-1.45172839265731	-0.895004947857795	0.215438532709933	-0.740374517178746
REL	-0.0957212148830584	0.838437632745133	0.944351921173309	-0.0885476286620321	0.606849963199149	1.29304077967846	0.113520939893637	0.566405441281133	0.931905102480624	0.690042950992323
BHLHE22	0.31646710741052	0.113607279973241	0.102655084150144	-0.330908796198467	-0.688637189031583	-0.257453957757418	0.335193442517449	0.132019359746415	-0.883107016904398	0.508055632234727
STAT2	-3.95404200280487	-3.64907628170237	-3.82697013369442	-3.06924589692612	-3.61161354293726	-3.70056877432803	-3.93710253658396	-3.97764153592045	-2.55790797760941	-3.84298126429993
KLF9	-0.211215462573732	0.00399076124404643	0.0576271092094397	0.922595910336917	0.0873161967015575	0.0615298644582017	-0.27318426684661	-0.0299523683031008	0.855320895591203	-0.448094262688634
MAF	-3.01517809944631	-2.489240697685	-2.61733556672029	-2.48235336192873	-2.24036206018984	-2.36283911175184	-3.0892686601625	-2.33815181728758	-1.48947394315659	-2.70665690375948
IRF4	-1.78959604922068	-1.4587746376589	-1.63150398512051	-0.827076355138316	-0.959859388239967	-1.18058486710354	-1.81625256419664	-1.45918632478558	-0.493908793734514	-1.5565277054013
ZBTB7A	-0.480090815769334	-0.799549717568172	-0.98914968988976	-1.47487617649277	-0.813866357514279	-1.07572768964004	-0.581481432390863	-0.779176881279548	-1.96226321856114	-0.95278531327802
BATF	-1.70680699838226	-1.28464458821887	-1.33314548117799	-1.0216476991026	-0.72483204135181	-1.3424733673247	-1.7380597497903	-1.39492227145367	-0.333489892773338	-1.4210957684442
TCF7	-1.77090210635825	-1.53188823927564	-1.69114080505137	-0.82818678811746	-1.12019677490451	-1.70457368127588	-1.66355867637397	-1.38756824492641	-0.521236850963935	-1.70778110543182
FOXP1	1.58207562598246	1.2598009265641	1.27059324085495	0.380967396777926	0.75367903455165	1.33629978660706	1.53053678059108	1.19422387001668	0.45204772509366	1.38259013683903
ZNF384	-2.29659059489778	-2.58244169926921	-2.64338959702689	-1.95021788557531	-2.30287483449125	-2.75141899680765	-2.53834665541023	-2.41751904208492	-1.37459876269802	-2.80260761047319
SPI1	0.796846267341069	1.39951035676817	1.60622981774263	1.41861176518823	2.26287444940646	1.73786058597501	0.856286497204358	1.28544406710936	1.63726743098425	1.21895884926381
PBX2	-0.743784986608634	-0.718779577726858	-0.683156924654299	0.202199497903298	-0.23923240949677	-0.630634886924537	-0.869096679188735	-0.773747906358341	0.110682752428313	-1.10615089408805
ATF6	-1.58044045363494	-1.33957391423468	-0.453292364811485	-1.11262487125536	-0.934823978890613	-0.815857166048609	-1.76119244562871	-1.25017037829462	-0.63268359720331	-0.713547513907156
JUN	2.2547910628218	2.85972696475995	3.1994253025933	2.52135529540579	3.01747658626266	3.44976009115059	2.10377074539764	2.68558902407405	3.03749234433509	2.52845139060915
RBPJ	-1.56310269791523	-1.35269660888068	-1.19227471561586	-1.03518197441369	-0.845436658085856	-0.995815446527446	-1.76706906896538	-1.37660561950933	-0.876819147923862	-2.16481046595426
RUNX3	-0.444158735274466	-0.577871627590334	-0.348183146976194	-0.0522940121479032	-0.278705053764565	-0.448915771393336	-0.520183773064372	-0.423819568600428	0.692719657891327	-0.904642711324577
CREB3	-1.92186202066457	-1.7801919289201	-1.33197264780237	-1.90335108727977	-1.27078053918208	-1.46598787411781	-2.0091781396428	-1.44153512064687	-0.622935841793515	-1.42350893129704
FOXK2	-2.23322559997185	-2.21844331698311	-1.99128596883508	-1.8582301533755	-2.02325262672007	-2.26357926275111	-2.36891013539122	-1.83769830576776	-0.909545104095134	-1.93475819250279
CREB1	0.63352428263989	1.20619016656478	1.68142498175501	0.635834726786905	0.792685572543009	1.54406476921333	0.534266552974514	0.72500416671823	0.76526366529308	0.640039300353659
MEF2C	-1.93495829563266	-1.32476860520603	-1.48438405362674	-1.21946692496507	-1.35798867447467	-1.46787971521798	-2.152721420847	-1.44529469536458	-0.907080255984154	-2.12854692901592
ZBED1	-1.57738029257135	-1.00552825434137	-1.03138962160016	-1.54619585737064	-1.37054281509366	-0.697228874911179	-1.44584811271935	-0.894814819703441	-0.330116100485965	-0.884331720058629
JUND	-0.162274148620138	0.483003368179475	0.82366755728476	0.181984410282503	0.758824679088412	0.967115358100112	0.00778635877936488	0.107010786077872	0.570773603481552	0.0117844542967418
IRF1	-1.00030184568957	-0.413033306228838	-0.259446077369623	-0.715190703087885	-0.0221354650565693	-0.102180421592132	-1.13261704418432	-0.97595831182178	-0.40050874068544	-0.777200308715655
RELB	-0.106517820686783	0.447874295357118	0.654551977664425	0.0654638222480926	0.255067363714902	1.07496191156071	-0.308210974937422	0.415226499998806	0.294160314649112	0.255743433891299
THAP1	-0.825283574274676	-0.562369850839194	-0.293629922391789	-0.163592722581032	-0.43896004913057	-0.322681112718497	-0.848338549892237	-0.651048905007872	0.493121305301729	-0.503920613911643
STAT3	-0.637453680440883	-0.120874368188952	-0.028895679521951	0.15992776264032	-0.30094264085882	0.513132634237176	-0.45198887143354	0.0425028519863342	0.532445468609832	0.226732985185478
RELA	1.33212802106234	1.97797823443732	2.34847758311357	1.56667443169576	1.90255263101222	2.5866998945071	1.49524906841913	1.84836588598487	1.87921969289473	2.08120425340656
EBF1	-0.944203231896391	-0.647119770308043	-0.569879316861821	0.237283151862919	-0.216287141435474	-0.502702649717715	-0.857193339367085	-0.66445254546515	-0.167921228507155	-0.896451794684247
RFX5	-1.32533157474603	-1.21053898996222	-0.427058022403157	-1.21326630752904	-0.321562799277579	-0.986324867921497	-1.3689563599891	-1.15701963215461	-0.889775735538777	-1.3321210198808
ZEB2	0.80501953589913	0.67734171420066	0.581676318784187	-0.153789975235033	0.0410072568969808	0.59029481070094	0.664346744797382	0.724595088091419	0.0787884114956651	0.963361472406687
BACH2	-1.62769536035714	-0.877853647176056	-0.67889683343304	-1.45381011662822	-0.840591365827903	-0.737134332660998	-1.68214916542675	-1.04510701942255	-0.896352529654973	-1.26036632195671
MNT	1.43131463480501	0.9898380762217	0.964715933224652	0.415719605524392	0.977667239165713	0.650624719182911	1.54196404307236	1.18648822889982	0.669549523705729	1.38477112716836
ETS1	-0.443761898556971	-0.247626484856412	-0.08745538286032	-0.152174692203679	0.000884039080426513	0.14373805540731	-0.59667584471265	-0.344560356596475	0.465299855969932	-0.813056080062198
E2F7	-0.858754254258352	-0.715472352978983	-0.800333651156397	-1.00740334231058	-1.06539264700956	-0.282585176319668	-1.02962544735308	-0.634452030427625	-0.0432876635976181	-0.187609962006712
SMAD4	0.473385474842334	0.686041071864849	1.01479210322756	0.765342718716689	0.68519482294742	1.47771054737502	0.386230345041299	0.821767723877726	1.46531319871714	0.882043853779951
VDR	0.505833453750896	0.753034195942762	1.09226983025945	1.35597606407424	0.928075822037114	1.38075658079902	0.549873537904852	0.905885394790268	1.58235767825308	1.28923021403976
NFKB1	1.08745538230397	1.65601890342029	2.0223984970846	1.3901246276862	1.87448791042808	2.22866631410713	1.29058092590051	1.65544542426308	2.01483812748514	1.70465236181892
FOXP2	0.0622162927732242	0.524817111838686	0.292223548074486	-0.173694974314717	-0.150932098244826	-0.0684319351212362	0.0663474870080048	-0.0868997256770684	-0.722026408704484	0.436704670682258
SRF	1.21332921848068	2.11669004551374	2.11368807160222	1.71111412552984	1.73783388276404	2.08651406618703	1.10760725590777	1.71580638654347	1.96011858337941	1.80202635420354
RUNX1	-0.0471096323397076	0.0902250171686436	0.145918006868886	0.48303165928703	0.382182397823608	0.0429883777124055	-0.00888925714816156	0.0193081565444198	0.991206949258254	-0.250057175823635
STAT1	-0.873174256369965	-0.209471611275819	-0.195985895414822	0.147783968018037	-0.231865700030426	-0.233306082003215	-0.782018520389271	-0.486638646218359	0.226022184650547	-0.390171107237881
MBD1	1.90549995785281	1.97680817272594	1.80852494107881	1.56454318837251	1.821641398206	2.00322331907981	2.03284094114132	2.03113116618138	1.02880438094865	2.30037538271898
NR2C2	-3.38655843936026	-3.91017855991087	-3.98530116382584	-4.54273465439764	-4.01304123798544	-4.2169086506139	-3.53712362961317	-3.72025357787919	-4.00060233883828	-3.5891871415336
MAX	-0.868123652859688	-0.312130086376387	-0.300610509442011	-0.0562813675904439	-0.130213717851178	-0.343668061971826	-0.880957254212124	-0.457763478867121	0.251749398872499	-0.290407275275284
USF2	0.429885671472626	0.39223805254863	0.610634036843467	0.113146945777436	1.16498813664874	0.85506936273541	0.346707128351343	0.525624917454924	0.526371952821024	-0.0308507388170042
USF1	0.225198260446547	0.406768318733138	0.55093151713192	-0.069482725329885	1.09095979374219	0.767900560742241	0.124152667882936	0.471039982466015	0.456224099701218	0.111007444009479
HBP1	3.58132794343158	2.98878936966143	3.01017159824031	2.98864675007688	2.920632787633	3.06576634506397	3.61393564537488	2.91201948753676	2.81288078734393	2.46134260921992
ETV4	0.885763606902126	0.866364440524997	0.780247749024775	1.0202553296441	1.06939049985486	1.13068064319073	0.753812175543835	1.06788125510345	1.90352618836608	0.772875977842416
MEF2B	-0.387840181672641	-0.494234250426234	-0.832299905193617	-0.293022314318883	-0.713109702297963	-0.942512096515652	-0.812356111279636	-0.760555012340244	-0.179494814077274	-1.27040902253369
TBP	-1.63907509382939	-1.36392747734495	-1.45360505702892	-0.957434283089605	-1.34063093791771	-1.55104220465866	-1.69355426613023	-1.26056641525274	-0.629652860121202	-1.52992952214523
MYBL2	-0.240226151397391	-0.919302541699689	-0.815640505280292	-0.418419919854935	-0.720472160779191	-0.71843291434328	-0.17304823857767	-0.395723795852794	-0.487362368028746	-1.21632354772319
IRF9	-1.61287078525164	-1.52978342809727	-1.6244425462609	-1.23164173837798	-1.56476317647026	-1.65685365469021	-1.63942597677055	-1.63427200300962	-0.650286741824519	-1.74977143455659
MEIS2	0.531296237417089	0.244324679243118	0.170288168786572	1.02307331663903	0.342336755991558	0.159517301167488	0.603246151710632	0.35505712421487	0.953811427402122	0.115217317414335
ZFX	-3.08181576866448	-3.04609842438327	-3.29059969718747	-3.38959123948724	-3.46988851760407	-3.64941388672526	-3.10262761356125	-3.18501381524506	-2.63474975354417	-2.71722580346815
TEAD4	1.0768325185685	1.29334239601955	1.47819048427656	1.95495016631925	1.5984177361502	1.46181837958566	1.12288681887969	1.1005751390797	1.70851681437784	1.02272993731542
ZNF740	-1.33943961074725	-1.5891074079584	-1.61845563791627	-1.07355176635541	-1.44948839069686	-1.71474102632525	-1.46084394933086	-1.44239447199297	-0.79654194155889	-1.85458471483823
ZKSCAN1	0.883939573671596	1.17269902026107	1.26844180655954	1.50792464748581	1.44617539574561	1.27281090243726	0.883422404025688	1.1856108012149	1.91747375132545	1.07302680722056
FOXL2	1.74481227939116	2.24672257344507	2.35356427642814	1.87575909320962	2.01477562106982	2.64946504951148	1.62067986758099	1.8881543505692	1.86279301162245	1.98091426816788
NFKB2	0.178635952858484	-0.278061450957535	-0.289521553620466	0.225920555391621	-0.0415778124369307	-0.519917456435017	0.356611769798013	-0.382841372367076	-0.475308079499486	-0.116002252821014
ZEB1	-0.0870328748118078	-0.271314404341202	-0.257822890889575	-0.640124540825603	-0.656752243597273	-0.391872554116139	-0.123984267291747	-0.581955658797031	-0.51406651790964	-1.11322662544135
SMAD1	-0.0807718313920049	0.0987930679325608	0.530360466008036	0.478109584849968	0.431462516840224	0.254976802163907	-0.0736016806734551	0.0239968941709134	-0.439690025017483	0.326158249869891
IRF2	-2.64017377211193	-2.30406069838868	-2.30137850259649	-2.30058848238558	-2.07733606288375	-2.32427497801706	-2.74048601578836	-2.36968513759315	-1.61250206157946	-2.24851721904459
NEUROD1	-0.827275747392049	-0.69902434731258	-0.668487821798089	-0.398371478785017	-0.388138437420751	-0.725029156914966	-0.799921726833444	-0.725796100326758	0.0290618308086896	-1.07714484502187
GATA6	1.43925262872486	1.8240603423002	1.93305890840341	1.8465939489354	2.29586488773215	2.40863132797292	1.49911703590609	1.9081965001151	2.00356459747703	1.80211358714481
SP1	1.98957498436286	2.27831411334507	2.50397375400699	2.00381858655496	2.29263886952542	2.8870220083427	1.90930378950993	2.25522130753071	2.59393418770496	2.21972692947894
ZNF263	-2.76152923411441	-2.63791356326152	-2.67239404306638	-3.52727149103151	-2.48117985587271	-2.74914854577673	-2.94911226908676	-2.54382020518114	-2.57031884673395	-2.73516764517904
TGIF2	1.1461338128215	1.62195177017843	1.66731400555977	1.27917145128734	1.94123463547094	1.46995304201161	1.10671385079145	1.42431877075029	0.974213098456131	1.21003341564656
MYOD1	1.43057589805785	1.3925136534476	1.44817550018413	2.27174716547267	1.52730452112483	1.52548055801589	1.49863296028482	1.36835720346689	1.62566256732916	1.11877570412915
FOXO4	-1.39128588580467	-1.12390933251365	-0.976972150614952	-1.08063976182379	-1.05114295891415	-1.12999954240355	-1.37384092324719	-1.07452078446484	-0.322327826281554	-1.19045393408181
STAT6	-0.099373593670526	0.528611082450612	0.449365710472559	0.281460599857246	0.31500068569363	0.691359872788316	-0.285081732544054	0.0251335783088397	0.312016028488344	0.27231737956737
BHLHE40	0.482450050061428	0.167735852185655	-0.173805386637986	0.0216291777525497	0.344659022603557	-0.235916880638798	0.503594921435218	-0.089163131729379	-0.311947243547661	0.012328460731765
KLF13	1.71673797581214	1.5216952614077	1.45188911451893	0.962902600894306	1.45894560954356	1.39636039053489	1.73596697391456	1.53371600020231	0.947723354589128	1.72734863070788
EOMES	0.292538354208244	0.585831072504424	0.460882641221005	1.0337718373746	0.746784625180449	0.526192153288291	0.367181303637677	0.459480528319806	1.0387090755531	0.223694214238695
E2F6	0.545950714776007	0.412671787091244	0.216647591825674	-0.0683706554611508	0.288926373797478	0.368495239144701	0.42924282277618	0.341167317686182	-0.416860789991614	0.241233160503286
CEBPD	0.95914378808081	1.17179261716076	1.48031485646832	1.49397623361507	1.3299040589149	1.59482418772029	1.0909019446234	1.43540924772656	1.87619115424015	1.68907995568134
MXI1	2.37406406217619	1.86009047049258	2.00617740260409	1.98803232652359	2.06442889100227	1.87764928162523	2.4284153653029	2.01808767323412	1.44914241196603	1.79270325952015
TCF4	0.626812538294093	0.469802205762587	0.28696654757542	0.983924479783569	0.307618470456483	0.199191510034006	0.585847640900054	0.721982089762082	0.879910512846257	0.202327239826013
SMAD3	0.983909677676	0.894906227771147	0.950731591245735	1.05294094582673	0.643521265326205	1.0093495069433	0.96420241054687	1.11242860638725	1.01540267074764	1.74386483581733
PAX5	-1.15407883742451	-0.798870201480659	-0.739017862630646	-0.614179583783657	-0.824177834706983	-0.693245788565975	-1.18933240789919	-0.979910371838005	-0.273240903496839	-0.999244434649197
NR1H2	0.178627686627346	0.305540355411216	0.354874536811219	-0.0749868060002768	0.0579335393790155	0.710548111016754	0.0908882647385177	0.361056217511716	0.24907137497366	0.777868881146472
SOX6	0.785534168349822	0.845259920796784	1.0035175512571	1.54822250189254	1.36726108132301	0.941678510030598	0.866430444689691	0.813661446027368	1.24120546351899	0.793599729663868
CREM	-1.2503760016771	-1.06157886516281	-0.63287124955951	-0.886687621560325	-0.744509435543255	-1.00954671105705	-0.992301245087093	-0.616438926671247	-0.389233746340188	-1.13595492468539
SMAD5	-1.83766377622583	-1.47296439029405	-1.45387613384465	-1.71888828510269	-1.35448334830302	-1.75404014119172	-1.84189287926594	-1.40142465965586	-2.14841226508626	-2.00015545346257
TCF3	-0.718600526877633	-0.451607841492256	-0.478053215459995	-0.304942864783094	-0.463570040882899	-0.440503419214487	-0.677734626498631	-0.544508987353585	0.232496099631732	-0.554511748543691
FOXJ2	-0.084804359117465	-0.379782806231927	-0.614104771373075	-0.579682555142385	-0.471862718433	-0.903187278990629	-0.185151031349876	-0.265163236565162	-0.826134863013358	-0.44527445936709
FOS	1.74053756787621	2.24796640211295	2.50723374922212	2.14566937559431	2.49168983184561	2.47963533625837	1.84395893447052	2.2154087121432	2.28801180329778	2.2371919109946
AHR	-0.247864537982039	0.17389676504598	-0.0640683099538662	0.652799460440619	-0.0713312590579562	-0.0201323698420734	-0.0849226678022593	0.107008334667029	0.31710222609163	-0.0791981453889063
ETV1	-0.94020195377491	-0.745215631577568	-0.751571095163034	-0.530720913174084	-0.304163273279799	-0.816953767273742	-0.973830632515155	-0.908618494103531	-0.708757135966264	-0.230899596442313
ZBTB11	-2.20429635937452	-2.05657755491463	-2.08908287324123	-2.07340278300138	-2.10385598568233	-2.28662265541666	-2.23011796060726	-2.06011571110553	-1.39388695576986	-1.83235985911928
E2F4	-1.98178098854581	-2.34115439852813	-2.27231181581217	-2.8593217288144	-2.45890680978534	-2.40896434742383	-2.13045710510284	-2.02465944081116	-2.32457968071237	-2.12678966649945
NFYB	-2.16693352540966	-1.95817862930358	-1.9955141635388	-2.02611927816234	-2.00034019097366	-2.29995941831344	-2.39961883705963	-2.16484547899234	-1.48753282474915	-1.86198486748534
ZNF217	-1.40953509950558	-0.910389307833534	-0.982009525963578	-0.805541217873893	-0.796719080951855	-1.30845581255563	-1.35028686464986	-0.913754760121753	-1.32167869467744	-1.33360360243448
TCF7L2	-0.0795484115128363	-0.275050691665568	-0.354924078378743	-0.375087765484262	-0.792506999613455	-0.506955876516515	0.112970269683828	-0.279286108407854	-0.138465946061312	-0.459601826157763
MAFF	0.112776648711189	0.317187063816221	0.328233424928635	0.675229973825323	0.316251629124274	0.608900086569118	0.0832970198133777	0.4610005109093	0.846318279233613	0.202396475449572
ATF4	0.714016511476232	1.13157477035306	1.43434794601439	1.30487793064989	0.875578028993577	1.3313678263318	0.743848152613326	1.06013221518237	1.1979137372571	0.949049320741268
HSF1	-0.191057978620676	0.0990379977056564	0.148946997182245	-0.231189667376123	0.245823092879012	0.167441218038327	-0.345487341639893	-0.201823258892587	-0.511161093143088	-0.138421140892413
KDM5B	-0.829298841576378	-1.19837602870054	-1.32469948196268	-0.560997493604481	-1.07020154868002	-1.17651352229518	-0.879028682101588	-0.980257253866658	-0.745133697348633	-1.26072525355572
ATF1	0.182018201233645	0.396484401494561	0.867323626227301	0.594680883105115	0.709498696400441	0.923936662847514	0.274457662029425	0.608027644899807	0.397795132824247	0.642696403026455
PDX1	0.809121878250245	0.851484270910098	0.765388222499428	1.41838776568502	1.2193696254127	0.950589158905361	0.814620112745457	0.759906699795262	1.22878074521888	0.729402186950923
PRDM14	3.89731980135385	3.86876639552903	4.06928317687069	4.61180026336022	3.80387666165749	4.10593237899095	4.09507198040116	3.8370980376248	4.08150894338594	3.9026530115348
EGR1	1.03314688017703	0.88855242743884	0.979261355122173	0.841260166610144	0.323442984342115	0.876621745298036	1.03132495602121	0.962317519055902	1.23453377379356	0.954816358680163
PBX3	0.476274108354823	0.639082160119665	0.653727247218224	1.19456517775824	0.756892964640815	0.90914259146456	0.467470704110794	0.625133255180588	0.950533783525705	0.931333076641084
CEBPG	-0.0277317835522256	0.244783757034873	0.382604632629487	0.591065366705292	0.605511978840465	0.206913390957519	-0.0496936533014956	0.143188058408883	0.306396153672094	0.044319315031285
CLOCK	1.40587833201857	1.59122682468943	1.75367741588307	2.08675348078827	1.6688136558866	1.94857136641271	1.42554144051164	1.45112559678505	1.78703547215303	1.49573621454001
HNF4A	2.45621957653782	2.05409759393152	2.02599730899785	2.20983027038485	1.9018447291887	1.94535222324955	2.49090847617366	2.11655283514893	1.75551105408931	2.17155753915167
PAX6	1.02834742495695	1.07989366895441	1.10244046594224	0.971355314264479	1.40235339471991	1.07144484098715	1.07171059861338	1.36815716724461	0.723769203105254	1.50285761009558
NFE2L2	-0.693407036480913	-0.340405109306837	-0.358373246807313	-0.702252440180304	-0.449727649514074	-0.211220325755524	-0.727205506742708	-0.184046336187012	-0.220545511359321	-0.130089783141229
MAZ	-1.24298258260868	-1.55965824540869	-1.74195149792733	-1.2430178999318	-1.58954475436984	-1.73860016299383	-1.1993187577484	-1.5524417053445	-1.17134007904869	-1.64575953670599
TFAP2C	1.84192457134123	1.51094958710306	1.50879053279051	1.59711124049327	1.42150525495727	1.48611887651719	1.97093484202732	1.56024229841689	1.17278477242927	1.35313424974709
EHF	1.09966841944034	0.963292869382694	0.902883382248044	0.700717064714045	0.922949395805254	0.846233500067068	1.0767766498151	0.830124154754471	0.299345156549549	0.907619728723436
SIX2	2.40429316715681	2.30910982889493	2.29178395513867	2.84621108850591	2.46283533456859	2.17126161386752	2.50047837874636	2.21406545718879	2.1805542546248	2.04585548210078
NCOA1	-1.83047502358285	-1.78950373081416	-2.06957233952551	-1.53800638781067	-1.88201545343362	-2.16744384763248	-2.01231225320623	-2.01782561143014	-1.48650724419071	-1.70557340587319
PKNOX1	-0.0423661595487268	-0.0120662887228618	-0.0246257703560079	0.559520429600738	-0.0381077594804661	-0.0249564742731781	-0.00749348544389405	-0.0860111929543492	0.386170719610504	-0.131752518111205
MEF2A	-0.222712611130936	0.171205291482528	-0.149305590876199	0.316993695956583	-0.042778992837205	-0.0486154672006193	-0.50515275657382	-0.146041937895737	-0.242964057128123	-0.0945576393667278
NR1H3	0.934729120027079	0.600875405340889	0.694760920841508	1.04465062041228	0.706033436008402	0.99736288940802	0.992387538531672	0.849407779498735	0.442921152489722	1.15456074852119
SNAPC4	-1.42972704873207	-1.65300650654134	-1.58427347036367	-1.2058082800486	-1.71117278263682	-1.6299672835918	-1.50522664982264	-1.63617831889665	-1.0294274340144	-1.66192799320392
ARNTL	-0.190584554278645	-0.266797329051962	-0.142427372936113	0.186020494644228	-0.08703735224995	0.209063718380131	-0.28349013413509	-0.154442273538696	0.377353778613602	-0.0163640649513617
POU4F2	-0.0995330630190382	0.148355297155049	0.0639496035681145	0.683202380542174	0.256369286659593	0.0662322460128187	-0.0434962274333919	0.074726411860586	0.312531078080915	0.101003535038011
ARNT	-0.325438704417814	-0.0685739400172152	-0.0900899225547832	0.107805834221363	0.0103702616946302	0.200987470423707	-0.173737748198311	0.0888510187898087	0.488272623627096	0.0767954384594055
ASCL1	2.28708674945487	2.23711485568774	2.13759791807604	2.74691940703452	1.99905319802022	2.07056383258921	2.42084002455856	2.17978085734544	2.16215524274629	2.04010201075239
ZNF592	-1.10017336811815	-1.04504497360557	-1.01618985305961	-0.663773216538123	-1.04178097552689	-0.995715840657521	-1.17190312916838	-1.08587652792648	-0.482965458098969	-0.808115949872034
ZNF143	-0.328383172923574	-0.129298052391655	-0.0200490457028029	-0.136944997903462	-0.260817689562308	-0.146487449737871	-0.418481267592205	-0.235849363942785	0.353770523262597	-0.349892325614224
TP53	0.583074815719287	0.878460141525882	1.02061597273783	0.60138093608235	0.962769321547478	1.22013861529225	0.618729014241167	0.873806789472671	1.05014034191411	0.691854252043871
NFE2	0.0294446376887194	0.0652757136245034	0.126997555957323	0.684266620877313	0.22505703454672	-0.0527027498418663	0.0785519247685025	-0.0153003225014699	0.253994330413343	-0.0214121033178255
POU5F1	2.66534524586957	2.75065727094252	2.61167098234171	3.25650640626133	3.07902416476466	2.70395264404726	2.75101725465555	2.61843206705045	2.67512319375751	2.62793427778752
NR4A1	-0.319359414134518	-0.373851115466414	-0.326583100592853	0.0992491149419453	-0.109272122441339	-0.258273723913629	-0.272642895974316	-0.2843618576745	0.0699578776871011	-0.636280386549076
AR	-1.50470684220321	-1.45517769642659	-1.28244038665631	-1.9685934619132	-1.43107535451812	-1.28084623996745	-1.59405410215079	-1.36285421469274	-1.63009724573446	-1.29262497217586
TWIST1	0.419498744538355	0.700953569475749	0.624674188639713	0.76763900623258	0.277193434823779	0.671831321256595	0.309578152583251	0.316160592142733	0.542264280784097	0.146552615498191
CTCFL	0.358626407548571	0.627118815077606	0.562844757567627	0.947633598529778	0.730333004337383	0.824561143956144	0.459795578931508	0.621001334847581	1.00113242401863	0.873941576936041
NCOA2	-1.82415006282781	-1.67020467670424	-1.93659045080757	-1.35411880539154	-1.60600024473813	-2.02172145711779	-1.96967656938573	-1.99163365794452	-1.7051597490889	-1.71048772807902
TAL1	-0.290303881631758	-0.389077302757659	-0.475018852771244	-0.105522502385113	-0.280568436463371	-0.536800843772645	-0.183311454470037	-0.332726888006053	0.00792270033338673	-0.703885687228442
FLI1	0.915947916870399	1.19797069258466	1.21934042699578	0.947647899244919	0.90969455845139	1.35186772053667	0.779348016698207	0.76848921748638	0.75752027421379	1.04139143053284
PPARA	1.5626155107279	1.52647084399418	1.35683192140284	1.17645555422255	1.08583429787802	1.38233960416177	1.78231312011391	1.5011285796579	1.21070045971395	1.45633626286593
NCOA3	-2.01961082532974	-1.81757504745244	-2.03646240778226	-1.60259908192331	-1.57393246547855	-1.85057986335494	-2.25182404948647	-1.94296293185806	-1.85312101598908	-2.04893366140318
DUX4	0.0176223924832663	-0.023083894564767	0.037475233615637	0.348790724061647	0.274902725267944	-0.239516857290601	0.0025481822717093	-0.156335437087594	0.0347669052670686	-0.322559779184969
HMBOX1	0.991572334535664	1.32871188137451	1.55977651755925	1.55474890999785	1.16469285864194	1.3805357464944	1.19343259328558	1.20980070128506	0.962659232721094	1.38371422338172
GATA2	1.27242587896006	1.15384727855651	1.09566438174917	0.687065486643433	0.908359366190625	1.24457193051323	1.21831761874138	1.06912006540088	0.739434487432817	1.12602459580762
OTX2	0.225048124269541	0.504229928190515	0.260916680364205	0.881622777099498	0.593344679772731	0.271341951914843	0.268972244060017	0.296422424566154	0.484698143447408	0.448374869220687
FOXO1	0.00648046566357963	0.165093583217629	0.14880275213776	0.283863429105483	-0.00973303999213919	0.303198230489719	0.0836525121388744	0.213643689299157	0.676549624250756	0.0206833327708118
RFX1	0.133071977024789	0.242795904101869	0.0465212991888085	-0.128642896193448	-0.134800377265745	-0.231493518151112	-0.00122936621673051	-0.0736176734498445	-0.453334397618138	0.120052184509076
TFDP1	0.288800881476299	0.706463103867192	0.95731264444734	0.523114774201567	0.675063793002314	0.856737412606431	0.457137656545154	0.773445589181346	0.574587450219737	0.803966380352928
ARID2	-2.38819167259647	-2.44864251218968	-2.58974796266526	-2.03470357174225	-2.72608686403076	-2.49535106227654	-2.65330760895577	-2.36959002189747	-2.25101880381821	-2.41661652892028
CEBPB	2.39668425497468	2.53777852633992	2.60969090116828	2.70040878515528	2.13496511290569	2.82475924488043	2.43564011796196	2.44590893877791	2.74090555424829	2.59034997258416
THAP11	3.04440650481798	2.92720335968227	3.03252040716429	3.11869178671092	2.92803483570369	3.03402052711113	3.15216250925998	3.12626479356326	3.59326336809008	2.90963481382228
MAFK	0.90185134102485	0.825539658774394	0.824656177440338	1.34448858074771	0.975196309486065	0.996901320816439	0.93566116143671	0.800254858849846	0.9654118296993	0.571441579129775
TP73	-0.261257930127385	0.098760775076773	-0.158583410454886	0.154449019804096	0.108510087057562	0.012249006896391	-0.23594797330991	-0.184883230087522	-0.459383670702478	-0.112862901293824
MBD2	2.5333113199242	2.50252488867446	2.40793455652793	2.54080792765997	2.30305693550053	2.42771295031351	2.6331780878558	2.44038829192441	1.92348154990991	2.47661304228104
MYB	1.09744105247689	1.00746014985064	1.09824295272023	1.47280186764846	0.970103146848063	0.964705923442601	1.1654105099284	1.14493743883028	0.976987631011725	0.725296895354571
SNAI2	-0.174741566346223	-0.438037546145437	-0.177246041759099	-0.811536984300592	-0.458159216546366	-0.198193209862213	-0.307078185775291	-0.3512784438863	-0.266796287535336	-0.281569486497951
IRF3	-1.80198894285284	-1.70035069415513	-1.71965226208488	-1.81470134081789	-1.50605655020019	-1.50021961674557	-1.78305609634127	-1.98233061951664	-1.43041899794441	-1.96350198054577
TCF12	0.0444047777126038	0.0116393739271813	-0.0753875301805454	0.376944905162383	0.364178456879228	0.084513140630275	-0.0677022699037221	0.0704645142200162	0.0480837893293696	-0.248247555237033
HINFP	-1.4227036132812	-1.40950318106386	-1.32792274801621	-0.976135412817622	-1.16238266099157	-1.08349731306151	-1.45852869714249	-1.40637270226461	-1.01021539033728	-1.41164465253482
NFIC	0.807724528900569	0.476867791898392	0.625360848807305	0.230903358178683	0.404034831410003	0.710626850630474	0.818229335516235	0.523835602737365	0.45826409679768	0.651127929794232
FOXO3	-1.26564228644612	-1.49318761863144	-1.54693232228636	-1.23706122167743	-1.40827716039526	-1.63736632970145	-1.35288442235356	-1.40175632419463	-0.980635096211923	-1.32405024041078
PROX1	0.59240272552061	0.407796606800968	0.476190366321409	0.912633050082771	0.488875389897631	0.665660064661535	0.666532585270762	0.512677440712282	0.944965094283662	0.524063055848438
WT1	-0.445224508564671	-0.172211812766027	-0.00600663608263871	-0.211089856976632	-0.157887768446182	-0.201513904524046	-0.496491794015365	-0.128863069976241	0.118007760865225	-0.2721360068867
BACH1	-1.14490353385007	-0.94110453626634	-0.807170128423486	-0.687729179532392	-1.16080900026494	-0.711121754468911	-1.16357920904467	-0.978244911884611	-1.05119792333694	-1.07024081207048
PRDM1	1.13806799946522	1.2244892485611	1.34342324814924	1.67487975148418	1.50878867455718	1.28364760954806	1.17126820021992	1.28129892925237	1.49415818849826	1.16399854860475
ONECUT1	0.608940115194966	0.802262099854003	0.636672856561772	1.19534930084091	0.859568895132768	0.921028538622448	0.725739850867719	0.986551637548614	0.941440853634414	0.772018782491303
SP2	-1.05216714628228	-1.15132750041129	-1.08881801480278	-0.668929471638229	-1.10132305402377	-1.18348028792963	-1.15917652281977	-1.12696243561306	-1.35814828186459	-1.19406891243415
NR2F1	1.52491718299964	1.3562824579496	1.37093633107036	1.90828608888573	1.54724969331644	1.427162487904	1.66963206708173	1.37982990966905	1.4300887792212	1.40773552491813
GFI1B	-0.713034135580093	-0.764937244519623	-0.923289795947949	-0.408359977502229	-0.49147246050756	-0.819533208237846	-0.727256550874061	-0.743834776446924	-0.424625949701168	-0.646659664757856
MITF	-0.0788251008455291	0.145026819473122	-0.0343836468047186	0.247957139722269	-0.0259648470262582	-0.109414662332505	-0.154306611122671	-0.171309348359825	0.203174269465149	-0.276272056898989
SP4	-1.05722974085764	-0.94576868114565	-1.11400077360075	-0.754287267994141	-0.937666104193616	-1.310138314277	-1.1619026562993	-1.23261316203879	-1.24402031226005	-0.987910279788687
NRF1	-1.96082622290058	-2.00880110192959	-2.13938722476386	-1.86853585538747	-2.00057331391934	-2.32560451257155	-2.02370475208106	-2.18297032033546	-1.96801839800682	-2.39611199605249
CEBPA	2.26648230713869	2.43986447394119	2.63520874221454	2.72063890611677	2.48642576299481	2.6017490205747	2.25400754048017	2.41058973198187	2.62220278878758	2.2801309411628
XBP1	0.414152215364028	0.404569008077573	0.414078041143101	0.771292203542178	0.393637136664552	0.617205673285658	0.438671957286926	0.468895830937701	0.785431761917623	0.763670676317235
PGR	0.152503993263238	-0.125862983567734	-0.0554528040361702	0.191961803023547	-0.246267300510359	-0.0853111384024182	0.231530613260785	0.0383590574190693	-0.0651046275182977	-0.229071072423458
MEIS1	1.51600114279939	1.6834138084632	1.32587949919362	1.73820345526468	1.3405482408246	1.35861550826947	1.61249324557719	1.42390076826623	1.23953086856482	1.53180772990713
RUNX2	0.962189823767312	1.13032361016041	0.96343515951603	1.40977456269755	1.14840472956902	1.06020372733152	1.06254996594401	0.992789961580131	1.36797219000317	0.942991148095762
RARA	1.52835406011967	1.36375989453021	1.3629666732404	1.68073198873969	1.27676908703751	1.45324867894445	1.67770736611922	1.55368274850815	1.76421420631466	1.67528368659264
SOX11	2.72800048969498	2.49733264102717	2.48045903137594	2.69527346441619	2.40769881071088	2.39521591102532	2.88191269991463	2.51067633597291	2.40557057516249	2.64611711152979
NR3C1	1.18479837799936	1.01220470341203	1.05734685001275	0.954483067144699	0.86167854687231	1.01951789283153	1.18770836595592	0.958444132997022	0.619342358973274	0.926755447616507
FOXA1	1.07430121050133	0.903159216255589	0.868203769313716	0.935508749617357	0.881191762642522	0.981839697673635	1.18137553274115	0.979879185905449	0.551258607832889	0.957556661985336
ZNF639	1.82149466315021	1.9048591777836	1.72532579443012	1.99525061994934	1.85230931531465	1.89378853628105	1.97661243732561	1.79691416126225	1.55939647055126	1.53162029662071
TEAD2	-0.128246902094982	0.0854047473950304	0.0623740534072828	-0.0565572181760863	0.0869310056421898	-0.0484866121625317	-0.197915130177984	-0.156817396643358	0.165742527282941	0.306480559486091
ESRRA	1.64050643752677	1.61495477825726	1.55935052291956	1.89453235968981	1.58527457458667	1.71557904028034	1.73219631367779	1.58836617486283	1.28063611963976	1.65727107558789
NR5A1	2.87644019986827	2.71897204173503	2.71374245846875	2.7380967019332	2.60709463075752	2.67285173340679	2.97585522326858	2.73075310493454	2.38997958934354	2.74402119235976
ELF3	2.43861997947426	2.29064163487707	2.35253511540736	2.80432668738394	2.42348576946429	2.36470584047831	2.54127625995462	2.33884263409911	2.41940366471146	2.27841581789811
GLI2	0.888593512261532	0.803388258669804	0.833894119459611	0.838300710961033	0.611419041812228	0.522571144759177	0.871307137003273	0.74112618010178	0.460046271958352	0.646847054390092
MAFB	0.312427417726491	0.383008704425041	0.364866873895273	0.726882114837972	0.670105731068241	0.436370891686925	0.319894075060192	0.397980044801859	0.613037629226734	0.567761859456698
ZNF24	-1.163975299003	-0.796048930579469	-0.809402179649687	-0.883610005422061	-0.796291313340838	-0.797320274970385	-1.12823237812659	-0.864382187106994	-0.927677579440482	-0.688849771326814
HNF1B	1.13885074594348	1.24114664654962	1.52066401769909	1.37058294638168	1.29764781362787	1.132067564445	1.21249388496897	1.22054699751798	0.960340021556257	1.15845720392218
TFAP4	1.25767188777536	1.22553758586498	1.3081302280698	1.70582292423495	1.42235391696425	1.48587995773994	1.37137817910191	1.32485729590108	1.51463223378943	1.2412366197735
ZBTB33	-0.360099554890488	-0.442718188983899	-0.45645335784279	-0.59769421478557	-0.719594499885476	-0.651269441758789	-0.432703455343199	-0.430020645382817	-0.201874783593845	-0.511446770438517
POU2F1	1.01685519241487	0.953151462493708	0.935856033265379	0.915276580301865	0.59631766837997	0.862820478975381	0.843860361074488	0.785820107549629	0.614419568387077	0.662168025815899
E2F1	-0.0197198645158098	-0.14865330524049	-0.0538732262145335	0.341990965015804	-0.193463415551697	-0.0297520191905127	-0.0765300382696869	-0.0935696833018912	0.0164795747368371	-0.14095842289636
ESR1	2.56382811770266	2.69381583138071	2.5235968057403	2.70970705403863	2.3772156976689	2.52077508625882	2.52964227562562	2.77540781533955	2.32447469033741	2.69321341757562
ETS2	0.555209259289651	0.626961911035153	0.510617006407678	0.774150412902015	0.270244637321283	0.742643925574796	0.611095157477583	0.422024967666232	0.609911615913583	0.5394093706997
LEF1	0.208232769099252	-0.044840428726465	-0.0116558824388393	0.184255125494274	-0.161343064815538	-0.0605396724586381	0.266949378201777	0.021848505498188	-0.00836255904371717	-0.131397001657489
NR5A2	0.98038809098346	0.993031273205391	0.983257228058214	1.26029879805885	1.16342851579775	1.12464652279214	0.976127234041467	0.852688162249013	0.77379282703913	0.91592335915897
TEAD1	2.61222134197396	2.67885875217628	2.5566418863881	3.03761569836453	2.52558956241456	2.64893198685117	2.67494516823925	2.80001630067089	2.67442178123873	2.7308031022394
NR2F6	-0.0629674302232178	-0.0958222639308287	-0.177511432831389	-0.15861997066665	-0.106204075655771	-0.211935051410709	-0.113535799017077	-0.394364108033175	-0.336983991758847	-0.488368154523486
CREB3L1	0.72009798539969	0.513504701468449	0.733646708305148	0.394860868751069	0.488409893272287	0.560579145772435	0.660679550760639	0.636538566554961	0.897657922092961	0.651562738967077
TP63	1.08760427427721	1.16506446049911	1.26559900365763	1.39523352405507	1.24926341015329	1.52524954501406	1.15064752939498	1.20845090721848	1.26657632827279	1.47563964163375
YY1	0.0706140571717386	0.117042603508092	0.0822318995154797	0.0458579292286482	-0.0828006722939534	0.0483454876551965	0.167885205190593	0.118182291512086	-0.0394774933772242	0.441514791341794
SIX5	-0.872666960411081	-0.862545926238305	-0.989042337517723	-0.952686485763373	-1.08113986672073	-0.972110845575602	-0.80482723605065	-0.984700427233954	-1.15247464225886	-0.662488664878781
CDX2	0.830235352689529	0.725195117454322	0.761315411292153	0.686858914172635	0.563709165420069	0.829721293053926	0.843239515623018	0.684736403233616	0.395150340841541	0.639856133504255
SP3	2.87473703925061	2.65153199177927	2.77189698739939	3.01559329847513	2.86938311330298	3.13421181076564	2.94357668090193	2.96121882838384	2.8536070901274	2.78612299449157
SOX10	1.80854078638428	1.90924829646745	1.9136619220868	2.11676414374038	2.13027177982735	1.82573396940223	1.87478493550614	1.85062789432627	1.69850286092475	1.99169569401988
HNF4G	0.895295808514281	1.13835282032302	1.09583570439216	1.22393223113331	1.02065971421487	1.25950787680902	0.939060477805505	1.00500602501521	0.946122403035196	0.879045857405662
FOXM1	0.733894764688567	0.891355332904534	0.889629013061189	0.917771606318436	0.709298901128231	0.906916607499424	0.752530713245319	0.926829705516183	0.910248151930068	1.17955248821614
CTCF	0.83960886960238	0.741382241269311	0.655424524884597	0.736918736357917	0.590230947761579	0.712458355495057	0.773492957153319	0.64965289136949	0.376474254850779	0.540422214350775
HOXA9	0.471356497560826	0.737952053461451	0.30432447028372	0.537565738992576	0.465471946101769	0.516836024933897	0.342148800265455	0.467523619086517	0.313736066028156	0.574922896966247
STAT5B	0.226391924776263	0.00293627415428956	0.0619766329177796	0.274109028623471	0.133461064015863	0.248786290758478	0.368625402989496	0.207419852841701	0.441400914463843	0.167776173276735
GATA3	0.390671913537922	0.361359853264693	0.31364998264226	0.0233722352667083	0.339846063439107	0.0726257799490441	0.240422914025431	0.228352221745126	0.410097081004561	0.198623397869804
KLF4	1.25422778376485	1.15061956049383	1.17366960435328	1.31043174624124	0.987673166479589	1.12878327283885	1.29063539260393	1.25682954408861	1.09285717784114	1.43690867612386
SOX2	2.25106833005784	2.13715748847288	2.14436587924691	2.16339825629461	2.04878485835719	2.10703539038826	2.33132162117075	2.14502058438236	1.84628047599028	2.1458658535336
LHX2	1.64158602296965	1.50505940943481	1.51670425586037	1.57191482019967	1.54544440745183	1.39726059434364	1.72591925440811	1.51120371188169	1.28512604909549	1.64437833820783
SREBF1	0.139593102503982	0.136388122809871	0.173581087029635	0.12420477704948	0.262873922929832	0.18396662447863	0.153088762487841	0.120886956210128	-0.210761078493562	0.0427955047899063
ZNF274	0.798343601284004	0.971444906075073	0.960462716264384	0.738402955776794	1.04532115430625	1.07952250294556	0.737877032091473	0.912762926554934	0.961187650338927	1.04606007492842
GRHL2	2.76645788608077	2.79093919197911	2.61614726856079	3.00083621941362	2.68492615705308	2.60501215271607	2.84317146692996	2.67860999364985	2.65555476497881	2.61627079019264
E2F5	-1.32250135781426	-1.26961025670576	-1.14356100426725	-1.24921078497604	-1.25175328586509	-0.953555761295381	-1.0710436467317	-0.972481893830941	-1.11561451642837	-1.1307028596509
PPARG	0.263808944612178	0.461533685928632	0.572529956556813	0.361600424062623	0.504420317271542	0.366171609040491	0.236767555934744	0.512718604728784	0.545972405644045	0.576949442221206
MAFG	0.734789233610496	0.626172685494368	0.701902197351283	1.03653793605577	0.701774052362117	0.917919928063446	0.82654311523461	0.756481179322087	0.701216486052246	0.689247284641143
SREBF2	-1.27958740845972	-1.22822020424481	-1.13701641816001	-1.41589209882695	-0.974750444927993	-1.16090717738677	-1.36063385750011	-1.16201983745287	-1.25778492829127	-1.21675033025422
KLF5	0.949712570465456	1.0367693566491	1.10409825403814	1.07499759418701	0.920802544240232	1.14323658088809	0.94978371075767	1.04268909974194	0.745953764841072	0.854158914906889
PAX8	0.163338659875276	0.354566672040938	0.318177276457239	0.364812413779046	0.165369301087987	0.261747448079079	0.169882156914162	0.413481980894632	0.430726821995731	0.494607261623628
KLF3	0.436293883293516	0.636028619686348	0.480690457102086	0.69902285130771	0.673073888828969	0.79891474882366	0.541917272092856	0.703888371607274	0.638791329038872	0.47563551553107
REST	-2.15190888877718	-2.03245160191271	-2.03715636537753	-2.07498228989232	-1.96434008840254	-1.99106639478853	-2.22297409694582	-2.04105279924334	-1.77565009183249	-2.05166137892528
ATF7	-1.45291789366521	-1.51103375171974	-1.70599008407445	-1.53674599969601	-1.38309652450665	-1.72683970558252	-1.52901824797451	-1.64597955422252	-1.43886231902757	-1.57827358655003
POU2F2	0.354938227799439	0.286775523606693	0.445412311060263	0.494490160633723	0.357932771337207	0.288294127036429	0.378259093657435	0.271390551451251	0.221427687236272	0.588937864785234
NANOG	2.35782659124739	2.3093474629506	2.24251735470276	2.4543735180458	2.44934005240572	2.38615278316341	2.37434080670822	2.33920756122558	2.18258710621173	2.10554004461623
RFX2	1.18627500110696	1.17086249912525	1.1610750637797	1.13222957209172	0.961371516192389	1.02356767775915	1.22563876794835	1.06310413254902	0.86850834395037	1.03546534367553
MYCN	-0.606457617019981	-0.507033334628558	-0.544081151572992	-0.522977700978812	-0.373080148964259	-0.537027045498327	-0.651993753215331	-0.638295928759689	-0.778093335349996	-0.669156464823128
SOX9	1.53480595442217	1.48701760761238	1.49607139281123	1.5882585844969	1.34542273537751	1.48804729082471	1.5924406067635	1.55901019962115	1.33192966065627	1.68598129117615
KMT2A	2.20516507709855	2.18901071871356	2.20254988349891	2.18626752606617	2.15150942968847	2.11623894295819	2.29851529804629	2.17749669668449	2.50270165801504	2.19998936358133
E2F3	1.14383371971984	1.05628972178406	1.09740829620684	1.26270137254844	0.920849274980552	1.05836595182103	1.21060293713713	1.17202108517801	1.18679979994967	1.25439456491701
FOXA2	1.09354288796798	1.00898900430228	1.01421202032984	1.11407422816061	0.957209767943391	0.972139820043716	1.12202959568595	0.994617811541271	0.75843925026714	0.967651686433758
RXRA	0.445465031419616	0.254246757827856	0.329780105963603	0.324750591924715	0.230374800514925	0.238929944754873	0.443500803159497	0.373420675111608	0.425826121152233	0.134507906892587
TFAP2A	0.682916097258213	0.604470708169025	0.664213955595591	0.638358305966027	0.573264956063473	0.677706145015266	0.745624964082552	0.759056501701455	0.94281928861407	0.705420958389672
NFE2L1	0.616883008839906	0.585406308419602	0.567450917065406	0.649926850625488	0.431165719115246	0.660287795566106	0.615920971911116	0.660948951142495	0.807603104874363	0.744747587601847
ERG	0.772608389560389	0.760557507857712	0.710245768760853	0.689355906127123	0.807824091498163	0.905270683263819	0.589529709398464	0.900008383751638	0.65330681162902	0.777812507059244
ELF5	-1.53982316393233	-1.58895035591647	-1.69900299622302	-1.63408510429164	-1.50194032496523	-1.82724181290956	-1.63535234439098	-1.64173122642157	-1.6731346698868	-1.74523665532455
FOSL1	1.16371048637074	1.10336407038249	1.13035866219709	1.14188839850198	1.04652251395054	1.09778779785735	1.20650688467856	1.12152027435367	0.861280033122595	1.13985377756588
GATA1	1.48066570870464	1.44238050021807	1.41381117433452	1.66845948254967	1.39858475193477	1.44467481021186	1.59733293769921	1.46816096155398	1.51978619733521	1.38249117206571
HOXB13	1.48841867566764	1.50658931933633	1.46940430454841	1.60809158025131	1.49971072215206	1.7205758423217	1.55295232337176	1.52925687448684	1.38362772031382	1.55631307342169
GATA4	1.20553615418842	1.11424404399276	1.08735264915783	1.24250253101439	1.12518961090496	1.1008726314379	1.27114479836155	1.1123408740091	0.958139228096045	1.11170489498341
SOX13	1.06512885736993	1.04564330380913	1.11452001413351	1.08198391184921	1.23229547056596	0.991416997208817	1.19683033505407	1.13501634623015	1.01770098558388	0.956078213266276
EPAS1	1.89661255604634	1.83964833149054	1.89907574499993	2.01640547051555	1.90760448437682	2.10939605465455	1.9790174104596	1.89069914560347	1.82660939779968	1.98612704615424
FOSL2	1.42829286780577	1.34105932661661	1.37075031769722	1.41350058314091	1.21972423347134	1.34248432427495	1.4905708178091	1.43319659464012	1.49623253145657	1.42529138141185
STAT5A	-0.329651616193492	-0.388068698864481	-0.323262227102193	-0.210300655636222	-0.25050032747825	-0.181016914031489	-0.172376994483176	-0.26845524543164	-0.300594187381498	-0.4038328031135
HHEX	-0.353104633520146	-0.375638897021849	-0.336561353950951	-0.38589224829636	-0.246196873036913	-0.379123243082421	-0.425296912171377	-0.364039308842405	-0.251591696501364	-0.511797111050207
HNF1A	0.799978049213046	0.786214594543391	0.743107282478918	0.900779198938779	0.76079339229589	0.810036315375964	0.837617819060985	0.742218460526462	0.630939377319055	0.879712852007879
NFATC2	1.0780002462372	0.989940935966629	1.11138838493192	1.07442254697248	1.03178248686181	0.994295405996017	1.22832646370255	1.18925071993824	1.10576112959713	1.08110641739393
E2F2	1.02532392530548	0.93510680688747	0.932120077641863	1.02364647141701	0.927604754430048	0.906724519441163	1.09429053586309	0.960823070947438	0.865655894774154	1.0749131576526
NR2F2	0.851663726542134	0.808801066942713	0.815297689566828	0.736407682571596	0.72927412242606	0.797341293187389	0.89000940781955	0.795848209725902	0.660705250235324	0.794534962049068
