# Supplementary material for: Immunometabolic Dysregulation in B-Cell Acute Lymphoblastic Leukemia Revealed by Single-Cell RNA Sequencing: Perspectives on Subtypes and Potential Therapeutic Targets
Source: Int J Mol Sci. 2025 Oct 14;26(20):9996. doi: 10.3390/ijms26209996 (PMC12563021; doi:10.3390/ijms26209996)
Supplement: Supplementary file 1 [file ijms-26-09996-s001.zip › Supplementary Table S5/Cluster3_TF_activity.csv]

	Central memory CD8+ T cell	Effector memory CD8+ T cell	Effector CD8+ T cell	Mucosal associated invariant T cell	Central memory CD4+ T cell
STAT2	1.71728962112944	-3.95250979471102	-3.45129253651486	-2.67697093840554	-2.88109784524182
IRF9	1.8067387284649	-1.48028750053613	-1.70321675055859	-0.843854676555017	-0.935230525074865
ATF6	-1.86660253287745	1.4306429951499	-0.478690972355042	-1.129797016857	-2.00752592233974
RUNX3	1.14876617429827	-2.15067386663403	-1.20578530829598	-0.294199470499335	-0.439178652040925
ETS1	1.75533813284697	-1.08431579606897	-0.906991584071278	0.861343084749456	0.596504752885932
STAT1	3.44327013125286	0.712782275230741	0.692356861956848	0.693990559283007	0.895796008147729
RELB	-0.247594605769563	-2.34919049865945	-1.55869680753608	0.549627338364367	-0.752430003963638
IRF1	1.86876194427373	-0.994637994774809	0.159983043306403	0.90118041603205	-0.0857719824761937
TCF7	-0.33742419513274	-3.10612257922723	-1.55501483617549	-2.54845906257882	-1.97765198487719
CREM	-2.75148067831987	0.087332878092365	-1.26401396611982	-1.30959855538689	-1.6249777398742
HIF1A	1.38140123822066	-0.389387759076831	1.00338845985707	2.3572521897134	1.51560859877852
BACH2	-1.93133452682329	0.389115275004437	-2.01327206855873	-0.626970391768537	-1.33900494696779
ELK1	0.781713654427844	0.867720793341772	-1.45983148051715	0.644384238828724	0.343711143610325
NFKB2	-0.106342391637101	1.47182554378394	1.69554574094218	-0.495822167433031	0.585392959144878
SOX13	0.640394194116827	2.93908289860405	0.691844880023701	1.31595619288226	0.965577311111452
SPIB	-0.991882707075617	0.803954564698589	-1.78188534209558	-0.836998397264465	-0.771273480936115
NCOA1	-2.29627070198226	-0.472451898691178	-2.19091664333946	-2.8832022659888	-2.55955912654926
NR2C2	-3.97533690905217	-5.96440893391294	-4.36591537503388	-3.5697281288237	-4.1187337484388
FOXK2	-2.57803962485227	-0.626558688869317	-2.96579357397903	-1.93275272958136	-2.19676279733281
POU5F1	1.86146445243661	1.42010244883963	3.74968254135931	2.46933083528402	2.15002393620075
NR1H2	-0.748470957121181	1.22721229482246	-0.940457813163221	0.0936148646790784	-0.387974855357235
ARID2	-3.33682258484391	-5.02594366828671	-2.92916019139519	-3.03052385222542	-3.93123093894179
ZBTB33	0.512208946194687	0.791723924728852	-1.33057434482938	-0.462647668899164	-0.552292078001496
ZNF740	-2.63120563474472	-0.427412052674787	-1.53025168446183	-2.35474758656345	-1.79747426736756
BHLHE40	0.401114569595741	-1.11531850941318	1.25080580673807	0.00178319580616666	0.312717806615469
PBX3	0.0752859351684748	-0.696261050080134	1.53837987671941	0.843336908352296	0.190747309817468
NFYA	-1.01936807867629	1.14467991924322	-0.65760863550544	-0.628601783074196	-0.309691872888767
KLF1	0.582748247451586	1.89756157992241	-0.188003615937349	-0.0445760455161942	0.263530665618698
MEF2B	-1.37057539291991	-2.348338992907	-0.684689995099799	-0.136025522141257	-1.07700870830973
TCF3	-0.0181766484370711	1.32375129188389	-0.822434167787505	-0.282811251486247	-0.375759441916454
MYC	-2.72758056507163	-3.53791251547943	-4.5492149390573	-4.05477374519685	-2.78628592567716
IRF2	-1.54396004320922	-1.91201261721793	-3.54879633605389	-1.89041988061322	-2.35042596799871
ZEB1	-0.979378043118515	0.334943260237883	-1.8095936352876	-0.77233621380824	-0.50678011912991
ATF7	-2.63555339355397	-0.700181106074576	-2.00306004613968	-1.28637303820453	-2.2450524318316
SP4	-1.83701796338756	0.0575971895588082	-1.43149014422344	-1.7831764166468	-1.4344612262434
USF1	1.30357366856907	-0.654571055106812	0.835275993566875	0.886036860930108	1.01510055319061
HMBOX1	2.10105586395115	0.52963207266301	2.27964585058302	1.87737583653991	2.42885785536096
TBX21	-1.80631842341021	-2.12723727929045	-3.7716248198993	-2.41147830355285	-2.51014704791658
GFI1B	-0.846269615876018	0.831713265154957	-0.957367504097668	-0.232659917813681	-0.736409361297349
TEAD1	1.44256066048743	1.73825007949949	3.31850157666554	1.95389155775856	1.88211124059521
FOXO3	-1.93124744786008	-0.965853851056394	-1.72187682994974	-0.11325337375897	-1.22375762725995
JUN	3.08893385825484	4.05780884608354	2.47399493770727	3.26928956163809	2.25963548335992
GATA6	0.768945102961049	2.70599810870726	2.00998981140738	1.86219878755427	1.63419051497879
PPARA	-0.159810322566168	1.71469207375345	1.01702550243435	0.745891260062617	1.10541018106317
RBPJ	-1.05462773155733	-0.539957159662747	-1.98477874812268	-2.18803532912164	-1.68269572191091
TP73	-1.47115539660869	-1.08047983382992	-0.0418050683458927	0.124753179029552	-0.472768198128261
MITF	0.651611738927276	1.01854272327996	-0.0708881289492921	-0.732194804425649	0.186413114971761
USF2	0.998026609037519	-0.445216912034372	0.978685871258039	1.23473615543586	0.822801229933206
NFE2	-0.599418966546102	1.06392586518008	-0.266352593685473	-0.448282296794362	-0.247359803638854
FOXO1	1.37598764019211	-0.214250076348109	-0.0695782649859008	0.173447491359765	0.782010275184476
E2F5	-0.374558785900724	0.388703295968712	-1.29258110864253	0.163575081827554	-0.0931403851983442
NCOA2	-2.58962311877765	-1.06689069224548	-2.46736886431524	-2.34019252068689	-2.60685612213761
ATF3	0.607111532448701	1.80784585477962	1.84588026426292	2.23668162015188	2.0667312544124
ESR1	1.94709614526825	3.570814154049	2.78205851755179	2.23826856420756	3.02035599594787
ATF4	1.88700914551635	1.74998987582806	0.336565272745805	1.56876141298199	1.05782862805614
ARID3A	-2.13866461511369	-1.35224638865576	-1.54372934849104	-0.512445558765673	-0.833885077570569
LYL1	-1.88333927278833	-0.86757601743665	-0.161227882095333	-1.32054905027947	-1.15057589214068
NEUROD1	-0.758747901142739	0.798594975974363	0.0152800484669314	0.529741430201704	-0.334404820077899
MAF	-1.28958764985028	-2.73424030402968	-1.32580570600093	-2.33046686992675	-1.91413238121153
WT1	-1.09059831261798	0.604132098890159	-0.408345043627772	-0.357568162533776	-0.692923106554607
E2F7	-0.952600279103826	-1.0877882254195	-1.26759276071475	0.253357779958979	-0.342659396266624
TEAD4	-0.131773000202161	1.2480382007682	1.23958186493125	1.3794700048796	0.922854585351424
MEIS1	0.236043675145437	1.33294238106016	1.71128006237913	1.71790550963925	1.18103286084409
SMAD1	-1.09667875176025	-0.00831557110922837	-0.316201500935106	0.553045716891258	-0.000965034599232417
STAT4	-0.807801311589045	-1.2001482269106	-0.685821291229149	0.320856497262436	-1.08778260134067
SOX10	1.9355708660756	1.57981252008531	2.9692539418953	1.45211503355086	1.85744303093155
MYCN	-0.173929913167374	-1.66471603394651	-0.702071041888576	-0.359641547777461	-0.357626686642266
BATF	-2.58403992909427	-1.65699194369828	-0.919738884885158	-1.76989582888715	-1.54611375463961
MBD1	1.55566087902392	1.43425724526501	2.77700500115755	1.36754437513299	2.06538020075098
FLI1	1.09680284267381	1.84761385558782	0.600512557318704	2.07227005306417	1.47614822680572
TGIF2	2.13196071995141	2.82346157308888	1.9975352946723	1.55935730238865	1.30602638162428
PAX5	-0.8309831814707	0.227886842694651	-0.288094017038789	-1.31138586419318	-0.69391783561875
ETV1	0.215334062873851	-0.549100334710503	-1.03552747501704	-1.13440464910139	-1.13234624045316
CEBPG	-0.799952633454446	-0.625678708109558	0.44471486058563	0.407555810496078	-0.329351880662889
PROX1	1.29412931416494	1.21209774977398	0.431056791234876	-0.10733646012196	0.749776369041137
NCOA3	-2.84213095713808	-1.73207684876646	-2.61071198035146	-3.26852668814794	-2.926357597058
MYBL2	-1.70271713263591	-1.1513660613477	-0.315593654474521	-0.423896589227712	-0.629680574198511
RFX5	1.56787084504085	0.673520988100485	0.0676569640424634	0.308832371111971	0.451367650174498
CUX1	-1.18384999365459	0.230594957564026	-0.34378993753607	-0.858533707746666	-0.990616030099235
HOXA9	0.759477019228916	-0.564105675153024	-0.528553040246739	0.358339072579226	0.0993961198739982
CEBPA	2.27935323586352	3.77741965193636	3.15881122046788	3.17216712985801	2.63940598142125
ERG	0.928534847636135	-0.326344494070693	-0.212513986800274	0.506716032694018	0.760065595568604
E2F4	-1.34486998695101	-2.45221058788338	-2.77676506696755	-2.58577023801246	-2.05193212663286
PDX1	0.0808287293653577	0.278243173371186	1.50849646498687	0.95450949696597	0.628708777448284
CTCF	-0.208156169209475	-0.151548078625528	1.10342132217914	0.428689524653319	0.72660917666655
ARNT	0.40482563937135	-1.06845997885729	-0.354288855600403	0.092190314635306	-0.00427988307386516
HINFP	-1.92422174491013	-0.41360143400791	-1.13445328433902	-1.4869097795194	-1.0416428171938
DUX4	-1.1622730252557	-0.242011229186194	-0.214512565712635	0.391817237181049	-0.432518326641247
BCL6	2.42048916264887	1.13343552068988	2.32956206552718	1.88748041686587	2.44764589132552
E2F6	-0.154308038104489	0.732837549976981	0.866239384253121	-0.419103914130302	0.212449266461592
PAX8	1.24968297892753	-0.0232036858857413	0.050323725974583	-0.0800891588326349	0.213134327602917
TCF12	-1.47643305203944	-0.715358919238739	0.0418358224002718	-0.695210710269372	-0.752665948580664
ETV4	0.933169681382105	0.456828845798637	0.0729019019399298	1.5012605544014	0.721391438914169
MAFF	-1.07394986904634	0.222790516566638	0.0789585906356828	0.134909172057731	-0.158916239599403
ONECUT1	-0.240815969935707	0.0391548862945697	1.09290199086314	0.699961047294422	0.426483661049297
STAT6	0.954401657184481	0.695719332532506	-0.342323585107765	0.863028323522125	0.700554603120625
NFIC	0.0415478788532688	0.945701212620543	1.41183145181415	1.09783761968195	1.14850956514518
ELF5	-1.12242999561499	-2.35417321971212	-2.27439869765874	-1.8853513475828	-1.49583785281212
NR4A1	0.0245010458374687	0.141989055684958	-0.287638765738528	-1.17836222228795	-0.32611393433111
E2F2	2.06887425731347	1.52685175815724	1.3522325695776	0.670318679692685	1.11041587994126
REL	-0.106845268720787	0.215502115795797	0.769255019602583	0.591410367933279	-0.492208114044214
MEF2C	-2.04788570673847	-2.39920484303958	-1.13037120144384	-1.37966801340429	-1.64256021946628
TWIST1	0.673937576131631	0.785237946772866	0.414719759576031	1.75132886901622	0.995403367272641
SMAD4	0.415210336416285	1.73833430656589	0.672577409463497	1.07365412681752	0.901487723311388
MAFK	-0.27453691354545	0.120373923868226	0.557759818864749	1.06567478865432	0.397096176914875
KDM5B	-2.15818080671608	-1.35858012688128	-1.28913702199996	-0.774931261131691	-1.27510792002648
FOXO4	0.0152436682758391	-0.918401252571309	-0.794578363534116	0.0349929344132726	-0.902929288263617
PKNOX1	0.00176907101872836	-0.729470238981377	0.394424073505925	-0.610160353156087	0.175724410081934
XBP1	1.30179888334843	0.0214583966523641	0.202483974361397	0.385334874644384	0.485554559906534
PBX2	-1.57724543417222	-0.555132536390429	-0.535922353003893	-1.41001705244884	-1.25462332277153
RXRA	0.863952801342501	0.84966308927364	-0.00802875550527956	-0.193296197915811	0.237323314976395
SMAD3	0.303093339634661	0.772309623078365	1.60369910127581	1.01095472706138	1.20154005013568
HBP1	4.22788995104992	3.24095550832623	3.86563979665644	3.14895553452184	4.0327395539962
POU4F2	0.71012259689185	-0.41761927329134	0.319012081928328	-0.327492082878574	-0.185766707020733
FOXP2	0.899221333265558	0.555051624176333	-0.355507278147323	0.0783165316894118	0.38681118995185
ZKSCAN1	1.00054221052474	2.15768464769822	1.57951731545277	1.04205557740269	1.31193885229782
SPI1	2.38699632873995	2.83964261475206	3.25110878499239	2.80514104070985	2.01011982465328
HNF4A	1.52731816204854	1.70674325106358	2.68367582531542	1.88047629454569	2.33446886750732
ZNF263	-2.79219019238687	-3.15566074193468	-3.11442690562667	-1.98297361133458	-2.85620422405373
SP3	1.76662373943675	2.18195065864691	2.74153341312507	2.88760549947653	2.71558857076256
PRDM14	3.22504680425304	3.18907255856248	4.29606099544726	3.33629287956712	3.75093513504149
MEF2A	-0.507172198032282	-0.937064656831357	-0.169862516055301	-0.0185522879340775	-1.0826383444679
POU2F2	0.932916233193638	0.0608983133706503	1.29450213956402	1.02742018058736	0.903274634424903
MXI1	2.69825977497013	2.75097677513099	2.1805617429349	1.60428176716002	2.33098642544237
SNAI2	-0.437664540846338	-0.931922412355888	-1.2138137568436	-0.121553210527524	-0.27492928819966
CREB3	-0.773796820611639	-0.561940836793035	-1.59243860296172	-0.590495169770443	-1.28895818176135
HSF1	0.953746886919144	-0.0960541871027634	-0.137597307406195	0.323972641316871	0.204286718998324
ZNF217	-1.5506022487547	-1.36983264958804	-1.6984625783246	-2.48244367032884	-1.52938103394737
NFE2L2	0.0418350007236969	-0.211030629500193	-1.10068756637392	-0.665919167898678	-0.553795097034497
ZFX	-3.6480423638946	-3.2447690058615	-4.38550630530387	-3.84100239554521	-4.12122960222728
EGR1	0.668511410342731	0.342839836005403	0.59244468091647	1.28826933927319	1.31568597761309
ZBED1	-1.9121059242262	-1.06910287139577	-1.51405398410249	-2.09089031443279	-1.22686734078664
SP1	2.21808960404798	2.55223266308331	1.8569395032947	3.02144870668823	2.36003155323492
PGR	-0.456727267975014	-0.296352048688833	0.337829899273453	0.303163333069829	0.512634212945057
FOXJ2	-2.06977883005925	-0.938621376006157	-1.27612347940281	-1.19543259094676	-1.37544118186543
HNF4G	0.816969130609464	1.92683485225623	1.34501940497195	1.16994871278977	1.01878280209784
NFATC1	-2.00007832758663	-1.70121662243608	-1.67379709132394	-0.909882971704597	-1.8390310036202
RELA	2.48256172346239	1.57560576731441	1.57245400415741	2.19870148393734	1.64684340420685
TFAP4	0.523241040666124	1.64952014855534	1.20836080999287	1.35955563669896	1.27380528617106
KLF5	0.86498934876961	1.72561710119032	1.49416767030864	0.745395581944964	1.10163041607584
FOXL2	2.04992822634079	1.60001516440449	1.77222574801543	2.69073612723354	2.02573145060091
KLF6	-1.30050682256585	-1.40429347657026	-0.650135422378024	-0.891293663758657	-1.67375330290543
OTX2	0.409801908771985	-0.432298119542773	0.510979611443795	0.577812620970032	0.176888039151354
ZNF639	1.88013943014409	2.45918156812742	2.12950753352761	1.54801130960385	2.530364458748
HOXB13	1.78242836592186	0.653509174920285	1.28415887651038	1.22995195784718	1.0604826004027
ATF2	0.437949374113083	0.59691758898574	0.201613615183055	1.22511189566625	0.916268063798674
TFDP1	1.411371715464	0.64531298853744	0.461053289324531	0.517411892897028	1.01088572607616
SRF	2.61312324294367	2.81431135558735	1.86582885467041	2.67734828752308	2.81088599769137
GATA2	1.20690467514396	0.826596426449012	0.690246574655929	1.67899918939641	1.26132854800009
FOS	2.26267315161888	2.5225600182722	1.95987658232368	2.81663565440389	1.88363190821629
IKZF1	-1.3606122611587	-0.976610829988128	-1.31756567270204	-1.38309610019312	-2.04265053737402
VDR	0.843332446875488	1.08417862237759	0.364565717127258	1.39700958221798	0.756872690511204
ZNF143	0.318227052356461	-0.656065053682252	-0.289462562947112	0.0127371218026667	-0.44804872086278
ETS2	0.486436921852	0.468939455945865	0.35527673244887	0.523187634722312	1.30513143026694
MYB	1.14485211444036	1.08182300351076	0.985054847250171	1.75380717222088	1.76922124215977
SP2	-0.946922117480381	-0.501256887241891	-1.48314629783194	-1.10013984731732	-1.34475885568911
ZNF592	-1.37894075048374	-1.18522380255071	-0.585057566817515	-1.55030706150027	-1.40564503090024
BACH1	-0.871432509693673	-1.64204512858737	-0.844226847239655	-0.714926572773463	-0.832637616222903
E2F3	1.75356325478881	0.815218276876808	1.01025123200523	0.931449852225818	1.08266597134858
SMAD5	-2.87121283908637	-2.83530975999979	-2.23186631580246	-2.26335040322913	-2.08456047163993
ELF1	-2.84480095054794	-2.67492442410146	-3.39737447736188	-2.59367703622769	-3.30361691657076
KLF3	0.684958424383377	-0.211459514981266	-0.0120727876540398	0.250888916658821	0.502731378925557
AR	-1.30319953095356	-1.83629551520873	-0.943196427468698	-1.01186463351481	-1.0610005855683
ZNF24	0.18681194292241	-0.0501867239357496	-0.702537342276666	-0.174384170279873	-0.548205033045122
FOXM1	1.07960391720409	0.554814922081714	1.37812389176142	1.29480335838624	1.45673405090652
ZNF384	-3.9840498107474	-3.0379055155696	-3.64776449085994	-3.83507598929561	-3.56077412898693
POU2F1	1.45616856748267	0.785098031259487	0.913620713731325	1.45208323114759	1.55122783063755
MAFG	0.202678931800811	1.04846936309589	0.389954566412416	0.198087477863494	0.578078836831909
CREB1	0.791151331205249	0.39661316367275	1.23521124045961	1.11843044608054	1.15132174578953
NANOG	1.28538529862401	1.36267883241223	2.03657169417669	1.87011796783386	1.91414278211678
PRDM1	1.64185864339685	1.38685780756542	0.934317395914728	1.30086247229291	0.805594696881184
EHF	1.11817156341705	0.382620847943186	1.03204176071724	0.436191380828042	0.882401579436727
GATA3	-0.449133893668286	0.146674529991758	0.0070300495207114	-0.635255727755772	0.0149917026130076
TP53	1.38964119857073	0.848846933025682	1.69544343312858	1.5564720796722	1.13188909076491
SIX2	2.01519153442049	2.10842916763705	2.86811925072845	2.2948644079035	2.18912293298915
STAT5B	0.478324339253992	1.29768034677761	0.50254800967431	0.646185495859927	0.637370948786087
LEF1	-0.0980079994760523	-0.300725565680086	-0.159631738266837	0.419415915381303	0.401362971728617
GABPA	-3.00614833160332	-2.95120162794794	-3.37011909079051	-2.45458936100009	-2.77893880575709
AHR	0.386182057427491	-0.246681573259446	-0.238935179084385	-0.204307782480998	0.370769982299069
FOXP1	1.38754687236463	1.82708151943781	1.52671270321004	1.96000477598763	2.21158293602596
RFX2	1.50839477247295	0.803789632246079	1.02704881726932	0.646836244736269	1.12474961568427
KLF9	-0.556535168692575	0.0398113752155635	0.26348039665777	-0.172159396006626	0.171074611036608
GATA1	2.44236347035737	1.91018573864173	1.66534714843361	1.72228936751729	2.18463653849226
THAP1	-0.188623412917773	0.118269437470363	-0.59053315254377	-0.192705351493147	-0.675468689618479
SNAPC4	-1.05658194664569	-1.82446282622421	-1.54466775082143	-1.7016411181709	-1.21082525444175
JUND	0.377937387641727	0.965670992022796	0.398308879816569	0.609953961689028	0.0911852878216423
MAFB	-0.0486040289020739	-0.630642810644234	0.00534217130513953	0.190991385857957	-0.330345170557366
BHLHE22	0.44992901523654	-0.396907739839511	-0.151925271707397	-0.152762576345884	0.0616819341248699
TCF7L2	0.0376243674871114	0.366670013091819	-0.39449370838621	0.0616696600713353	0.38367906026035
SIX5	-1.35977259826791	-0.816308868687441	-0.634151586154287	-0.836920606195892	-0.546870491900517
RUNX1	-0.0949835164014255	0.292679841354613	0.172484819614291	-0.378323499427941	-0.393629474363055
BCL11A	-1.71298934661531	-1.14777505560463	-1.12620647007692	-0.983968177760191	-1.55656712271236
YY1	-0.170759156516672	0.462208554854787	-0.0196826695043855	-0.378911130244693	0.024554951420791
IRF4	-1.50282141795611	-1.31354473074387	-2.0194130953159	-1.64533212150824	-2.00393337244272
TFAP2A	0.600548377499215	1.10190189954596	1.13731167400892	1.46427211984135	1.01071206922598
RFX1	-0.0121986709339983	-0.463385762890482	-0.443163454031588	0.19366010929893	-0.470490370208267
JUNB	0.771094523401742	0.196095920436908	0.823563336582136	0.617852646900196	0.184885733539019
ARNTL	-1.02128259209559	-0.862107334934354	-0.269858431257943	-0.425439707517516	-0.620846747188299
STAT5A	-0.0818933648811884	0.240154763532091	-0.527624838556122	0.18966799712377	0.0221714544109945
RARA	1.06881973215041	1.45241875027083	1.67862983088387	1.62194426008408	1.87849217832514
TCF4	0.0635869253952966	-0.522281808209778	-0.083332102931387	0.279755153384156	0.0928666023890359
PAX6	1.21918253590567	0.775936900714075	1.50282184944323	1.41393694662487	0.987497545839362
CEBPB	2.75086146408064	3.37745665335424	2.80582156250136	3.11663388851197	2.65465666885617
SOX11	1.89159099834109	2.22456502078254	2.5573871663001	2.0063167332285	2.51127263845056
ZBTB11	-2.35347112211104	-2.79466262324996	-3.00200904858169	-2.30507950657636	-2.64698457677215
PPARG	0.00480712221230895	0.0754913852565718	0.654558360360817	-0.0323745817910473	-0.00584984499925733
RUNX2	0.371053356677541	1.06695265058898	1.08860946876268	0.826599462656253	0.893714701597581
ASCL1	1.87533546312221	2.49893263661846	2.29543733576571	1.83164182585418	2.23848185442235
EBF1	-0.282326321413438	-0.816882342987702	-0.128422874436191	-0.426612479082794	-0.700867451519326
STAT3	1.04033886403311	0.473910421579364	0.331362327664849	0.440454469931242	0.740010296398604
ELF3	1.70906181774196	2.34562811593559	2.27384602044672	1.92900779481216	2.33563856922713
MAX	-0.456739887455923	0.176298999375904	-0.557077831255224	-0.365231602722773	-0.244163102796889
NFYB	-2.13654726756206	-1.47003620430538	-1.90402366579194	-1.61049668625226	-1.534826272837
SREBF1	-0.512381535685195	-0.315887469246613	0.163736672437911	-0.221956313923887	0.0807488516633821
ZEB2	1.2258497231346	0.579866113726557	0.612005189222178	0.994195900885319	1.01945872299903
HNF1B	0.914964943527322	1.27098440810808	1.20891942126702	0.599730049278501	1.07472103669703
CEBPD	1.9325371049948	2.04812295250125	1.4678891970158	1.66757137208358	1.4578497937924
IRF3	-1.06548103857741	-0.477339983368291	-0.87548365386079	-0.866263866017799	-1.17963878587919
E2F1	0.00545286632123543	-0.137334760111108	-0.409461104324228	-0.540057330932556	0.0770347129548239
NR5A2	0.898334644585488	0.326007891269365	0.928042572897155	0.968226543773846	0.837616863653995
NR1H3	0.334034432124961	0.945232928962067	0.736615708916195	0.81517696577097	0.444229393056007
MYOD1	0.85575223497161	0.999120009693297	1.47393589294422	1.26642782940621	1.33752854020977
NRF1	-2.53062630603986	-3.14497193437068	-2.69783189328054	-2.79516284512493	-2.54034316778587
TFAP2C	1.77355046350088	1.50498706131995	1.70222104443176	1.43339934926348	2.0658082688222
MEIS2	-0.175170826892329	0.344029956147143	0.0362749660692001	-0.261512879447629	0.179139562119244
TBP	-1.90862287944508	-1.63664449656617	-1.54807683350943	-1.38172335554849	-1.26819029186274
KLF13	1.26406057523513	1.57601162397295	1.22932485579609	1.10639097518582	0.904356248476295
ELK4	-1.21241708864983	-0.982559299934649	-0.80336290503249	-0.549602219890461	-0.955062210333565
THAP11	2.16718429815384	2.54241241833637	2.60512414073954	2.53712573068627	2.83465164936131
MBD2	1.80992582970275	2.10328051900042	2.3941777721896	2.28260876331193	2.35442278890658
SOX6	0.269912081258577	0.249128291655072	0.784393165471172	0.610521281030762	0.632921438097816
CLOCK	0.867690263833564	1.4510257062176	1.29984437298519	1.4350440007446	1.20803035171518
GRHL2	2.3361473378535	2.72461156457724	2.47204707829573	2.78327355372418	2.86546569029724
NFKB1	2.32195834695338	1.93636793841011	1.77701659630669	2.23498065039229	2.03169527406143
NFE2L1	0.643182849540706	0.893022147040899	0.961333590531673	0.66569150761287	0.41435056486967
NR2F1	2.13865865330811	1.69789059367114	1.65965766831663	1.63337784213758	1.64511157252969
ESR2	0.702565840274645	1.06204908809298	1.24497206883111	1.05626352539951	0.829507545187151
ATF1	0.239617723393238	0.420807124505199	0.0277930161305541	0.555660544590962	0.485111121611243
NR2F6	0.0197357875847573	-0.285411306924798	-0.0568537734964225	0.305288812614406	-0.0134911856350864
FOXA1	1.10313040669234	0.844071156805974	1.31483894650979	1.00882639917068	1.3437669581921
KLF4	1.03157108154378	1.15617320785672	1.28506576269114	1.59516389134428	1.25651803715281
ZBTB7A	-1.16743258399315	-0.654209139684101	-0.712659739742936	-0.738444979446462	-0.83420747299602
TP63	0.719146989758593	0.890567144588149	1.05835562016937	1.26717986785627	1.03092499161028
ESRRA	1.79742864051434	1.62408084452495	2.04208609438632	1.62150124474567	1.53372493642571
MAZ	-0.762733120885086	-1.02039976305968	-0.953263337132045	-1.21322677881032	-0.716368362320907
NR3C1	0.556908698344529	0.441748364091932	0.551043332801105	0.73891719757708	0.951103769994656
SREBF2	-1.85196049374749	-1.76573396711155	-1.7170999305705	-1.56496582666414	-1.35370810273283
MNT	1.85288441830428	1.7184349169303	1.88538397976917	1.50246469158951	1.47690962256462
GATA4	1.39482837830283	1.02275152043394	1.18324714961317	0.92189156426422	1.20960022898188
NR5A1	2.48280769075903	2.70095862419239	2.94024250380999	2.56476099486245	2.74816929396638
NFATC2	1.23429596059727	0.930396171282735	1.10273278572857	0.813809449283151	1.17515618410647
LHX2	1.12659121618759	1.31043803850996	1.49682947959143	1.18831165929215	1.48861440634353
CTCFL	0.834614244034642	1.27831501893777	1.16143657848777	1.01940234904191	1.06266154417941
TEAD2	0.20589143805774	-0.0735813639561139	0.3162161465597	-0.0255598046391193	0.098135493165334
HHEX	0.063670395891564	-0.0771238604554992	-0.201950892364519	-0.318518694716485	-0.291553799010652
ZNF274	0.937810212881448	0.547372583815308	0.837657443386675	0.836669529360109	0.675384957166933
CREB3L1	0.647294431089689	0.828040459741731	0.521302499847631	0.507943933859069	0.445596397566115
EPAS1	1.54530417595986	1.73690446362633	1.92731197646586	1.87299352568158	1.8162516193021
SOX2	1.93227963270461	2.11364353302374	2.30258069224484	1.9995478532481	2.16937770061025
SOX9	1.26704630077632	1.41141626533787	1.55723458903072	1.61897797355351	1.46690234330095
KMT2A	2.2845414673832	1.92490028093581	2.15787323367816	2.21658483591101	2.12166874284364
REST	-1.85389657240961	-2.02096671089041	-2.19736984543356	-1.91666022046735	-2.05848782246998
CDX2	0.474958485322909	0.62260981904221	0.768474929561101	0.526157287513082	0.754801340439282
FOSL2	1.10908736326649	1.26399778725414	1.4205143175582	1.16587949586878	1.32587679605135
EOMES	0.54162864610919	0.292700232361747	0.284756171202583	0.404367097072646	0.369584799506315
FOSL1	0.931929130950155	1.05794498069922	1.17892978825016	0.978128989955991	1.13563542809297
FOXA2	0.826765086186863	0.949281121969205	1.07024184561182	0.871685955626698	1.0298273432761
TAL1	-0.503484619447109	-0.37976789812347	-0.466474706560365	-0.503935768616368	-0.63599221298044
GLI2	0.731923118726222	0.80507375188345	0.891371334239389	0.753432663399041	0.944765885865279
HNF1A	0.585900041649106	0.688181928055941	0.788600302973276	0.622560179039778	0.702993309203471
NR2F2	0.698464602520913	0.779453705468123	0.866941513344967	0.729237597456416	0.812868210239014
