# Supplementary material for: Immunometabolic Dysregulation in B-Cell Acute Lymphoblastic Leukemia Revealed by Single-Cell RNA Sequencing: Perspectives on Subtypes and Potential Therapeutic Targets
Source: Int J Mol Sci. 2025 Oct 14;26(20):9996. doi: 10.3390/ijms26209996 (PMC12563021; doi:10.3390/ijms26209996)
Supplement: Supplementary file 1 [file ijms-26-09996-s001.zip › Supplementary Table S5/Cluster4_TF_activity.csv]

	Navie CD8+ T cell	Central memory CD8+ T cell	Effector memory CD8+ T cell	Tissue resident memory CD8+ T cell	Effector CD8+ T cell	Mucosal associated invariant T cell	Central memory CD4+ T cell	Tissue resident memory CD4+ T cell	γδ T cell
STAT2	-2.36427841818621	8.58648280274548	-1.36986898887077	-2.29459528625165	-0.415058362007803	-2.0963270266128	-2.29025089789537	-1.5061249658004	-1.65390615588345
IRF9	-1.00937333489157	5.32391528180334	-0.410815355428307	-1.31192404295209	-0.447677825819356	-1.2319400176392	-0.768488396683042	-0.502454046493853	-1.45791249421603
STAT1	0.123738869339648	4.77147331272699	0.483110654028818	0.45565926611133	-0.394341725336431	0.750488379369342	0.567318375834638	0.576284541002277	0.0500990999159154
IRF2	-1.94884315720328	2.61603793924758	-1.28451684205877	-2.03539274427342	-1.76601463244574	-1.63619708328707	-1.88773806426168	-1.67729115239245	-0.771643909226873
RFX5	-0.382250582990605	-1.56525838083078	2.44110504657496	0.709239794029555	0.423944745136211	1.17649605934294	1.66034552718797	-0.627701540485101	-0.936385969763283
ARID3A	-0.491770227636095	-0.366851512719376	-0.33433664483327	-0.976974371919655	-1.13241120988822	-1.49936299443488	-0.276743482941987	-0.353878507796391	2.87136659150534
BCL11A	-1.0595840647226	2.28170264115611	0.384402728887857	-0.851492307537001	-1.26884816108737	-0.129118885135949	-0.337332707766982	-0.65493634333657	-1.98539453562506
ATF6	-1.5825030254831	-2.13597465763311	-0.80728691423541	-1.17588953398283	-0.419005524715482	-0.873012365027307	-1.27072885759472	-1.42075050401709	2.11169409928889
NR1H2	-0.854082515958849	-0.498481616532051	-0.406338599671215	-0.462791985349483	-0.459113513765001	-1.23156226781525	-0.140665581516898	-0.548247784371877	2.71304390973923
IRF1	-0.518016948970706	2.32806001315481	0.970546370213007	0.0174921210940829	0.907178011640818	0.270589517754461	-0.0445353106715134	0.054632553599412	-1.66033059023014
ELF1	-1.93863751102779	-0.829756525478027	-1.03417766013047	-1.8762825358169	-1.67807554119847	-0.78141364821814	-1.8074867792756	-1.4401496042697	1.51292613498325
MEF2A	-0.146492222749239	2.68736821958382	0.774988716814438	0.591575865467851	-0.0384553679069466	0.384949796786892	-0.0706205171150183	0.0999046643691312	2.38002303931431
ARNT	-0.102220853847356	-0.447609055321722	0.00827117104996521	-0.038544467457147	-0.305749553585549	-0.244345980536565	-0.556659520879179	0.0978273835177621	2.92674636052376
FOXO3	-1.03553508189254	-3.22867633525556	-1.26915134850366	-1.00773686737996	0.129914771474612	-0.712832339819899	-0.813457050338663	-0.910206944336767	0.354398689143846
FOXK2	-2.07877748356928	-0.729566936935283	-1.52348808163582	-2.09535463436115	-1.15118763763561	-0.863544131275086	-1.3191153822323	-1.66673940173783	1.1585933057453
ELK4	-0.826805971554343	-1.04528237003482	-0.690994229078291	-0.911462746719861	-0.906820422978026	-0.0836899233836958	-1.25361468567764	-0.638856768645226	1.99473231814918
HBP1	3.22607052295683	4.27625072614122	3.06060485273759	3.31997680783132	3.03428471009932	2.29661780576138	1.50086348171693	2.75958410775932	1.04857966803767
STAT5A	-0.104281341627779	2.88040560535763	0.308038930903166	0.172902072627106	0.644019609565122	0.62935837076372	-0.085054291483735	0.141502681962539	-0.477970863825274
JUNB	-0.38982941207385	1.43854915938506	0.578289357724285	-0.353059424142062	0.175128837465426	0.452574706336271	0.332548618167648	-0.0663385685913145	2.57715074407982
ZEB1	-0.381150016543189	0.963281897963876	-0.897912578589703	-0.665704401013014	-1.91444382476247	-1.45417350242178	-1.78057320849911	-0.93799621342759	0.280184243080881
LYL1	-0.150273355111519	-0.944636124212875	1.25420422771485	-1.41901040632694	0.999734760946779	0.849415090498361	-0.0214923428909534	0.102158936168688	-0.776436397374571
HIF1A	1.02487582464908	1.22559022759792	1.08765916248815	0.406478824562505	1.30094824449553	0.985263280842093	0.68433630282177	1.36528099638281	3.62521212143751
ZNF384	-1.68194822528321	-0.68617130127058	-1.54161213407048	-2.46289941159683	-0.76419824489714	-0.844576860009808	-2.78297913913758	-1.54871922908965	0.118632730265801
SREBF2	-1.48682814030059	-0.585964709288142	-1.21833723889054	-1.09501791780199	-0.94428485381366	-0.996910025569363	-1.45073192377762	-1.3641219444129	1.44595530628364
RUNX3	0.631494008711993	-0.650160597034591	0.308760383872957	-0.0985788270543741	-0.130080235768825	-0.315531329372123	-0.35709590449003	0.262968059937397	2.39171869694369
E2F7	-0.171681689634736	-2.13001034150621	0.474593298930471	-1.06464985988939	-0.0395200022988146	0.299842594560998	-0.59380675920519	0.416862261733665	0.674827753849255
NRF1	-1.86558995609817	-0.813458695008677	-1.49454037472901	-1.86938738253285	-1.20628393904589	-1.1887522653206	-2.57345161634709	-1.89639211375489	-3.82859652258926
MAF	-1.08130521205043	-0.79530358305959	-1.27098834464759	-2.35843034637697	-1.39835884672074	-1.48821272831571	-1.89729429645623	-0.982985487086974	-3.66549119213039
ETV4	1.84072909637037	-0.0630044762967294	1.19349962271382	0.782765322342881	1.21875564783868	1.19499095566779	-0.213060130865151	1.67343705911967	2.57179986996326
MEF2C	-0.435442008898817	1.76742190610588	0.176348517789482	-0.975821096983829	-0.182956842326212	-0.960191120645407	-1.18308872210399	-0.125904634464866	-0.203285878077892
STAT3	0.352196607353097	2.81901755760502	0.0045989119434619	0.166153810841832	0.457033425040842	0.80861903732134	0.0444599259989528	1.18742717999069	0.931796287394385
IRF4	-0.786769186363961	-0.552631876312041	0.592621744788282	-0.971621602279993	0.097991365551548	0.19619630223232	-0.789468824027447	-0.146451437949137	1.80733833093885
MEF2B	0.00125087862542355	-1.7762208301202	0.230283683336493	-0.194814421101176	0.890898054764092	0.417685283951626	-0.535046604666659	0.182779082885739	1.16003980206483
MXI1	1.38782319158409	1.93507889168986	0.634757337774172	1.48257103608417	0.604520727323938	0.967093379626116	1.97755698154475	1.10523468238529	-0.828341141879663
TEAD1	1.9865138129019	3.26668045430872	2.15400659283233	2.51543065024466	2.26658496448287	2.33049290474731	1.98753668255231	1.7077832495432	4.46067539682575
NCOA2	-1.63014481019044	-2.7581100662757	-1.6103638188732	-1.59132386925046	-0.993415208896246	-0.890720382057472	-2.56780410730225	-1.62630993305143	0.0102250161449204
VDR	0.535823884582884	-0.394905725353418	0.73161621616916	0.714726194585347	0.499102413671652	0.106009887867738	1.8654038624695	0.669954925349114	2.34849751329092
STAT4	-1.02288149324936	1.76887735918472	0.535574644599441	-0.254222232893124	0.749960685510004	0.482555250475859	1.05457533533727	-0.429357118682671	0.477962691501246
RBPJ	-1.10592669444535	1.03438846824324	-0.297043287512126	-1.57514025584792	-0.596478852984814	-1.02006976205792	-1.0446360457489	-0.849424956060083	-1.84982704818753
SMAD1	-0.296361247883912	0.993831164903772	0.414626645779061	0.0802899548894563	0.034364286402099	-0.645080433041371	0.948670234642111	-0.235066880909053	1.9953296156394
PRDM1	0.896872811474693	3.46012177826531	1.46746947336441	1.39393557814994	1.30651326230689	0.994282346075564	0.810655580757045	0.870358060962167	1.7304759938817
MYC	-3.61255574962444	-5.44958046959037	-4.87472517770212	-5.26751145749322	-4.9577151396886	-5.58241825687003	-5.04353591103063	-3.83852179175618	-3.43596078959783
ATF3	1.88459018310628	1.80384969557158	0.684142195921218	1.58144811403329	0.231869639179452	0.0221770981045166	1.18224566333479	1.19417084789189	-0.362633402959712
XBP1	0.434128450567212	-0.690508658942905	0.359554766590772	0.551784140651064	0.870508794050316	0.744121345025754	0.511572072273336	0.35564245662006	2.41588502871817
MEIS2	0.75289162823493	2.1482805047363	0.141096132453597	0.639129756496458	0.553480877472737	0.717365482661033	1.08341946650312	0.552649594433608	2.56345481842203
WT1	-0.121088680917206	-0.61378942978338	0.385358939128486	-0.452895463409878	-0.101788333142522	0.487683471644614	-1.05869012597063	-0.155582820447192	1.73272280014912
IKZF1	-1.05185263630715	0.708266298553436	1.07785300644513	-0.893376174615953	0.125453346618881	-0.813351139687251	0.303195976677674	-0.713210531337426	0.477670128495473
HINFP	-0.484645657829969	-0.706814049764857	-0.211126260480417	-0.94891059441908	0.0938541834542119	0.0221854465135794	0.319650286820021	-0.322278911212457	1.75030425303422
BCL6	2.04534300029018	0.719147718478548	1.4312317446431	1.852609170154	1.42571571929682	0.79618693352644	2.13440380104081	1.61465616545621	-0.31849862796473
E2F6	-0.167691984602855	1.65904125711147	-0.300854357562129	-0.686263412229388	-0.415937479193737	-0.229545472370214	0.532037103790634	-0.205908821096758	-1.01239274215188
ZNF263	-2.85091875186102	-0.926150931771275	-2.49744973593709	-3.45017375104031	-1.86722626314277	-2.07787846686511	-3.19135829403934	-2.3895887338697	-1.96515950489939
TCF12	-0.169356993467872	2.14915240351832	-0.0141564233439647	0.208277014542399	-0.38418262200338	-0.171762978941455	0.027362802565853	-0.119234742945035	0.26351959839082
ESR2	-0.22799368448272	-0.45589487281235	0.697752522762375	-0.358245090435023	-0.122584980846835	0.329649019546462	0.540110295559841	0.447349252853869	1.9872445658255
NFATC1	-0.769174995328039	-1.88345717229091	0.240973472639014	-0.674944520322001	0.423311855573012	0.144182027054075	0.22729980874147	-0.277670644729701	0.314791689920596
SMAD5	-1.80688810920547	0.201911643957849	-1.48241070731861	-1.50077062704951	-1.09598618746056	-1.32872245205653	-1.79526390722471	-1.64657932916829	-0.00164918635910469
SIX2	2.00261682164765	4.10374596881465	2.23954182931271	2.4068602594217	2.27087456347968	1.87092346170702	2.28597597072418	1.8809602487809	1.4128732929765
FOS	1.09521331814408	1.77068566257952	1.78026558339662	2.06484139703359	1.1180005953427	1.42983337712491	1.42537958755317	1.12766245660869	3.45787934352896
FOXP2	-0.154148606805548	-0.0124702745091258	-0.224471740811211	0.0926625408339264	0.145533870106468	-0.255338939774011	0.404115467517703	-0.296413636416322	-2.15937152075159
USF2	0.730263172022536	2.41142902919873	1.33904092752164	0.292209769106362	1.11881415572095	1.32479713627855	2.51686774779447	0.949224712439018	0.981563918137743
CUX1	-0.414371126694003	-0.00128553748732426	-0.104154276189446	-0.154335490594967	1.1244206507115	0.360686786296406	0.176243631018892	-0.0342116891335635	1.87876111313266
THAP1	-0.166440888547886	0.639638632224269	0.722395963037852	-0.216276737257789	0.481280329667527	0.0118227406331836	-1.55846999868246	0.356657206021159	0.769352190576984
ATF7	-1.29398876436872	-1.43581245129948	-1.3049566465769	-1.36905632921429	-0.83898233359711	-1.09416206741473	-1.72979127780812	-1.22285111989758	0.776832573208097
KLF13	0.0467837187779925	1.66148674367822	0.272390100643199	1.04759943994406	0.0616656295168358	-0.460007075280932	0.50609501294273	-0.103514911331598	-0.669799391284676
CLOCK	0.961778164224522	0.507175085678688	0.696421377443756	1.22944921665509	0.333242031791412	0.658441863636698	0.833545745248998	0.609004213483672	2.7585633957122
SREBF1	-0.20407172798517	1.68889888471981	0.103837335323652	0.186401039865094	0.128849377400273	0.357448571851409	0.0720261913337222	-0.204048923674768	1.58968814598605
USF1	0.500487463126715	2.3105214331991	1.07271404480411	0.155918105469376	1.02452931736029	1.42399920406474	1.85267065088255	0.879315288281611	0.268143039186284
ARNTL	-0.609459402134754	-1.38454832359301	-0.836599696283914	-0.505939709612061	-0.930982660994844	-0.267944031450266	-1.01476222234082	-0.68234187608196	1.13632968768066
ETS1	0.731403854646961	-0.581209652043509	0.765587447711117	0.197468297157696	1.25834455996793	0.291260762870272	0.300602794660658	0.994131789171352	1.88757564673425
TBX21	-0.59964748417774	-0.827651347427999	0.540748332493435	-1.67377032037439	0.259614155377697	0.183923846582102	-0.464868574893668	-0.205465634563605	-0.980462688853279
RUNX1	1.01680342645093	-0.29556393317309	1.58806960883022	0.457015566726698	1.96865750980894	0.470221865512708	0.753212719355813	1.08764956646865	1.51830440911491
TCF7	-0.00590569150914514	0.944523870425477	-0.250568500011508	-1.00513372182533	-1.20181425064724	-0.868513986250674	-0.566237382072267	0.152977348576008	-0.739745633087081
RELB	-0.783593176324699	1.03126481423746	0.190225894878201	-0.939151439499866	-0.383557328743586	-0.684109191742675	-0.297817349564338	0.0956691576168445	0.691776573327907
ZKSCAN1	1.59609198829367	1.72888184760953	1.44262997118522	1.68298869011841	2.62530696855502	1.5374936138175	2.25949829332898	1.53275076699586	3.4398951463029
CTCFL	1.40548904911647	-0.272374132224112	1.36428645411837	1.44242883999056	1.77692732182436	1.96366915794095	1.78200038371688	1.59470245152182	1.80287552924674
NCOA1	-1.73138141570343	-2.75504230177945	-1.33166647658569	-2.06747252634572	-1.85128533242102	-0.906168710494907	-2.26083615008555	-1.49094063989488	-0.608028717313914
DUX4	-0.0963974449340621	1.79399668945899	0.405257081314959	0.026704092887237	0.697669659764063	0.522208590438637	-0.266274734337967	-0.107227080853413	-0.313501391142768
STAT6	0.369635392411029	-0.22657617450461	0.941636643256684	0.511222806610816	0.815348598315624	1.48883805508503	0.32948460370225	1.11162035000681	1.96628276369413
MAFF	0.0781070314295359	2.03819842644198	-0.174716731970707	0.553605538572673	0.0746482484471256	0.206724730344305	0.299617246735205	-0.00386792298896687	0.312641979537538
CREB3L1	0.167933569154018	0.643840242857378	0.734021505914825	0.339102893547067	0.185853351308305	0.339074619572769	1.52179622456658	0.637139455621344	-0.966152231092028
FOXO4	-0.689817804574033	-0.529823726238446	-0.935273021153017	-0.593691419630054	0.22217664442488	-1.25799634098212	0.404394533821409	-0.355244415400297	0.708994828981941
GATA6	1.44984751805431	2.66048817333136	1.49689137211099	1.43483454745854	1.68879572303818	1.16421261569874	2.55596597917548	1.25928752507777	0.611584659025313
PRDM14	3.37326422872679	2.27387536086807	3.24997377429049	4.190511015518	2.56381893353571	3.16751480402841	3.72716428676366	3.1323996040122	4.10056822233043
NFE2L1	0.427819809074228	-0.363170329408966	0.00445617428145028	0.593626184928358	0.759143652525573	0.100593150600203	0.837030179443229	0.4320686724283	1.88092075689443
ZBTB7A	-1.60480871522872	0.224519035438897	-1.51263928351548	-1.69151212987209	-1.88191597585192	-1.42150185912511	-1.57999777849461	-1.50231816723583	-1.81954738602399
SRF	2.18444402962335	0.811731099764391	1.90547382819405	2.52055574200214	1.29422609059284	2.29878165732679	2.35907952869951	2.49897415426041	2.75267895701695
CREM	-1.16978365810251	0.704423946626972	-1.33964767088555	-0.996211757227871	-1.04987523676726	-1.09613613769289	-0.62929232085475	-1.26825520840988	-1.18820921544295
STAT5B	0.534294003597523	2.37739235195546	0.50044734035699	1.00089527088354	0.989366909930413	1.24477821680082	1.2055544405444	0.498277965163256	0.322934806910095
SOX11	2.20491164975972	2.53500559116203	1.47024558489837	2.70473794380532	1.09270490317073	1.59171899589622	2.75145041258304	1.98168015969485	1.29682137943425
ARID2	-2.56733661343784	-1.93063884251735	-2.69890119000017	-2.63358846659597	-2.34562216069776	-1.87659762868272	-3.94846313720441	-2.39521412348014	-2.01770842713013
PAX5	0.121256397639131	-0.812980415979959	0.456687743289893	-0.372465292937541	0.0509047170938245	0.306729939779083	-0.293867082610389	0.204829581017435	1.41213448782752
SP4	-0.763513986563216	-2.27753887373553	-0.547680144368998	-1.5549642326292	-0.362358207191142	-0.498089037473045	-0.57757306049656	-0.756599604449966	-0.656864947099514
POU2F2	0.369995557793908	0.472177949199307	1.1798568649378	0.848249463167444	0.400737930584621	0.536685842547286	1.51085696952311	0.407685800466817	2.12608686398723
EBF1	0.109159349700537	1.38336409796165	0.0180804767585324	0.12202264379903	-0.0942897997459724	-0.305254075815025	-0.177063125360595	0.0819829734314335	-0.979747234022156
ATF2	-0.102499496473265	-0.437392700140885	0.471423601890963	0.261610689652316	0.189496223027369	0.805493512088056	-0.474781428271525	0.64501995011835	1.43783260961697
PBX2	-0.190617778035126	0.283735475859978	0.182084975593765	-0.313276094552879	-0.622268216371302	0.460909517856529	-0.108689012032186	0.0371123650783117	1.52375198645619
SIX5	-0.797361075757539	-1.76060862184644	-0.835080146236577	-0.736351370626364	-0.790022898296522	-0.80583324016666	0.223608320583575	-0.747232304440586	-1.85761410307554
ONECUT1	0.166755722748008	1.06511311361753	0.648088044297273	0.816008489113727	0.317241704227755	1.63948628597065	1.14933886368931	0.367540481763469	1.9568321405452
GABPA	-1.39829046806576	-1.66436203967444	-0.330056071203129	-1.63187119556289	-0.557305443083329	-1.03326716261781	-0.806263264865854	-1.38519692990291	0.067131751614996
HOXA9	0.557676469251615	-0.712652929026365	0.68305957210682	0.453985344519988	-0.320282323522407	0.6388828123526	0.347460053503496	0.380593914895286	1.41041193795058
KDM5B	-0.656074274995366	-0.165734002344931	-0.901478946565089	-1.46174346465838	-1.34425199988142	-0.70285703448647	-0.957338364557849	-0.462887721843969	0.523938148716845
RFX1	-0.383347928889442	-1.86493922895117	-0.420872119857693	-0.115809152030771	0.395445726702448	-0.246408324829927	-0.459360608696788	-0.550733465207506	-0.311918986321979
REL	-0.896518427671817	0.716613572038955	0.370755463815216	-0.434865691949842	-0.207501245513017	-0.00879394733084936	-1.13420615547708	-0.1856294953418	0.3283207843566
GATA3	0.500053284029255	0.181763845820686	0.283214600334022	0.237364245680315	0.40697242742921	-0.0967163426255907	-1.47246700132516	0.300045797850121	-0.0588772898583909
NFYB	-0.954374023265605	-0.601169887346108	-0.492552894490209	-1.47930035682091	-1.04582742159939	-1.05619507839365	0.64446043083077	-0.87694225494227	-0.517786757816309
MYCN	-0.311358346453121	-0.612286964774644	-0.319724133456635	-0.214566294606164	-0.287380500852003	0.214771914307273	0.243193977204353	-0.270253654941024	1.39581141266513
TEAD4	1.20297505599138	2.89338028934258	1.62406118123408	1.45314602129931	1.424051223546	1.56052284993793	2.06057834810082	1.18726453236772	2.48240042491562
MAFK	0.703962726643798	1.77258734269076	0.623664614400647	0.970678987874936	0.645891607348152	0.885629787707669	0.458041004797907	0.438581028124915	-0.467219149684207
FLI1	1.06411940141198	0.14694804376966	0.914534053795885	0.932809304988753	-0.00921357471825617	0.670761820494803	0.21596522495968	1.02491717931539	1.88232412878943
CTCF	0.615311076308664	-0.966702839360323	0.280368791160389	1.18889250838267	0.692288168077916	0.550055797404271	0.581426269612629	0.594680632673889	0.497085904293814
ZNF639	1.93917656736265	0.422610940478189	0.816052675965571	1.7019703530191	1.36123832402355	1.48366501983278	2.13924231651192	1.38288359088874	0.707275003182182
POU2F1	0.753170335877664	-0.342442227428972	0.519410339360864	1.03035352979127	-0.291219691017054	-0.136057874985084	0.465626625789009	0.690258697587058	1.25388475927735
NR3C1	0.147761382892424	0.770307821146481	0.282346359236399	0.884655463988526	0.209369559573063	-0.120975139747585	1.55849784099356	0.0966207402773834	-0.282187420411687
EOMES	0.977817541420043	0.0270556287512689	1.09777879691919	1.09651935902871	0.523232268777004	1.18879348433134	2.18759345393656	1.06878355166576	1.11973744338891
IRF3	-1.39466092951446	-0.517340713741728	-0.691846161278239	-1.25048365279199	0.118563171056813	-0.932868387110946	-1.04043716242324	-1.26423548383163	-1.79976526311226
HSF1	-0.124210525753127	-0.0665029533358034	0.578166149297985	-0.486625547090316	-0.135993921487801	-0.252763362478338	0.109209037925705	0.0367540959116555	1.38564309847848
NR2F1	1.28727650476801	0.998584093369288	1.12785233818333	1.43676254007722	1.08390311573919	1.38165733357527	1.51729683835873	1.13527162049873	-0.333465222110848
TCF7L2	0.524165805126306	-0.500037900527946	-0.840532089102024	-0.49028265932675	-0.88122518389684	-0.999554757890703	-0.567841587041789	0.463380534092742	-0.253606442326826
TGIF2	0.803424585293682	2.35798485345567	1.6059989305428	1.55772644715335	0.999804658269963	1.40671571446195	1.07754239120628	0.944593817623718	2.20584850714705
NR1H3	0.16342416765094	1.02717595488205	0.00314962560159713	0.184099159717609	-0.199718132275126	-0.00842873897134291	0.290063097672359	0.138529751202005	1.50208764003674
AHR	0.295322154516358	-1.13416439423448	0.375449072856536	0.256948222017106	-0.547681424845911	0.470125916964032	0.5369735229272	0.279686010672819	0.00660566719710082
EGR1	1.03528186113312	1.43780509771594	0.41054820536979	0.951545041847516	0.393156850087081	0.354093479347032	0.968398445911578	1.10508246848066	2.03907039782919
TCF4	0.70128219634657	1.67724153750347	0.148352864343775	0.454752594574024	-0.227180662564474	0.584359421693194	0.0749199576081458	0.60285868718127	0.874547097567624
NEUROD1	0.288589439843786	-0.290200993004376	0.936096195165452	0.071005504369287	0.990724273521148	0.67492052158019	0.714453136503733	0.511797878609306	-0.594624009517783
NFE2	0.133170082657714	1.55092070666033	0.838698576367715	0.514041701335078	0.629269410003151	-0.40115746109237	0.555517854115581	0.203302009053015	0.864951870698454
NR2C2	-3.17119064197247	-4.20447376843613	-3.14940923312394	-4.27760609616134	-3.28192243392131	-2.96274273178092	-3.17536347320064	-3.2917858004857	-4.25682661467682
BHLHE40	0.370403496745938	-0.105730806841061	-0.13835805222624	0.292827912066014	0.407465613198066	0.488662344824259	-0.210966464644567	0.0992013584632449	-1.26556536722316
TFDP1	0.180098616696939	0.864538985313202	-0.0976346480893471	0.5616481415681	-0.203690108105122	0.0651993553000184	1.2969920316758	0.116925998200786	-0.324993752915169
CEBPB	1.79559492693735	0.884352227961718	1.36126773310729	2.40309620087776	1.42394217848783	2.07557337966075	1.77276915602418	1.73948445740741	2.60887137581346
ZNF217	-1.23165313036905	-1.1922383860554	-1.23290878475026	-0.915514218273422	-1.73507998123511	-1.36137312028779	-1.47793027043815	-1.13394411793232	0.136799338295501
ZBTB11	-2.11175443533343	-2.54172398289241	-2.08565962164275	-2.36854269675977	-1.17809596412931	-1.78859649047399	-2.16417282767686	-2.0927497725603	-0.967575827668893
SMAD3	0.592242548319671	0.47129297727694	0.313217381731796	0.94683561055393	-0.0960492736145675	0.146758180329303	0.914886059577547	0.885043630641147	1.67152823939324
BATF	-0.0264235565381572	0.63073970800132	0.457346442429306	-0.879265850443977	-0.179416887092561	0.550940904391043	-0.452519873810724	0.247705779304899	0.545796110713171
TFAP2A	0.947502949723644	-0.683298374530462	0.441530535800292	0.550745082571831	-0.220688017453004	0.425324831269491	0.212654340412232	0.614900905919677	0.893270027563165
TCF3	-0.363950310687079	-0.852366515081664	0.534784591720453	0.331374177772564	0.954040585488588	-0.0170356613977697	-0.0675776074330403	-0.129085982989226	-0.0814600468206578
ELF3	2.05478716322999	1.282664119998	2.13360016288813	2.65814282379789	1.73601773594969	1.980712290084	3.06493717439581	1.93574157586011	2.39953516096703
NFKB1	1.03880337387313	2.39828024875204	1.46958064870585	1.08694093161375	0.832630176575208	0.971635755169087	1.02024549180039	1.45240983416611	0.625049741572673
ZBED1	-1.4118711081255	-2.43841185437927	-2.00939660365146	-1.45227566821887	-1.8384715733162	-1.62722692463153	-0.881974784037031	-1.20145718682015	-0.876704357225905
HHEX	-0.232284261762278	-1.58861988065275	-0.0942518631169359	-0.522159910713648	0.0659786726908533	-0.145523108891719	0.0654282108539418	-0.025489475474647	-0.312553001607356
ZNF143	-0.204571862647826	0.535608377366294	-0.0258153269197137	0.0592915614337426	-0.193401444886483	0.847823273495687	-0.695640380334104	-0.15471142779358	0.776822707081294
ELF5	-1.14096496119914	-1.82220217277245	-0.805919237137827	-1.45164796248943	-1.11865902456656	-1.53613458882527	-0.561785118068508	-1.30148042603145	-2.23469310961327
MBD1	1.31453636597672	2.50520545026764	1.47834749691323	1.66987049737639	1.04819902189853	1.52241711211257	0.741468791978795	1.19814812307102	1.03847372801431
CREB3	-1.55681703675402	-0.301498597500107	-0.381066484184949	-1.66362137207889	-0.453382906766787	-0.897551730017072	-0.592274438701421	-1.07088165188229	-0.555576261126036
ATF4	0.523210015302241	0.838587760305903	0.332755917914319	0.821542470243066	0.32902528533947	0.43238820406159	0.652647064259791	0.697580907713528	1.97675540483797
KLF9	0.129453874914962	-0.847797560237907	0.407475402256913	0.445462104524106	-0.0147878120424076	-0.282794908134332	0.882317066931648	0.259118100155185	0.410209727986017
E2F1	-0.320060570704395	-0.0674099421979821	-0.407515386687508	0.387190452059459	-0.864985157795226	-0.885671861162951	-1.23732331812229	-0.293153584170309	-0.804023002552128
MAFB	-0.0893675418500184	0.563563670764469	-0.260075229857409	0.627419814082819	0.256656708232898	0.0507043140159875	0.331671831842731	-0.247258256726814	1.28301985362525
GATA4	1.08956571395065	2.19370143137401	0.75856722627856	0.959036687595157	1.12549134267629	0.770523969974727	0.852331209562894	0.870101445087726	0.402738740320622
E2F4	-1.83070333346231	-2.02563964373557	-2.1440369765545	-2.56376534811375	-2.15439107375131	-1.25508040781028	-2.87708567486679	-1.8487929908453	-2.64392666706095
TBP	-1.37482494604822	-2.02129803336389	-0.734197304376584	-1.19068177632917	-1.47623872499821	-0.80657431768934	-1.18997826319211	-1.07884828688185	-0.289035686018058
BHLHE22	-0.334791231392287	-1.04295417178746	-0.789987954228436	-0.481330171364143	-0.416133497807232	-0.195403798601183	-1.77896837559389	-0.493607799962423	-0.392071147601708
KLF5	0.832365273468423	-0.419043837717274	0.471370707065435	0.80808225148796	0.353398693638864	0.92022566851636	1.35737392000429	0.695459947173829	0.443332759259807
ETS2	1.29177145068628	0.756676624809617	0.488066170978505	1.23709614752825	0.0448575192644069	0.992918814852138	0.663132221239197	1.58424065008655	0.434297853685627
MAZ	-0.0825974413406464	-1.22755997887456	-0.114839960732324	-0.724030069535134	-0.0250563095184112	-1.17380607196086	-0.404943099875436	-0.0653723531937603	-0.841768088049024
TP63	0.785324886373338	0.943303615470946	0.727340339855335	1.16507242168054	0.556359274467444	0.641141765447383	0.704365023253109	0.630439763065006	2.11307033193608
HNF4A	1.93812442797485	1.40276060908898	1.02187012847324	2.22265094952288	0.679742030159481	1.18466256683851	1.86588185997356	1.6070409051468	1.5407604767356
JUND	-0.135330956043842	0.196134809140606	0.389181655499549	0.453638538636078	0.419677098286931	0.360611923110744	-0.320847430013757	0.12236991586829	-1.02729107109633
NFIC	0.578013421285537	0.659829666585499	0.384140794277834	0.73732922951008	-0.376672298658169	0.592161722917371	0.267406500108229	0.692597784164666	-0.556893379905924
POU5F1	1.89462605266722	3.0435165204428	1.8569613203701	2.88902292961441	1.92762753121794	2.49728867521778	2.59661795934256	1.88613362257576	2.66243919713694
CEBPG	-0.0803791890447888	-0.273800730682921	0.46326212091913	0.683918928797731	0.777944316758929	0.961745248813678	0.854794828797958	0.268436929681942	1.08653288192065
ZFX	-2.65870806897441	-2.32274916331139	-2.9021703599105	-3.41924130191692	-2.25048957463139	-2.36178363963156	-2.66299609343986	-2.72787870175563	-1.73512963118436
CEBPA	1.89528407429129	2.99357687642138	2.35756828286508	2.13815316943123	1.4353426232866	2.45868013897373	1.88393083285743	1.88297317667839	2.57784800556807
CREB1	0.399948681265319	-0.641578222317241	0.792656606982718	0.596878083279205	0.206394125522228	0.180490262190994	0.719852039857693	0.552342074529245	0.854976670537133
MYB	1.44953185673753	1.79100036871863	1.44159471046651	1.43862936431771	0.518491372176263	0.991497591927338	0.444527124899085	1.4393807692152	1.03842413993331
FOXJ2	-0.893611375801955	-1.83232026825115	-1.1658583553511	-0.809455163751802	-1.59471609534156	-1.22435920216155	-0.333960402772766	-0.920338450927359	-0.708384936613784
RUNX2	1.44365423019348	2.44394854412141	1.04412617087483	1.47731955677338	1.01208576604789	1.3414602785383	0.882984954616841	1.20704350874215	1.33177611044829
KLF6	-0.930700815929338	-1.07596787533666	-0.500644705681439	-0.913863228033256	-0.030405080732581	-0.0657064166682479	-0.426361936975904	-0.345764676470487	0.229890750884694
FOXL2	1.32259283644158	0.544568887789732	1.49312256596644	1.85231996681023	0.832323428250905	1.42467441607974	1.53231037270173	1.59917122959192	1.95106812276998
PGR	0.299360764733902	0.102381742322594	-0.362982898425353	-0.0807121276846954	-0.823531506292892	-0.339476339624926	-0.00026867169546696	0.318664431020448	-0.927720656593609
E2F5	-0.854748264753889	-1.64404184909201	-1.70828250126656	-0.56205280412387	-1.68373402816521	-1.11184378784361	-0.828222803922341	-0.859889672518118	-0.74275630228258
KMT2A	2.02991035888142	1.16684314794149	1.66009916149211	2.03897683494326	1.7737939156617	1.64776016281333	2.80387277592918	1.98128088960313	2.16715621068852
NFYA	-0.765026952731274	0.272016603049065	-0.325516549707056	-0.353868618926717	-0.248163462113695	-0.291121235915409	-0.0566714840019812	-0.701494091413486	0.655435730578435
SOX6	0.891808915865159	0.307136442718118	1.08657265174846	0.851064266223501	0.556615568674396	1.32038984009669	1.23456076303639	0.683128196954164	1.78125216541374
FOXP1	1.06988016278911	0.207745929341267	0.530537174795458	0.493461113517898	1.08304025483375	0.135561303223986	0.641980622095115	0.880720259355666	-0.227782069471771
MYOD1	1.7891044358238	1.10286436989059	1.7501222170628	2.05931805485039	2.03346518699917	1.50659694504427	2.71522693535694	1.83855303369086	2.08465345776622
EHF	0.613161570253763	-0.555242299637019	0.265948343525139	0.797981784481701	0.145283526861995	0.179700745559498	0.764106165555483	0.312956564275554	-0.18282963260141
ZNF274	0.721522242704186	1.34276476429327	1.2438221840604	0.864584134050027	1.50972571418409	1.19425905104083	1.25041451203622	0.936766236769083	0.0444344896181893
KLF3	0.459093926447899	0.139149971028369	0.22338661390422	0.730816436464504	0.662056540955632	0.0330680729208371	1.34512191557479	0.414388100025142	-0.0987338538281744
MEIS1	1.58039090541141	0.929508413972395	0.990532508350868	1.66458352934081	0.62064305083094	1.33603334432099	0.370795511505828	1.44149937194589	1.0182732417092
MNT	0.951620320147611	0.826021734387845	0.295206670723428	1.19395726375887	0.240337264158567	0.757150530542621	0.238482117096697	0.546790657396785	-0.201815991197461
RELA	0.489189059139448	1.60334878340408	1.3292857644765	0.820575251421821	0.9880484229562	1.02454168107208	0.131331916431697	1.02902020991502	1.10374468065426
ASCL1	2.38473076883559	1.24006383519523	1.95415850238709	2.60486596619982	2.02891697974825	1.72272260524981	2.40388860108323	2.19944549774382	1.63586919615119
MAX	0.163262625601488	0.882942540093373	0.993336680461634	-0.457445701524843	0.589003642763076	0.450650100459288	0.169981722654338	0.37303143120015	0.454586863687817
TAL1	-0.209174028068502	0.302488725874069	-0.215429546469013	-0.199867007921922	-0.204273837808511	-0.6305802927235	-0.212210963703874	-0.180371106784619	-1.25946184398472
GATA1	1.04934444820001	0.230194345842067	0.868790931759682	1.4244705311248	0.686997512529689	0.987244826166401	1.14754392890113	0.927729756094734	0.103266876056999
PAX8	0.153191684953627	0.550053299294602	0.147353182354622	0.405017813848823	-0.320895208026904	0.204909256520294	-0.075013694667197	0.305598212257621	1.18615841185941
BACH1	-0.836674970983538	-1.2460478643104	-0.121322281737667	-1.05201507641612	-0.987206087483566	-1.31461143930697	-0.534982503135387	-0.527931673454652	-0.276405664988723
SMAD4	0.507051919703225	0.844724348221629	1.02530635470892	0.738016841042784	0.581784870133158	0.749088855026433	0.476587288372753	1.32656162616622	1.76247744189208
LHX2	1.19850154848439	1.45504389217989	0.911184880124473	1.68086598023775	0.818246550742909	0.656951765603898	1.6565268555103	1.06036704402162	0.525180156415269
BACH2	-0.756115641129059	-1.51525519872216	-0.414892007299813	-1.05341389850079	-0.670714901490623	-0.862823517348758	-1.40293031325448	-0.473873787567179	-0.377664381112099
THAP11	3.04259745850865	2.48845491786992	2.55619735463681	2.86527340310988	1.86439434713279	1.97959915769693	2.61958986045338	2.94721976164118	2.28694217444128
RARA	1.93562794942723	1.24165534458264	1.4179803804945	1.68671512355663	1.0643372706315	1.42964249497897	1.1725629669476	1.98648356922983	2.26179830769799
KLF4	1.01733642949836	0.698751135908068	1.02107141998075	1.14678327277305	0.541267837439326	0.72193843157494	1.39662419030428	0.807975343238984	-0.0297349810096549
AR	-1.41094312604664	-2.21710485641438	-1.24163120311146	-1.54532484696144	-0.822826701116205	-1.57784049618649	-1.22132314703605	-0.990671334634764	-1.64754104699506
MYBL2	-0.350975126776867	-0.0550351072420658	-0.740138459211604	-0.761956565526059	-0.618908280718205	-0.382147727416095	-0.287350769556532	-0.353975478605727	-1.46207814186509
NFE2L2	-0.647553276604371	-0.867696559806574	-0.325928330734313	-0.494500164892059	-0.223493446310832	-0.100110747367039	0.557857183007647	-0.548487107213427	-0.252175679793358
ZBTB33	-0.651958176538965	-0.102640049703817	-0.436700232597236	-0.916855229264964	-0.341160121039364	-0.526435870964496	-0.790835299106831	-0.760754353182089	0.394713205027342
LEF1	0.222473629706952	-0.848978532012656	-0.353837791418112	0.322510693807972	-0.393527588634045	-0.650986743181547	-0.0584971130002282	0.161450197430949	-0.231457608891743
SNAPC4	-1.01766529621373	-0.525488203696565	-0.998752974155141	-1.27174143085608	-1.47360293988427	-1.14321064936762	-1.0661911962853	-1.05052204864964	-0.13496419108073
ZNF740	-0.913293721950709	-0.0518567380982356	-0.242342965603115	-1.14575034727394	-0.419853746357409	-0.241200768847286	-0.912178848874455	-0.676104151043769	-0.106235430470261
MBD2	1.90062839630521	1.01296465502984	1.45916102867229	2.21715322840954	1.33705092778759	1.70140106283429	2.09341497476752	1.55940693465388	1.26217579358933
PBX3	0.470637872327075	0.559805675568757	0.882424264535468	0.705726044947551	1.02533802334414	1.13293797900107	1.09147128662835	0.486365843489422	1.70952199771111
PPARA	0.809876304619632	0.959004319924649	0.572348320836451	0.477395024789784	0.182904347871849	0.0322080538928445	0.667245077463928	0.964016728052883	-0.121151187499763
GATA2	0.798537903680909	1.6312732642499	0.769826927916584	1.17703881501322	0.550462851896044	0.264635298715233	1.04701563288291	0.674236510141671	0.849597598663166
SOX10	1.57700341301659	0.878426919753916	1.74169255377131	1.99595801120263	1.29532112323965	1.34679434435147	1.3705029583949	1.40847192176018	0.749793464862862
SP2	-0.698691320087511	0.374399486491951	-0.630537238461127	-0.969138950320696	-0.180576228241554	-0.590960009171371	-0.656871173961087	-0.656121606093178	-0.556910796068456
HOXB13	1.03934903186125	1.4421772471691	0.671446661426855	1.7394469976101	1.08932930242164	1.4630223895089	0.781798496436004	0.98291040656059	1.69391418335526
ELK1	0.196913764518799	-0.0731822222121706	-0.015670601739805	0.187237223659086	0.327718504344288	0.105668726051687	0.26331579018985	0.87766117290805	1.05132510962838
GRHL2	2.68633605741571	2.62597021963336	1.86538369035591	2.79962099536276	1.85968806610857	2.2224469647521	2.91756213538884	2.38158821281208	2.24827535226785
ESRRA	1.15487121411365	0.550354947794227	1.00467477636609	1.63079753185932	1.08806127913055	0.760881876518974	1.41449271641132	1.0700348068232	1.7327979964614
PDX1	0.925789556464428	1.9455954219337	0.830096602693361	1.33124602048924	0.736971088233678	1.18032022811626	1.33230516922446	0.756941197523997	1.06324510287866
GLI2	0.705297557293624	0.611518610447701	0.356540311697618	0.850270617055439	0.239786875789213	0.528924037079361	1.0769703769954	0.810942615352734	-0.190682911220273
ERG	1.09713443195341	1.48702323155325	0.736895954343353	0.61910080866528	0.665352189450327	0.470329211810254	0.260348327905305	1.052767036686	0.541231438273577
NR2F6	0.494008817260039	0.965069839352891	0.394136869092085	-0.282352909186745	0.810444900905705	0.375770589260398	0.572798035725479	0.306708438493673	0.0319760533080037
FOXO1	0.681267773565866	0.45025933358226	0.0731126285692365	0.112832429706868	1.01225526741532	-0.142148526623243	0.39070900456931	0.738318881765247	0.712799440094714
E2F3	0.740540226691309	0.699214502904846	0.863404052535034	1.26058875751437	0.749033629985317	0.66854192947669	0.942833868458662	0.680795201494786	1.7973522191575
SP1	1.96489865813451	2.09387806322386	1.85637039665531	1.8944241637205	1.74269335853437	2.05039262003353	1.80490701584783	2.09861096836336	2.99372372081217
JUN	1.86509577875039	2.64831301412352	2.51203958168247	2.57464992221934	2.20790793291951	2.20366761389403	2.08875565774792	1.90528383993541	2.98978990006292
PKNOX1	0.445080179314454	0.786940459563754	0.554610793755267	0.712729036680049	0.309629043146382	0.250545182581927	1.39141810504835	0.527235406024259	0.1440341472953
TP53	0.376852867448149	-0.42688800735114	0.415894896550838	0.471236200003716	0.777410644159032	0.418806337907766	0.604102864004343	0.593818931692269	0.856188157667213
SPIB	0.510175218995712	0.289044716307728	0.177783462103869	-0.146020688779703	-0.431097608076565	0.0978191926041747	0.51096517740048	0.268730535496643	-0.445067010955603
KLF1	0.653740323959602	0.152536455251015	1.21374729779854	0.277339100591568	0.79541584800901	1.05459876094866	0.733350910128298	0.948513517698931	0.376329805868244
FOXA2	0.810295674808	1.46847038352498	0.643812055136166	1.15683118700903	0.393596262900493	0.492832536066953	0.811784650271952	0.601694296100994	0.3920624918392
TWIST1	0.506884059115822	0.0569501834437878	0.973029630499796	0.575768883922368	0.501588772652256	1.14829368267938	0.168081911246671	0.633808776122428	0.264135410077696
ESR1	2.03564811653926	2.27814681902345	1.7253657767694	2.56925717708336	1.43965643789885	1.79412041547348	2.3647219057962	2.22236088447561	1.89015267384412
REST	-1.67794553212607	-1.40199574159699	-1.39357414702056	-1.9332108529086	-1.32291197136199	-1.43114521640406	-2.37426092407074	-1.53635157927081	-1.29136067834188
NR4A1	0.257389336390015	-0.485788744385894	-0.123503998875383	0.285084072498419	0.00781593690296801	-0.00244164093383936	0.265394810586312	0.1467785895623	-0.716128632423703
FOXM1	1.11782607206537	0.621321561206789	0.847339089336291	1.41465136967041	0.870119801058065	0.58691848536545	1.48449450430264	1.30638400669626	1.39608651184331
ZNF592	-0.968101025992302	-0.424193583375767	-0.494735640861498	-0.790140709129211	-0.374920015321246	-0.843963191456615	-1.3015954715048	-0.925883729937698	-1.31097342275603
HMBOX1	1.13720829151522	2.13116241899623	1.6587626549303	1.35014758346068	1.63537999991864	1.51041789812001	1.22922797120656	1.01440512767251	1.74485959909786
SP3	1.88894293880473	1.53619173887982	1.85587322621532	2.65847331994452	1.56415380236867	1.59900243592976	1.93807006577815	2.00882970848388	2.00880449926529
TFAP2C	1.51373072710865	0.836249342444671	0.932058623453719	1.5143030429695	0.737947655189163	0.853679777945233	1.29844110260607	1.39875070492813	0.713634926294815
TEAD2	0.0291096105516551	-0.516422930370199	-0.552780375784123	0.29768386246411	-0.140991331835416	-0.0278074684004742	0.0679986391847913	0.100823307729399	0.399354701629982
PROX1	1.11609446888298	0.183539095603175	0.387748224441532	0.719030065335512	1.15713835346812	0.737771271805945	0.825530150393965	1.02602375237934	0.841607113370052
MAFG	0.55528519752516	0.958250240042814	0.431456890208097	1.00914980911461	0.0711529913062189	0.69716214176675	0.92734953800504	0.469696645971448	0.320350987977825
RFX2	0.831405896959377	-0.0603979856415361	0.769994927787311	1.00445819119347	0.65066098312564	0.770487040517278	0.868230625113106	0.75033514886648	0.398752327155584
POU4F2	0.259872903083519	0.451551572473329	0.293450866950909	-0.00207462873494459	0.283066633974977	0.793778168364381	0.967703310287826	0.187777816547059	0.129751179986563
ETV1	-0.668740289094701	-0.043622901748184	-0.736671657128436	-0.891942113452446	-0.562565222828497	-0.676472834248217	-0.285701341517263	-0.887695269168001	-0.132836186645316
TP73	-0.292521747450501	0.381601466082742	-0.130534744536766	-0.554290842455907	-0.100257817866732	-0.0288823292324983	-0.599854378164875	-0.39823254826146	0.0354579647376302
GFI1B	0.21222554366116	-0.18901141593856	0.169228937717093	-0.342456443971671	0.303299410795415	0.0890732220797	0.143429312563908	0.369470062362729	0.722196774350161
NANOG	1.46311373354148	1.64892770887014	1.38821292015394	2.23740730439858	1.18837661624673	1.48908269753801	1.76903035124463	1.45425547688783	1.44491423350516
ATF1	0.310066353926403	0.47762269171352	0.165112480790142	0.192321442061013	-0.0610948116479253	0.474308916124312	-0.337638859360428	0.585898408103513	0.423485797576331
OTX2	0.587736710580473	0.552603304242241	0.746699448140263	0.973910481491625	1.34660587170451	0.59756749198714	1.11038084313978	0.488240897943264	0.97063054608347
ZNF24	-0.591185278867437	0.0729752285303038	5.19605229549167e-05	-0.770378527124648	-0.31312022594549	-0.069586423968728	-0.551007187796382	-0.200824500335267	-0.421001481654054
EPAS1	1.54480636187481	1.00852503777512	1.24790756342915	1.69027005987678	1.23880212841189	1.27206672883233	1.93226195450113	1.38761851830707	1.69006025698651
NR5A1	2.26446358173072	1.9132489334462	1.91189167115692	2.60397786672846	1.82942545703043	1.95711873726231	2.44828636194262	2.07482306656871	1.77876705996378
FOXA1	0.76232400827338	0.155477538321961	0.469376366474602	0.991963208210447	0.488967068772211	0.367834339985122	1.00359818162851	0.546200814358492	0.813148545671744
NFATC2	0.864389193691562	1.1105071751384	0.679164613036493	1.09776065458369	0.871002740235109	0.543888492153363	0.735797020934008	0.887652134830482	0.177793672855885
YY1	0.0653806770033294	-0.0798330613730739	-0.261662517541006	0.352074911313259	-0.33506317098101	-0.53502496892132	-0.38619620689091	0.106792079977402	0.0877515037535439
NFKB2	0.95386794198617	0.200961769422792	0.295934708473322	1.02238547306474	0.633357623570537	0.506569111043593	0.628216662442711	0.328271713010229	0.397270729497247
SOX13	0.812115752093198	0.511355604447921	0.59876704620401	1.13932622787317	0.382429853856618	0.885183993494647	1.19524163627125	0.740045410787229	1.06788528468128
NR5A2	0.750959641906006	0.452030372152811	0.758848610433021	1.19918582897796	1.1197231740669	1.05576659289743	1.21338729001297	0.598404658997417	1.14383613474611
SPI1	1.54892729307693	2.10981725951461	2.27069649402869	1.49214727392376	2.04024875349458	2.04372160802236	2.01797102333151	1.58459609278761	1.90221051178507
CDX2	0.401985167765377	0.0769290841725803	0.0971555284691482	0.624461658716246	-0.0340680625956378	0.220487304857451	0.462616000092213	0.311967062351526	0.814202082688417
TFAP4	0.875468659325383	1.07618739400349	0.746845387430099	1.16223223984116	0.870857265103999	0.402938506889701	1.27235116122562	0.867568140278198	1.21073954209199
PAX6	0.591893539198608	0.302506699316076	0.869544466761683	0.918077627972097	0.787185339114675	1.02307947049869	0.689791436765711	0.765155230778953	0.227321488213371
HNF1A	0.71292657271775	0.333320385679045	0.582798484918375	0.639384471063887	0.456985985310349	0.526101734549335	1.16973993997314	0.542475108320985	0.272204736336113
ZEB2	0.374831285459994	-0.308671579601402	-0.0631055937563155	-0.056143584488136	-0.201445921302618	0.176832561211807	-0.0238395194611385	0.298626890257475	-0.292327910292228
SOX2	1.77464425424632	1.44276866727232	1.49480831865716	2.01671058756486	1.3541346594157	1.47329494753041	1.90421896393353	1.59114285333924	1.32272042376388
PPARG	-0.13584940931222	0.485575438102479	0.244040868690288	0.224952987183927	-0.240264196833063	-0.0517590599259102	0.313796845851061	0.240339849214012	-0.067414706021496
SNAI2	-0.367163499071582	-1.04041740465155	-0.721924472087034	-0.83748650691333	-0.774079997484957	-0.359899497769159	-0.366306372290319	-0.525386036791836	-0.606230164596746
HNF1B	0.751017503362703	0.727467559116162	0.404430010036739	0.891328704355792	0.241105576727645	0.289593732174056	0.629603918724212	0.480537464372391	0.81419159417156
MITF	0.265933586147477	0.471373299210768	0.313092780155112	0.236097017068487	0.592087846274754	0.27268259997524	-0.124283609314732	0.57778024972053	0.514918065470627
E2F2	0.762661378416851	0.669851701488879	0.920517655318037	1.16951427794519	0.459209329095395	0.729154603821797	0.918621568698887	0.757037245529587	1.11137454812267
FOSL2	0.981616352554286	0.681275450846844	0.769217392064328	1.25716791967615	0.725406803232265	0.696239016865769	1.08842710275253	0.84756035648189	0.571697136800525
HNF4G	0.977661768323099	1.0770601210276	0.973354819404543	1.31186311674725	0.740648445992303	0.998677751581959	1.48866333239523	0.965799809112055	1.1370823553638
NCOA3	-2.1995225718354	-2.13605794321132	-1.70134245138226	-2.17062665700054	-1.9715895125793	-1.97967767784684	-2.42940052204131	-2.04916431111845	-1.873758870968
SOX9	1.13340445960879	0.863853491826736	0.896415184952336	1.32517856690131	0.777370881166448	0.884591954401652	1.24696352380273	1.00094887222005	0.76545051094769
FOSL1	0.865775980720343	0.574666084614764	0.746131185173793	1.11376939708013	0.896085504083827	0.823645953415212	0.915421544645224	0.734523951175395	0.481452796312863
RXRA	0.321130825026958	0.585967035357986	0.0271985970620912	0.2386887389244	0.120934265834452	0.237738730110572	0.367625642713834	0.288875116315242	0.492490091274107
CEBPD	1.05286801012587	1.2605275517352	1.05153584750839	1.01398993647838	0.910518313212107	1.42883510297698	0.972145336505907	1.18372112974657	0.986997821018944
NR2F2	0.628817355897302	0.481342577111774	0.632780938423683	0.741830633305267	0.440653335107819	0.621808230694989	0.687534814512051	0.526743645386676	0.430863479421354
