# Supplementary material for: Immunometabolic Dysregulation in B-Cell Acute Lymphoblastic Leukemia Revealed by Single-Cell RNA Sequencing: Perspectives on Subtypes and Potential Therapeutic Targets
Source: Int J Mol Sci. 2025 Oct 14;26(20):9996. doi: 10.3390/ijms26209996 (PMC12563021; doi:10.3390/ijms26209996)
Supplement: Supplementary file 1 [file ijms-26-09996-s001.zip › Supplementary Table S6/AUC.txt]

TCGA	Cluster1	Cluster2	Cluster3	Cluster4
Enet[alpha=0.1]	1	0.862083333333333	0.778095238095238	0.682105263157895	1
Enet[alpha=0.2]	1	0.851979166666667	0.772261904761905	0.677368421052632	1
Enet[alpha=0.3]	1	0.840833333333333	0.764047619047619	0.646842105263158	1
Enet[alpha=0.4]	0.990950226244344	0.852916666666667	0.777738095238095	0.637894736842105	0.993684210526316
Enet[alpha=0.5]	0.981900452488688	0.8728125	0.797261904761905	0.627894736842105	0.973157894736842
Enet[alpha=0.6]	0.972850678733032	0.896875	0.824285714285714	0.606842105263158	0.96421052631579
Enet[alpha=0.7]	0.990950226244344	0.8784375	0.810833333333333	0.586842105263158	0.959473684210526
Enet[alpha=0.8]	0.959276018099548	0.912291666666667	0.846904761904762	0.583157894736842	0.969473684210526
Enet[alpha=0.9]	0.950226244343891	0.930833333333333	0.860595238095238	0.614736842105263	0.981578947368421
GBM	1	0.878229166666667	0.833452380952381	0.617894736842105	0.992631578947368
glmBoost	0.986425339366516	0.888125	0.82547619047619	0.577368421052632	0.946315789473684
glmBoost + Enet[alpha=0.1]	1	0.776354166666667	0.718809523809524	0.558947368421053	0.921578947368421
glmBoost + Enet[alpha=0.2]	1	0.784479166666667	0.726785714285714	0.563684210526316	0.922105263157895
glmBoost + Enet[alpha=0.3]	1	0.788958333333333	0.729285714285714	0.561578947368421	0.923157894736842
glmBoost + Enet[alpha=0.4]	1	0.795833333333333	0.736428571428571	0.562105263157895	0.924210526315789
glmBoost + Enet[alpha=0.5]	1	0.797916666666667	0.741666666666667	0.552105263157895	0.93
glmBoost + Enet[alpha=0.6]	1	0.8084375	0.752380952380952	0.553684210526316	0.927894736842105
glmBoost + Enet[alpha=0.7]	1	0.811041666666667	0.756071428571429	0.54	0.935789473684211
glmBoost + Enet[alpha=0.8]	1	0.81875	0.770238095238095	0.526842105263158	0.947894736842105
glmBoost + Enet[alpha=0.9]	1	0.8403125	0.788095238095238	0.548421052631579	0.945263157894737
glmBoost + GBM	0.990950226244344	0.9034375	0.853809523809524	0.634210526315789	0.972105263157895
glmBoost + Lasso	1	0.848333333333333	0.801785714285714	0.540526315789474	0.958421052631579
glmBoost + LDA	1	0.697708333333333	0.636666666666667	0.543157894736842	0.901578947368421
glmBoost + NaiveBayes	0.97737556561086	0.848541666666667	0.83	0.546842105263158	0.994736842105263
glmBoost + plsRglm	0.945701357466063	0.893333333333333	0.857261904761905	0.545263157894737	0.957894736842105
glmBoost + RF	1	0.833541666666667	0.770714285714286	0.613684210526316	0.961578947368421
glmBoost + Ridge	1	0.7696875	0.713452380952381	0.556842105263158	0.920526315789474
glmBoost + Stepglm[backward]	1	0.5625	0.528214285714286	0.5	0.923684210526316
glmBoost + Stepglm[both]	1	0.5625	0.528214285714286	0.5	0.923684210526316
glmBoost + Stepglm[forward]	1	0.628541666666667	0.5975	0.523421052631579	0.805789473684211
glmBoost + SVM	0.923076923076923	0.55	0.542857142857143	0.547368421052632	0.931578947368421
glmBoost + XGBoost	0.934389140271493	0.743541666666667	0.7525	0.553157894736842	0.690789473684211
Lasso	0.936651583710407	0.9221875	0.847857142857143	0.623684210526316	0.973157894736842
Lasso + GBM	0.97737556561086	0.936770833333333	0.874285714285714	0.655263157894737	0.961578947368421
Lasso + glmBoost	0.945701357466063	0.9565625	0.902738095238095	0.529473684210526	0.985263157894737
Lasso + LDA	0.950226244343891	0.957916666666667	0.912261904761905	0.497368421052632	0.981578947368421
Lasso + NaiveBayes	0.941176470588235	0.9484375	0.885833333333333	0.591052631578947	0.988421052631579
Lasso + plsRglm	0.936651583710407	0.955416666666667	0.898452380952381	0.587894736842105	0.983157894736842
Lasso + RF	0.981900452488688	0.921614583333333	0.866904761904762	0.64	0.957368421052632
Lasso + Stepglm[backward]	0.95475113122172	0.950208333333333	0.910833333333333	0.528947368421053	0.948421052631579
Lasso + Stepglm[both]	0.95475113122172	0.950208333333333	0.910833333333333	0.528947368421053	0.948421052631579
Lasso + Stepglm[forward]	0.950226244343891	0.95625	0.908095238095238	0.509473684210526	0.979473684210526
Lasso + SVM	0.855203619909502	0.55	0.535714285714286	0.518421052631579	0.95
Lasso + XGBoost	0.934389140271493	0.743541666666667	0.7525	0.553157894736842	0.690789473684211
LDA	1	0.71953125	0.602738095238095	0.671052631578947	0.883157894736842
NaiveBayes	0.995475113122172	0.814635416666667	0.97547619047619	0.505263157894737	1
plsRglm	0.945701357466063	0.840520833333333	0.727857142857143	0.755263157894737	1
RF	1	0.848541666666667	0.795952380952381	0.603157894736842	1
RF + Enet[alpha=0.1]	1	0.894166666666667	0.787142857142857	0.761578947368421	0.999473684210526
RF + Enet[alpha=0.2]	1	0.8903125	0.786190476190476	0.754210526315789	0.999473684210526
RF + Enet[alpha=0.3]	1	0.8890625	0.789880952380952	0.75	0.999473684210526
RF + Enet[alpha=0.4]	1	0.884895833333333	0.793690476190476	0.751052631578947	1
RF + Enet[alpha=0.5]	0.990950226244344	0.8934375	0.792976190476191	0.764210526315789	1
RF + Enet[alpha=0.6]	0.97737556561086	0.923958333333333	0.827857142857143	0.732105263157895	1
RF + Enet[alpha=0.7]	0.97737556561086	0.936770833333333	0.851309523809524	0.699473684210526	0.998947368421053
RF + Enet[alpha=0.8]	0.986425339366516	0.911666666666667	0.825952380952381	0.723157894736842	1
RF + Enet[alpha=0.9]	0.963800904977376	0.945104166666667	0.871428571428571	0.638947368421053	0.993684210526316
RF + GBM	1	0.895104166666667	0.837738095238095	0.672105263157895	0.989473684210526
RF + glmBoost	0.981900452488688	0.923229166666667	0.844523809523809	0.686842105263158	1
RF + Lasso	0.95475113122172	0.95	0.879404761904762	0.597894736842105	0.988947368421053
RF + LDA	1	0.52015625	0.520595238095238	0.542368421052631	0.764210526315789
RF + NaiveBayes	1	0.747083333333333	0.978869047619048	0.870526315789474	1
RF + plsRglm	0.927601809954751	0.85	0.707142857142857	0.852105263157895	1
RF + Ridge	0.963800904977376	0.8165625	0.663571428571429	0.914210526315789	1
RF + Stepglm[backward]	1	0.578645833333333	0.477619047619048	0.512105263157895	0.814210526315789
RF + Stepglm[both]	1	0.578645833333333	0.477619047619048	0.512105263157895	0.814210526315789
RF + Stepglm[forward]	1	0.54109375	0.489404761904762	0.583684210526316	0.602368421052632
RF + SVM	1	0.5625	0.535714285714286	0.526315789473684	1
RF + XGBoost	1	0.61546875	0.583809523809524	0.598947368421053	0.951578947368421
Ridge	0.990950226244344	0.8646875	0.788333333333333	0.694736842105263	1
Stepglm[backward]	1	0.523958333333333	0.533809523809524	0.467894736842105	0.812894736842105
Stepglm[backward] + Enet[alpha=0.1]	0.972850678733032	0.705	0.695833333333333	0.508947368421053	0.901578947368421
Stepglm[backward] + Enet[alpha=0.2]	0.981900452488688	0.704895833333333	0.699642857142857	0.502631578947368	0.894210526315789
Stepglm[backward] + Enet[alpha=0.3]	0.972850678733032	0.707604166666667	0.694880952380952	0.514210526315789	0.91
Stepglm[backward] + Enet[alpha=0.4]	0.986425339366516	0.704479166666667	0.700833333333333	0.498421052631579	0.891578947368421
Stepglm[backward] + Enet[alpha=0.5]	0.981900452488688	0.705625	0.700238095238095	0.502105263157895	0.896842105263158
Stepglm[backward] + Enet[alpha=0.6]	0.972850678733032	0.708958333333333	0.699047619047619	0.506315789473684	0.910526315789474
Stepglm[backward] + Enet[alpha=0.7]	0.981900452488688	0.706666666666667	0.702738095238095	0.497894736842105	0.897368421052632
Stepglm[backward] + Enet[alpha=0.8]	0.990950226244344	0.704583333333333	0.705238095238095	0.511578947368421	0.882105263157895
Stepglm[backward] + Enet[alpha=0.9]	0.986425339366516	0.706666666666667	0.707023809523809	0.511578947368421	0.888421052631579
Stepglm[backward] + GBM	0.950226244343891	0.631145833333333	0.399404761904762	0.627894736842105	0.865263157894737
Stepglm[backward] + glmBoost	0.927601809954751	0.738125	0.685595238095238	0.538421052631579	0.98
Stepglm[backward] + Lasso	0.986425339366516	0.707708333333333	0.710952380952381	0.516315789473684	0.888947368421053
Stepglm[backward] + LDA	0.97737556561086	0.6784375	0.657619047619048	0.541578947368421	0.919473684210526
Stepglm[backward] + NaiveBayes	0.850678733031674	0.715208333333333	0.756904761904762	0.943157894736842	1
Stepglm[backward] + plsRglm	0.791855203619909	0.894583333333333	0.919047619047619	0.882631578947368	0.972105263157895
Stepglm[backward] + RF	0.990950226244344	0.624166666666667	0.46202380952381	0.486842105263158	0.971052631578947
Stepglm[backward] + Ridge	0.945701357466063	0.716458333333333	0.678452380952381	0.55578947368421	0.948421052631579
Stepglm[backward] + SVM	0.941176470588235	0.489583333333333	0.582142857142857	0.521052631578947	0.971052631578947
Stepglm[backward] + XGBoost	0.98868778280543	0.7396875	0.81577380952381	0.622631578947368	0.806052631578947
Stepglm[both]	1	0.523958333333333	0.533809523809524	0.467894736842105	0.812894736842105
Stepglm[both] + Enet[alpha=0.1]	0.981900452488688	0.7040625	0.699166666666667	0.502631578947368	0.894210526315789
Stepglm[both] + Enet[alpha=0.2]	0.990950226244344	0.704270833333333	0.700119047619048	0.498947368421053	0.890526315789474
Stepglm[both] + Enet[alpha=0.3]	0.981900452488688	0.7046875	0.699880952380952	0.502631578947368	0.894210526315789
Stepglm[both] + Enet[alpha=0.4]	0.972850678733032	0.706458333333333	0.696666666666667	0.508421052631579	0.905789473684211
Stepglm[both] + Enet[alpha=0.5]	0.990950226244344	0.703958333333333	0.702380952380952	0.493684210526316	0.886315789473684
Stepglm[both] + Enet[alpha=0.6]	0.972850678733032	0.707708333333333	0.698690476190476	0.505789473684211	0.906315789473684
Stepglm[both] + Enet[alpha=0.7]	0.981900452488688	0.706770833333333	0.701785714285714	0.499473684210526	0.899473684210526
Stepglm[both] + Enet[alpha=0.8]	0.990950226244344	0.704583333333333	0.705238095238095	0.511578947368421	0.882105263157895
Stepglm[both] + Enet[alpha=0.9]	0.981900452488688	0.707708333333333	0.706309523809524	0.492631578947368	0.898421052631579
Stepglm[both] + GBM	0.959276018099548	0.623229166666667	0.402261904761905	0.637368421052632	0.857368421052632
Stepglm[both] + glmBoost	0.927601809954751	0.7384375	0.686547619047619	0.541052631578947	0.975789473684211
Stepglm[both] + Lasso	0.986425339366516	0.7075	0.710952380952381	0.519473684210526	0.886842105263158
Stepglm[both] + LDA	0.97737556561086	0.6784375	0.657619047619048	0.541578947368421	0.919473684210526
Stepglm[both] + NaiveBayes	0.850678733031674	0.715208333333333	0.756904761904762	0.943157894736842	1
Stepglm[both] + plsRglm	0.791855203619909	0.894583333333333	0.919047619047619	0.882631578947368	0.972105263157895
Stepglm[both] + RF	0.990950226244344	0.640104166666667	0.443809523809524	0.490526315789474	0.977368421052632
Stepglm[both] + Ridge	0.945701357466063	0.716458333333333	0.678452380952381	0.55578947368421	0.948421052631579
Stepglm[both] + SVM	0.970588235294118	0.510416666666667	0.578571428571429	0.565789473684211	0.976315789473684
Stepglm[both] + XGBoost	0.895927601809955	0.682604166666667	0.653571428571429	0.628947368421053	0.533947368421053
Stepglm[forward]	1	0.522083333333333	0.510238095238095	0.46	0.544473684210526
SVM	1	0.5625	0.535714285714286	0.526315789473684	1
XGBoost	1	0.739739583333333	0.655119047619048	0.657368421052632	0.903421052631579
