# Supplementary material for: Immunometabolic Dysregulation in B-Cell Acute Lymphoblastic Leukemia Revealed by Single-Cell RNA Sequencing: Perspectives on Subtypes and Potential Therapeutic Targets
Source: Int J Mol Sci. 2025 Oct 14;26(20):9996. doi: 10.3390/ijms26209996 (PMC12563021; doi:10.3390/ijms26209996)
Supplement: Supplementary file 1 [file ijms-26-09996-s001.zip › Supplementary Table S6/Metabolism_label.csv]

label	metabolism.name
Metabolism1	Glycolysis / Gluconeogenesis
Metabolism2	Citrate cycle (TCA cycle)
Metabolism3	Pentose phosphate pathway
Metabolism4	Pentose and glucuronate interconversions
Metabolism5	Fructose and mannose metabolism
Metabolism6	Galactose metabolism
Metabolism7	Ascorbate and aldarate metabolism
Metabolism8	Starch and sucrose metabolism
Metabolism9	Amino sugar and nucleotide sugar metabolism
Metabolism10	Pyruvate metabolism
Metabolism11	Glyoxylate and dicarboxylate metabolism
Metabolism12	Propanoate metabolism
Metabolism13	Butanoate metabolism
Metabolism14	Inositol phosphate metabolism
Metabolism15	Oxidative phosphorylation
Metabolism16	Nitrogen metabolism
Metabolism17	Sulfur metabolism
Metabolism18	Fatty acid biosynthesis
Metabolism19	Fatty acid elongation
Metabolism20	Fatty acid degradation
Metabolism21	Synthesis and degradation of ketone bodies
Metabolism22	Steroid biosynthesis
Metabolism23	Primary bile acid biosynthesis
Metabolism24	Steroid hormone biosynthesis
Metabolism25	Glycerolipid metabolism
Metabolism26	Glycerophospholipid metabolism
Metabolism27	Ether lipid metabolism
Metabolism28	Sphingolipid metabolism
Metabolism29	Arachidonic acid metabolism
Metabolism30	Linoleic acid metabolism
Metabolism31	alpha-Linolenic acid metabolism
Metabolism32	Biosynthesis of unsaturated fatty acids
Metabolism33	Purine metabolism
Metabolism34	Pyrimidine metabolism
Metabolism35	Alanine, aspartate and glutamate metabolism
Metabolism36	Glycine, serine and threonine metabolism
Metabolism37	Cysteine and methionine metabolism
Metabolism38	Valine, leucine and isoleucine degradation
Metabolism39	Valine, leucine and isoleucine biosynthesis
Metabolism40	Lysine degradation
Metabolism41	Arginine biosynthesis
Metabolism42	Arginine and proline metabolism
Metabolism43	Histidine metabolism
Metabolism44	Tyrosine metabolism
Metabolism45	Phenylalanine metabolism
Metabolism46	Tryptophan metabolism
Metabolism47	Phenylalanine, tyrosine and tryptophan biosynthesis
Metabolism48	beta-Alanine metabolism
Metabolism49	Taurine and hypotaurine metabolism
Metabolism50	Phosphonate and phosphinate metabolism
Metabolism51	Selenocompound metabolism
Metabolism52	D-Glutamine and D-glutamate metabolism
Metabolism53	Glutathione metabolism
Metabolism54	N-Glycan biosynthesis
Metabolism55	Mucin type O-glycan biosynthesis
Metabolism56	Mannose type O-glycan biosynthesis
Metabolism57	Other types of O-glycan biosynthesis
Metabolism58	Glycosaminoglycan biosynthesis - chondroitin sulfate / dermatan sulfate
Metabolism59	Glycosaminoglycan biosynthesis - heparan sulfate / heparin
Metabolism60	Glycosaminoglycan biosynthesis - keratan sulfate
Metabolism61	Glycosaminoglycan degradation
Metabolism62	Glycosylphosphatidylinositol (GPI)-anchor biosynthesis
Metabolism63	Glycosphingolipid biosynthesis - lacto and neolacto series
Metabolism64	Glycosphingolipid biosynthesis - globo and isoglobo series
Metabolism65	Glycosphingolipid biosynthesis - ganglio series
Metabolism66	Other glycan degradation
Metabolism67	Thiamine metabolism
Metabolism68	Riboflavin metabolism
Metabolism69	Vitamin B6 metabolism
Metabolism70	Nicotinate and nicotinamide metabolism
Metabolism71	Pantothenate and CoA biosynthesis
Metabolism72	Biotin metabolism
Metabolism73	Lipoic acid metabolism
Metabolism74	Folate biosynthesis
Metabolism75	One carbon pool by folate
Metabolism76	Retinol metabolism
Metabolism77	Porphyrin and chlorophyll metabolism
Metabolism78	Ubiquinone and other terpenoid-quinone biosynthesis
Metabolism79	Terpenoid backbone biosynthesis
Metabolism80	Caffeine metabolism
Metabolism81	Neomycin, kanamycin and gentamicin biosynthesis
Metabolism82	Metabolism of xenobiotics by cytochrome P450
Metabolism83	Drug metabolism - cytochrome P450
Metabolism84	Drug metabolism - other enzymes
