# Supplementary material for: Immunometabolic Dysregulation in B-Cell Acute Lymphoblastic Leukemia Revealed by Single-Cell RNA Sequencing: Perspectives on Subtypes and Potential Therapeutic Targets
Source: Int J Mol Sci. 2025 Oct 14;26(20):9996. doi: 10.3390/ijms26209996 (PMC12563021; doi:10.3390/ijms26209996)
Supplement: Supplementary file 1 [file ijms-26-09996-s001.zip › Supplementary Table S6/Test_class.csv]

	Cohort	outcome
1	Cluster1	1
2	Cluster1	1
3	Cluster1	1
4	Cluster1	1
5	Cluster1	1
6	Cluster1	1
7	Cluster1	1
8	Cluster1	1
9	Cluster1	1
10	Cluster1	1
11	Cluster1	1
12	Cluster1	1
13	Cluster1	1
14	Cluster1	1
15	Cluster1	1
16	Cluster1	1
17	Cluster1	1
18	Cluster1	1
19	Cluster1	1
20	Cluster1	1
21	Cluster1	1
22	Cluster1	1
23	Cluster1	1
24	Cluster1	1
25	Cluster1	1
26	Cluster1	1
27	Cluster1	1
28	Cluster1	1
29	Cluster1	1
30	Cluster1	1
31	Cluster1	1
32	Cluster1	1
33	Cluster1	1
34	Cluster1	1
35	Cluster1	1
36	Cluster1	1
37	Cluster1	1
38	Cluster1	1
39	Cluster1	1
40	Cluster1	1
41	Cluster1	1
42	Cluster1	1
43	Cluster1	1
44	Cluster1	1
45	Cluster1	1
46	Cluster1	1
47	Cluster1	1
48	Cluster1	1
49	Cluster1	1
50	Cluster1	1
51	Cluster1	1
52	Cluster1	1
53	Cluster1	1
54	Cluster1	1
55	Cluster1	1
56	Cluster1	1
57	Cluster1	1
58	Cluster1	1
59	Cluster1	1
60	Cluster1	1
61	Cluster1	1
62	Cluster1	1
63	Cluster1	1
64	Cluster1	1
65	Cluster1	1
66	Cluster1	1
67	Cluster1	1
68	Cluster1	1
69	Cluster1	1
70	Cluster1	1
71	Cluster1	1
72	Cluster1	1
73	Cluster1	1
74	Cluster1	1
75	Cluster1	1
76	Cluster1	1
77	Cluster1	1
78	Cluster1	1
79	Cluster1	1
80	Cluster1	1
81	Cluster1	1
82	Cluster1	1
83	Cluster1	1
84	Cluster1	1
85	Cluster1	1
86	Cluster1	1
87	Cluster1	1
88	Cluster1	1
89	Cluster1	1
90	Cluster1	1
91	Cluster1	1
92	Cluster1	1
93	Cluster1	1
94	Cluster1	1
95	Cluster1	1
96	Cluster1	1
97	Cluster1	1
98	Cluster1	1
99	Cluster1	1
100	Cluster1	1
101	Cluster1	1
102	Cluster1	1
103	Cluster1	1
104	Cluster1	1
105	Cluster1	1
106	Cluster1	1
107	Cluster1	1
108	Cluster1	1
109	Cluster1	1
110	Cluster1	1
111	Cluster1	1
112	Cluster1	1
113	Cluster1	1
114	Cluster1	1
115	Cluster1	1
116	Cluster1	1
117	Cluster1	1
118	Cluster1	1
119	Cluster1	1
120	Cluster1	1
121	Cluster1	0
122	Cluster1	0
123	Cluster1	0
124	Cluster1	0
125	Cluster1	0
126	Cluster1	0
127	Cluster1	0
128	Cluster1	0
129	Cluster1	0
130	Cluster1	0
131	Cluster1	0
132	Cluster1	0
133	Cluster1	0
134	Cluster1	0
135	Cluster1	0
136	Cluster1	0
137	Cluster1	0
138	Cluster1	0
139	Cluster1	0
140	Cluster1	0
141	Cluster1	0
142	Cluster1	0
143	Cluster1	0
144	Cluster1	0
145	Cluster1	0
146	Cluster1	0
147	Cluster1	0
148	Cluster1	0
149	Cluster1	0
150	Cluster1	0
151	Cluster1	0
152	Cluster1	0
153	Cluster1	0
154	Cluster1	0
155	Cluster1	0
156	Cluster1	0
157	Cluster1	0
158	Cluster1	0
159	Cluster1	0
160	Cluster1	0
161	Cluster1	0
162	Cluster1	0
163	Cluster1	0
164	Cluster1	0
165	Cluster1	0
166	Cluster1	0
167	Cluster1	0
168	Cluster1	0
169	Cluster1	0
170	Cluster1	0
171	Cluster1	0
172	Cluster1	0
173	Cluster1	0
174	Cluster1	0
175	Cluster1	0
176	Cluster1	0
177	Cluster1	0
178	Cluster1	0
179	Cluster1	0
180	Cluster1	0
181	Cluster1	0
182	Cluster1	0
183	Cluster1	0
184	Cluster1	0
185	Cluster1	0
186	Cluster1	0
187	Cluster1	0
188	Cluster1	0
189	Cluster1	0
190	Cluster1	0
191	Cluster1	0
192	Cluster1	0
193	Cluster1	0
194	Cluster1	0
195	Cluster1	0
196	Cluster1	0
197	Cluster1	0
198	Cluster1	0
199	Cluster1	0
200	Cluster1	0
Cluster2_sample1	Cluster2	0
Cluster2_sample2	Cluster2	0
Cluster2_sample3	Cluster2	0
Cluster2_sample4	Cluster2	0
Cluster2_sample5	Cluster2	0
Cluster2_sample6	Cluster2	0
Cluster2_sample7	Cluster2	0
Cluster2_sample8	Cluster2	0
Cluster2_sample9	Cluster2	0
Cluster2_sample10	Cluster2	0
Cluster2_sample11	Cluster2	0
Cluster2_sample12	Cluster2	0
Cluster2_sample13	Cluster2	0
Cluster2_sample14	Cluster2	0
Cluster2_sample15	Cluster2	0
Cluster2_sample16	Cluster2	0
Cluster2_sample17	Cluster2	0
Cluster2_sample18	Cluster2	0
Cluster2_sample19	Cluster2	0
Cluster2_sample20	Cluster2	0
Cluster2_sample21	Cluster2	0
Cluster2_sample22	Cluster2	0
Cluster2_sample23	Cluster2	0
Cluster2_sample24	Cluster2	0
Cluster2_sample25	Cluster2	0
Cluster2_sample26	Cluster2	0
Cluster2_sample27	Cluster2	0
Cluster2_sample28	Cluster2	0
Cluster2_sample29	Cluster2	0
Cluster2_sample30	Cluster2	0
Cluster2_sample31	Cluster2	0
Cluster2_sample32	Cluster2	0
Cluster2_sample33	Cluster2	0
Cluster2_sample34	Cluster2	0
Cluster2_sample35	Cluster2	0
Cluster2_sample36	Cluster2	0
Cluster2_sample37	Cluster2	0
Cluster2_sample38	Cluster2	0
Cluster2_sample39	Cluster2	0
Cluster2_sample40	Cluster2	0
Cluster2_sample41	Cluster2	0
Cluster2_sample42	Cluster2	0
Cluster2_sample43	Cluster2	0
Cluster2_sample44	Cluster2	0
Cluster2_sample45	Cluster2	0
Cluster2_sample46	Cluster2	0
Cluster2_sample47	Cluster2	0
Cluster2_sample48	Cluster2	0
Cluster2_sample49	Cluster2	0
Cluster2_sample50	Cluster2	0
Cluster2_sample51	Cluster2	0
Cluster2_sample52	Cluster2	0
Cluster2_sample53	Cluster2	0
Cluster2_sample54	Cluster2	0
Cluster2_sample55	Cluster2	0
Cluster2_sample56	Cluster2	0
Cluster2_sample57	Cluster2	0
Cluster2_sample58	Cluster2	0
Cluster2_sample59	Cluster2	0
Cluster2_sample60	Cluster2	0
Cluster2_sample61	Cluster2	0
Cluster2_sample62	Cluster2	0
Cluster2_sample63	Cluster2	0
Cluster2_sample64	Cluster2	0
Cluster2_sample65	Cluster2	0
Cluster2_sample66	Cluster2	0
Cluster2_sample67	Cluster2	0
Cluster2_sample68	Cluster2	0
Cluster2_sample69	Cluster2	0
Cluster2_sample70	Cluster2	0
Cluster2_sample71	Cluster2	0
Cluster2_sample72	Cluster2	0
Cluster2_sample73	Cluster2	0
Cluster2_sample74	Cluster2	0
Cluster2_sample75	Cluster2	0
Cluster2_sample76	Cluster2	0
Cluster2_sample77	Cluster2	0
Cluster2_sample78	Cluster2	0
Cluster2_sample79	Cluster2	0
Cluster2_sample80	Cluster2	0
Cluster2_sample81	Cluster2	0
Cluster2_sample82	Cluster2	0
Cluster2_sample83	Cluster2	0
Cluster2_sample84	Cluster2	0
Cluster2_sample85	Cluster2	0
Cluster2_sample86	Cluster2	0
Cluster2_sample87	Cluster2	0
Cluster2_sample88	Cluster2	0
Cluster2_sample89	Cluster2	0
Cluster2_sample90	Cluster2	0
Cluster2_sample91	Cluster2	0
Cluster2_sample92	Cluster2	0
Cluster2_sample93	Cluster2	0
Cluster2_sample94	Cluster2	0
Cluster2_sample95	Cluster2	0
Cluster2_sample96	Cluster2	0
Cluster2_sample97	Cluster2	0
Cluster2_sample98	Cluster2	0
Cluster2_sample99	Cluster2	0
Cluster2_sample100	Cluster2	0
Cluster2_sample101	Cluster2	0
Cluster2_sample102	Cluster2	0
Cluster2_sample103	Cluster2	0
Cluster2_sample104	Cluster2	0
Cluster2_sample105	Cluster2	0
Cluster2_sample106	Cluster2	0
Cluster2_sample107	Cluster2	0
Cluster2_sample108	Cluster2	0
Cluster2_sample109	Cluster2	0
Cluster2_sample110	Cluster2	0
Cluster2_sample111	Cluster2	0
Cluster2_sample112	Cluster2	0
Cluster2_sample113	Cluster2	0
Cluster2_sample114	Cluster2	0
Cluster2_sample115	Cluster2	0
Cluster2_sample116	Cluster2	0
Cluster2_sample117	Cluster2	0
Cluster2_sample118	Cluster2	0
Cluster2_sample119	Cluster2	0
Cluster2_sample120	Cluster2	0
Cluster2_sample121	Cluster2	1
Cluster2_sample122	Cluster2	1
Cluster2_sample123	Cluster2	1
Cluster2_sample124	Cluster2	1
Cluster2_sample125	Cluster2	1
Cluster2_sample126	Cluster2	1
Cluster2_sample127	Cluster2	1
Cluster2_sample128	Cluster2	1
Cluster2_sample129	Cluster2	1
Cluster2_sample130	Cluster2	1
Cluster2_sample131	Cluster2	1
Cluster2_sample132	Cluster2	1
Cluster2_sample133	Cluster2	1
Cluster2_sample134	Cluster2	1
Cluster2_sample135	Cluster2	1
Cluster2_sample136	Cluster2	1
Cluster2_sample137	Cluster2	1
Cluster2_sample138	Cluster2	1
Cluster2_sample139	Cluster2	1
Cluster2_sample140	Cluster2	1
Cluster2_sample141	Cluster2	1
Cluster2_sample142	Cluster2	1
Cluster2_sample143	Cluster2	1
Cluster2_sample144	Cluster2	1
Cluster2_sample145	Cluster2	1
Cluster2_sample146	Cluster2	1
Cluster2_sample147	Cluster2	1
Cluster2_sample148	Cluster2	1
Cluster2_sample149	Cluster2	1
Cluster2_sample150	Cluster2	1
Cluster2_sample151	Cluster2	1
Cluster2_sample152	Cluster2	1
Cluster2_sample153	Cluster2	1
Cluster2_sample154	Cluster2	1
Cluster2_sample155	Cluster2	1
Cluster2_sample156	Cluster2	1
Cluster2_sample157	Cluster2	1
Cluster2_sample158	Cluster2	1
Cluster2_sample159	Cluster2	1
Cluster2_sample160	Cluster2	1
Cluster2_sample161	Cluster2	1
Cluster2_sample162	Cluster2	1
Cluster2_sample163	Cluster2	1
Cluster2_sample164	Cluster2	1
Cluster2_sample165	Cluster2	1
Cluster2_sample166	Cluster2	1
Cluster2_sample167	Cluster2	1
Cluster2_sample168	Cluster2	1
Cluster2_sample169	Cluster2	1
Cluster2_sample170	Cluster2	1
Cluster2_sample171	Cluster2	1
Cluster2_sample172	Cluster2	1
Cluster2_sample173	Cluster2	1
Cluster2_sample174	Cluster2	1
Cluster2_sample175	Cluster2	1
Cluster2_sample176	Cluster2	1
Cluster2_sample177	Cluster2	1
Cluster2_sample178	Cluster2	1
Cluster2_sample179	Cluster2	1
Cluster2_sample180	Cluster2	1
Cluster2_sample181	Cluster2	0
Cluster2_sample182	Cluster2	0
Cluster2_sample183	Cluster2	0
Cluster2_sample184	Cluster2	0
Cluster2_sample185	Cluster2	0
Cluster2_sample186	Cluster2	0
Cluster2_sample187	Cluster2	0
Cluster2_sample188	Cluster2	0
Cluster2_sample189	Cluster2	0
Cluster2_sample190	Cluster2	0
Cluster2_sample191	Cluster2	0
Cluster2_sample192	Cluster2	0
Cluster2_sample193	Cluster2	0
Cluster2_sample194	Cluster2	0
Cluster2_sample195	Cluster2	0
Cluster2_sample196	Cluster2	0
Cluster2_sample197	Cluster2	0
Cluster2_sample198	Cluster2	0
Cluster2_sample199	Cluster2	0
Cluster2_sample200	Cluster2	0
Cluster3_sample1	Cluster3	0
Cluster3_sample2	Cluster3	0
Cluster3_sample3	Cluster3	0
Cluster3_sample4	Cluster3	0
Cluster3_sample5	Cluster3	0
Cluster3_sample6	Cluster3	0
Cluster3_sample7	Cluster3	0
Cluster3_sample8	Cluster3	0
Cluster3_sample9	Cluster3	0
Cluster3_sample10	Cluster3	0
Cluster3_sample11	Cluster3	0
Cluster3_sample12	Cluster3	0
Cluster3_sample13	Cluster3	0
Cluster3_sample14	Cluster3	0
Cluster3_sample15	Cluster3	0
Cluster3_sample16	Cluster3	0
Cluster3_sample17	Cluster3	0
Cluster3_sample18	Cluster3	0
Cluster3_sample19	Cluster3	0
Cluster3_sample20	Cluster3	0
Cluster3_sample21	Cluster3	0
Cluster3_sample22	Cluster3	0
Cluster3_sample23	Cluster3	0
Cluster3_sample24	Cluster3	0
Cluster3_sample25	Cluster3	0
Cluster3_sample26	Cluster3	0
Cluster3_sample27	Cluster3	0
Cluster3_sample28	Cluster3	0
Cluster3_sample29	Cluster3	0
Cluster3_sample30	Cluster3	0
Cluster3_sample31	Cluster3	0
Cluster3_sample32	Cluster3	0
Cluster3_sample33	Cluster3	0
Cluster3_sample34	Cluster3	0
Cluster3_sample35	Cluster3	0
Cluster3_sample36	Cluster3	0
Cluster3_sample37	Cluster3	0
Cluster3_sample38	Cluster3	0
Cluster3_sample39	Cluster3	0
Cluster3_sample40	Cluster3	0
Cluster3_sample41	Cluster3	0
Cluster3_sample42	Cluster3	0
Cluster3_sample43	Cluster3	0
Cluster3_sample44	Cluster3	0
Cluster3_sample45	Cluster3	0
Cluster3_sample46	Cluster3	0
Cluster3_sample47	Cluster3	0
Cluster3_sample48	Cluster3	0
Cluster3_sample49	Cluster3	0
Cluster3_sample50	Cluster3	0
Cluster3_sample51	Cluster3	0
Cluster3_sample52	Cluster3	0
Cluster3_sample53	Cluster3	0
Cluster3_sample54	Cluster3	0
Cluster3_sample55	Cluster3	0
Cluster3_sample56	Cluster3	0
Cluster3_sample57	Cluster3	0
Cluster3_sample58	Cluster3	0
Cluster3_sample59	Cluster3	0
Cluster3_sample60	Cluster3	0
Cluster3_sample61	Cluster3	0
Cluster3_sample62	Cluster3	0
Cluster3_sample63	Cluster3	0
Cluster3_sample64	Cluster3	0
Cluster3_sample65	Cluster3	0
Cluster3_sample66	Cluster3	0
Cluster3_sample67	Cluster3	0
Cluster3_sample68	Cluster3	0
Cluster3_sample69	Cluster3	0
Cluster3_sample70	Cluster3	0
Cluster3_sample71	Cluster3	0
Cluster3_sample72	Cluster3	0
Cluster3_sample73	Cluster3	0
Cluster3_sample74	Cluster3	0
Cluster3_sample75	Cluster3	0
Cluster3_sample76	Cluster3	0
Cluster3_sample77	Cluster3	0
Cluster3_sample78	Cluster3	0
Cluster3_sample79	Cluster3	0
Cluster3_sample80	Cluster3	0
Cluster3_sample81	Cluster3	0
Cluster3_sample82	Cluster3	0
Cluster3_sample83	Cluster3	0
Cluster3_sample84	Cluster3	0
Cluster3_sample85	Cluster3	0
Cluster3_sample86	Cluster3	0
Cluster3_sample87	Cluster3	0
Cluster3_sample88	Cluster3	0
Cluster3_sample89	Cluster3	0
Cluster3_sample90	Cluster3	0
Cluster3_sample91	Cluster3	0
Cluster3_sample92	Cluster3	0
Cluster3_sample93	Cluster3	0
Cluster3_sample94	Cluster3	0
Cluster3_sample95	Cluster3	0
Cluster3_sample96	Cluster3	0
Cluster3_sample97	Cluster3	0
Cluster3_sample98	Cluster3	0
Cluster3_sample99	Cluster3	0
Cluster3_sample100	Cluster3	0
Cluster3_sample101	Cluster3	0
Cluster3_sample102	Cluster3	0
Cluster3_sample103	Cluster3	0
Cluster3_sample104	Cluster3	0
Cluster3_sample105	Cluster3	0
Cluster3_sample106	Cluster3	0
Cluster3_sample107	Cluster3	0
Cluster3_sample108	Cluster3	0
Cluster3_sample109	Cluster3	0
Cluster3_sample110	Cluster3	0
Cluster3_sample111	Cluster3	0
Cluster3_sample112	Cluster3	0
Cluster3_sample113	Cluster3	0
Cluster3_sample114	Cluster3	0
Cluster3_sample115	Cluster3	0
Cluster3_sample116	Cluster3	0
Cluster3_sample117	Cluster3	0
Cluster3_sample118	Cluster3	0
Cluster3_sample119	Cluster3	0
Cluster3_sample120	Cluster3	0
Cluster3_sample121	Cluster3	0
Cluster3_sample122	Cluster3	0
Cluster3_sample123	Cluster3	0
Cluster3_sample124	Cluster3	0
Cluster3_sample125	Cluster3	0
Cluster3_sample126	Cluster3	0
Cluster3_sample127	Cluster3	0
Cluster3_sample128	Cluster3	0
Cluster3_sample129	Cluster3	0
Cluster3_sample130	Cluster3	0
Cluster3_sample131	Cluster3	0
Cluster3_sample132	Cluster3	0
Cluster3_sample133	Cluster3	0
Cluster3_sample134	Cluster3	0
Cluster3_sample135	Cluster3	0
Cluster3_sample136	Cluster3	0
Cluster3_sample137	Cluster3	0
Cluster3_sample138	Cluster3	0
Cluster3_sample139	Cluster3	0
Cluster3_sample140	Cluster3	0
Cluster3_sample141	Cluster3	0
Cluster3_sample142	Cluster3	0
Cluster3_sample143	Cluster3	0
Cluster3_sample144	Cluster3	0
Cluster3_sample145	Cluster3	0
Cluster3_sample146	Cluster3	0
Cluster3_sample147	Cluster3	0
Cluster3_sample148	Cluster3	0
Cluster3_sample149	Cluster3	0
Cluster3_sample150	Cluster3	0
Cluster3_sample151	Cluster3	0
Cluster3_sample152	Cluster3	0
Cluster3_sample153	Cluster3	0
Cluster3_sample154	Cluster3	0
Cluster3_sample155	Cluster3	0
Cluster3_sample156	Cluster3	0
Cluster3_sample157	Cluster3	0
Cluster3_sample158	Cluster3	0
Cluster3_sample159	Cluster3	0
Cluster3_sample160	Cluster3	0
Cluster3_sample161	Cluster3	0
Cluster3_sample162	Cluster3	0
Cluster3_sample163	Cluster3	0
Cluster3_sample164	Cluster3	0
Cluster3_sample165	Cluster3	0
Cluster3_sample166	Cluster3	0
Cluster3_sample167	Cluster3	0
Cluster3_sample168	Cluster3	0
Cluster3_sample169	Cluster3	0
Cluster3_sample170	Cluster3	0
Cluster3_sample171	Cluster3	0
Cluster3_sample172	Cluster3	0
Cluster3_sample173	Cluster3	0
Cluster3_sample174	Cluster3	0
Cluster3_sample175	Cluster3	0
Cluster3_sample176	Cluster3	0
Cluster3_sample177	Cluster3	0
Cluster3_sample178	Cluster3	0
Cluster3_sample179	Cluster3	0
Cluster3_sample180	Cluster3	0
Cluster3_sample181	Cluster3	1
Cluster3_sample182	Cluster3	1
Cluster3_sample183	Cluster3	1
Cluster3_sample184	Cluster3	1
Cluster3_sample185	Cluster3	1
Cluster3_sample186	Cluster3	1
Cluster3_sample187	Cluster3	1
Cluster3_sample188	Cluster3	1
Cluster3_sample189	Cluster3	1
Cluster3_sample190	Cluster3	1
Cluster3_sample191	Cluster3	0
Cluster3_sample192	Cluster3	0
Cluster3_sample193	Cluster3	0
Cluster3_sample194	Cluster3	0
Cluster3_sample195	Cluster3	0
Cluster3_sample196	Cluster3	0
Cluster3_sample197	Cluster3	0
Cluster3_sample198	Cluster3	0
Cluster3_sample199	Cluster3	0
Cluster3_sample200	Cluster3	0
1100	Cluster4	0
210	Cluster4	0
310	Cluster4	0
410	Cluster4	0
510	Cluster4	0
610	Cluster4	0
710	Cluster4	0
810	Cluster4	0
910	Cluster4	0
1010	Cluster4	0
1110	Cluster4	0
1210	Cluster4	0
1310	Cluster4	0
1410	Cluster4	0
1510	Cluster4	0
1610	Cluster4	0
1710	Cluster4	0
1810	Cluster4	0
1910	Cluster4	0
201	Cluster4	0
211	Cluster4	0
221	Cluster4	0
231	Cluster4	0
241	Cluster4	0
251	Cluster4	0
261	Cluster4	0
271	Cluster4	0
281	Cluster4	0
291	Cluster4	0
301	Cluster4	0
311	Cluster4	0
321	Cluster4	0
331	Cluster4	0
341	Cluster4	0
351	Cluster4	0
361	Cluster4	0
371	Cluster4	0
381	Cluster4	0
391	Cluster4	0
401	Cluster4	0
411	Cluster4	0
421	Cluster4	0
431	Cluster4	0
441	Cluster4	0
451	Cluster4	0
461	Cluster4	0
471	Cluster4	0
481	Cluster4	0
491	Cluster4	0
501	Cluster4	0
511	Cluster4	0
521	Cluster4	0
531	Cluster4	0
541	Cluster4	0
551	Cluster4	0
561	Cluster4	0
571	Cluster4	0
581	Cluster4	0
591	Cluster4	0
601	Cluster4	0
611	Cluster4	0
621	Cluster4	0
631	Cluster4	0
641	Cluster4	0
651	Cluster4	0
661	Cluster4	0
671	Cluster4	0
681	Cluster4	0
691	Cluster4	0
701	Cluster4	0
711	Cluster4	0
721	Cluster4	0
731	Cluster4	0
741	Cluster4	0
751	Cluster4	0
761	Cluster4	0
771	Cluster4	0
781	Cluster4	0
791	Cluster4	0
801	Cluster4	0
811	Cluster4	0
821	Cluster4	0
831	Cluster4	0
841	Cluster4	0
851	Cluster4	0
861	Cluster4	0
871	Cluster4	0
881	Cluster4	0
891	Cluster4	0
901	Cluster4	0
911	Cluster4	0
921	Cluster4	0
931	Cluster4	0
941	Cluster4	0
951	Cluster4	0
961	Cluster4	0
971	Cluster4	0
981	Cluster4	0
991	Cluster4	0
1001	Cluster4	0
1011	Cluster4	0
1021	Cluster4	0
1031	Cluster4	0
1041	Cluster4	0
1051	Cluster4	0
1061	Cluster4	0
1071	Cluster4	0
1081	Cluster4	0
1091	Cluster4	0
1101	Cluster4	0
1111	Cluster4	0
1121	Cluster4	0
1131	Cluster4	0
1141	Cluster4	0
1151	Cluster4	0
1161	Cluster4	0
1171	Cluster4	0
1181	Cluster4	0
1191	Cluster4	0
1201	Cluster4	0
1211	Cluster4	0
1221	Cluster4	0
1231	Cluster4	0
1241	Cluster4	0
1251	Cluster4	0
1261	Cluster4	0
1271	Cluster4	0
1281	Cluster4	0
1291	Cluster4	0
1301	Cluster4	0
1311	Cluster4	0
1321	Cluster4	0
1331	Cluster4	0
1341	Cluster4	0
1351	Cluster4	0
1361	Cluster4	0
1371	Cluster4	0
1381	Cluster4	0
1391	Cluster4	0
1401	Cluster4	0
1411	Cluster4	0
1421	Cluster4	0
1431	Cluster4	0
1441	Cluster4	0
1451	Cluster4	0
1461	Cluster4	0
1471	Cluster4	0
1481	Cluster4	0
1491	Cluster4	0
1501	Cluster4	0
1511	Cluster4	0
1521	Cluster4	0
1531	Cluster4	0
1541	Cluster4	0
1551	Cluster4	0
1561	Cluster4	0
1571	Cluster4	0
1581	Cluster4	0
1591	Cluster4	0
1601	Cluster4	0
1611	Cluster4	0
1621	Cluster4	0
1631	Cluster4	0
1641	Cluster4	0
1651	Cluster4	0
1661	Cluster4	0
1671	Cluster4	0
1681	Cluster4	0
1691	Cluster4	0
1701	Cluster4	0
1711	Cluster4	0
1721	Cluster4	0
1731	Cluster4	0
1741	Cluster4	0
1751	Cluster4	0
1761	Cluster4	0
1771	Cluster4	0
1781	Cluster4	0
1791	Cluster4	0
1801	Cluster4	0
1811	Cluster4	0
1821	Cluster4	0
1831	Cluster4	0
1841	Cluster4	0
1851	Cluster4	0
1861	Cluster4	0
1871	Cluster4	0
1881	Cluster4	0
1891	Cluster4	0
1901	Cluster4	0
1911	Cluster4	1
1921	Cluster4	1
1931	Cluster4	1
1941	Cluster4	1
1951	Cluster4	1
1961	Cluster4	1
1971	Cluster4	1
1981	Cluster4	1
1991	Cluster4	1
2001	Cluster4	1
