# Supplementary material for: Immunometabolic Dysregulation in B-Cell Acute Lymphoblastic Leukemia Revealed by Single-Cell RNA Sequencing: Perspectives on Subtypes and Potential Therapeutic Targets
Source: Int J Mol Sci. 2025 Oct 14;26(20):9996. doi: 10.3390/ijms26209996 (PMC12563021; doi:10.3390/ijms26209996)
Supplement: Supplementary file 1 [file ijms-26-09996-s001.zip › Supplementary Table S6/Test_set.csv]

	Metabolism1	Metabolism2	Metabolism3	Metabolism4	Metabolism5	Metabolism6	Metabolism7	Metabolism8	Metabolism9	Metabolism10	Metabolism11	Metabolism12	Metabolism13	Metabolism14	Metabolism15	Metabolism16	Metabolism17	Metabolism18	Metabolism19	Metabolism20	Metabolism21	Metabolism22	Metabolism23	Metabolism24	Metabolism25	Metabolism26	Metabolism27	Metabolism28	Metabolism29	Metabolism30	Metabolism31	Metabolism32	Metabolism33	Metabolism34	Metabolism35	Metabolism36	Metabolism37	Metabolism38	Metabolism39	Metabolism40	Metabolism41	Metabolism42	Metabolism43	Metabolism44	Metabolism45	Metabolism46	Metabolism47	Metabolism48	Metabolism49
Cluster1_sample1	0.0641847442409524	0.0527195681238095	0.0350622135438095	0.0358354243895238	0.027560006950381	0.0226804231428571	0.0133265386219048	0.0205933729238095	0.026140238352381	0.0617102037142857	0.0322704202761905	0.0675335632380952	0.0247071680790476	0.0218302441885714	0.171762857619048	0.0103890872	0.01841298796	0.00761062940952381	0.0353847581714286	0.0327777702657143	0.0260039887333333	0.0190558642380952	0.0193108120733333	0.00789727477142857	0.0209489525619048	0.020492039032381	0.0161271926285714	0.0141670482862857	0.0162343338057143	0.00610298894285714	0.0131823790057143	0.0304227050285714	0.0384024953704762	0.0442265274285714	0.0147261675866667	0.012588616447619	0.0570985811238095	0.0306286450790476	0.00795382592285714	0.0448010190219048	0.0120469495809524	0.0265944219428571	0.00964558580571429	0.0279819464952381	0.0358088899904762	0.0216030749571429	0.012574480867619	0.0256445036838095	0.0105285762209524
Cluster1_sample2	0.066616079837963	0.0485257386675926	0.0365529205472222	0.0320548238611111	0.026069582337963	0.0191815893611111	0.0141770112962963	0.0178557786796296	0.0239596881574074	0.0587337334259259	0.0325269314259259	0.0660270298425926	0.0316800353333333	0.0259819447592593	0.173939931203704	0.010387381612037	0.0174278705925926	0.0104976596388889	0.036807918	0.0343012851944444	0.0322043150925926	0.0204397790185185	0.0169494564759259	0.0108856424972222	0.022740424687037	0.0219952097685185	0.0158179278796296	0.0156506310925926	0.016590119637037	0.00581622187685185	0.00926243136759259	0.0290092693027778	0.0390383310407407	0.0442533974444444	0.0149540241407407	0.014939151462963	0.0564465774074074	0.0295958472037037	0.0109561061222222	0.0460333148768519	0.0129928011138889	0.0274434635740741	0.012867959737037	0.029067206037037	0.0348540219722222	0.0214527155462963	0.0104557336074074	0.0274027783240741	0.00869554206018519
Cluster1_sample3	0.0644504667101449	0.0487480126376812	0.0341347971086957	0.0333101873398551	0.0267297575507246	0.0233370748623188	0.0121306414202899	0.0176947819782609	0.0246263710942029	0.0586468934347826	0.0327495329927536	0.0638529956521739	0.031909272115942	0.0244623881376812	0.176353245072464	0.0122838055057971	0.0228495153043478	0.0120621706318841	0.0366988565797101	0.0390626582536232	0.0368731460586957	0.0191954094347826	0.0173524915721739	0.0116695360289855	0.0213273013992754	0.0204956569826087	0.0149630052666667	0.0161905457565217	0.0156588814028986	0.0087256614826087	0.013332329176087	0.0295375642630435	0.0430007775847826	0.0478644915217391	0.0157426766782609	0.0161682821101449	0.0568264702826087	0.0317121755072464	0.0102864950072464	0.0473069408152174	0.0125998022826087	0.0276405453985507	0.0125833619528986	0.0267263898050725	0.0329247802101449	0.022945073265942	0.0132179051963768	0.027001291692029	0.0131548842391304
Cluster1_sample4	0.0645051052014085	0.0524475483098592	0.0359623695943662	0.0378433948640845	0.0283026242823944	0.0257066536204225	0.0115232990373239	0.020270125443662	0.0256431767676056	0.0574394544507042	0.0315435947112676	0.0630202198591549	0.0256775050978873	0.024830396	0.180381252112676	0.0147873136690141	0.0197258996373239	0.0137943837	0.0361723609366197	0.033030436028169	0.0237665353521127	0.016861676415493	0.0149981946267606	0.0096277977084507	0.0193368582119718	0.0196905129577465	0.0129870872514085	0.0152897594809859	0.0128478806587324	0.00450311992394366	0.0101134382084507	0.0316204767746479	0.0411397679	0.0457106370492958	0.0145263013633803	0.0153100032042254	0.055964491915493	0.0291038789640845	0.00691499834295775	0.0466083359014084	0.0122016637485915	0.0277289697746479	0.0101798064394366	0.026837563715493	0.034338428943662	0.020570526228169	0.00693300615211268	0.0287350752408451	0.00893478367605634
Cluster1_sample5	0.0627331410509434	0.056887771	0.0376837373132075	0.0398012915377359	0.0311741830792453	0.0275116304433962	0.0151819777622642	0.0188595852169811	0.0284360721566038	0.0574905489528302	0.0324513543584906	0.0660287283018868	0.0274303055990566	0.0234347156981132	0.177341400660377	0.0109425600160377	0.0195610086132075	0.00769469016320755	0.0351588977924528	0.0322712660471698	0.025034080459434	0.0191326924603774	0.0148712571226415	0.00914788830566038	0.0202101358537736	0.0202838915849057	0.0157889423962264	0.0177672273849057	0.0152578091509434	0.00652219948207547	0.0124870454773585	0.0319813318773585	0.0418037270509434	0.0473580931132075	0.0175271347056604	0.0145384697586792	0.0561601080754717	0.0325670540471698	0.00802514007924528	0.045721774595283	0.0139209966622642	0.0278649178557547	0.0113101630122642	0.0254628864622642	0.0326234994339623	0.0201909464716981	0.0133645118330189	0.0290387769150943	0.00857404389622641
Cluster1_sample6	0.0646201696422764	0.0510945854065041	0.0345794904065041	0.0291662728536585	0.0262585854634146	0.0227510364617886	0.0124172556422764	0.0169077582707317	0.024607038	0.0575471857723577	0.0297093960414634	0.0644500693821138	0.0220946743593496	0.0234358222601626	0.177229790081301	0.0120880090130081	0.0169530946260163	0.0105460920325203	0.0373670507479675	0.0325436982682927	0.0200555577886179	0.018733120097561	0.0125170820325203	0.00979349656585366	0.0206184969471545	0.0206955306585366	0.0131288045365854	0.0158169349821138	0.0154191275873171	0.00628181567804878	0.0133248414504065	0.0355653150569106	0.0403710849357724	0.0449459981300813	0.0143204536666667	0.0138816098227642	0.0545560938878049	0.0274535903414634	0.00319326752682927	0.0463303333439024	0.0130936951300813	0.0252246354634146	0.0113780570934959	0.0248157331463415	0.0335585880902439	0.0187714584910569	0.0103462422268293	0.0248636361747967	0.013508100601626
Cluster1_sample7	0.0658452842112	0.049006139624	0.0398381067216	0.037461100696	0.028730826104	0.02504621716184	0.01407711016	0.0191567057432	0.02704863453832	0.06321312184	0.0286161244616	0.06551606236	0.0254328427672	0.0241844482632	0.17770685376	0.0124280422864	0.017004857352	0.015723876584	0.035793144288	0.032086639448	0.026273831272	0.0210165579936	0.020769003448	0.0105320974168	0.02184508724624	0.0207766043808	0.0155420092544	0.0175368834832	0.0149532701752	0.005192886112	0.011748315768	0.030896600864	0.0399121255784	0.04506682176	0.0143192251792	0.015463173848	0.057881687312	0.02620209692	0.0077122400256	0.0434840451704	0.0122824819328	0.0282231089352	0.011673787664	0.026188571288	0.034206343472	0.0195437579528	0.0081718377088	0.025586790472	0.0115793650968
Cluster1_sample8	0.0708462777	0.0537276680521739	0.0406370394113043	0.0342326574086957	0.0300573913791304	0.0244341324878261	0.0122528444530435	0.0189401492947826	0.0243121033947826	0.0641376070782609	0.0382573775043478	0.0666630644695652	0.0264546488147826	0.0242013810347826	0.184289652608696	0.0106912377617391	0.0190451674434783	0.0089225825826087	0.0354006070869565	0.0345170389913044	0.0312135397565217	0.0197238637193913	0.0204171930521739	0.0115581326078261	0.0226282871521739	0.0220968595382609	0.0162011673417391	0.0177174579565217	0.0144294205	0.00664415472173913	0.0129344146	0.0299483755130435	0.0399361200930435	0.0456779312347826	0.0167635757434783	0.0144552854765217	0.0594372305217391	0.0316038497356522	0.00920262678173913	0.045219475933913	0.0156208735226087	0.0277341108052174	0.0120784547513043	0.0293191588208696	0.0382747242434783	0.0211975794052174	0.0162157755095652	0.0259978162347826	0.00773488212173913
Cluster1_sample9	0.0647681334015873	0.0496781050968254	0.0367453141428571	0.0326296766142857	0.0264391531507937	0.0259742737854762	0.0163440500238095	0.0198015149920635	0.0269519905087302	0.0611591890079365	0.0346771055888889	0.0633037065079365	0.0207681154365079	0.0210175875238095	0.17833384468254	0.0114436643253968	0.016686182	0.0150946484047619	0.0370528717547619	0.0350181513524603	0.0212254606825397	0.0197157268730159	0.0147813503412698	0.0115714628769841	0.0196472219311111	0.0190104298396825	0.0120505065706349	0.0152149925480952	0.0151168193269841	0.00576979358571429	0.0103140468333333	0.0307669641793651	0.0402520359190476	0.0438570714285714	0.0160504098849206	0.0158962698404762	0.0544497275396825	0.0291811358428571	0.00927053399047619	0.0443078549912698	0.0134221399825397	0.024698618484127	0.0109816616238095	0.0251347462785714	0.0316118235793651	0.017462215202381	0.0124013010134921	0.0242032094095238	0.00991317801587302
Cluster1_sample10	0.0670735447974138	0.0453759943277586	0.0359014365086207	0.0352608436982759	0.0296271551051724	0.0252021282517241	0.00980230510344828	0.017516345712069	0.023761700312069	0.0590018310258621	0.030531542875	0.0631771797758621	0.0269355711034483	0.0228086362853448	0.178047974396552	0.0135305231982759	0.0198715529672414	0.0139021434603448	0.037200929237069	0.0362995797586207	0.0299218267241379	0.0189296923353448	0.0162982612155172	0.0133251261508621	0.0214146160784483	0.0225699966293103	0.0153983605663793	0.0183247189688793	0.0171995602043103	0.00695227990172414	0.0113958095689655	0.0316733368103448	0.0395863395896552	0.0436395026982759	0.0159550044189655	0.0123877220251724	0.053581489137931	0.0281791391465517	0.00262618009051724	0.0482030938991379	0.0138043334991379	0.0240549289025862	0.0098135791637931	0.0245893329568966	0.0307064400086207	0.0197070040258621	0.00916297306465517	0.0263480145603448	0.00751033781034483
Cluster1_sample11	0.0602940312767241	0.0467258475775862	0.0313463064775862	0.033393517612069	0.0267536598189655	0.0223047214594828	0.0106253794637931	0.0176778536181034	0.0254134864137931	0.0602003736206897	0.0315461700448276	0.0609785142413793	0.0228864636974138	0.0223441688189655	0.170571296724138	0.0128039124172414	0.0168043248103448	0.0119590185293103	0.0343845017931034	0.0286841417672414	0.0261342452155172	0.0182396266034483	0.0200083502155172	0.011048865537069	0.0177290157551724	0.0203279677155172	0.0150631448327586	0.017097080875	0.0154565161189655	0.00641272828448276	0.0104399238103448	0.0288415335172414	0.0403175658672414	0.0445591520948276	0.0141101811758621	0.0125290393155172	0.0564619750258621	0.0271805901741379	0.0132910871517241	0.0438284106965517	0.0117893914586207	0.0271100822241379	0.00901778160603448	0.0282720725965517	0.0374661465	0.0176803530560345	0.0138774586439655	0.0219915068793103	0.00788673822413793
Cluster1_sample12	0.0643332247801802	0.0502085356126126	0.0379554812459459	0.0390230059855856	0.0267189353144144	0.0256172199092793	0.0163913913333333	0.0176678418846847	0.0245691313153153	0.0597934565135135	0.031312156954955	0.0655403743243243	0.0228759091351351	0.0236282531801802	0.181103557117117	0.0124485483423423	0.0142922973126126	0.00876963467567568	0.0381076635855856	0.0335659870216216	0.0199892516936937	0.0192779983423423	0.0159241290657658	0.00943322313873874	0.0195047862982883	0.0206756742576577	0.014049482881982	0.0157952002707207	0.0154724860675676	0.0069895301963964	0.0115336304054054	0.0311133556306306	0.0428551337648649	0.0474954772072072	0.0166182339	0.0140630112497297	0.0599253579099099	0.0291299375189189	0.0074040969018018	0.0475678631126126	0.0157090925522523	0.027304604009009	0.0126682429459459	0.0240473712707207	0.0305776183873874	0.0211399825558559	0.0145394286207207	0.0261175519882883	0.00665318564864865
Cluster1_sample13	0.0668957202992188	0.050338695765625	0.0325257335313281	0.03811673031875	0.0292671379609375	0.026174754825	0.0137406549888281	0.0187458949398438	0.025642577088125	0.0612379145	0.0275641298984375	0.0652208388046875	0.0280749698203125	0.023705415296875	0.182039825625	0.01350127175	0.01945416796875	0.0132178654140625	0.0387568444375	0.0351772483515625	0.024472763890625	0.0213753786171875	0.0195085469671875	0.01008187075	0.0219497814648437	0.01979574675	0.0138362425148437	0.0183241797796875	0.0154113037167969	0.004744541671875	0.0098123882578125	0.0322240270585938	0.0418744739046875	0.047583705828125	0.015910330203125	0.01142924856875	0.05569064453125	0.0282549709609375	0.006236948090625	0.0474589536898437	0.0146077948046875	0.0261578693571875	0.0107757192289062	0.0272999658046875	0.0360594543396094	0.0219920190539062	0.019938789209375	0.0273574564289062	0.00873494640625
Cluster1_sample14	0.0670772611652778	0.0524809768131944	0.0337314205625	0.0362647982152778	0.0315316249652778	0.0220670487189583	0.0149841036388889	0.0168558714944444	0.0246589896138889	0.0604920001388889	0.0287263242638889	0.0677187792638889	0.0261388046916667	0.0244142937472222	0.175366554722222	0.0136076978118056	0.0206815423125	0.0130295110069444	0.0375369475833333	0.0337539519881944	0.0249569922763889	0.0181135239104167	0.0189589268263889	0.00937805933125	0.0222175008472222	0.0202727081493056	0.0140111420513889	0.0152037724333333	0.0157947354381944	0.00522117208402778	0.00901633199930556	0.0298950344631944	0.0400169625541667	0.0448573599305556	0.0157032617784722	0.0135174489097222	0.0577299641826389	0.0294290580659722	0.00656324582222222	0.0475569364715278	0.0126383174555556	0.0274214229772222	0.0121415700111111	0.0257024574743056	0.0324177021805556	0.0217830215444444	0.0128068530513889	0.0286947857847222	0.00954048490277778
Cluster1_sample15	0.0716302624637097	0.0521577723387097	0.0418833424032258	0.0419892111129032	0.0307660735887097	0.0277852125637097	0.0148608417564516	0.0177244705048387	0.0265296039193548	0.0660913023387097	0.0357811092233871	0.0705727068548387	0.0286834076919355	0.024570893766129	0.1798288325	0.0115859996427419	0.019807519116129	0.0154980773951613	0.0377183737008065	0.0351349938306452	0.0340299816943548	0.018136070516129	0.0178738169104839	0.0128970889435484	0.0198414403629032	0.0202391976953226	0.0150773326895161	0.015791984908871	0.0153056282951613	0.00466485763145161	0.0110139231685484	0.0334228237419355	0.0412593326096774	0.0457759358064516	0.0164334962346774	0.0147855640120968	0.0625150785483871	0.0304701005483871	0.00840133959596774	0.0440782203645161	0.0134638992048387	0.0282126282373387	0.0129764139846774	0.0283859888451613	0.0357363576854839	0.0195567500274194	0.0184180570387097	0.0259100203741935	0.0109690644048387
Cluster1_sample16	0.0666714910058823	0.0477090811372549	0.0373891641666667	0.036871961245098	0.0293120195098039	0.0216910113235294	0.0115420788039216	0.0154588821817647	0.024759033745098	0.0633885200784314	0.0309988172490196	0.0632659085882353	0.0216937834607843	0.0265954896764706	0.176092076372549	0.0110228940311765	0.016434367127451	0.0137010397156863	0.0349368555215686	0.0306389680872549	0.0243312250098039	0.0241846098921569	0.0188011844313725	0.00930217029215686	0.0196795980211765	0.0196589917156863	0.0133605081764706	0.0169731855558824	0.0151973906960784	0.00512600698039216	0.0103842230784314	0.0322235426431373	0.0410033618578431	0.0455814022156863	0.0138549239941176	0.0139484998627451	0.0530496389705882	0.0282696714941176	0.00654319006862745	0.0483924438480392	0.0116262344901961	0.0258748917058824	0.00896096477941176	0.0233605362254902	0.0307792642392157	0.01886526335	0.00540502597254902	0.0242032418	0.00656899603921569
Cluster1_sample17	0.0621206863961538	0.0484270583942308	0.0327153151480769	0.0306762138961538	0.0257432619519231	0.0209928566153846	0.00926874595192308	0.0148364869423077	0.0214797630163462	0.0583301668365385	0.0334639164173077	0.0612002811057692	0.02503397289375	0.0234595251240385	0.176051605192308	0.0105281104038462	0.0158745796346154	0.00721280308653846	0.0339675233557692	0.0289408211826923	0.0302166526442308	0.0186473455192308	0.0184861920576923	0.00991961323076923	0.0189226054836538	0.0180347902201923	0.0166709260625	0.0191140704048077	0.0150087431336538	0.00641696218846154	0.0108268696634615	0.0275388910961538	0.0393674086855769	0.0451788347115385	0.0163703951778846	0.0152901888009615	0.0553755971153846	0.0272705109	0.00931213774134615	0.0436917350519231	0.0133171594163462	0.0274597292278846	0.00989396538605769	0.0229348054855769	0.0317052516865385	0.0172128457375	0.0187816360240385	0.0223708469134615	0.00750440175
Cluster1_sample18	0.0639696846239669	0.0490380580115702	0.0367141156454545	0.0334651352809917	0.0254899661107438	0.0247615036694215	0.00815845998181818	0.0183928236107438	0.0252429049950413	0.0580025109247934	0.0299462568909091	0.0621578677438017	0.0267194862809917	0.0235652578347107	0.176982891900826	0.0116924496115702	0.0210481615454545	0.0112487314859504	0.0362794849008264	0.0295078024347107	0.0262492045371901	0.0214090158842975	0.0175672812561983	0.0127551142033058	0.0203791009049587	0.0205920642975207	0.0122751663253719	0.0180028891850413	0.015004346614876	0.00460014651239669	0.00970400374380165	0.0332798081950413	0.0406941946363636	0.0453145041735537	0.0146816846090909	0.0134570928309917	0.0584045889785124	0.0266485516694215	0.00342920260578512	0.0435109811396694	0.0124383422231405	0.0272245787283471	0.00796007072975207	0.0274788846727273	0.0324014928876033	0.0192215622281818	0.0136069181404959	0.0245623509586777	0.00810239231652893
Cluster1_sample19	0.0639131915976	0.050823159288	0.0331021002008	0.032568378528	0.028007779032	0.02216906712	0.012369763672	0.0159011935392	0.0234721638	0.06119008424	0.0318137568696	0.061147080216	0.0224203401232	0.021763118104	0.17903252704	0.011383400624	0.024272009008	0.0170522985208	0.0336245847336	0.0325272419752	0.0230570726648	0.0205880019352	0.018787008328	0.0111394896392	0.020425756584	0.0201104692208	0.01445647212664	0.0163913795536	0.0146143246744	0.0061755349912	0.012081458808	0.0285102803176	0.0408573702384	0.046137940712	0.01563218986968	0.015350109376	0.054333243352	0.0268012573192	0.0024821002392	0.0449625134072	0.0122514915448	0.0262710622448	0.0077442694296	0.0242054947136	0.0319069445896	0.01756268355168	0.0095301738856	0.023182111648	0.00932394936
Cluster1_sample20	0.0621235947853211	0.0526152166788991	0.0326188416440367	0.0379920759082569	0.0277827214954128	0.0219373288201835	0.00997991913394495	0.0158026318568807	0.0244090867798165	0.0590866726513761	0.0289164285036697	0.0607839157614679	0.0223043287587156	0.0229265286238532	0.180054268165138	0.012629279587156	0.0136061954495413	0.0118591236119266	0.0384170243357798	0.0300890696266972	0.0219059674055046	0.0193305578715596	0.0195551380366972	0.0116411088844037	0.0216429861733945	0.0201310706	0.011659641610367	0.0167388799623853	0.0147482366141284	0.00522473443330275	0.010971738276055	0.033836622412844	0.040172004806422	0.0437119265137615	0.0156640711458716	0.0138723301344037	0.0522295082477064	0.0247151628949541	0.00578203736605505	0.0451615069	0.0125917981009174	0.0260483229862385	0.00998373427798165	0.0283055246743119	0.0380262474311927	0.0166034019956881	0.0125071552146789	0.0217707129412844	0.00952974996788991
Cluster1_sample21	0.062898552685124	0.0570583970330579	0.0328144503826446	0.0332154857115703	0.0311978278760331	0.0225099224066116	0.00553096791735537	0.0185093037669421	0.0253935552702479	0.0610364085950413	0.0299342456231405	0.0691223781322314	0.0285373176859504	0.0251298482504132	0.17773812768595	0.0119971229338843	0.0195289958595041	0.0137972958264463	0.0356712830082645	0.0322866531867769	0.0338607137603306	0.0184020766033058	0.0157825339586777	0.0109696342983471	0.016079068553719	0.0195571937097521	0.016463454577438	0.0174847210024793	0.0141193137867769	0.006625642	0.0113341832305785	0.029501106353719	0.0416458239140496	0.0460847307438016	0.0149676535975207	0.0123036325614876	0.0593610833884298	0.0292289515640496	0.00392371785206612	0.0464253109206612	0.0125683862644628	0.025516395785124	0.0087915427768595	0.0245702026429752	0.0323247492644628	0.0183715205396694	0.00479581169504132	0.0249516460661157	0.0108626723305785
Cluster1_sample22	0.0660828305719298	0.0497804744649123	0.0348874286333333	0.0314424545245614	0.0286925693333333	0.0204251082719298	0.0110095178245614	0.01542594	0.0226522829073684	0.0636866640789474	0.0340791669736842	0.0651603466666667	0.0253357502324561	0.0241812355	0.177992630614035	0.0144917087288596	0.0132198096403509	0.0160651021280702	0.0394542706754386	0.0298627339298246	0.0306225303798246	0.0228580912421053	0.0202259208070175	0.0120908891164912	0.0204476828333333	0.0217004430824561	0.0136723407105263	0.0187553049517544	0.0141390494815789	0.00628442450789474	0.0102307462201754	0.0343657779736842	0.0412903240666667	0.0460282403508772	0.0175253693921053	0.0150396817977193	0.056164701377193	0.0262346569035088	0.00462074039473684	0.0462070576078947	0.0146957641210526	0.0272645677052632	0.0085569060631579	0.0261138423157895	0.0336879663859649	0.0181848111096491	0.0148880554596491	0.0216048374385965	0.00864366220350877
Cluster1_sample23	0.0647430620382114	0.0542571042357724	0.0355401584227642	0.033294565601626	0.0251861692682927	0.0235641950487805	0.00836023624390244	0.0183460836747967	0.0260106340325203	0.0601792712682927	0.0291065632113821	0.0648590702682927	0.0249234992439024	0.0250180119512195	0.179291005853659	0.0114767790569106	0.0220510556585366	0.0113712485528455	0.0372070778617886	0.0350178616666667	0.0207355338406504	0.0195912639918699	0.0160799570162602	0.0117778724162602	0.0179935900333333	0.019952670399187	0.0144362964270732	0.0138477808247967	0.0153628963190244	0.0059034813902439	0.0115967625146341	0.0319438852146341	0.0409950701886179	0.0434339	0.0141448414699187	0.0125659874369106	0.0569705502601626	0.0292727187804878	0.00478435742357724	0.0468934021268293	0.011750016200813	0.0258315235609756	0.00894955492764228	0.0277191107073171	0.0335796468861789	0.0184910711845528	0.00653206156910569	0.0255393252276423	0.0111410165203252
Cluster1_sample24	0.0661428492232323	0.0507885401818182	0.035855307949495	0.0361760427272727	0.0283008427878788	0.0228936298282828	0.0112287111515152	0.0182592513181818	0.0249542472454545	0.0586434727171717	0.0303379968040404	0.0657194672727273	0.0252596084848485	0.0266339953333333	0.178537504949495	0.0130193962636364	0.0172045280505051	0.00986025675111111	0.0396034645757576	0.0322003137878788	0.0240496967474747	0.0195111532818182	0.0186307523838384	0.0100001616272727	0.023082310130303	0.0213228681272727	0.0155810781515152	0.0181606417808081	0.0137595429494949	0.00581224384545455	0.011080313110101	0.0297245980575758	0.0388022072121212	0.0451221965656566	0.0155568965121212	0.0129906055050505	0.0573131246464646	0.0296695617171717	0.00559464401919192	0.0475582906222222	0.0119563827989899	0.0269473477832323	0.0114590467424242	0.0268020868383838	0.0331317671111111	0.0188227027737374	0.0110911363858586	0.0279112644545455	0.00893181919191919
Cluster1_sample25	0.0655098755318518	0.0505026370148148	0.0366716154815556	0.0316485410888889	0.0285682160814815	0.0226882803866667	0.0120780767148148	0.0170618097481481	0.0269553716740741	0.0642231203703704	0.0276178092148148	0.0630429701481482	0.0259021635555556	0.0216804917555556	0.183236065481481	0.0099319542637037	0.0199908917703704	0.00959073335111111	0.0376438311614815	0.0324041434444444	0.0280684298518519	0.0209601756296296	0.0126765854407407	0.00916347757407407	0.0198288625844444	0.0206441979548148	0.0125628045365185	0.019363330762963	0.0151940780918519	0.00542041277037037	0.00938480240592593	0.0323690286925926	0.0409915411933333	0.0466977503703704	0.0172800858111111	0.0136879151407407	0.0571808243851852	0.0288060397555556	0.00371759417111111	0.0457868530362963	0.0134770630355556	0.0250824875333333	0.0102370763711111	0.0282014650888889	0.0344738948592593	0.0181567112540741	0.0138879418111111	0.0233972483103704	0.0111660276740741
Cluster1_sample26	0.0644923508896825	0.050884580047619	0.0412662042801587	0.0353371074119048	0.0299417494126984	0.0230375372285714	0.0147135000442063	0.0185648340944444	0.0248572856904762	0.0593782448492063	0.0330400157015873	0.0613142501031746	0.0225168898373016	0.0245406923333333	0.180789719761905	0.0130926798888889	0.0119535517777778	0.0101350622142857	0.0345742716031746	0.0305176979047619	0.0263953942936508	0.0215368780952381	0.0139533302857143	0.0130331643984127	0.0220764215139683	0.0212296968333333	0.0154312617746032	0.0149574161975397	0.0172327035114286	0.00625535723650794	0.0113943615357143	0.027714424947619	0.0404838601103175	0.0443766264603175	0.0149608703595238	0.0158611606984127	0.057871617352381	0.0275227683637302	0.00503303946904762	0.0458544000507937	0.0147330101619048	0.0314912746979365	0.0120348300194444	0.0263947754126984	0.0327223372087302	0.0171971880968254	0.00859134425476191	0.0249585474222222	0.011090504015873
Cluster1_sample27	0.0624573806246269	0.0511292801373134	0.0309764659029851	0.032710165588806	0.0276703096865672	0.0220569588552239	0.0117185017089552	0.0153021172328358	0.0241242073145522	0.0583864455223881	0.0322980144514925	0.0632703872686567	0.0262742863559702	0.0226384802835821	0.175094500223881	0.0107018295746269	0.0218482953432836	0.0102587402985075	0.0355229361201493	0.0305549150029851	0.0264456401865672	0.0197797135994776	0.0163315899738806	0.0120054974776119	0.0203187835529851	0.0194807575895522	0.0124713420246269	0.0171970744571642	0.0139349521164179	0.00529745506716418	0.00915088852985075	0.0304874275619403	0.0400615641455224	0.0451529382835821	0.0149135367850746	0.0143335657567164	0.0562128793656716	0.0278087855865672	0.00433181857462687	0.0451403320320896	0.0128329045522388	0.0273597057544776	0.0105201419014925	0.0270600293746269	0.0344791364529851	0.0204868140925373	0.0126150698940299	0.0257782304477612	0.0103712733171642
Cluster1_sample28	0.0596074136247423	0.0532583600927835	0.0343359198659794	0.0416110987628866	0.0266120503130928	0.0274056867804124	0.0101066291989691	0.0188007766494845	0.0283774972804124	0.0550453972164948	0.0308444738041237	0.0633646515876289	0.026209273985567	0.0246489107010309	0.181344010515464	0.0110735441268041	0.0147151337525773	0.0129698596391753	0.0400374971134021	0.0350775303814433	0.0234579899793814	0.0211786291628866	0.0166757709896907	0.0113276425131959	0.0194159677002062	0.0202546444329897	0.0143639526494845	0.0144858280721649	0.0126992691721649	0.00383422888659794	0.0105302113247423	0.0351569436804124	0.0399971509649485	0.0436815816907217	0.0152201489175258	0.0129107831443299	0.055044753443299	0.0275232442886598	0.00514409439690722	0.0508152271134021	0.0133469278969072	0.0249396547515464	0.0107947613154639	0.0259858952678351	0.0356101142268041	0.0233565703556701	0.0104586627103093	0.022861985957732	0.00691535220618557
Cluster1_sample29	0.0627447443198347	0.0521091776	0.0350547024214876	0.0314671829834711	0.0261451883966942	0.0214540155239669	0.0142294787768595	0.0185805317218182	0.0259804581479339	0.0616873994297521	0.0342467566099174	0.063562769677686	0.0207821237900826	0.0225106048132231	0.175636074049587	0.013652013322314	0.016281166553719	0.0109443477024793	0.037570563622314	0.0332160287768595	0.0221727960826446	0.0215798446898347	0.0171269808099174	0.0111448252487603	0.0197851308768595	0.0192757477355372	0.0135172603142975	0.0152850241768595	0.0170215836731405	0.00784409946363636	0.0114486922272727	0.0281950091603306	0.0390011524495868	0.0433224895785124	0.013146456607438	0.0144435806231405	0.058274848231405	0.0283691080190083	0.00714440690743802	0.0448892084396694	0.0124978394132231	0.0285989163661157	0.0109359475115702	0.0251886748975207	0.0325149920661157	0.020117488553719	0.00619623379504132	0.0259915979338843	0.0117611184008264
Cluster1_sample30	0.0699610070701923	0.0570937962019231	0.0363360455971154	0.0362541468653846	0.0317953487221154	0.0280938041057692	0.0110792929423077	0.0177133584951923	0.0268020267221154	0.06320936875	0.0343661772211538	0.0680234610576923	0.0273188139173077	0.0258313942067308	0.177156194615385	0.0103274342421154	0.0186812562980769	0.00867236270480769	0.0356592833557692	0.0318658600192308	0.0288432332519231	0.0251975040576923	0.0178062676544231	0.0120769956846154	0.0189299119326923	0.0212056061913462	0.0154340697182692	0.0164598007067308	0.0146541426990385	0.00615404054807692	0.00921716826923077	0.0292426938269231	0.0433732092798077	0.0468823645769231	0.0110814922990385	0.0144418591453846	0.0599086020192308	0.0276905952528846	0.0103300637336538	0.0447139952355769	0.00961274784615385	0.0272223886375	0.00919826299326923	0.0287246408048077	0.0369300132557692	0.0208089463711538	0.00527485640865385	0.0248716619490385	0.00734606180769231
Cluster1_sample31	0.0642016371428571	0.0495626558421053	0.0355759578278195	0.0371586033699248	0.0308351637538346	0.0206831983052632	0.0136320994210526	0.0168610764090226	0.0258670308078196	0.059775486518797	0.0297018604172932	0.0666390800526316	0.0259398606616541	0.0241430362526316	0.179969949924812	0.011235482	0.0208370420473684	0.0104482239142857	0.0375674309992481	0.032063520324812	0.0296957095473684	0.0220730570676692	0.0167379989473684	0.011197965843609	0.0221579476015038	0.0216592763120301	0.0155645849451128	0.0167125962781955	0.015132507318797	0.00772628877744361	0.0135250192140602	0.0308340010503759	0.0391626120270677	0.0422647658721804	0.0146609952518797	0.0143990044736842	0.0597553640601504	0.0290448349548872	0.00745727257067669	0.0465110476684211	0.0134137196195489	0.026165876556391	0.0101018958195489	0.0273293812323308	0.0328723669849624	0.0203798685969925	0.0135007652105263	0.0261162020646617	0.0128248536541353
Cluster1_sample32	0.0659309462204082	0.0442955259897959	0.0379801708367347	0.0301005283540816	0.0321530455204082	0.019207445272449	0.0134652676020408	0.0175435738795918	0.0260774652244898	0.0622540285408163	0.0336435655010204	0.0625803379897959	0.025469249244898	0.0238109085204082	0.175463642244898	0.015824137472449	0.0179585948979592	0.010749022272449	0.0416358359255102	0.0342687161938776	0.0275880393877551	0.019920431877551	0.016330601	0.0107312749806122	0.0205905878255102	0.0216995875010204	0.014525230322449	0.0181005700704082	0.0165163781887755	0.00573609195612245	0.0112042534387755	0.0363593675306122	0.0410302334204082	0.0456195203061225	0.014035403905102	0.0148541318834694	0.056761663877551	0.0285771983795918	0.00541689570510204	0.0452712054459184	0.0124236535387755	0.0259201564663265	0.00972737144897959	0.0258244558561225	0.0326868734081633	0.0212513527653061	0.00954653938061224	0.0243968932142857	0.0103567768061224
Cluster1_sample33	0.0633601231131148	0.0568386662377049	0.0329552637812295	0.0296013283688525	0.0281082649180328	0.0245853991221311	0.0135162544508197	0.0166611248159016	0.0260634376967213	0.061733609852459	0.0349234084590164	0.0683530825409836	0.0262991698016393	0.0241318502459016	0.177669537786885	0.0127858283934426	0.0148201650245902	0.0139196766844262	0.0376678872704918	0.0331752151885246	0.02967641165	0.0185871402661475	0.0206179063278689	0.0132391257327049	0.0205314700754098	0.0221782134098361	0.0150855602704918	0.0168285925967213	0.0165151796983607	0.00486404043385246	0.00898422562213115	0.0348109331860656	0.0418952494180328	0.0458535565573771	0.0154753402631148	0.0155613382213115	0.0587731754180328	0.0310339583427049	0.00978129034918033	0.0431791550622951	0.0120390924942623	0.0262399142901639	0.0105487571118852	0.0255163480819672	0.0318807233770492	0.0208694094344262	0.00921397550655738	0.0253877487163934	0.00871815260655738
Cluster1_sample34	0.0627623250298246	0.0460669545614035	0.0329611099578947	0.030880875377193	0.0248755753684211	0.0203917288552632	0.0124109223701754	0.016686180524386	0.0257521331666667	0.0572116216087719	0.0268653821578947	0.0619920304649123	0.0261930226842105	0.0244849453157895	0.178008339210526	0.014293792222807	0.019621667372807	0.0175420140964912	0.0360963760929825	0.0333468065438597	0.0262292405350877	0.0188937766140351	0.0171225073447368	0.0101528637701754	0.0196311835403509	0.020688937327193	0.0135160993263158	0.0169523182033333	0.0162986279184211	0.00535251959649123	0.00946177043859649	0.0292742309815789	0.0405305811192982	0.0454948170526316	0.0139666933675439	0.0106990734078947	0.0549606439473684	0.0251134468184211	0.00903212685701754	0.0469710804657895	0.0105987889903509	0.0260507546631579	0.00941152974912281	0.0260861291140351	0.0340879564473684	0.0196812519491228	0.0156118219157895	0.0211302826140351	0.00805686902631579
Cluster1_sample35	0.0623305465	0.0475152122537313	0.0358357123059702	0.0330234530970149	0.0268393718955224	0.0237887800164179	0.014305747761194	0.0178645640313433	0.0243030963089552	0.0576696665761194	0.0309736102313433	0.062607670358209	0.0253320698059702	0.0230569815462687	0.181206981641791	0.0112262018753731	0.0257438902985075	0.0112140551119403	0.0339169303283582	0.0333091358432836	0.0238748198059702	0.0200602267761194	0.0147097841507463	0.00984158329850746	0.022629719238806	0.0218219707164179	0.0159722613835821	0.0178870809276119	0.0155839978261194	0.00674471134477612	0.0110907720574627	0.0285237146328358	0.0415723429268657	0.0475343439552239	0.0158735493701493	0.0146576953283582	0.0534890404179104	0.0288103498208955	0.0103123998141791	0.0463131946097015	0.0145810204738806	0.0273147979552239	0.0122754387022388	0.0287916189641791	0.0359241855970149	0.020021672219403	0.0170244922671642	0.0241498046873134	0.00917754925373134
Cluster1_sample36	0.0675996770333333	0.0497705021317829	0.0376688731937984	0.0374236603178295	0.0294890224108527	0.022243471527907	0.0135711865736434	0.017650191627907	0.0252527242031008	0.0619045344728682	0.030411244248062	0.0645193975348837	0.0266801208992248	0.0251452457162791	0.183820775581395	0.0126576470899225	0.0185279320310078	0.0126173942604651	0.0384196034643411	0.0311704679403101	0.021754964496124	0.018689830079845	0.0161010625077519	0.0107911962565891	0.0202869074620155	0.0218115551085271	0.0136438924390698	0.0172999501837209	0.0136088947266667	0.00453774035581395	0.010451292020155	0.0312779397937984	0.041828906875969	0.048663474496124	0.0151219092418605	0.0137729098062015	0.059494897	0.026885035896124	0.0112724226069767	0.0465852789	0.0138168926155039	0.0245609981108527	0.0100520139635659	0.0271356162310078	0.0342133205596899	0.0200145171116279	0.0123745563046512	0.0254502852713178	0.00531379845736434
Cluster1_sample37	0.06510088085625	0.0478683003671875	0.0380602093203125	0.035706137234375	0.0298939379382813	0.0232327065835937	0.01183852240625	0.0180428350515625	0.02587149375	0.057473933759375	0.0298600055859375	0.0655033803046875	0.0277052219296875	0.0236648913717969	0.181565445078125	0.013522046171875	0.01891222740625	0.0103507610625	0.0397356239953125	0.032597285125	0.0267336204453125	0.02144273543125	0.0195686432703125	0.0105677493796875	0.0213644427703125	0.022121186828125	0.0134551909625	0.0192198334252344	0.0145537576914063	0.0047194589453125	0.00983201544140625	0.03671905303125	0.04166232809375	0.047325746984375	0.0142192193274219	0.012362984346875	0.0542611344609375	0.0298903646476563	0.00655392303125	0.0449892751226562	0.0102044589897656	0.0265679746882812	0.0110946515734375	0.0256172733920313	0.0346623610578125	0.0202832770351562	0.009324124190625	0.0261531070171875	0.0088625298671875
Cluster1_sample38	0.0661764867873016	0.0486756637142857	0.0362097492253968	0.0317355285801587	0.0275349735253968	0.022596701952381	0.00909843300396825	0.0184206259825397	0.027024910918254	0.0578316248412698	0.0293881282190476	0.0624498500873016	0.0238938366142857	0.0222490006142857	0.176358230952381	0.0140231890246032	0.0236794176174603	0.0155610843769841	0.0363115488301587	0.0311729655555556	0.0246359412301587	0.0187188330661111	0.0169452360873016	0.00918319978238095	0.0174514297492064	0.018003393031746	0.0140043617380952	0.0184418504063492	0.0140610336468254	0.0052389942515873	0.00877876670238095	0.0285333928694444	0.0400666112769841	0.0458078367301587	0.0151894453714286	0.0161277477373016	0.056857096031746	0.0269091461349206	0.00771732718492063	0.0447343465380952	0.0132295086603175	0.0274853615428571	0.0092542680015873	0.027337563497619	0.0360286665714286	0.0178655457849206	0.00866981637539683	0.0249070392595238	0.013160991468254
Cluster1_sample39	0.0649933821858586	0.054309483830303	0.0350242914848485	0.0339106332929293	0.0241060225343434	0.0232408914343434	0.0169477095636364	0.0170736982181818	0.0247989721414141	0.0635544637373737	0.0335404893333333	0.0668802001414141	0.0268604694747475	0.0221491625022222	0.177762356363636	0.0123043488686869	0.0220281144444444	0.0109896183888889	0.0319129838888889	0.031187726949495	0.0277563118989899	0.0225748701111111	0.0193116345757576	0.0104038436363636	0.0210081081313131	0.0212160216363636	0.0142943067838384	0.014156878630303	0.0160131335868687	0.00695129936363636	0.0114717271909091	0.0257798660808081	0.0400613330777778	0.0458361014141414	0.015357473020202	0.0163241438080808	0.059915794020202	0.0291866369292929	0.0108190669050505	0.043783618789899	0.0119570748363636	0.0302917621111111	0.00955540160606061	0.0256035632121212	0.030501980010101	0.020457047710101	0.00704797721414141	0.0274192448292929	0.0124324905353535
Cluster1_sample40	0.0675068059832061	0.0500484908320611	0.0322833629099237	0.0321603425701527	0.0294680460687023	0.025648556289313	0.0117638129091603	0.0196850823312977	0.0273200730145038	0.0617966332061069	0.031258717740458	0.0679583027557252	0.0265614053229008	0.0220251288320611	0.174183788167939	0.0097252891221374	0.0148998642290076	0.0148478619770992	0.0346705459160305	0.0328880850687023	0.0327376393473282	0.0203263101778626	0.0154924860458015	0.0089870886259542	0.0201390956458015	0.0200616433274809	0.0145047387274809	0.0184971548148855	0.0164247699671756	0.00409147754045802	0.00758331901221374	0.028156642389313	0.0404276731847328	0.0444023317328244	0.0128187111679389	0.0154390912183206	0.0567891457862595	0.0313688532061069	0.00784700551374046	0.0465580951641221	0.0107252300030534	0.0266662238656489	0.00963905625877863	0.0246579569160305	0.0321057635038168	0.0204271286534351	0.0112812090885496	0.0227155477862595	0.0113416285648855
Cluster1_sample41	0.0655798724	0.0512390678770492	0.0340546275655738	0.0348754304180328	0.0264625447213115	0.0256138065737705	0.0109252289262295	0.0204110956737705	0.0261169035983607	0.0609037012295082	0.0298658429811475	0.0666268620411475	0.0261365115557377	0.0234375848680328	0.175491984672131	0.0149641357540984	0.013998999654918	0.0133314243803279	0.0350444842622951	0.0340895481803279	0.0269485260081967	0.0168810292016393	0.0195049270819672	0.0112396566008197	0.0185899802032787	0.020010354795082	0.0124180185081967	0.0175272977221311	0.0146452363745902	0.0055050884295082	0.0096959126147541	0.027331128204918	0.0406029280090164	0.0449095116393443	0.017446856845082	0.0137144156778689	0.0544858025409836	0.0280627344262295	0.00965273624754098	0.0449807686532787	0.0143834612721311	0.0279637166836066	0.0124570227065574	0.0249819847377049	0.0312493739565574	0.0194730887868852	0.0111925908106557	0.0253300400942623	0.0100326518196721
Cluster1_sample42	0.0612220049158333	0.0558287918333333	0.0350965170616667	0.0340349079041667	0.0315789578558333	0.0227389035925	0.0112281161083333	0.0176341077333333	0.0262021151683333	0.0594634970583333	0.0352321875416667	0.0677186241416667	0.0272328488733333	0.0254471268416667	0.179773313833333	0.0116297340666667	0.0176741801083333	0.0149071346691667	0.0386274508	0.0346865876166667	0.0293064407333333	0.019888351825	0.0196756882366667	0.0144169338808333	0.0198730169083333	0.019668717025	0.015557904725	0.0182939053016667	0.0138126814633333	0.00634537010833333	0.0127856445625	0.0349303214133333	0.0427351072025	0.0480284711666667	0.0149509908116667	0.0133116612258333	0.0546342307916667	0.0310794621333333	0.0107455392666667	0.0483578323175	0.0113581302390833	0.0235864525583333	0.0117919328041667	0.0232582419	0.0301093140583333	0.0208803603841667	0.0110154563	0.0253092154425	0.0107527614833333
Cluster1_sample43	0.0632006775232323	0.0540659267272727	0.0356586094242424	0.0314815972222222	0.0286496324646465	0.0245912341212121	0.00746459737373737	0.0189021282929293	0.0249701606747475	0.0604386837373737	0.0363658253737374	0.0611039015252525	0.0244930881787879	0.0225755718080808	0.183871312828283	0.0103891452020202	0.0242137534343434	0.0139923914747475	0.0359566302424242	0.0323880729090909	0.0268118330606061	0.0227843894141414	0.0155486486969697	0.0103440286868687	0.0187214098114141	0.0208758187575758	0.0135132826535354	0.0159210196666667	0.0152808776767677	0.00392146991181818	0.00934932662222222	0.0304799657727273	0.0403275396838384	0.0441399621919192	0.0146196503141414	0.0138206531444444	0.0577585580707071	0.0271931109313131	0.00515898845151515	0.0470713060848485	0.0128778352868687	0.0227776616969697	0.00956737193232323	0.0276218226080808	0.034891212430303	0.0195841002222222	0.00947421711212121	0.0240235170363636	0.0130453839838384
Cluster1_sample44	0.0676403171222222	0.0531164913888889	0.0387433305793651	0.0449561616452381	0.0277753309235714	0.0236086100309524	0.0139485208650794	0.0208645621587302	0.0264265906103175	0.0632244555952381	0.0335458649603175	0.0640375734920635	0.024520022468254	0.0231866994444444	0.178511766031746	0.0107839939595238	0.0171307134690476	0.0132481138285714	0.0335699451166667	0.0326421221269841	0.0242932079365079	0.0192373208055556	0.0166775201507936	0.0108819339984127	0.0215417841936508	0.0209247876504762	0.0147323995126984	0.0179788583388889	0.0174062236222222	0.00610562274444444	0.0105052768269841	0.0279990978730159	0.040445546647619	0.0449487300793651	0.0133924846528571	0.0142502402388889	0.0581550263849206	0.028970110047619	0.00582181958015873	0.0447864187611111	0.010323990034127	0.028248635916746	0.0112202643634921	0.0284824699039683	0.0366306635793651	0.0204825294444444	0.00938553623412698	0.0263747599301587	0.0111441912460317
Cluster1_sample45	0.0688256611944444	0.0516320899583333	0.0339044211296296	0.0435664734259259	0.0270695980321296	0.0261005266756481	0.0118671149416667	0.0199972352531481	0.0278676234351852	0.0626219322222222	0.0272918513888889	0.0667641867592593	0.0230073708225926	0.0230010096009259	0.173867495277778	0.0138295730407407	0.018827019462963	0.0108951947546296	0.0366698941490741	0.0304690433203704	0.0190870319814815	0.0156750398981481	0.016489922287037	0.00908496625185185	0.0213075293203704	0.0208308218694444	0.0141599225777778	0.0188610775472222	0.0144104635361111	0.00596419063888889	0.00968854549074074	0.0296809674962963	0.0403129418305556	0.0458498027777778	0.0166618743407407	0.0148960628287037	0.0579249583425926	0.0248370619093519	0.00504634365	0.0454046595916667	0.0133978340462963	0.0271074027962963	0.0102396173533333	0.0309643365009259	0.0419569668462963	0.0186609225462963	0.0173125733962963	0.0244299626703704	0.0117925066111111
Cluster1_sample46	0.061928056372973	0.0498705252162162	0.0328048555045045	0.0377494535045045	0.0263899052477477	0.0254672403810811	0.00968591553153153	0.0154648092522523	0.0236151043594595	0.0593224350900901	0.0308557903423423	0.0632942743243243	0.0250986567207207	0.0214333879027027	0.179973755945946	0.0105556400189189	0.0183421121441441	0.0132883592522523	0.0338466436486487	0.031669633681982	0.0264861854684685	0.0190228828702703	0.0143553812315315	0.0111795626936937	0.0218713178009009	0.0214055596369369	0.0139631865261261	0.0149111405306306	0.0147852392558559	0.0062534308018018	0.0118913022603604	0.0312983151441441	0.0414198535405405	0.0455903341441441	0.0138265613513514	0.0130645981603604	0.055478365963964	0.0260714298054054	0.00479937830720721	0.0503744044396396	0.0135555165135135	0.0271694249594595	0.010736918209009	0.0267109695675676	0.0360540896126126	0.0190151038738739	0.0132524273342342	0.0227211734054054	0.0107898812225225
Cluster1_sample47	0.0688053164385827	0.0518417492913386	0.0374575455433071	0.0418998961330709	0.0313601167503937	0.0248646453598425	0.0145677660787402	0.0159477529755906	0.025160329511811	0.0614450609133858	0.0307411826771654	0.0668122728425197	0.0273051723598425	0.022955573007874	0.182115380551181	0.0119115901181102	0.0208575367480315	0.0101484736086614	0.0359862659212598	0.0351754620299213	0.026821015480315	0.0170611720937008	0.0163505838661417	0.0110086652267717	0.0236866057872441	0.0202906844645669	0.0134876156551181	0.0177554656566929	0.01296725545	0.00416921466929134	0.0101036529637795	0.0329956295661417	0.0414981529535433	0.0452231697559055	0.0147691203685827	0.0154779644515748	0.0577697947716535	0.0297729521291339	0.0107828108590551	0.0466589206433071	0.0135469782637008	0.0264256945834646	0.011971745356378	0.0267608373669291	0.0331108112834646	0.0199815656086614	0.0133640812795276	0.0272870175515748	0.00976571617401575
Cluster1_sample48	0.0631986565325397	0.0504007036349206	0.0352812475802381	0.0349608336515873	0.0308120804126984	0.0256917777323016	0.0129757327301587	0.0182553714206349	0.0239155151587302	0.0590005767460317	0.028664167484127	0.0611098589761905	0.0230021600849206	0.0246723512968254	0.178511037936508	0.0134488955444444	0.0129377848055556	0.0120308708706349	0.0374995225269841	0.0291837201587302	0.0249612096380952	0.024753740131746	0.0182336180873016	0.0111462118507937	0.0206905747744444	0.0199982828571429	0.0137458837333333	0.0175920176046825	0.0161971924555556	0.00613310747142857	0.0114366556722222	0.0364540331746032	0.0420341669944444	0.045678596	0.0161956706634921	0.0138454960261905	0.053927560952381	0.027418687152381	0.00363407097063492	0.0440343756809524	0.0129666811904762	0.0253060206803175	0.0101901148619048	0.0258540467142857	0.0327421187698413	0.0176870379261905	0.00814892385	0.0228683545261905	0.0115503717777778
Cluster1_sample49	0.0717718416630252	0.0503244255210084	0.0368718995554622	0.0343887868915966	0.0285121591630252	0.0239658903731092	0.0133314709831933	0.0207048787478992	0.026408319112605	0.0639618768067227	0.0313901953789916	0.0680218352941176	0.0271191528403361	0.0217884476991597	0.181873056806723	0.015677584184874	0.0159801625546218	0.0129516819016807	0.038261166210084	0.0341608181092437	0.0259754163193277	0.0183321264109244	0.0188484279915966	0.00966112500840336	0.0190953809672269	0.0194238740067227	0.0104308138	0.0158155269331933	0.0141345192134454	0.00457621095210084	0.0115339501193277	0.0340748509243698	0.041574572897479	0.0456510439495798	0.0144910455890756	0.0139558753840336	0.0560776588235294	0.0274610316218487	0.00603534970168067	0.0477022100252101	0.0129063761428571	0.024437296210084	0.0112688640857143	0.0271153841991597	0.0341666598302521	0.0197574601193277	0.00956229747058824	0.0255652587554622	0.0112358712533613
Cluster1_sample50	0.0643300053762712	0.050996657559322	0.0385050143898305	0.036556108279661	0.0276401499754237	0.0226249216771186	0.0143957169745763	0.0200887786754237	0.0285651179813559	0.0599631950847458	0.0290307365338983	0.0646769923728814	0.0231818641483051	0.0224361816186441	0.174496206440678	0.0130748167033898	0.0189976898847458	0.0142907591669492	0.0390217264067797	0.0327664149152542	0.017106088340678	0.0201548236576271	0.017223912779661	0.0126716201059322	0.0221267671889831	0.0210901724567797	0.0138887101618644	0.0172872791415254	0.0165244621881356	0.00775432436186441	0.012008149890678	0.0315707110169492	0.0400590392881356	0.0456432281271186	0.015280802115	0.0125018584677966	0.056675799220339	0.0274513412377966	0.0111588181245763	0.0458747723728814	0.0109495475542373	0.0246824733474576	0.0129102167652542	0.028065515440678	0.0326851663389831	0.0200275848135593	0.00799927187542373	0.025786188820339	0.00943350386440678
Cluster1_sample51	0.0664647530088	0.05094593072	0.034982919976	0.0436741953512	0.02759246755664	0.023187167952	0.0113193684224	0.01936846256	0.0254873883872	0.059375060784	0.0293200852224	0.066750438232	0.0258904835896	0.023241497336	0.18287875416	0.011443674624	0.0162774741104	0.01175165734608	0.0387344557328	0.031965973976	0.0249757127632	0.020962880296	0.016805470056	0.010981118924	0.021985441936	0.020521075872	0.0118456335824	0.01742499198168	0.017442963248	0.0064554671632	0.009793003812	0.0322974545736	0.0398875683208	0.04453317864	0.016006344296	0.0131451989032	0.05686538296	0.029765298472	0.0112867371288	0.0456212478728	0.014540966984	0.0243061936016	0.0082796818916	0.02833472564	0.03555720636	0.0184771127128	0.0072430958072	0.027926521728	0.009741578552
Cluster1_sample52	0.0652027425027972	0.0515313151048951	0.036604478965035	0.0382277997804196	0.0288755501909091	0.0259380450265734	0.0122022027951049	0.0211807784475524	0.027531947013986	0.0632152195734266	0.0345586814895105	0.0663827212867133	0.0257554505472028	0.0245362742237762	0.177806235874126	0.0105151494615385	0.0140327189090909	0.0122044637342657	0.0379336748531469	0.0334449837202797	0.0250179395384615	0.0186304443573427	0.0173438529160839	0.00991976332167832	0.0221290775888112	0.020992353513986	0.0143923906916084	0.0172420482398601	0.0141000413741259	0.00501122178671329	0.0116491554867133	0.0334779957692308	0.040626254672028	0.0441275798951049	0.0158333605993007	0.0127049406300699	0.0572431714825175	0.0280242966223776	0.00359306564545455	0.0464071667433566	0.0132394861195105	0.0280881642615385	0.0127636278948252	0.0260524092027972	0.0334769575062937	0.0202827101261538	0.0180452006223776	0.0265755114265734	0.00716072448951049
Cluster1_sample53	0.0676036897982609	0.0434648103426087	0.0385393254521739	0.0373292068408696	0.0324691847904348	0.0225386579573913	0.0143475620782609	0.0195576376565217	0.0238598759652174	0.0575328009565217	0.029180515173913	0.0628083890521739	0.0260244202747826	0.0247729976521739	0.176897726347826	0.0122793678191304	0.0212665978869565	0.0125790943826087	0.0370294591565217	0.0339335050956522	0.0270643592173913	0.017873750951913	0.0152151607130435	0.0094633256433913	0.0203953094347826	0.0193500390947826	0.0134000690029565	0.0152526026843478	0.01428184021	0.00511400070086957	0.00896508462956522	0.0322077237130435	0.0409458788913043	0.0443083063217391	0.01576000754	0.0144775996956522	0.057696431826087	0.0300302285565217	0.00860670925913043	0.0443835390956522	0.0118299026113043	0.0259182244869565	0.010461088026087	0.0295783568521739	0.0376176948869565	0.0210204983530435	0.0112853733373913	0.0270006929356522	0.0128055140086957
Cluster1_sample54	0.0672300716411765	0.0553475429411765	0.0364075066470588	0.0393506619915966	0.0260373461848739	0.0210404909260504	0.0111253971689076	0.0182226208991597	0.0242668635957983	0.0637710958907563	0.0338794715159664	0.065671328487395	0.0252301448739496	0.024583865094958	0.178128169495798	0.0140514219579832	0.0241481835714286	0.0144492185546218	0.0346011128957983	0.0304365993983193	0.0287255170336134	0.0148978463036134	0.0178294912226891	0.0101517777915966	0.0160755041630252	0.017481976305042	0.0139109423630252	0.0170790710723529	0.0147370840756303	0.0061522391605042	0.0106216747478992	0.0306296014272269	0.0425165107369748	0.0469799999159664	0.0164329942512605	0.0144755135584034	0.0585755391596639	0.0274607791521008	0.00721004392268908	0.0436703354613445	0.0142813927815126	0.0244358435462185	0.00886277464201681	0.0271682520042017	0.0339001146579832	0.0180827812689076	0.00788620937647059	0.0209907698941176	0.0088638664789916
Cluster1_sample55	0.069536435170339	0.0497587427372881	0.0343023491025424	0.0372455987288136	0.0314401032288136	0.0236857275677966	0.00806744150847458	0.0179760649220339	0.0264295970423729	0.0631620509322034	0.0310927800915254	0.0678953848559322	0.0234387999228814	0.0241940359737288	0.176540447627119	0.0117507067711864	0.0190735855677966	0.0128607918949153	0.0376564273305085	0.0313253110254237	0.0262302810932203	0.0207830569491525	0.0121140564466102	0.0101369567101695	0.0205162474244915	0.0211185663728814	0.0151903197118644	0.0172211318754237	0.0148843146745763	0.00558623180847458	0.0114513717355085	0.0334375412711864	0.0426319471754237	0.0469022324745763	0.0141669178533898	0.0154890094830508	0.0611878750169492	0.0305882844720339	0.00946130242033898	0.0474041631330508	0.0101880850271186	0.0241035288389831	0.00964328302542373	0.0279342053313559	0.0341646245330508	0.017234208570339	0.0105462677754237	0.0250542716440678	0.00996681957627119
Cluster1_sample56	0.0645092166576271	0.0514517433644068	0.0375036403220339	0.0331747849550847	0.0266175574788136	0.024436151720339	0.0111476440398305	0.0180411965762712	0.0256349844084746	0.0569444139661017	0.0303177217542373	0.0617859684745763	0.0251154568271186	0.0235040899271186	0.177472030084746	0.0132253925457627	0.0103217968033898	0.0130899789064407	0.0353881823152542	0.0336802040338983	0.0234375789915254	0.0205213698389831	0.0177628079661017	0.00968845117711864	0.0226239887542373	0.0220338577372881	0.0148955958449153	0.0186734320934746	0.0147600621398305	0.00707167492372881	0.0125162177059322	0.030094089759322	0.0404140458076271	0.0452228839237288	0.0145549560864407	0.0151262859449153	0.0547452945508475	0.0312743505508475	0.00566320132711864	0.0459087754669492	0.0123411560271186	0.0271661528754237	0.00962002515762712	0.0226976624966102	0.0300128642940678	0.0192450549940678	0.00707755696355932	0.0251265696457627	0.00954294594915254
Cluster1_sample57	0.0611100488630769	0.0483076379769231	0.0352115210076923	0.0354548172476923	0.03038758886	0.0231177801946154	0.0108880950023077	0.0176921565333846	0.02489537227	0.0571365696923077	0.0300937684923077	0.0620005846153846	0.03032000939	0.0242491906769231	0.176210723307692	0.0123014941330769	0.0196779694615385	0.0124276545561538	0.0400728570638462	0.0359738260161538	0.0254956552153846	0.0184445006992308	0.0167705457538462	0.0122272395514615	0.0226070365815385	0.0220583467530769	0.0146761901976923	0.016793092081	0.01405693858	0.00531282867384615	0.0120706363192308	0.0369077432030769	0.0421276030361538	0.0455632685384615	0.0158461602223077	0.012467554499	0.0523515647769231	0.0304558375312308	0.00512601956538462	0.0466016703638462	0.00963397585538462	0.0264442264307692	0.0132924708230769	0.0263579878961538	0.0321034762846154	0.0221984434469231	0.00560072385846154	0.0285898760269231	0.00901842278461538
Cluster1_sample58	0.0634859781273504	0.055556185051282	0.0345411406863248	0.0317699894358974	0.0258244681068376	0.0178650839717949	0.0113564417435897	0.0148553751367521	0.0216379069982906	0.0593551117897436	0.0343038978948718	0.0644643265811966	0.0252834445641026	0.0234504921264957	0.181224340683761	0.0133294764615385	0.0189304306068376	0.0131964623504274	0.0386535304871795	0.0317411505376068	0.0239901343247863	0.0192528915641026	0.0166688584017094	0.0121789249222222	0.0193184499854701	0.0187392458632479	0.0133961154461538	0.0132454016959829	0.0161405173094017	0.00573757376923077	0.0109854322213675	0.0331941016324786	0.0412970493777778	0.0460198766666667	0.0165467629059829	0.0153059838632479	0.0592660061709402	0.0302054796367521	0.00689909401196581	0.043202752982906	0.0153520915769231	0.028310304081453	0.0102905291367521	0.0292272467623932	0.0397274446495726	0.0188144682	0.016120713017094	0.0260769517316239	0.00878353335982906
Cluster1_sample59	0.0649469936747968	0.054927857203252	0.0381262217479675	0.0365028216585366	0.0261860887154472	0.0247223820260163	0.0155265054390244	0.0193546079918699	0.0255125220406504	0.0643249309430894	0.0286141565747967	0.0654088617398374	0.0262906032922764	0.0222744052764228	0.181074607235772	0.00976101104471545	0.0127695839186992	0.00910538304845528	0.0398835447235772	0.0342665671219512	0.0260654993252033	0.0188337154634146	0.0154582722682927	0.0125784146276423	0.0205442529918699	0.0207230298861789	0.0151659554878049	0.0174098651154472	0.0155503702276423	0.00693759504065041	0.0107361264715447	0.0336897020699187	0.042066993803252	0.0466677526504065	0.0156311823814634	0.0155880272314634	0.0557418897723577	0.0279952445365854	0.00642811405934959	0.0465443179471545	0.0128395084943089	0.0262816760894309	0.011552246098374	0.0267997860207317	0.0341375208048781	0.0196208576455285	0.00948555683902439	0.0259338500162602	0.00978331795934959
Cluster1_sample60	0.0666951017572464	0.050093697173913	0.0390072179514493	0.0366485146485507	0.0295887135057971	0.0231182071992754	0.00872689020724638	0.0202457642407246	0.0266566159326087	0.0599051829463768	0.0305020710413043	0.0653912974210145	0.0257620357971014	0.024285268242029	0.177427326884058	0.0161858131855072	0.0138641404855072	0.0151001132536232	0.0368776680362319	0.0321430348623188	0.021892022384058	0.0183181380789855	0.0143680578478261	0.0105403728021739	0.0205175540537681	0.0207120263202899	0.0158270926630435	0.0139821841463768	0.0160124709275362	0.00776866181884058	0.0126772287391304	0.0317691484057971	0.0417175392818841	0.045653068115942	0.0159123576289855	0.0138538488137681	0.0591147030434783	0.0269635012093478	0.0126904243065217	0.0458352648202899	0.0125471373007246	0.0269573047725362	0.00992119718695652	0.0273122709201449	0.0359446634782609	0.0187914490978261	0.00611235466376812	0.0251368927217391	0.0105563890297101
Cluster1_sample61	0.0670475787747748	0.0490611171801802	0.040332657972973	0.0402550401171171	0.0292122980189189	0.0263787816837838	0.0137295769414414	0.0201243820828829	0.0261923855945946	0.0560044666216216	0.0293036211261261	0.0621592201540541	0.0240340607099099	0.0219890046972973	0.183201885675676	0.0144042510720721	0.0171565008	0.00986506888828829	0.0354546498738739	0.0336686985675676	0.022575171563964	0.0192945730528829	0.0170052106630631	0.00973115225225225	0.0238513537837838	0.0222931935855856	0.013755920075045	0.0159642897765766	0.0137707723936937	0.00634247743963964	0.0128840731621622	0.0300726857837838	0.0397889428207207	0.04504269	0.0137942228774775	0.0149765415945946	0.0589147136756757	0.028018799754955	0.00777268915585586	0.0467359037837838	0.0109389812963964	0.0284258118540541	0.0111403776756757	0.0298297198441441	0.0406054851351351	0.0196695450885586	0.0135949109720721	0.0270522327873874	0.0112731115225225
Cluster1_sample62	0.0673974386496	0.049330255904	0.03860201091216	0.0326866529824	0.02803073532128	0.022334170408	0.011749241384	0.0181611746696	0.0265444745208	0.0652002248	0.034978199144	0.0689795987848	0.0255078032836	0.0240148147464	0.18074676344	0.0141537466984	0.018532483136	0.010719141512	0.03584451324	0.030164340312	0.025094717832	0.022435843088	0.016889800608	0.0122169587208	0.020454445976	0.021460607976	0.0123402138192	0.01710351492128	0.0161656682592	0.0054000937736	0.0103651935736	0.03070872192	0.0410227994296	0.046433222216	0.0168813760632	0.015741698284	0.05909621296	0.0282003822992	0.0088564609608	0.0445394738488	0.01434844031432	0.02374873516	0.0079980039296	0.023851428752	0.032041054	0.0194388767112	0.0083286737128	0.0217620913052	0.0109758796536
Cluster1_sample63	0.0648009986748032	0.055649411	0.0331845117480315	0.0371122504566929	0.0278421512992126	0.0215937750385827	0.0116156073228346	0.0154292118976378	0.022885137036063	0.0602106095275591	0.0286527783149606	0.0604933755669291	0.0230576537645669	0.0222714636527559	0.181543759212598	0.00991453382677165	0.0135213630393701	0.0117646234645669	0.035359847153937	0.0311571323771654	0.0240642739212598	0.0232312009905512	0.0220010317322835	0.0116533451393701	0.020453650884252	0.0202419416233858	0.0121665367718898	0.0177301238007874	0.0156641480661417	0.00561784503330709	0.0114835766377165	0.0316943761496063	0.040773381288189	0.0475368408661417	0.0121501997433071	0.0124321326787402	0.0562654957874016	0.0288388652440945	0.00656391697952756	0.0450122871637795	0.010932923711811	0.0290531708110236	0.00957872237952756	0.0273866487244094	0.0338000432755906	0.0190098982401575	0.0117264578204724	0.0245592368110236	0.00820920593700787
Cluster1_sample64	0.0630888664198198	0.0502012373963964	0.0392605663153153	0.039536045972973	0.0328752128387387	0.0289939011531532	0.011032206827027	0.0188176928828829	0.0253694173963964	0.0550483199189189	0.0296752370990991	0.064332920027027	0.0239450752702703	0.0242467600810811	0.177486804774775	0.0157200311531532	0.0151982583243243	0.00935029536486487	0.0383091032162162	0.0310168196918919	0.0205588100900901	0.0162731540954955	0.0165960838504505	0.011116935981982	0.0201549106243243	0.0196849101351351	0.0145381829963964	0.0159752642612613	0.0148853752036036	0.00702040373693694	0.00994005323423423	0.0318747033423423	0.0402079371774775	0.0465115764054054	0.0149157421783784	0.0151639056327928	0.0519547648018018	0.0301754991171171	0.0113111747945946	0.0444090548171171	0.0134023294882883	0.0236359441378378	0.0100474404162162	0.0291693896126126	0.0356274362972973	0.0197044116756757	0.00388557667747748	0.0277455991333333	0.00858056526306306
Cluster1_sample65	0.0628980241717949	0.0523767124986325	0.0337581277777778	0.0340675218974359	0.0274089672649573	0.027278018134188	0.0143643713846154	0.016093795082906	0.0234166515709402	0.0595086856495727	0.0316543994615385	0.0619322736068376	0.0241260239145299	0.0232715799145299	0.173637772222222	0.0115167668205128	0.0142132285982906	0.0139605034991453	0.0337330956324786	0.0339446752564103	0.0257227594273504	0.0206566838951282	0.0171281075521368	0.010529476442735	0.020542787942906	0.0201437249991453	0.0149401533387179	0.0182981796410256	0.0165193615017094	0.00474755014700855	0.0106880713418803	0.0285756408239316	0.0395840971623932	0.0435308564273504	0.0147380424136752	0.0138895030911966	0.0537804469230769	0.0273556204461538	0.00544933719059829	0.045368649391453	0.00966688056666667	0.0273101137025641	0.012622330942735	0.0238792617230769	0.0305033095504273	0.0207808465982906	0.00449351762051282	0.025903482282906	0.014623649
Cluster1_sample66	0.0705973744847458	0.0516069781949153	0.0375314692711864	0.037385198	0.029109122529661	0.0238857064847458	0.0150710596271186	0.0170180294330508	0.0252806039245763	0.0690067465084746	0.0331259351423729	0.0702944130508475	0.0281845231483051	0.0227120943474576	0.18192457779661	0.010580245520339	0.0165767501694915	0.0106986732118644	0.0365546633813559	0.0333276037457627	0.0314233382627119	0.0185651333813559	0.0187092569322034	0.00840717957440678	0.0220272324745763	0.0207666193398305	0.0140376076330508	0.0162665269261017	0.0151404185076271	0.00517107833898305	0.00959781007627119	0.0312586451101695	0.0412143298118644	0.0449378346440678	0.0164633094525424	0.0166229449686441	0.0601739450762712	0.0285289366186441	0.00623530023644068	0.0449288875533898	0.0119858458	0.027070149920339	0.0109592007508475	0.0278250138389831	0.0362765370762712	0.0213599643254237	0.0114101949186441	0.0264835125423729	0.0101642802669492
Cluster1_sample67	0.0679097169323077	0.0516814053538462	0.0386771229561538	0.0378283230692308	0.0271279446538462	0.0261479103515385	0.0149344965230769	0.0195956844207692	0.0252682372330769	0.0627811315384615	0.0329324189115385	0.0642589392615385	0.0240671831653846	0.0247525395384615	0.178509276461538	0.01071685364	0.0203265852538462	0.0102485855	0.03949158973	0.0302041034338462	0.0256281822846154	0.01997014213	0.0189340350230769	0.0120606566061538	0.0232941251576923	0.0228350892076923	0.0136071795538462	0.0154262622684615	0.0160432274846154	0.00724804560538462	0.0107298772838462	0.0331330926	0.0405573887407692	0.0443675374538462	0.0170185644392308	0.0149979229492308	0.0575230897461538	0.0278701402900769	0.00418972435692308	0.0460296123030769	0.0125381712730769	0.0298439202169231	0.0134248939438462	0.0248643285515385	0.0338114165076923	0.0204600329323077	0.0133953159007692	0.0249523254769231	0.00780373710769231
Cluster1_sample68	0.067037663238	0.04936674512	0.038244368581	0.039727128614	0.02879547598	0.02729038393	0.01688676399	0.01871949163	0.02825001834	0.05581416521	0.02849906165	0.0620993274	0.0219474197	0.02487007969	0.1779159381	0.013509266622	0.01370825755	0.011456908443	0.034897833131	0.03048380442	0.0184995439	0.02103964473	0.01732136751	0.012332360857	0.022987868217	0.020900475331	0.013037970275	0.017999939647	0.014593914966	0.004883301654	0.00929846619	0.02947002428	0.040559359834	0.04664658048	0.015436805932	0.012420046852	0.0543883905	0.02744604688	0.005209682918	0.044187369887	0.013093589351	0.023985796498	0.0100614375996	0.026744505715	0.035149796614	0.017545540989	0.011788271393	0.025353744397	0.0105637175
Cluster1_sample69	0.0691289485175926	0.0500637952592593	0.0366877379027778	0.0419727741796296	0.030163849962037	0.0278176596675926	0.00727613645555556	0.0180829063407407	0.0267016780092593	0.0612505597222222	0.0282967345361111	0.0667226637962963	0.0241659177592593	0.0235635311018519	0.184880953518519	0.0142306085092593	0.0198649625555556	0.012108749712963	0.0395087220462963	0.033459317962963	0.0191024918055556	0.0161720556759259	0.0197493940833333	0.0117576381842593	0.021185200287037	0.0221331130574074	0.0156403814814815	0.0180348976537037	0.0134567699032407	0.00583225445435185	0.0104262267200926	0.0345030433796296	0.0411295089703704	0.0467431930648148	0.0159159700852778	0.014531848712037	0.054115229537037	0.0265121193703704	0.00860577590833333	0.0482768933824074	0.0131121525509259	0.0254477600305556	0.00769010862962963	0.0279454112537037	0.0374529136064815	0.0186187080527778	0.0108945460981481	0.0214032115055556	0.00687026289814815
Cluster1_sample70	0.0663803227155963	0.052105431853211	0.0348416014431193	0.0326114036880734	0.0277901188853211	0.0246149773256881	0.0126258192568807	0.0162148743862385	0.0241425633917431	0.0630665965045872	0.0322910658899083	0.0679153294678899	0.0264125240733945	0.0225565852422018	0.178988684862385	0.0139673537706422	0.0184941489724771	0.0124948472752294	0.0369692893853211	0.0307804177247706	0.0271135172477064	0.0268461398559633	0.0185718395779817	0.011597804440367	0.0217634594642202	0.0193032628642202	0.0139969212302752	0.0185535153642202	0.0163843117220183	0.00490635896146789	0.00914672383119266	0.0316623405963303	0.0404375379366973	0.0463069629449541	0.015621374166055	0.0125934637880734	0.0593703221100917	0.0287397292110092	0.00984995167247706	0.0456925994862385	0.014494595266055	0.026255316787156	0.00982236451376147	0.0282780523100917	0.0409927318715596	0.0190130274633028	0.0179013253174312	0.0259712661376147	0.0093617474587156
Cluster1_sample71	0.0648677812128	0.051607326712	0.033542573112	0.0291822032656	0.0298050564248	0.0223783526944	0.009896782016	0.01576349248	0.024296134792	0.061503672344	0.0319120573112	0.063738027512	0.024336128672	0.024636726784	0.17526355296	0.0143458498128	0.019911961336	0.01460928088	0.0357197571372	0.03132594297648	0.02485367412	0.0189164896136	0.0174486605456	0.0094486785608	0.020395787104	0.0219937457336	0.0133698306256	0.01757827139248	0.0150540407632	0.0046480284288	0.009870351244	0.0302286405304	0.0416594341664	0.045526644728	0.01489707014	0.0138048945832	0.05798086552	0.027314634432	0.007596317764	0.0468757302352	0.0143081247736	0.025188825608	0.0087719322224	0.026870989336	0.03732329832	0.01862657299888	0.0102202523016	0.0222695562032	0.0115061156788
Cluster1_sample72	0.0693789619555556	0.0499899054148148	0.03459354502	0.0375724387185185	0.034766118782963	0.0255366960444444	0.0111791358740741	0.0178386360377778	0.0261362647985185	0.0626166864518519	0.0335315204740741	0.0637155779481482	0.0262436770348148	0.0232962747037037	0.177005201851852	0.00998865908444444	0.0250545315555556	0.0116442759111111	0.0364372077081482	0.0341458361118519	0.0300861264451852	0.0158280861066667	0.0114361084207407	0.0130761210325926	0.0206227319111111	0.0202627656637037	0.0157497535748148	0.0171377552681481	0.0163855157051852	0.00595804489407407	0.00987823499259259	0.0316559403548148	0.0406187577237037	0.0446899415925926	0.0138973141162963	0.0149956803859259	0.0537528638148148	0.0303837050985185	0.00678233637703704	0.0445494033540741	0.0112449374074074	0.024742295562963	0.00865117716740741	0.0261573056496296	0.0341267117948148	0.0185600204074074	0.0106653533859259	0.021672166437037	0.00822482889407407
Cluster1_sample73	0.0615028095698276	0.0501001638965517	0.0324650104224138	0.0305156287155172	0.0278562393301724	0.0251866381793103	0.0103577821758621	0.019450634862069	0.0227867239267241	0.0600543115603448	0.0355397563448276	0.0630171784310345	0.0249912788793103	0.0241044143103448	0.172340820086207	0.0107001444741379	0.0181593234051724	0.0109593343706897	0.0376451608978448	0.0311583994913793	0.0282521252327586	0.0200607281646552	0.01663129975	0.00944019284137931	0.0200510046034483	0.0200416800948276	0.0129804315517241	0.0180349551344828	0.0135900057991379	0.00545770718965517	0.00972161507758621	0.0328981011461207	0.0392185777741379	0.043267988887931	0.0134671737163793	0.0137104263508621	0.0562353045689655	0.0298125758448276	0.00948481606637931	0.0457753127741379	0.0105830270327586	0.0273824663189655	0.0112306897146552	0.0249680278965517	0.0351324385948276	0.020680152312069	0.00884847808017241	0.0274962539646552	0.00927747581034483
Cluster1_sample74	0.0626179658770492	0.0471533870352459	0.0362422986172131	0.0304679401622951	0.0281376186286885	0.0223212995163934	0.0111560265180328	0.0165228564836066	0.0253500334344262	0.0566502684590164	0.0277973316229508	0.0612704150819672	0.0249878797868852	0.0229139448278689	0.177327577540984	0.0118515609819672	0.0175225446721311	0.0121406873360656	0.0330799405163934	0.0300588952401639	0.026076970352459	0.0178162851016393	0.0175237026836066	0.00877215210327869	0.0201327253196721	0.0217252085	0.0129251854352459	0.0165858703655738	0.0141126218459016	0.00499355101885246	0.00961447876065574	0.0302939431377049	0.0413639266811475	0.0449499174590164	0.016020351185	0.0139183210991803	0.0551128998114754	0.0270602871639344	0.0140557142311475	0.0476330293065574	0.0123706702983607	0.0257264437131148	0.0102279439327869	0.0259577103090164	0.0332952495737705	0.0182961726565574	0.00685109522459016	0.0249713808139344	0.0110738349754098
Cluster1_sample75	0.0620507104905983	0.0494180206564103	0.0296074382564103	0.0325835445384615	0.0252078577333333	0.0219519193931624	0.00900692256410256	0.018665704665812	0.0261400153358974	0.0588795698974359	0.0291370262589744	0.06732598	0.0277186699598291	0.0240799573760684	0.181168863760684	0.0107650297094017	0.0179638967264957	0.0113697790598291	0.036897085991453	0.032788132342735	0.0283382367948718	0.0172472533504274	0.0150066961880342	0.00960328134102564	0.0188969677606838	0.0208541800196581	0.0153074649094017	0.0160888344299145	0.0160822150811966	0.00655647818034188	0.0117132177222222	0.0293986901282051	0.0408515913547009	0.0446324609145299	0.0126548026025641	0.013173732917094	0.054879488042735	0.0298233312059829	0.00577862869059829	0.0457254981854701	0.00972665427948718	0.0237566713769231	0.00897375914529915	0.0250201934957265	0.0323926653846154	0.0206114683623932	0.00444834931709402	0.0249432302735043	0.0105472482230769
Cluster1_sample76	0.0661869769083969	0.0474573516259542	0.0371895726030534	0.0406549927557252	0.0284846552699237	0.0225437239534351	0.0108264159618321	0.0194770264870229	0.0270986462480916	0.057764703519084	0.0300008086610687	0.0618984430687023	0.0229818573499237	0.0229360674412214	0.171305877862595	0.0138459504427481	0.018472749610687	0.0124946480687023	0.0393279007862595	0.0317908080664885	0.0215815713641221	0.0180845073633588	0.0207925014885496	0.00906177379007634	0.0213472806793893	0.020125339389313	0.0138150286770992	0.0173798930351145	0.0138239170781679	0.00580016094755725	0.0107017257212977	0.0329639960778626	0.0425688763648855	0.0473130039694656	0.015863479640458	0.0123773528419847	0.0580032067633588	0.0276859770712214	0.00904422692137405	0.0444079189793893	0.0121271199572519	0.0239052460305344	0.00986736132061069	0.0293819733312977	0.0363047775793893	0.0199061685877863	0.0122025490396947	0.0231890907480916	0.00834922029923664
Cluster1_sample77	0.065397466287619	0.054548983752381	0.0377628677733333	0.0406914165047619	0.0289730151904762	0.0241670156666667	0.0184440677142857	0.017880469847619	0.0270754407095238	0.0617325710333333	0.0339075098857143	0.0678342276190476	0.0269696798190476	0.024406400512381	0.18471253352381	0.0110874485009524	0.0232457286990476	0.0112094930380952	0.035715213932381	0.0328762245580952	0.0300712683714286	0.0182687698838095	0.0154795826142857	0.0130545066857143	0.0195412675333333	0.0189851683961905	0.014156187752381	0.0186086186752381	0.0170340992380952	0.00745077208571429	0.00969673278095238	0.0290051166190476	0.0398438726580952	0.0418773113904762	0.0152250564659048	0.013544316947619	0.0572025344857143	0.0310321248942857	0.00687253421714286	0.0472686416085714	0.0124485364866667	0.0274549849447619	0.0121051730466667	0.0227297223714286	0.0303029452952381	0.021293725847619	0.0113811634447619	0.026625168247619	0.00690712084761905
Cluster1_sample78	0.064138331519685	0.0482771163149606	0.037256511111811	0.0317310431236221	0.0298805881448819	0.0240623246299213	0.0107962938582677	0.0177344193149606	0.0246557620212598	0.0621379462992126	0.0308117186456693	0.066599877007874	0.0296755296748031	0.0233677487795276	0.178956688582677	0.0106378520519685	0.0128389009448819	0.0122957441102362	0.0386508448661417	0.035383843603937	0.0289030646535433	0.0162595963551181	0.0184732033385827	0.0101671122047244	0.019449060007874	0.0180619450354331	0.0123921297834646	0.0176973219141732	0.0159775340275591	0.00467083844409449	0.0103296439212598	0.0335419297204724	0.0406187174244095	0.0443415016535433	0.0141533773614173	0.0139652269259843	0.0582280326062992	0.0303977293173228	0.00283765245354331	0.0452571858858268	0.0117384108850394	0.0271749174094488	0.0087919347480315	0.0238050532015748	0.0317373520472441	0.0207201286086614	0.00573033979448819	0.0275873157023622	0.00918626192125984
Cluster1_sample79	0.0647535295360656	0.0487844404303279	0.0365922005188525	0.030061002207377	0.0272037606057377	0.0268157091229508	0.0197651966721311	0.0188206993778689	0.0242994195163934	0.0584408656393443	0.0281612170991803	0.0606928232295082	0.0263456438959016	0.02339657685	0.177369709262295	0.0126520788934426	0.0195250679262295	0.0155753234262295	0.0365558168934426	0.0346872137393443	0.0261796154836066	0.0184177114344262	0.0156158049185246	0.0123886423852459	0.0211086607918033	0.0208960290196721	0.014304934145082	0.0174895767598361	0.0123170790983607	0.00456924121311475	0.00971369645163934	0.0326863550819672	0.0421534914786885	0.0473564468852459	0.016374453904918	0.0140048120901639	0.0563662647540984	0.0297370141065574	0.00538809365491803	0.0477726491868852	0.0136517417606557	0.0273964136967213	0.0117185122213115	0.0236882992754098	0.0280850171745902	0.0209534512303279	0.010528860395082	0.0288480230672131	0.00601074225409836
Cluster1_sample80	0.0613067524691667	0.047715015225	0.0359730173025	0.0337113070583333	0.0259294617666667	0.0225158331875	0.01133500302975	0.0175923654166667	0.0265525534458333	0.0577691833833333	0.0309409930916667	0.0656740964083333	0.02568385505	0.0221797233833333	0.180401402916667	0.0126235564466667	0.020416539625	0.00920630336666667	0.0359331884708333	0.0316899676166667	0.0248254398	0.0209843921666667	0.01522981942	0.00913267150666667	0.0205999199966667	0.020051360025	0.0131209010333333	0.0163935797416667	0.013790827335	0.00514231075416667	0.0100364151833333	0.0315926112758333	0.04003895375	0.0454570203333333	0.0151887329738333	0.0143896742158333	0.056153708	0.0295244110166667	0.0077366746225	0.0459158202466667	0.0135078846883333	0.02596353265	0.010037163925	0.0265066386631667	0.03374875762	0.020805725332	0.0100806909883333	0.0268178346775	0.00750028488166667
Cluster1_sample81	0.0632373649396226	0.0511128677641509	0.030574826954717	0.0332024671320755	0.0270080336254717	0.0241661303584906	0.0115346947264151	0.0160001630858491	0.0252543758320755	0.0580601036981132	0.0297103875245283	0.0644325623773585	0.0242843381320755	0.0243680508493396	0.17802425	0.00952556517924528	0.0152578734915094	0.0176116181226415	0.0352904395943396	0.0322651355679245	0.0235569826103774	0.0200525725867925	0.0151158410566038	0.0106638099575472	0.0190101701264151	0.0197473821584906	0.0142499401462264	0.0170515895698113	0.0163196150754717	0.00519836145283019	0.0108534913962264	0.032463009649434	0.0416101717981132	0.0463344937924528	0.0148876892745283	0.0131500599066038	0.0579503483018868	0.0281429824622642	0.010210744359434	0.0461829085207547	0.0108029703207547	0.0249387975283019	0.00971317066132076	0.022726778	0.0306289094716981	0.0194454206886792	0.0114121030037736	0.0244884932896226	0.0106684029716981
Cluster1_sample82	0.0619929097465116	0.0552497365736434	0.035081737544186	0.0354799289945736	0.0264453116503876	0.0239346694728682	0.00944693930232558	0.0155446092790698	0.0273545306511628	0.0605716064341085	0.0323183489945736	0.0648162723100775	0.0234355532162791	0.0233336036565891	0.180556933410853	0.0108570858682171	0.0193527815426357	0.0138556817007752	0.0336207088844961	0.0325042565527132	0.0244389615813953	0.0184717095263566	0.0156540560697674	0.0100363159054264	0.0202093984131783	0.0204848530682171	0.0147618622852713	0.0138391907620155	0.0143986986274419	0.00578522043023256	0.0118726726434109	0.0302749142868217	0.040475597275969	0.0447617854806202	0.014534802627907	0.0155470760209302	0.0592368821317829	0.027284098124031	0.00937342245503876	0.0450657992883721	0.0111798520077519	0.0260380390108527	0.00975054301317829	0.0280038761922481	0.0332995010077519	0.019628734396124	0.00663394624728682	0.0236527881782946	0.00979705197674419
Cluster1_sample83	0.0669905587602041	0.0501346984387755	0.0341764652857143	0.0377520751530612	0.0307647030510204	0.0228093301510204	0.0113076649897959	0.0195718127428571	0.0273897296122449	0.0593150990816327	0.0324768225826531	0.0633754968367347	0.0218922936244898	0.0224544211938776	0.178693726734694	0.00933496710714286	0.012010086272449	0.0110979993673469	0.0344872460683673	0.0307410396413265	0.0214273313163265	0.0170614045306122	0.0131687889285714	0.0116869951081633	0.0214978138571429	0.0192887393571429	0.0150026771183673	0.0182245661969388	0.014447774755102	0.00726223188979592	0.012212970599898	0.0273875948367347	0.0403183259367347	0.0448790681632653	0.0126554378744898	0.0131784646704082	0.0569462610714286	0.027804522877551	0.00415747615	0.0472606505234694	0.0121738857387755	0.0247593989693878	0.00983270602653061	0.0246891119561224	0.0323377776969388	0.0172857980418367	0.00550039313265306	0.0234601442214286	0.0114772385714286
Cluster1_sample84	0.0670277675151261	0.0547006697563025	0.0381305330756303	0.0328208491260504	0.0279393928663866	0.0224869802252101	0.0112924950168067	0.0187141203361345	0.0240870783294118	0.0667115670588235	0.0336469764907563	0.0679908674789916	0.0264042237731092	0.0225566779747899	0.182284396722689	0.0127160939411765	0.0189783562470588	0.0100715650840336	0.0369578312016807	0.0316523027142857	0.0293830636142857	0.0165302586647059	0.0161995743327731	0.00788794746470588	0.0197847009403361	0.0199755130411765	0.0142963017010924	0.0174082896764706	0.0135007816151261	0.0061413259907563	0.00999792435546218	0.0321763161092437	0.0413901832554622	0.0440123457983193	0.015577856524958	0.0138834574470588	0.0584795703235294	0.0293571053252101	0.00807960415714286	0.0460149639302521	0.0133529036983193	0.0248957136194958	0.0108967212827731	0.0256877365966387	0.0325078368142857	0.0189998956095798	0.00950069765546219	0.0250601511487395	0.0122424372184874
Cluster1_sample85	0.0627522219461538	0.050946894151282	0.0386826931991453	0.0356989227094017	0.0274559925726496	0.0253257327581197	0.0104210452452991	0.0208283755982906	0.0270551866923077	0.0589883781196581	0.034517330008547	0.0625588371282051	0.0228127665632479	0.0230102971034188	0.172752397008547	0.0174215034991453	0.012237997982906	0.0113423476030769	0.033399487048718	0.0317091741611111	0.0216834287264957	0.0163614426589744	0.0124786327179487	0.00936855434188034	0.0213995399940171	0.021300975708547	0.0146846573760684	0.0196783132205128	0.0159912787264957	0.00641403347350427	0.0118550663794872	0.0284825469644444	0.0413313958726496	0.0444172656923077	0.0144997336153846	0.0152809406581197	0.0601251992478632	0.0270110050324786	0.0160726306316239	0.0481435289222222	0.0123944807316239	0.0250557903752137	0.0125197082902564	0.0245536303247863	0.0325079563675214	0.0179138895119658	0.00367174591367521	0.0255524290786325	0.0107247872564103
Cluster1_sample86	0.0644683300732143	0.0515562189107143	0.0363529336098214	0.0336344153303571	0.0305647830803571	0.0236045729714286	0.00988404269642857	0.0182607547530357	0.0252968519642857	0.0566494133928571	0.0275140521785714	0.0659086478392857	0.0244248166665179	0.0234031761455357	0.178483353125	0.00921096198482143	0.0213354635535714	0.00969618608928571	0.0408824350625	0.0326286231535714	0.0189298453839286	0.0197419960178571	0.0142826617366071	0.01061104365875	0.0184675376696429	0.0202763958071429	0.0136816413	0.0182854910151786	0.0156870268392857	0.00467734628571429	0.0102985640535714	0.0342566083321429	0.0400381364669643	0.0434734699196429	0.0137709369089286	0.0113427296783036	0.0560605940625	0.0278328166517857	0.00604877989285714	0.0464918842428571	0.0114755251785714	0.0286318633125	0.00789300747946429	0.0279155216785714	0.0351670775267857	0.0197135603669643	0.0130458209544643	0.0262715616785714	0.00789447997053571
Cluster1_sample87	0.0697160037905983	0.0464064426196581	0.0366006034871795	0.0363826047606838	0.0272603885	0.0243780478683761	0.0105585653965812	0.0196867031794872	0.025884920008547	0.0605051725641026	0.0319028381042735	0.0671005547863248	0.0253614898461538	0.0236802847700855	0.177649565897436	0.011027431542735	0.0221310179299145	0.0087511727008547	0.0354521017521367	0.0354332701282051	0.0229632739487179	0.0209517489145299	0.0208926879059829	0.0102409573247863	0.0207720451880342	0.0190785873863248	0.011645557117094	0.0157599007589744	0.0155070954700855	0.00477961561367521	0.0105807090282051	0.029991427574359	0.0408499842837607	0.0448383492153846	0.0159713256239316	0.014183142957265	0.0575844768119658	0.0296526298632479	0.00796419173589744	0.0465793902273504	0.0136075290512821	0.0251394530854701	0.00931894453760684	0.0264485301675214	0.0321249070136752	0.0194268616240171	0.0112090243350427	0.0266836018632479	0.0125398957551282
Cluster1_sample88	0.0683116844751773	0.0522796689503546	0.0393539848659574	0.0340325204468085	0.0288907096475177	0.0233461766106383	0.013553548593617	0.0174543036808511	0.025251631170922	0.0619593771489362	0.0330728127659575	0.0680043639007092	0.0271216119978723	0.0239892208106383	0.182734321134752	0.0104702796950355	0.0145143536524823	0.0139881171297872	0.0347056626035461	0.0349459586950355	0.0272174427234043	0.0173560719865248	0.0185403405978723	0.0103984825934752	0.0186905574234043	0.0196619600262411	0.0165339785680851	0.0165738131829787	0.0160668993900709	0.0069363906106383	0.0102391574822695	0.0285169406808511	0.040854896948227	0.0467094439007092	0.0163943818141844	0.0141360454269504	0.0581926309787234	0.0288869525035461	0.00535360643120567	0.0487946483900709	0.0148841348312057	0.0257221738595745	0.0115299926943262	0.029629218435461	0.036662725248227	0.0204433693212766	0.0137189187340426	0.0247255136950355	0.00977594280141844
Cluster1_sample89	0.0664755384165414	0.0562805735263158	0.0409220845195489	0.0392528207495489	0.0263304117443609	0.021854241618797	0.0156567418285714	0.0196251935947368	0.0258493174345865	0.0611846484962406	0.0299722698669173	0.0655453883458647	0.0277745181864662	0.0229351008090226	0.180983589699248	0.0107362483842105	0.022142103733609	0.012564295037594	0.0381245508398496	0.034006252075188	0.027652807724812	0.018899653487218	0.0191131672255639	0.0134542929601504	0.0228078864195489	0.0222836037458647	0.0139510406220301	0.0177059734458647	0.0157470435210526	0.00482764206240602	0.00837482534210526	0.0336217737142857	0.0418898485857143	0.0458413534586466	0.0157667835030075	0.0131530711266917	0.0588735183458647	0.0302181166353383	0.00501295858120301	0.0498310630548872	0.0112524197917293	0.0281889323616541	0.0102873746781955	0.0266219120052632	0.0349812757323308	0.022656639806015	0.0103220034390977	0.0255383899909774	0.00928302962406015
Cluster1_sample90	0.0639062379515151	0.049600507959596	0.0343447188787879	0.035977847979798	0.0278265267070707	0.0239599703333333	0.011777612	0.0179159861737374	0.0263493361919192	0.055590197989899	0.0283497175858586	0.061764549779798	0.0265542236757576	0.0258833246474747	0.17947582010101	0.0131488129343434	0.0207562874040404	0.014139607289899	0.0359767839383838	0.0336295910707071	0.023421832969697	0.017272760179798	0.0168637945359596	0.00983920897272727	0.0190685683323232	0.0200346583636364	0.0167299505858586	0.0156446936252525	0.0167643305828283	0.00713640488383838	0.0112960137616162	0.0297447939494949	0.0394003439020202	0.0461760042424242	0.0121483637545455	0.0142595665121212	0.0564961021212121	0.0270928496464646	0.00374353835050505	0.044250338859596	0.0093291503089899	0.0290692488666667	0.0125499498585859	0.0264565985306061	0.0328528427771717	0.0205270471616162	0.0122569024717172	0.0295420664717172	0.0127389367050505
Cluster1_sample91	0.0659771168213115	0.0495878904240984	0.0380752679860656	0.0372112069032787	0.0298420452377049	0.0271143981393443	0.0131529503229508	0.0202812797786885	0.0260617476918033	0.0607354890163934	0.033501442254918	0.0642717351909836	0.0277298232377049	0.0229975490327869	0.181652124918033	0.010609503352459	0.0153750736311475	0.0133292678237705	0.0394788543360656	0.0343484345885246	0.027364083795082	0.0191037037868852	0.0201447851229508	0.0116530566983607	0.0189543035977869	0.019127361307377	0.013279141182541	0.0187976154114754	0.0160605305868852	0.00509260590303279	0.0102129069145082	0.0347510070032787	0.0418911992647541	0.0451149350819672	0.0132222512491803	0.0142346178504098	0.0584028821147541	0.0290306656720492	0.00410814194508197	0.0445513599508197	0.0126482972303279	0.0275024042704918	0.0105262619663934	0.0255474240836066	0.0330953491393443	0.0205018520172131	0.00693772951065574	0.0268626140286885	0.00778394468852459
Cluster1_sample92	0.0645170408961538	0.0529922765096154	0.0339689740865385	0.0342735939567308	0.0245624887596154	0.0211973963076923	0.0137349093471154	0.0190019889336538	0.0248276972182692	0.0625580675	0.0324358835692308	0.0628194616346154	0.0210384417817308	0.02321480475	0.182017600288462	0.0146930978190385	0.0110873206961538	0.0103970197153846	0.0390249443365385	0.0320480004105769	0.0246127859615385	0.0220410519903846	0.0138319091115385	0.00980738415384615	0.0223121534711538	0.0214742258173077	0.0167042830028846	0.0167352780769231	0.0146094579519231	0.00477040473557692	0.00929476184009615	0.0338026207019231	0.0412405355567308	0.0467453311057692	0.0141457488836538	0.0154951357057692	0.0566622268269231	0.0259487983865385	0.00511585669711538	0.0464581220269231	0.0113762822019231	0.0254691515576923	0.0110682627394231	0.0288469459711538	0.036517878125	0.0202215140394231	0.00449461040096154	0.0247678018173077	0.00878294920192308
Cluster1_sample93	0.0636482801637037	0.0532872800555556	0.0353658684081481	0.0334703945251852	0.0293466213548148	0.0232884208792593	0.0111274145555556	0.0183544591133333	0.0257961889133333	0.0617355286666667	0.0364441391185185	0.0627762277555556	0.0248851396740741	0.0229136234017778	0.179987803407407	0.0143784878599259	0.0211619329481481	0.00968466105185185	0.0331051066296296	0.0309455625925926	0.0316254001407407	0.0186006869133333	0.0186046214851852	0.0106394071696296	0.0208873881614815	0.0211455257733333	0.011478285497037	0.0151560367022222	0.013397812122963	0.00495118699777778	0.010455973897037	0.027638243037037	0.0408581566807407	0.0450542352592593	0.0175101179718519	0.0150019221281481	0.0602803864074074	0.0282344395555556	0.00780139157111111	0.0453243048044444	0.0147541230222222	0.0289114210814815	0.0109783950666667	0.0266798941077778	0.0359227215259259	0.0193259625955556	0.0162025987814815	0.0247081751037037	0.011915119237037
Cluster1_sample94	0.0640537307539216	0.0479890482980392	0.0350475530686275	0.0373855321480392	0.0308500577843137	0.0258907673058824	0.0151932512843137	0.0181343419509804	0.025111262627451	0.0577440923137255	0.0306970022029412	0.0624237921764706	0.0275291519960784	0.0227775305127451	0.178959168137255	0.0164904964313725	0.0186011106372549	0.0173299246960784	0.036418740895098	0.0328381664634314	0.0344484029254902	0.018826599095098	0.0121875878235294	0.0109796293743137	0.0216129351392157	0.0201077523921569	0.0116320467316667	0.0158181185	0.0150978766993137	0.00516526373921569	0.00921764896568627	0.0318736425294118	0.0383391250607843	0.0434482984313726	0.0149192867982353	0.0120681850392157	0.0578855453333333	0.0287339695098039	0.00878776331470588	0.0444440321098039	0.014434317027451	0.0264976684509804	0.0102500129490196	0.0256509911431373	0.0329622780431373	0.0189765110460784	0.00762620084019608	0.0233785480931373	0.0130200905392157
Cluster1_sample95	0.0649226344896226	0.044353011754717	0.0331412192669811	0.0409067625283019	0.0262558408490566	0.0219312261509434	0.0133561877924528	0.0185438533773585	0.0253982855188679	0.0587634741415094	0.0288757573367925	0.0633870194339623	0.0283018874849057	0.0242457582830189	0.176538621886792	0.0086007935	0.0162473795188679	0.0137419363113208	0.0381148945566038	0.036191045754717	0.0316634872650943	0.0184530766103774	0.0163774660849057	0.0113263684537736	0.0194513683804717	0.0209533059498113	0.0130642630066038	0.0160272224150943	0.0162684666830189	0.00847971016037736	0.0134878621415094	0.0326462783113208	0.0413452502613208	0.0469761182075472	0.0135020088698113	0.013159092609434	0.0576107634254717	0.0320111724339623	0.0119170917773585	0.0440259111113208	0.0115287094764151	0.0283247130849057	0.012726507795283	0.0241950029075472	0.032505466659434	0.0218643656415094	0.0100000643292453	0.0273246314084906	0.00739052802830189
Cluster1_sample96	0.0633335436240741	0.0466943942777778	0.0374007133453704	0.040778767812963	0.0282222287962963	0.0245162519351852	0.0103737998611111	0.0189755022092593	0.0238901573101852	0.0599678985185185	0.0316184510055556	0.064854489537037	0.0241833248953704	0.0229528904351852	0.180707332037037	0.013280433762963	0.0128101873796296	0.0106374788611111	0.0318216564546296	0.0299291856969444	0.0272872680166667	0.022569799037037	0.0179640185481481	0.00940256099074074	0.0222882628564815	0.0205617366712963	0.013636232812037	0.0201658656628704	0.0136256167138889	0.00514618539814815	0.00970334862962963	0.0280717660092593	0.0416545606787037	0.0448537642037037	0.0171030400833333	0.0122336130648148	0.0539054591305556	0.027014957712963	0.00507317750833333	0.0452148129425926	0.0140901358888889	0.0235892454382407	0.0103152739472222	0.0240188743472222	0.0294471684287037	0.0189665562361111	0.0100705888314815	0.0210037923611111	0.00639258989814815
Cluster1_sample97	0.06521355119375	0.0569374840625	0.0347435002273438	0.0340680609875	0.0275568216953125	0.0208274153125	0.0112876862625	0.0165008993578125	0.024663182021875	0.0624148124140625	0.0356557440859375	0.06752141553125	0.0253025590859375	0.0235268054492188	0.1797733040625	0.00997368550609375	0.0179931791171875	0.011977303203125	0.03832003953125	0.0330252536015625	0.0230764031484375	0.0217276614820313	0.017615741	0.0116235407570313	0.0215767063538281	0.0209884751484375	0.0125045842916406	0.0134444369085937	0.01422360575	0.00487699994140625	0.0097894897578125	0.0318668683984375	0.0406679074304687	0.04720635328125	0.0149354795407812	0.0143847072117188	0.060099585359375	0.0306809784429687	0.012318072365625	0.0440803222226563	0.0113068327421875	0.0306279071015625	0.0124502960851562	0.0241277469453125	0.030842975109375	0.0197300012601563	0.00918827778828125	0.0273416899390625	0.01030972425
Cluster1_sample98	0.0609983099149123	0.0463715142105263	0.0363504214824561	0.0329122486140351	0.0277969865789474	0.0248554625596491	0.0115960435263158	0.0201431732017544	0.0264609655222807	0.0553617515701754	0.0297457037526316	0.06026814	0.0244371183508772	0.0236536782192982	0.174286093859649	0.00949679808070176	0.0207667586842105	0.0100180738245614	0.0352144545350877	0.0318798374824561	0.0272671478070175	0.0174574726377193	0.012538611777193	0.0104532414692982	0.0193176580657895	0.0221049750263158	0.0147490750666667	0.0168872807565789	0.0142892357675439	0.00663408628947368	0.00983306899122807	0.0284758554385965	0.0406180741140351	0.0421635978245614	0.0135613783508772	0.0134113869583333	0.0545871195350877	0.0293106961666667	0.00594864249035088	0.0477071013219298	0.0104733892710526	0.0250362337982456	0.0108923485614035	0.0270110376745614	0.0360681892815789	0.0203438878868421	0.0101775919517544	0.0258092485894737	0.00911057964912281
Cluster1_sample99	0.0634193744344538	0.0483429538403361	0.0356021440420168	0.0357274182516807	0.0256766273613445	0.0246622657394958	0.0140566240420168	0.0182069387369748	0.0238966525546218	0.0571978354621849	0.0321138839319328	0.0625894917478992	0.0239908685714286	0.023490303907563	0.17883174487395	0.00933375763697479	0.0203942231560504	0.0125135187882353	0.0339231392596639	0.032193387302521	0.026315353512605	0.0187656175142857	0.017483301315126	0.0107833041644538	0.0224106817294118	0.0222412614957983	0.012877563612605	0.0172129070436975	0.0137223044487395	0.00568267433890756	0.0110688559613445	0.031343778512605	0.0395390111983193	0.0450626740420168	0.0131906256033613	0.0126715054789916	0.0579511757394958	0.0278375167563025	0.00783033977394958	0.047915541210084	0.0106944800226891	0.0288734671176471	0.0113867970252101	0.0246135378319328	0.032624066092437	0.018453135102521	0.0122841499361345	0.0254660104201681	0.00977109706722689
Cluster1_sample100	0.069386848990566	0.056406180754717	0.038232221345283	0.0347013977490566	0.0330692075424528	0.0248384710943396	0.0118998526415094	0.0179740071415094	0.0282188192735849	0.0686379238207547	0.0372709190943396	0.0670539563773585	0.0272971478584906	0.0226697731726415	0.181668495377358	0.013382390745283	0.0150001149056604	0.0156350823943396	0.0339187779330189	0.0350287280584906	0.0325634959528302	0.0237933508056604	0.0187179482830189	0.011145277859434	0.0243278255254717	0.0225108327254717	0.0135502893867925	0.0164278893330189	0.0155109857801887	0.0050601920754717	0.0114689918377358	0.0320593125962264	0.0418484856792453	0.0453502767924528	0.0148026339990566	0.0154370970830189	0.0585991626415094	0.0290013503679245	0.0103377956745283	0.0481051728169811	0.0112916476349057	0.0260364078301887	0.00984027154207547	0.0239042092811321	0.0303896135849057	0.0205499460018868	0.00647800886415094	0.0241319475566038	0.0119930896886792
Cluster1_sample101	0.0684856295666667	0.0500906164666667	0.0381941486295238	0.0412016118733333	0.0280677501085714	0.0246308372657143	0.0154631800285714	0.0220727138129524	0.0267266852190476	0.0592059647427619	0.0358045710857143	0.0663583891428571	0.0226788363228571	0.0238689898857143	0.185034945238095	0.00867196202085714	0.0233078910895238	0.0147351968761905	0.0367834619019048	0.0362624884666667	0.0226862690380952	0.0176596392942857	0.0152142180857143	0.0088102593047619	0.019431187387619	0.0209178734238095	0.012715617247619	0.0172956263552381	0.0154660152952381	0.00397292077714286	0.00890208481333333	0.0279010017819048	0.0409652076342857	0.046418372952381	0.0134507212380952	0.01443527086	0.0586867374666667	0.0316570380666667	0.00532040978666667	0.049461923687619	0.00967497568285714	0.0270967541809524	0.0101888276857143	0.0251483518990476	0.0342011859047619	0.0201732777714286	0.00967642426952381	0.0266616430571429	0.00849366374285714
Cluster1_sample102	0.0648872167527273	0.0512710208836364	0.0374702345	0.0305710081809091	0.0276711522336364	0.0206467867860909	0.0112263345181818	0.0183108400518182	0.0254857344272727	0.0614481067181818	0.0333401399354545	0.0649942591636364	0.02628960376	0.0224770391663636	0.182683945727273	0.0120090102454545	0.0200543688245455	0.00771431037636364	0.0349465763272727	0.0347108581090909	0.0297289834454545	0.0191246547757273	0.0166210829181818	0.0121087285454545	0.0206841510452727	0.0206950968545455	0.01505428797	0.0151537479109091	0.0155432272654545	0.00529955940909091	0.0101093151636364	0.0297066637363636	0.0399039986654545	0.0445090226090909	0.0123471760423636	0.01367553516	0.0571480197454545	0.0289819986563636	0.00372098068818182	0.0481652433763636	0.00971733131818182	0.0270843274454545	0.0101674155209091	0.0266773227454545	0.033538749877	0.0217490300909091	0.0106453212654545	0.0260041065413636	0.00905301749090909
Cluster1_sample103	0.0660487567305785	0.0514855793305785	0.0385658090768595	0.0331460957520661	0.0288450644876033	0.025148269107438	0.0109019903719008	0.0175017645809917	0.0245833543801653	0.0641098944958678	0.0330412537793388	0.0648063939256198	0.0246264270892562	0.0241425840520661	0.177786769669422	0.011359474338843	0.0206887547520661	0.0134542115495868	0.033459086507438	0.0326711943471074	0.0279120055867769	0.0201461375702479	0.0140302795214876	0.0123307313519008	0.020254930107438	0.0215196704710744	0.0147940158272727	0.0160332543545455	0.0151702131243802	0.00765568118677686	0.0115046885024793	0.0280598619917355	0.0413024379983471	0.0459679690909091	0.0147629217363636	0.0136873735512397	0.0605809562545455	0.0262191272710744	0.00554956000909091	0.0467519060487603	0.0128942053264463	0.0262001880818182	0.0101869521735537	0.0291481243553719	0.0385769183801653	0.0189236457239669	0.0113034069429752	0.0239715856942149	0.00999641412396694
Cluster1_sample104	0.0647018002184874	0.052278869292437	0.0390837049915966	0.0327794359	0.0283569100084034	0.0233407955621849	0.0143155621260504	0.0165252761573109	0.0263502886386555	0.0641410636134454	0.0313393445344538	0.0671429364033613	0.0293617377991597	0.0238316034033613	0.17427629907563	0.00978575167478992	0.0170273945714286	0.011600052302521	0.0355997650243697	0.0320045865672269	0.0350879886991597	0.0221777676806723	0.0166142355596639	0.00870770564369748	0.0219532637321849	0.0210378321966387	0.0135119496184874	0.0162680926470588	0.0147687137885714	0.00585667688235294	0.00875937901596639	0.0317597960941176	0.0389869813865546	0.0430158875798319	0.0125222638722689	0.0135923377193277	0.0538783021008403	0.0335143633763025	0.00770284247394958	0.0463157693831933	0.00905442728067227	0.0270618449201681	0.0117154361828571	0.0262034816890756	0.0350472036890756	0.0209751139507563	0.00793348365714286	0.0262120123109244	0.00858997501260504
Cluster1_sample105	0.0628383824368	0.048951530128	0.038675320816	0.036003832368	0.02990276548	0.023575298008	0.0133029746	0.01641251285696	0.02659277016	0.060006858856	0.031954126256	0.059642919808	0.027763062808	0.023425014832	0.17824831048	0.0094391620496	0.021180935728	0.013147006048	0.037403049864	0.03296784432	0.027896782312	0.0198284337256	0.016380626968	0.0102300035008	0.01943858157336	0.0208099814024	0.014875664232	0.0171007475504	0.0162129548568	0.0062667290344	0.0107379241024	0.033803586968	0.040777471688	0.043866472472	0.0125431171888	0.0133995174408	0.05585352396	0.027760636944	0.0099120354576	0.0483789287736	0.009888241384	0.0290095846216	0.0121346014664	0.0272518681204	0.03579727275944	0.021402119616	0.0108489601104	0.0264654054928	0.0093758800268
Cluster1_sample106	0.0667778918454545	0.0494332396909091	0.0402580213547273	0.0309820999909091	0.0281165775727273	0.0219219117690909	0.0140813874272727	0.0154917787381818	0.0231641155727273	0.0598647802636364	0.0286523507290909	0.0598401934090909	0.0235526457827273	0.0243538347109091	0.177477639181818	0.0135642077636364	0.0176677985090909	0.00834616813636364	0.0368083308909091	0.0303496914545455	0.0183411979981818	0.0154028288290909	0.0182268834045455	0.00941001148909091	0.0222668493554545	0.0216942144318182	0.0143096309545455	0.0166189740509091	0.0150673916363636	0.00705241514454545	0.0105100335436364	0.0314298424818182	0.0408815824518182	0.0449578258636364	0.0175492717854545	0.0158590385281818	0.0539718363018182	0.0263523294727273	0.00561634070181818	0.0472967005263636	0.01372643134	0.0273392888245455	0.0104753129418182	0.0265212287445455	0.0358322486827273	0.0200196734236364	0.0127669466563636	0.0248182548	0.00742553633636364
Cluster1_sample107	0.0674663935343137	0.0502362507352941	0.0365271884127451	0.0308813451862745	0.0271380720039216	0.0174684570480392	0.0125897350137255	0.0149889796480392	0.0233258700154902	0.0672254805588235	0.0374356283598039	0.0624242289705882	0.0233786272656863	0.0252021807843137	0.182766937843137	0.0130634684019608	0.0159663443823529	0.00739549732352941	0.0367425037147059	0.0291127342156863	0.0267777417784314	0.0156439766078431	0.0164800849333333	0.00930890140392157	0.0213357168235294	0.0213298409215686	0.0139307400686275	0.0176397748568627	0.0165127864490196	0.00741244506598039	0.0111417868204902	0.031864573127451	0.0411940901196078	0.0458619817647059	0.0146907415176471	0.0158913350980392	0.0579189020588235	0.0272082304529412	0.00912369721176471	0.0440032855039216	0.0133204946862745	0.0234812899921569	0.0105756382696078	0.024686220745098	0.0310255473627451	0.019178744054902	0.00718831685490196	0.0224095096637255	0.00494918857843137
Cluster1_sample108	0.0641416371818182	0.0467934267090909	0.0354007428363636	0.0314172522090909	0.0285908939018182	0.0210840003636364	0.0129077661272727	0.0157321877090909	0.0228387084363636	0.0536024734472727	0.0280121462	0.0625442754654545	0.0206854737045455	0.0228450296090909	0.176873237636364	0.0124829686818182	0.0153433231272727	0.0124324374272727	0.0373449666454545	0.0295208851363636	0.0177443835272727	0.0228146698681818	0.0186573422454545	0.0127256083736364	0.0204255190236364	0.0193583220942727	0.0121451657690909	0.0156868187	0.0126926599036364	0.00674546037272727	0.00967260829090909	0.0319984487981818	0.0397322695645455	0.0452017632727273	0.0141797386318182	0.0161384616536364	0.0511423354181818	0.0303352506548182	0.0110947525045455	0.0441534517436364	0.0137357809045455	0.0262847339454545	0.00970556963363636	0.0233498998545455	0.0328980633545455	0.0169511160454545	0.0101679942972727	0.0252762920818182	0.00952759564545455
Cluster1_sample109	0.0648343252042735	0.0516438603247863	0.0347265054615385	0.033812847957265	0.0270064063418803	0.0238021189316239	0.0142411226410256	0.0160346127247863	0.0250832645982906	0.0587662994102564	0.0302351302478632	0.062337584017094	0.0234707980376068	0.0225182272846154	0.179452024102564	0.0121758713666667	0.0181546088205128	0.0117758584786325	0.0379998372905983	0.0304787485247863	0.0276169065555556	0.0214096072401709	0.016945479025641	0.011712648717094	0.0217957258649573	0.0212302714444444	0.0155884811094017	0.0158246845324786	0.0159690958282051	0.00690981608461538	0.0117506319102564	0.0311322694162393	0.0400593047059829	0.0435841586324786	0.0140889360888889	0.0138065171264957	0.0555862208547009	0.0272266947769231	0.00955236754786325	0.0460171026393162	0.0105763734615385	0.0294686878717949	0.0124485387452991	0.0245968347521368	0.0274881921709402	0.0187141921128205	0.00899140636495726	0.0258754533589744	0.00738891388888889
Cluster1_sample110	0.0678632262967742	0.0527417293629032	0.0417242483548387	0.0343913072459677	0.0286524991451613	0.0229421982620968	0.00857436307258064	0.0188696135241936	0.0239324294405645	0.0598863604919355	0.0296032076322581	0.0625423868548387	0.0251491813467742	0.023053850983871	0.179535170241935	0.0103054898145161	0.0215996343709677	0.00924156408467742	0.038815281483871	0.0280485097564516	0.0265787506854839	0.0204869720241935	0.017195569983871	0.0100049740540323	0.0205601619887097	0.0204742057814516	0.0144590620443548	0.015656632158871	0.0148335462266129	0.0075277737983871	0.0116647080564516	0.035790366475	0.0406768071709677	0.0459140525806452	0.0134440582126613	0.0138005493985484	0.0582631688709677	0.0286644288475806	0.00544279225322581	0.0461417922137097	0.0103976137887097	0.0246566691354839	0.00906424943266129	0.0256500356814516	0.0363291456129032	0.0175820867491935	0.0147432442846774	0.0225658495225806	0.00985320216129032
Cluster1_sample111	0.0678654879226415	0.0547161011603774	0.038590032859434	0.0352541329188679	0.0312455530188679	0.0233536872169811	0.00978838047264151	0.0194602401207547	0.0218086148226415	0.0635237133867925	0.0358636651981132	0.0647946883584906	0.0264722992075472	0.0231282993396226	0.180381327924528	0.0111310871603774	0.0117323095754717	0.0171792824311321	0.0357819889113208	0.0351316407169811	0.0323959525660377	0.0218429857641509	0.0192323820377358	0.0127008725754717	0.0203979089716981	0.0205689667169811	0.0148584092556604	0.0155644132830189	0.0169832599462264	0.0063656530490566	0.00964152311132076	0.027629057990566	0.0407929247537736	0.0465977053679245	0.0132635805188679	0.0145092022528302	0.0561953831698113	0.0268459242358491	0.00335318979245283	0.0438890231330189	0.0109168113688679	0.0267315858018868	0.00967080413773585	0.0296835475660377	0.0386607566792453	0.0190789657481132	0.0107430732896226	0.0242896672330189	0.0107283525127358
Cluster1_sample112	0.0622885204954887	0.0514924793165414	0.0360002715263158	0.0368429621353383	0.0278378792861654	0.0225452646165414	0.0108125508699248	0.0204151786451128	0.0248638971729323	0.0577859845714286	0.0316569105458647	0.0645593628345865	0.0269156373917293	0.0221440013007519	0.177171390526316	0.0130082458390977	0.0161355120548872	0.0145335981082707	0.0384314761503759	0.0339560633684211	0.0272214001406015	0.0218606834706767	0.0153122121278195	0.0113709006	0.0209225237368421	0.019992804518797	0.0133178996571429	0.0170401792383459	0.0166767659991729	0.00517644543684211	0.0093147107406015	0.029641933481203	0.038565553324812	0.0447273988721805	0.0145830079503759	0.0133441440069173	0.0554449219548872	0.0308761088947368	0.00879799225338346	0.0449281680007519	0.0130214119849624	0.0254951086481203	0.00995276298421053	0.0254032056601504	0.0327360359699248	0.0193277159203008	0.0113858632255639	0.0246646888112782	0.0105802600150376
Cluster1_sample113	0.0627703330362745	0.0533905202058823	0.0384660109117647	0.03340088615	0.0281306469186275	0.0245974984960784	0.0137750455882353	0.0206282929127451	0.027562855995098	0.057750671627451	0.0310400089813726	0.0651135974705882	0.0255438514784314	0.023751649022549	0.182765499803922	0.00748882172745098	0.0186011114901961	0.0114153835911765	0.0383341090960784	0.0329607517745098	0.0225350319607843	0.0166444924411765	0.0237383381558824	0.0105681875617647	0.019947144305	0.0204965283343137	0.0138092479696078	0.0185058548201961	0.0144078068941176	0.00591397063627451	0.010381237777451	0.0330643544637255	0.04038003325	0.0446325424509804	0.0124490738	0.0120933429009804	0.0581605006764706	0.0288572324411765	0.00360000802156863	0.0413421062029412	0.00981702903333333	0.027577476627451	0.0108437823137255	0.0256833119607843	0.0357796905980392	0.0203553896362745	0.0197532473598039	0.0269167729509804	0.00990038681372549
Cluster1_sample114	0.0669692530240741	0.0494422064351852	0.0368847786027778	0.0338348496833333	0.0295522896481481	0.0235456235740741	0.0125621218740741	0.0146368867185185	0.022572060512037	0.0610455297685185	0.0298565418	0.0685859021296296	0.0278120392944444	0.0247517753611111	0.177324622314815	0.0117128509907407	0.0213709280287037	0.00771978440740741	0.0379084966666667	0.0318209663796296	0.0282907755462963	0.0159796623518519	0.0215078609638889	0.00982081164074074	0.0237584374351852	0.0224873633055556	0.0145762218037037	0.0170395270925926	0.0157836322351852	0.00818239148333333	0.0109774614074074	0.0305634855648148	0.04117266945	0.0448986011111111	0.0147134417777778	0.0143369747037037	0.0584597578148148	0.0307106953333333	0.00858052051481482	0.0509098619787037	0.0103229471296296	0.0270909639666667	0.0115624510064815	0.0240076822685185	0.0297453875518519	0.0201603854277778	0.0047353865962963	0.0262981650805556	0.00828619856481481
Cluster1_sample115	0.0671303598064815	0.0500637947796296	0.0365482065833333	0.0365266473703704	0.0284027331787037	0.0207276944824074	0.0167680020462963	0.0170970951407407	0.0237929494351852	0.0659547481481482	0.0340108879722222	0.0636852356481482	0.0225981636898148	0.0235074221185185	0.179478125462963	0.0119064674157407	0.0175339843157407	0.0109434254157407	0.0341776131777778	0.0341751174444444	0.0271797506435185	0.021817595715463	0.0151044635407407	0.011647446637963	0.0202155760666667	0.0206122592712963	0.0150986330863889	0.015987898637037	0.0142188444759259	0.0056108017962963	0.0133346588425926	0.0307052294907407	0.0420457986981481	0.0433773509166667	0.0146305420185185	0.0149393285092593	0.0559621533333333	0.0284935310777778	0.00549304845185185	0.048236821137963	0.0117811929166667	0.0248045903518519	0.00858210457222222	0.0250841980925926	0.0317129964074074	0.0207902272851852	0.00787021252407407	0.0213902586935185	0.00774968670833333
Cluster1_sample116	0.0634530944433333	0.0489953177333333	0.031686394135	0.0350414478333333	0.0293390012416667	0.0218301046575	0.0112508855666667	0.0162181406606667	0.0256963362	0.0568586510833333	0.0285160621416667	0.0630606698	0.0270781731	0.0233475536166667	0.179555886166667	0.012414047925	0.01484011325	0.0112648636208333	0.0360457511266667	0.0332992024083333	0.0257494684083333	0.0163203588675	0.012267331525	0.0131927758166667	0.0221494913975	0.0226447746416667	0.01311428490275	0.0159731097183333	0.0156741582225	0.00773541115416667	0.0121229998516667	0.0303151699166667	0.043031578415	0.0492430786666667	0.0146998567033333	0.012654001889	0.0536951728916667	0.0287800969916667	0.0026664961925	0.04656046937	0.0123377329433333	0.0259654966583333	0.0102060917133333	0.0248342488916667	0.029817702405	0.0216105043083333	0.00579327196333333	0.02788403485	0.010142353025
Cluster1_sample117	0.0674824846932432	0.0514887883851351	0.0345085631824324	0.0376994033371622	0.0291056838182432	0.0259523519385135	0.0103587195702703	0.0207426094081081	0.0260028930135135	0.0573211001621622	0.0307609820844595	0.0624968882364865	0.0267165196554054	0.0238362709925676	0.177964089256757	0.0121757737295946	0.0175364916621622	0.0121526346925676	0.0370181323243243	0.0324233855067568	0.0255024489459459	0.0197559757635135	0.0154677754256757	0.0120439053331081	0.0204155664621622	0.0211289596716216	0.0122355138993243	0.0162805187946622	0.0156989266547297	0.0050863966527027	0.0108078273581081	0.033098449722973	0.0390914231804054	0.0438192403378378	0.0156323680067568	0.0144131979790541	0.0559162365675676	0.0285313512162162	0.00857552915945946	0.0442420718608108	0.0113683532925676	0.0250326768891892	0.00989017225202703	0.0284439043040541	0.0361733000675676	0.018362808827027	0.0105359792108108	0.0256460798689189	0.00873738439864865
Cluster1_sample118	0.0655426134865546	0.0527765579579832	0.0338348406218487	0.0332188720815126	0.025746578924874	0.022265143812605	0.0167295516386555	0.0167037593428571	0.0240190256134454	0.062401967394958	0.0320503751168067	0.0680876935210084	0.0297933024957983	0.0233249084630252	0.176901238823529	0.0111366549016807	0.0149450491428571	0.0132050293436975	0.0363332394252101	0.0350636181764706	0.0299436719243697	0.0182072322436975	0.0150676339134454	0.0113049684529412	0.0192353062680672	0.0194983510134454	0.015996844207563	0.0162017435655462	0.0159748708268908	0.0079783582605042	0.0129468256368908	0.0314781870268908	0.042099778389916	0.0455469011764706	0.0119782447478992	0.0150379581403361	0.0604214535210084	0.0311902426134454	0.00757391262016807	0.0495269762705882	0.00974841775630252	0.0284844981344538	0.0139676891504202	0.0272379718739496	0.0342381219831933	0.0223303523042017	0.00786901872941177	0.0291060213470588	0.00969702464033614
Cluster1_sample119	0.0671069991442029	0.0553107833405797	0.0387083982398551	0.0383057730507246	0.0296933716688406	0.0238018098115942	0.0139812831391304	0.0200306464347826	0.0271623630507246	0.0628886914492754	0.0334204967463768	0.0622247602028985	0.0242386339608696	0.0244893674428985	0.178089614782609	0.0147379976521739	0.0167635710297101	0.00982984815942029	0.0357692326304348	0.0297307637681159	0.0276903337898551	0.0200018400797101	0.0153821379891304	0.00959508541376812	0.0211190201449275	0.0203729342188406	0.012962559807971	0.0154795635	0.0147493547789855	0.00422977613695652	0.00978347752514493	0.0304111691985507	0.0419822162898551	0.0462545481199275	0.0158391615876812	0.0132689265586957	0.0546793369637681	0.0280650663528986	0.00428408366521739	0.0460888948630435	0.0134784598528986	0.0259870380123188	0.0115471968333333	0.024546703173913	0.034225238326087	0.018239208807971	0.0059480573384058	0.0249391361456522	0.00995479373768116
Cluster1_sample120	0.0671308903587156	0.0511016340642202	0.0392238323486239	0.0343156518165138	0.0256071784862385	0.0205394713798165	0.0102862865137615	0.0154415251998165	0.0232314136880734	0.0606306587431193	0.0329065979908257	0.064365610733945	0.0278317492862385	0.0247046412201835	0.178930931009174	0.011427969406422	0.0191674599027523	0.0123345886972477	0.034689019666055	0.0321963517614679	0.0302670139816514	0.0175976944376147	0.0188603991394495	0.0106933905412844	0.0186030239174312	0.0193559567431193	0.0136271939706422	0.0161477985972477	0.0160579442752294	0.00531938639633028	0.0105331203018349	0.029691469146789	0.0407857116752294	0.0471982182752294	0.0141970541559633	0.0152885874091743	0.0581002156605505	0.0281864531211009	0.00949805597155963	0.0435287560394495	0.0139464008256881	0.0273715826788991	0.00930420866844037	0.0230202137963303	0.0274462626055046	0.0195820650091743	0.00637478612568807	0.0233343747155963	0.0118918139174312
Cluster1_sample121	0.0505159917673913	0.035834921726087	0.0251139478333333	0.0158137337398551	0.0188774254188406	0.0173343949275362	0.00627898356521739	0.0159202859557971	0.0161111448021739	0.0488438216521739	0.0235092204768116	0.0505732527246377	0.0189595972463768	0.0224877961326087	0.150309682246377	0.0152594332331884	0.0152049619782609	0.0132822284347826	0.0220239670405797	0.0209135416326087	0.0219937660144928	0.0220177867954348	0.010128824615942	0.00901734017463768	0.0139707941971014	0.0166229186326087	0.0131814269695652	0.0168169603927536	0.0142053324166667	0.0062070349976087	0.00815165663456522	0.0213691457413043	0.0326363896152174	0.0372506592028986	0.0139587578688406	0.0134554360449275	0.0481041600202899	0.0187821880405072	0.00592335097246377	0.0547487974521739	0.0113045465615942	0.0274538241253623	0.00964187335507246	0.0222222881152174	0.0329350497536232	0.0125965465224638	0.0113377508304348	0.0171468499108696	0.011843754115942
Cluster1_sample122	0.0505012033093023	0.036830365727907	0.0270716979069767	0.0164306419224806	0.0177202912403101	0.0153383612232558	0.00784313036434109	0.0131906289077519	0.0168998294302326	0.0457524724108527	0.0230196279356589	0.0486802701395349	0.0159829503899225	0.0223752471094574	0.149311106356589	0.0132976027829457	0.0139683148449612	0.0155960536271318	0.0200014396674419	0.0214897429612403	0.0182631799410853	0.0178358053767442	0.0117272907348837	0.0103458965635659	0.0159423702875969	0.0182658703875969	0.0143117849379845	0.0177302570310078	0.0143666762399225	0.00601928004573643	0.0096321614496124	0.0200919795162791	0.0300881902007752	0.0330434376046512	0.0146952902899225	0.0149568253674419	0.0469631544806202	0.0175974692968992	0.00604852031395349	0.0467458830496124	0.0132226747821705	0.0292908910266667	0.0105442312007752	0.0217499361573643	0.0277048151217054	0.0122726322705426	0.00731584191705426	0.0150382798372093	0.0106418983829457
Cluster1_sample123	0.0493933878716981	0.0398137026226415	0.0198324931396226	0.017264531427673	0.0176702025597484	0.0173135049119497	0.00843729599371069	0.0137680346289308	0.0172870543880503	0.0458745536037736	0.0229657887295597	0.0495794593534591	0.019048283836478	0.0248268518616352	0.148103563207547	0.0138960260069182	0.0161156358553459	0.0143807614654088	0.0251259339503145	0.0212404866264151	0.0187547970880503	0.0193039859283019	0.00953430396226415	0.00745591416603774	0.0153612222377358	0.0172367966	0.0154831608358491	0.0173455625716981	0.0152672095672956	0.00612890470251572	0.00804268231823899	0.0241751088069182	0.0319545202899371	0.0373028479559748	0.0161434240440252	0.0119371353137107	0.0465658601761006	0.0181823650968553	0.00486440354402516	0.0514653560352201	0.0149839479962264	0.0299154701383648	0.00812382866666667	0.0213221368176101	0.0311370090314465	0.0130981907283019	0.0097213019490566	0.0157519009735849	0.0105931975345912
Cluster1_sample124	0.0516225131751678	0.0397271078375839	0.0237823235550336	0.0175850258993289	0.0163473416328859	0.0161179880120805	0.00809994148120805	0.0164393771966443	0.016352358961745	0.0480261702965772	0.0231227324275168	0.0520022104966443	0.0194827342855705	0.0236142827946309	0.148100162147651	0.0134847409134228	0.0126103795503356	0.014809876557047	0.0202504329489933	0.0223844038100671	0.0205982606107383	0.0237118227805369	0.00988011255033557	0.00933714586040268	0.0138126548711409	0.0166802796919463	0.0138893972456376	0.0147328421355705	0.014416220033557	0.00643322984161074	0.00997169649463087	0.0212679838087248	0.0298725656885906	0.0357115779530201	0.0176430115973154	0.0120438552419463	0.0489172747919463	0.0188796177824161	0.00675831832483222	0.0513824419449664	0.0153154501342282	0.0316903880073826	0.0104213652755705	0.0205429972765101	0.0285745775704698	0.0139854235620134	0.0103451353134228	0.0155548322077181	0.0107845726174497
Cluster1_sample125	0.0497561624821918	0.0397808881232877	0.0250620242130137	0.015214136760274	0.018595453839589	0.0172386708534247	0.0108858157191781	0.0153227483136986	0.0196975670821918	0.0459934377123288	0.0246076163369863	0.0504190968027397	0.0199257818842466	0.0236982717328767	0.149579617671233	0.0148063317253425	0.0180210389041096	0.0139728765068493	0.024719579285274	0.0209091236325342	0.0217981423109589	0.0213203183575342	0.00922920799246575	0.0101483742157534	0.015706307759589	0.0164839031123288	0.0143061314863014	0.0189469938490411	0.0124803411842466	0.00542094362739726	0.0067528493609589	0.022954638390411	0.0305377202020548	0.0350125605958904	0.0154892924027397	0.0147041617130137	0.0480543463287671	0.019735211990411	0.0130202373541096	0.0478132402520548	0.0157872370349315	0.0300272827315069	0.0106899724828767	0.0226911784965753	0.0316686672863014	0.0161228363493836	0.0119938909616438	0.0179530435815068	0.0106350419794521
Cluster1_sample126	0.046793247145509	0.0336412085335329	0.0264661971437126	0.018062984197006	0.0171825868407186	0.0149111180269461	0.0106803697245509	0.0117180067491018	0.018402361942515	0.0448151970239521	0.0254203426856287	0.0489804747245509	0.0208346998083832	0.0236330711700599	0.150464097305389	0.016570083154491	0.017235111005988	0.0148831032095808	0.0243514348221557	0.0213347448197605	0.0245210850724551	0.0180260668694611	0.00923929916167665	0.00720358108143713	0.016044088351497	0.0166387926982036	0.0143388063203593	0.0190590500799401	0.0138999648886228	0.00550891287305389	0.00811235815868263	0.0259905723802395	0.032030652060479	0.0379279634131737	0.0144866791419162	0.0148974715532934	0.0440351948383234	0.0197627392934132	0.00660356749820359	0.0523057348814371	0.0129620089125749	0.0323176980353892	0.00973919924371257	0.0214458448107784	0.0307741882335329	0.014517054057485	0.00889016375688623	0.0169471857694611	0.00902192850299401
Cluster1_sample127	0.0489079088895705	0.0344000263601227	0.0260673339153374	0.0166555385165644	0.0180245824988957	0.0156366090795706	0.011671155593865	0.0153669487492025	0.0196870953684049	0.0426788029693252	0.0202011572920245	0.0437126948650307	0.0184212012447853	0.0221935520099386	0.144075714907975	0.0116366675398773	0.0130866311472393	0.0186505517355828	0.0223806437423313	0.0209136194386503	0.0200122180650307	0.0204573487607362	0.00715187097361963	0.00813643377791411	0.0158344531723926	0.0171933402392638	0.0151061707171779	0.0179365712869939	0.0137023737165644	0.00624230535171779	0.00774676787969325	0.022836746897546	0.0315904107846626	0.0352246743312883	0.0155768505392638	0.0137536900797546	0.0443130841515337	0.0177893167947853	0.00437166242331288	0.0508466691177914	0.0160178010435583	0.0335411610920245	0.00910860715828221	0.0230646194355828	0.031950653692638	0.0141851043521472	0.0141012259490798	0.0175265541754601	0.0117895371656442
Cluster1_sample128	0.0510814075278146	0.0380502817166887	0.0286001346304636	0.0176005122516556	0.0200547625430464	0.0189166011556291	0.00878428370860927	0.0159944686411921	0.0216549417483444	0.0444978801059603	0.023508769781457	0.0478884564304636	0.0156315185562914	0.0248528008013245	0.149460676225166	0.0132375620066225	0.00727039312298013	0.0136680434933775	0.0256612832251656	0.0187352603046358	0.0187582686490066	0.0199788765099338	0.0114397842781457	0.00815841143708609	0.0163915451696689	0.0182900029397351	0.0151721239006623	0.0166077336953642	0.0138177193384106	0.00628710239072848	0.00864776485629139	0.0238375815980132	0.0323467755748344	0.0352239127880795	0.0152407994337748	0.0128754666602649	0.047458839981457	0.0167277479368212	0.00857901522317881	0.0524821171986755	0.0125460022715232	0.0308447615430464	0.00749780829801325	0.0212848409602649	0.0303627225827815	0.0122259781009272	0.00946299587086093	0.0151618496688742	0.00953352746490066
Cluster1_sample129	0.0483313355633803	0.0357504256338028	0.0261684652323944	0.0123007268169014	0.0182224115774648	0.0149928185774648	0.00874562734507042	0.0138579847732394	0.0192084559246479	0.0421860517816901	0.0244202045485915	0.049046717028169	0.0208855112605634	0.0228650651140845	0.15107268943662	0.0144116511401408	0.0176435810633803	0.0132641587253521	0.0253257874295775	0.0209309612253521	0.0217777523169014	0.0165527635253521	0.0094394286056338	0.00830802995838028	0.016298578008169	0.0161910145422535	0.0131802201295775	0.0156696576204225	0.0140441252014084	0.00709534776971831	0.00846539397887324	0.025351356528169	0.0317257077788732	0.0359717330704225	0.0163894503	0.015639876731338	0.0466053461338028	0.0187166797450704	0.00675893067253521	0.0497230814070423	0.0162855431612676	0.0334338306408451	0.00932480876619718	0.0213355131795775	0.0275546540091549	0.0142951284754225	0.00903871918802817	0.0187900016478873	0.00839151754929577
Cluster1_sample130	0.0493697389161074	0.0374778312416107	0.0264574913322148	0.0166044216436242	0.017371895742953	0.0139979608187919	0.00676132734765101	0.0125706680154362	0.0164339851594631	0.0444714372100671	0.0228510338073825	0.0489950916912752	0.019232991385906	0.024429165590604	0.149008481610738	0.0147940337040268	0.0162589695463087	0.0106836625463087	0.0255960117993289	0.0191221977053691	0.0221691460604027	0.0227816530355705	0.0100946477489933	0.00952626137181208	0.0142001648154362	0.0160205212912752	0.0145069070577181	0.0163514208288591	0.0154585026	0.00604634513422819	0.00756697288590604	0.0257667569463087	0.0325663151147651	0.0371577908724832	0.0157680863315436	0.0125656737973154	0.0479742325838926	0.0172735545614765	0.00260745005302013	0.0503353587657718	0.0152581602845638	0.0304788838	0.00735711977449664	0.0204957960939597	0.0287661351610738	0.013660943095302	0.0102982263838926	0.0148789969852349	0.00807386932214765
Cluster1_sample131	0.0478223591416107	0.0369577412528859	0.0245567371295302	0.0177684681087248	0.0188524611744966	0.0156813552234899	0.00722332246375839	0.0136301298593289	0.0192096612557047	0.0425397022416107	0.0225096376630872	0.0485072653021476	0.0181264728926174	0.0235534418255034	0.151435931409396	0.0119767021181208	0.013409065557047	0.0120163397053691	0.0236468480322148	0.0184397574973154	0.0214412620469799	0.020185796	0.00772443066375839	0.00761513422080537	0.0164036292577181	0.0185476057718121	0.0154682117060403	0.0158907578395973	0.0141849464630872	0.00656808294697987	0.0100233012503356	0.0238637457422819	0.0304749461550336	0.033674523295302	0.0161183918651007	0.0135630413543624	0.0476042277785235	0.0188851689550336	0.00796536519127517	0.0512688844389262	0.0144480515597315	0.0325600261208054	0.00906464116778524	0.0217095655673154	0.0292863585503356	0.0124556339120805	0.00682696554161074	0.0170605706744966	0.0137479562818792
Cluster1_sample132	0.0490828190522059	0.0415515375808824	0.0268565306782353	0.0159516715360294	0.0190974884205882	0.0180589383669118	0.00806613633088235	0.0138701319164706	0.0181883926779412	0.0469500030441176	0.0244864231529412	0.0480134345955882	0.0149487791470588	0.0249446782279412	0.149138677058824	0.0137993556888971	0.0153978714264706	0.0121068577867647	0.021418887625	0.0173984620830882	0.0165965755441176	0.0170405954889706	0.00887254901470588	0.00922567358661765	0.0161838224029412	0.0178404258735294	0.0131668918830882	0.0167355079823529	0.0134454724397059	0.00605614358088235	0.00835661997794118	0.0233599770367647	0.0329525519985294	0.0376861453970588	0.0138649498676471	0.0118866775838235	0.0457069368455882	0.0163162909183824	0.00281031266838235	0.0497864302529412	0.0135055152433824	0.0293586213970588	0.0110226469117647	0.0230235942647059	0.0291666787132353	0.0125168809191176	0.00455516335514706	0.0169165707470588	0.0103493843139706
Cluster1_sample133	0.0504348421536585	0.0421464746341463	0.0251857130067073	0.0174126195530488	0.0173736958396341	0.0149462186337195	0.00979746935103658	0.0152256364443902	0.0170236110786585	0.0468929147560976	0.0276600110652439	0.0521309450914634	0.0191713533164634	0.0243239710347561	0.145595488963415	0.0146331636707317	0.0208518444181098	0.0133587464146341	0.024698862529878	0.0203330875512195	0.0230662361707317	0.0199855090597561	0.00953026169634146	0.010007528629878	0.0183204841841463	0.0197399268536585	0.0146564569457317	0.0182066664087805	0.015515874504878	0.00702975899573171	0.00726503579695122	0.0230002746908537	0.032013781570122	0.0363530887012195	0.014477953375	0.0134358164152439	0.048024455097561	0.0201068295536585	0.00842390626463415	0.0498149689713415	0.0137060294932927	0.030547586695122	0.00864345668719512	0.0227546234878049	0.0332795530365854	0.0152107279134146	0.0149788362853659	0.0174413594420732	0.0123926101609756
Cluster1_sample134	0.0517101351889706	0.0457102491161765	0.0250359361051471	0.0195336928286029	0.0183059740022059	0.0158499277788971	0.0113698256985294	0.0137338192588235	0.0180998305676471	0.0468365223308824	0.0300269230220588	0.0477164957352941	0.0159477926985294	0.0204737419095588	0.146337631176471	0.0125148125117647	0.0130010225220588	0.00843735115441177	0.0229505184705882	0.0175470119477941	0.019237294	0.0236476591352941	0.0100917548970588	0.00701722507411765	0.0181259165941176	0.0190007091139706	0.0156140225355147	0.0162709516808824	0.0157971384926471	0.00608319884485294	0.00717297300955882	0.0209533918154412	0.0322558086580882	0.0364124329852941	0.014938519745	0.0157556384176471	0.0467133716176471	0.0177378243647059	0.00446491245735294	0.0493006564764706	0.0149304785095588	0.0304799429735294	0.00958760217132353	0.0228028035845588	0.0301013835147059	0.0125442953911765	0.00630878843088235	0.0165820161904412	0.0114532044485294
Cluster1_sample135	0.0479509431576	0.0401797372096	0.0260787572816	0.017778142504	0.0182385804904	0.015280818424	0.0107425620784	0.0157126158512	0.0176998894704	0.044206374216	0.025016832752	0.048236218456	0.019608844596	0.023730541376	0.1456637776	0.0132605968736	0.0125737703592	0.011274334352	0.021457539384	0.0183339177096	0.025852458184	0.0164859856208	0.008975042624	0.0081066482496	0.0158878017112	0.018824085212	0.015806834576	0.016542733784	0.01584139827072	0.006964539384	0.0089099008056	0.021735430438	0.0306854869064	0.034024916072	0.01481509288	0.0138896166984	0.047878453104	0.0184892844488	0.004593249232	0.0500456501168	0.0132892693464	0.0330378658312	0.0095486043816	0.0208446150752	0.029487513304	0.0127477051072	0.0140088646448	0.016598830088	0.014480902136
Cluster1_sample136	0.049647051544586	0.0392917901401274	0.0276352212547771	0.0133637345649682	0.0187684045070064	0.0147447946687898	0.00654103800636943	0.0140888728343949	0.0170161184076433	0.0455224649745223	0.0262165961514013	0.0499900227898089	0.0175839209923567	0.022994285422293	0.145364731273885	0.0138744182127389	0.0152144026815287	0.0130699591203822	0.020921605843949	0.0210514039585987	0.0180210879987261	0.0230694978101911	0.00784256093630573	0.00786320640878981	0.0168339338496815	0.0181517692165605	0.016616355033121	0.0177243883124841	0.0158203565356688	0.00739672397515924	0.0103286495840764	0.0213600362	0.0318952059566879	0.0360151913184713	0.0162007241866242	0.0136907666254777	0.0485275042993631	0.0184103476515924	0.00585366171464968	0.0501729682535032	0.0147042704904459	0.0294362070694904	0.00775514675159236	0.0224833765649682	0.0302613923057325	0.0124447173694268	0.011802875689172	0.0142744983044586	0.0100975106318471
Cluster1_sample137	0.0465219128507246	0.0395447620289855	0.0254424649797101	0.0143836363898551	0.0189442763768116	0.0171231865710145	0.0085283519115942	0.0126670138501449	0.0176927250391304	0.0452695279565217	0.025726045115942	0.0508454558695652	0.0194826787876812	0.0211909099056522	0.140832277608696	0.0127561921811594	0.0166876746913043	0.0124075995797101	0.0241386358449275	0.0215472164231884	0.0165512838623188	0.021042489	0.0079379827826087	0.00801504476	0.0172642682884058	0.0195704659311594	0.0153115667693478	0.0188823403152174	0.0142886345413043	0.0061108382326087	0.00827909104855072	0.0228921154536232	0.0310461095050725	0.0342943433543478	0.0154669827173913	0.0147288043210145	0.048798308315942	0.0187756501318841	0.00716731644347826	0.0524363204818841	0.0164863146355072	0.0310717749710145	0.00782423379855073	0.0243754969282609	0.0323715883594203	0.0129749363869565	0.0133686140217391	0.0167092927449275	0.0101122482898551
Cluster1_sample138	0.0519847839756757	0.0421866763040541	0.0250829867885135	0.0153325810540541	0.0163114960412162	0.0166414798189189	0.0123196962905405	0.0141889238081081	0.015097468852027	0.0506761793445946	0.0245502221128378	0.0491783824189189	0.0201212670216216	0.0227465681148649	0.149445783513514	0.0146272079283784	0.0145986154459459	0.0151648419551351	0.020545313297973	0.0223584320977027	0.0261065362567568	0.0182204048581081	0.0121028719864865	0.00741685304256757	0.0156637676905405	0.0172560975202703	0.0138378236162162	0.0166991767365541	0.0139424611702703	0.00655396376148649	0.00997425980202703	0.0215832717425676	0.0317191158067568	0.0361982424932432	0.01623463295	0.0130606304040541	0.0468334012837838	0.0195646482427703	0.00785101501081081	0.0535593286783784	0.016435341827027	0.0340790190810811	0.0126980246328378	0.0189799895405405	0.0273450354662162	0.0156482495495946	0.010702997577027	0.018345125585473	0.00843174947297297
Cluster1_sample139	0.0497262752377622	0.0392687409867133	0.0233109130356643	0.0131927395013287	0.0183528704713287	0.0152119108888112	0.00777584608391608	0.0137624491440559	0.0153772019454545	0.0469303106713287	0.0240945802377622	0.0495937914545455	0.0185702512167832	0.0222226970181818	0.150693834335664	0.0139181125342657	0.0179400138391608	0.0139580508426573	0.0240191867244755	0.0216873409151049	0.0209662840818182	0.0230649912202797	0.0119411072517483	0.00996057373426573	0.0166267806125874	0.0156773090027972	0.0130759818895105	0.0158973568356643	0.0139365072916084	0.00570797486293706	0.00959339084405594	0.0255183925762238	0.0319551583979021	0.0357088607972028	0.0140973688241958	0.012493615272028	0.0477803256083916	0.0189421063034965	0.00620858854685315	0.0539996373594406	0.0131553397307692	0.033022692034965	0.00804833705454545	0.0241458544454545	0.0341314515314685	0.014275364313986	0.00986245258251748	0.0173950349447552	0.00848000627972028
Cluster1_sample140	0.0491013535743056	0.0383095422569444	0.0270378149166667	0.0163111261965278	0.0178933989340278	0.0158423177479167	0.00949485190277778	0.0143441672715278	0.0188426916305556	0.0440764468541667	0.0245008985131944	0.0483351400486111	0.0186688282902778	0.0251952578819444	0.146759058333333	0.0128634502458333	0.0123635982520833	0.0146218451270833	0.0238652868958333	0.0213465262652778	0.0194830257430556	0.0241729088888889	0.00937282366708333	0.00762625399576389	0.0139426778703472	0.0149741870944444	0.0141564071233333	0.0175679522402778	0.0131003933715278	0.00548671463472222	0.00853708556597222	0.0261781785347222	0.0311084631805556	0.0377267762222222	0.0149041204070139	0.013473695925	0.0454600961527778	0.0184440886736111	0.00663546046944444	0.0469907261388889	0.0122793110701389	0.0301188521805556	0.00972915269513889	0.0241529302180556	0.0330588269022917	0.0138065705476389	0.00814486494513889	0.0167951875666667	0.0118551417923611
Cluster1_sample141	0.050669628772619	0.0397052422803571	0.0236420965625	0.0164292773988095	0.0188333017202381	0.0153205032446429	0.0110726211964286	0.0169445398244048	0.0177178756928571	0.0469673376011905	0.0245442323589286	0.0507947168589286	0.0182818435238095	0.022903912375	0.148548644761905	0.0139051168357143	0.0155613018809524	0.0116282203035714	0.0266141936369048	0.0211012109404762	0.0188641146547619	0.0175719884577381	0.00999389491071428	0.00844922732738095	0.0156473581547619	0.0164475857918452	0.014594634193869	0.0152448019255952	0.0138351020589286	0.00545164295416667	0.0074020148125	0.0244019020615476	0.0304625308934524	0.0354343851190476	0.0160494157547619	0.0131743936855357	0.0479174289940476	0.0187097208642857	0.00792094880952381	0.0515803419369048	0.0136215045005952	0.0293580709785714	0.00970239024642857	0.0237970955089286	0.0339106226208333	0.0150799039690476	0.00829436786607143	0.0170801457833333	0.0100826461410714
Cluster1_sample142	0.0478458552232558	0.0404180114488372	0.0252099298738372	0.015151828755814	0.0199878607825581	0.0148763341232558	0.00760411820348837	0.0125074377843023	0.0186489096296512	0.0447963760988372	0.025567230197093	0.0494659102965116	0.0198062351552326	0.025748587372093	0.147511312093023	0.0137487585186047	0.0138504998114535	0.0122776403523256	0.0238651425773256	0.0191586282656977	0.0221672417906977	0.016354824677907	0.00897137736627907	0.00731717211674419	0.0172968413106395	0.0190466850180233	0.0164947096482558	0.0174838302098837	0.0132278442151163	0.00684708847093023	0.00912625374883721	0.0244530952005814	0.0307675059238372	0.0365441625447674	0.0148268188331395	0.0131490342331395	0.0497214062965116	0.0174012900805814	0.00293869282209302	0.0500039613110465	0.0133748833755233	0.0294972779819767	0.00820082045465116	0.0232471886744186	0.0341571540232558	0.0122797400226744	0.0109450201784884	0.0168745313494186	0.0118034972796512
Cluster1_sample143	0.0483294429377778	0.0388682906277778	0.0228799510888889	0.0195601692533333	0.0181064787055556	0.0159326395227778	0.00845392270555556	0.0150628590673333	0.0187082708661111	0.0433740293333333	0.0227040371361111	0.0492016269111111	0.0199027518077778	0.02376645565	0.145988352555556	0.0139363416111111	0.00886586700666667	0.0136126602411111	0.0243334734288889	0.0199072339977778	0.0179501454666667	0.0173035686	0.00838778067555556	0.007750219371	0.0135709315683333	0.0168030778216667	0.0142839335761111	0.0154776526916667	0.0152566591011111	0.0070790697	0.00952888478	0.0255528036388889	0.03167021344	0.0352657179888889	0.0142046033412222	0.0133518243127778	0.0470832579666667	0.0203472545116667	0.00655661628333333	0.0490991805677778	0.0134491298	0.0319943301055556	0.00789732639833333	0.0230086993333333	0.0331625477388889	0.0133885611866667	0.00736352615833333	0.0177133101616667	0.0103481000222222
Cluster1_sample144	0.0491807720110429	0.040081870196319	0.0271667401411043	0.0149226868466258	0.0172560742054601	0.0153031360376074	0.00911771163803681	0.0162695845312883	0.0169405185711043	0.046830570806135	0.0243098339570552	0.0498719080981595	0.0167145921785276	0.0229644379754601	0.152027800552147	0.0126795135030675	0.0140062241165644	0.0146427768815951	0.0242620067282209	0.0212275853944785	0.0178084528730061	0.0206857416993865	0.0110527326932515	0.00709287816503068	0.0150649853576687	0.0165466913208589	0.0140350395417178	0.0158175239331288	0.0128541496196319	0.00527406853576687	0.00893985389693252	0.0241700689141104	0.0322108558006135	0.0377356733619632	0.0135760330490798	0.012351122693865	0.0487337788159509	0.0173172894368098	0.00842015650122699	0.0512020491423313	0.0133179518877301	0.0314350907269939	0.00885107791411043	0.0221302165460123	0.031249934309816	0.0125063818288344	0.0115566674128834	0.0153540956656442	0.00924793713374233
Cluster1_sample145	0.0465696521077778	0.0352974072733333	0.0236339850016667	0.01496286138	0.0170379506238889	0.0148204426672222	0.0104917187777778	0.014128293695	0.0182817575855556	0.0447065341644444	0.0251464384594444	0.0488396276888889	0.0200320623922222	0.0224522760455556	0.144157529555556	0.0117497094483333	0.0103589016222222	0.0111616798388889	0.0233834038969444	0.0187276425294444	0.0221922852222222	0.0231926063833333	0.0101836021872222	0.00780473220933333	0.0151240575466667	0.0166859895386667	0.0158092662605556	0.0168728706555556	0.0143748573672222	0.00681472927777778	0.00837594469444444	0.0241404974355556	0.0301662852677778	0.0342456804561111	0.0133845338131667	0.0147369361987222	0.0483923251111111	0.01948584392	0.0129001401666667	0.0518338835972222	0.0112059573193889	0.0310077964755556	0.0104324550766667	0.0187591574122222	0.0253324756135	0.0137623015261111	0.01047183392	0.0168111457905556	0.01088106874
Cluster1_sample146	0.0483792078418301	0.0403304215294118	0.0252300725653595	0.0216251441830065	0.0181235136287582	0.0164646540431373	0.0086456460130719	0.0148558564052288	0.0171506192091503	0.0452788289302614	0.0252615767579739	0.0474939052875817	0.017716941304902	0.022300673875817	0.152096581568627	0.0131566890084967	0.0119299897588235	0.0131341399633987	0.0225543781091503	0.0185846910006536	0.0187258670285621	0.0165139897385621	0.00927806648823529	0.00779691666013072	0.0155235075366013	0.0171145520418301	0.0147881179261438	0.0164752707301307	0.0137855892248366	0.00577297635751634	0.00846854430130719	0.0233176773359477	0.0318141091764706	0.03473348	0.0142893036915033	0.0149174763926797	0.0485238630130719	0.0179260109253595	0.00539388388562091	0.0492439601941176	0.0134245721796732	0.0308388780457516	0.00971066731699346	0.019371903148366	0.028636018124183	0.0122391253732026	0.0113771841281046	0.0170499727594771	0.00858002224836601
Cluster1_sample147	0.0473982665854962	0.0413245773267176	0.0252090078793893	0.0144451235801527	0.0168907117114504	0.013494282648855	0.00751366138931298	0.0127285196358779	0.0186434209633588	0.0438556379160305	0.0249516229641221	0.048533437351145	0.0188221207683206	0.024923657059542	0.145904643129771	0.0107654501006107	0.0129972606532061	0.0132955202745038	0.0251674693832061	0.0231328449801527	0.0221111021221374	0.0218744514427481	0.0105434852290076	0.00759253298229008	0.0157966723338168	0.0156380888305344	0.0147623098931298	0.0156567017312977	0.0127574986277863	0.00485591044351145	0.00644340935114504	0.0259083208755725	0.031714120819084	0.0366176115648855	0.0153821986992366	0.0125103830068702	0.0460195999236641	0.018726185778626	0.00301647740916031	0.046847719778626	0.0124013744045802	0.0309023216641221	0.00879487416870229	0.0227837427251908	0.0308152804122137	0.0131728153832061	0.00953743008549618	0.016428712970229	0.0106614644885496
Cluster1_sample148	0.0491927933205298	0.0392697057887417	0.0260553081668874	0.0178960560596026	0.021227045310596	0.0182962266556291	0.00785393474172185	0.0167540270337748	0.0214933647492715	0.045699931781457	0.0259293669337748	0.0499613836887417	0.0198989715768212	0.0232218920662252	0.147608761589404	0.0126841736072848	0.0112581775417219	0.0133446876145695	0.0273489207403973	0.0220579294298013	0.0244408859344371	0.0192208505953642	0.0082722968013245	0.0064775850794702	0.017776791086755	0.0189643733774834	0.0147543590092715	0.0177456313589404	0.014835128097351	0.00748518050993378	0.00787159595960265	0.024077099481457	0.0330190179072848	0.0367727563046358	0.0161994305251656	0.0122862408496689	0.046783961	0.0193019374647682	0.00832838469735099	0.0531053047410596	0.0143250229072848	0.0300611427264901	0.00877356941523179	0.0239132888721854	0.0335835146357616	0.0147666380092715	0.0175712321298013	0.0157764882251656	0.0136215234701987
Cluster1_sample149	0.05051187622	0.033170916565625	0.02501988654375	0.0153120007125	0.016480547095	0.016283725084375	0.0069544057	0.01262691519	0.018058234629875	0.04358119734375	0.022271952260625	0.048266656339375	0.01820708108125	0.024539460419375	0.14827796275	0.0128548046925	0.01176239023125	0.01556054666875	0.0214142588625	0.020338067310625	0.01772114085	0.01986400229375	0.011567307980625	0.00763888874375	0.013904479469375	0.0165313689945	0.0143917202373125	0.01666293801875	0.013049219963125	0.005152231190625	0.006923508794375	0.02053225075	0.031998720975	0.03622980808125	0.013359838223875	0.01344711108	0.04679204350625	0.018685801691875	0.0034755369925	0.05251214434625	0.013539809824375	0.033292057136875	0.0075259237725	0.02188856439375	0.030901471155625	0.012982512915	0.00740496079	0.016635850395625	0.01004142466875
Cluster1_sample150	0.0507672909458904	0.041442341630137	0.0288757427876712	0.0165099281061644	0.0157430611445205	0.0172985792815069	0.0108275945958904	0.015345116330137	0.0191508523294521	0.0478105173413014	0.0255905890547945	0.0486456013089041	0.0140313769972603	0.0243223067123288	0.145813536575342	0.0151694942197945	0.0127618918189726	0.0121072078150685	0.0232190285410959	0.0195940173547945	0.0137812828506849	0.0195672834410959	0.00988330794863014	0.00750121085	0.0166562267636986	0.0178094976867808	0.0139830528243836	0.0154003233438356	0.0141926466712329	0.00545182840890411	0.00693118032465753	0.0230580595363014	0.032867906959589	0.0382571095068493	0.0181339032808219	0.0146777967335616	0.0487512991102055	0.0183356409589041	0.00748100266643836	0.0509871465684932	0.019585237130137	0.0329951110260274	0.0096486373760274	0.0237629838773973	0.03452609115	0.0116658053739726	0.0121246654739726	0.0151709069773973	0.0109139750191781
Cluster1_sample151	0.048475963664375	0.03652012835	0.025185980483125	0.015479979075	0.018465262194375	0.016192228396875	0.0082783088875	0.015062245353125	0.018899543376875	0.04425232973125	0.024847726173125	0.04631130434375	0.01724545691025	0.022021463579375	0.1463446873125	0.010380993065	0.01638727605625	0.015065966453125	0.023300940309375	0.0199463423300625	0.021797680825	0.01984483757875	0.01180128181875	0.008674476576875	0.01518089254	0.01729529309875	0.0144689548304375	0.017602604815625	0.013464510875	0.00492068286375	0.00679147164	0.020120072819375	0.031348659758125	0.036727621075	0.013871019425375	0.012935314735625	0.045702545975	0.0164358466849375	0.007367669620625	0.053577455684375	0.013149211525625	0.02935376892125	0.00780406995125	0.021371394091875	0.0306931481773125	0.012192635365625	0.014114174906875	0.015344140480625	0.01283780334625
Cluster1_sample152	0.0481131938689441	0.0342664186093168	0.027009345026087	0.0181749644708075	0.0189035468913043	0.0162689160956522	0.00577749116149068	0.0121964908236025	0.0167597145198758	0.0430529132298137	0.0244122372604348	0.0467267788819876	0.0182780441490683	0.021758581689441	0.150354875279503	0.0142722008621118	0.0103557381018634	0.0146138873229814	0.0264426341198758	0.020030367863354	0.0186335401801242	0.0207432938031056	0.0068351294552795	0.00760974402732919	0.0165701300416149	0.0176313758801242	0.0160520522347826	0.0180023620868323	0.0140279682919255	0.00655376852981366	0.0091163980378882	0.0239808160031056	0.0297891935981366	0.0351608534037267	0.0150198145776398	0.0128103658844721	0.0468913347329193	0.0182131907658385	0.0084559298447205	0.0496444568658385	0.0174984081614907	0.0300941564968944	0.00826078244099379	0.0200522148217391	0.0291337468304348	0.012650791110559	0.00917806159440994	0.0164379406559006	0.0084758099068323
Cluster1_sample153	0.04876629126	0.0408577416096552	0.0278274151034483	0.0180311077275862	0.0187971353048276	0.0182904504131034	0.0112801753103448	0.0144863828484138	0.0195548695586207	0.0445469677448276	0.0240709570882759	0.0488454328758621	0.0176740731034483	0.02280689756	0.147431843793103	0.0150504319586207	0.00778426791034483	0.0142484951310345	0.0240051560482759	0.0200724487793103	0.0196004229586207	0.0176450320048276	0.00993535726206897	0.00902099588275862	0.0138813674448276	0.0154122163805517	0.0154349920655172	0.0173408972248276	0.01288700152	0.00481596804896552	0.00822671917931034	0.026806844062069	0.0319048372965517	0.0373766661262069	0.0166603339103448	0.0129067659034483	0.0461495568	0.0169370173448276	0.00517182595241379	0.0509648689627586	0.0165254809655172	0.0304801233193103	0.00902735268758621	0.0232927246482759	0.0304946840068966	0.0125415481231724	0.00886817075724138	0.0168819616296552	0.00942944987655172
Cluster1_sample154	0.0502814720174194	0.0372142391367742	0.0253806137612903	0.0181157401096774	0.0173936192258065	0.0161940718045161	0.0154988540580645	0.0139324484948387	0.0174776347779355	0.0482035893070968	0.0250319441529032	0.0539693605096774	0.023272666256129	0.022493823083871	0.147717322580645	0.0131514647032258	0.0123621637290323	0.0145926752329032	0.0246685239774194	0.0245630059658065	0.0288324807225806	0.0206730428006452	0.00898814431870968	0.00614468334580645	0.0163002780715484	0.0166222853116129	0.0155893195225806	0.0161555688225806	0.0130943380574194	0.00542991175419355	0.0089729750716129	0.0254864797954839	0.0310401600148387	0.0355081336516129	0.0162576178341935	0.0130500048296774	0.0493158040516129	0.021283152343871	0.00555964937354839	0.0512105270658064	0.0142733918	0.0337098444477419	0.0125507158448387	0.0214149238148387	0.0298821834258065	0.0156484069058065	0.00622834706322581	0.0192712435003226	0.00993508723225806
Cluster1_sample155	0.0501675476065217	0.0430355719492754	0.0241025726086957	0.0158884621992754	0.0208123243005072	0.0165012428905797	0.00862239648115942	0.0127679001830435	0.0169076438681159	0.0458311388905797	0.0272000989246377	0.0506955194130435	0.0207509193985507	0.0229236047608696	0.15427495384058	0.013214273115942	0.0113876349456522	0.013157934873913	0.0243674685637681	0.0201189152601449	0.0239505512826087	0.0220237993036232	0.00963251977898551	0.00890581285217391	0.0164104685347826	0.0165603145434783	0.0124247722226812	0.0160628217246377	0.0114050699221014	0.00303306921471014	0.00549815495652174	0.0254251360695652	0.0308484810478261	0.035672280884058	0.0145721500536232	0.0143370514802174	0.0482613726231884	0.0197372850637681	0.00972442520652174	0.0541661066471014	0.0124753445	0.0316271568188406	0.0116174799681159	0.0207471333695652	0.0296169664637681	0.0144343139181159	0.00934271186884058	0.0163908871416667	0.00954085636521739
Cluster1_sample156	0.0514497337547297	0.0370095271939189	0.0254826991351351	0.0161564028844595	0.0185172244959459	0.0155843025567568	0.0084203059054054	0.013691864427027	0.0174222151162162	0.0438691717094595	0.0233602055013514	0.0474515039121622	0.0213655135743243	0.0265113939452703	0.148073313716216	0.0135448196418919	0.0141765740135135	0.015927401475	0.0277452377013514	0.0218396843912162	0.0268019057027027	0.0207155858668919	0.00789789746594595	0.00785930133108108	0.0153856061547297	0.0179872050527027	0.0142406170594595	0.0150981144848649	0.0137283546871622	0.00592998581081081	0.00859801216216216	0.0274538735182432	0.0308335785614865	0.0340889024932432	0.0144597080452703	0.0135748468351351	0.0428724221189189	0.0204822415810811	0.00345670423243243	0.0519430950743243	0.0152232024054054	0.0296012317364865	0.00853523860608108	0.0204180282702703	0.0283175509662162	0.0132398256722973	0.00462468093716216	0.0156563681283784	0.0123583782364865
Cluster1_sample157	0.0486226615506849	0.0378427766849315	0.026902805159589	0.0188099094328767	0.0184408133267123	0.0185734932323973	0.00838386120410959	0.0156352271308219	0.0167108563684932	0.0450031270821918	0.0232255548034247	0.0505986828082192	0.0186146196232877	0.024695719130137	0.149024825410959	0.0150900176917808	0.0153558566232877	0.0145411901712329	0.0248686444726027	0.0190929796068493	0.0190508268082192	0.0199280202465753	0.00883151834246575	0.00849737506164384	0.0166125793630137	0.017587281580137	0.0153291546746575	0.0151344596073973	0.0141557911232877	0.00635070701369863	0.00789192515068493	0.0215271781506849	0.032524288130137	0.0377668566575342	0.0146849453287671	0.0135488362506849	0.0476305901164384	0.0191227257013699	0.0102704697150685	0.0488091585767123	0.0133997211034247	0.0305046671013699	0.00810041247739726	0.0225636010136986	0.0329905946712329	0.0134615805664384	0.0136437515465753	0.0148039763972603	0.0106869908589041
Cluster1_sample158	0.048456974530719	0.038951847420915	0.0274741066686275	0.0211697300869281	0.0191699536660131	0.0154713859065359	0.00959855711764706	0.0144721344575163	0.018943325351634	0.0447039331176471	0.0260398182281046	0.050102015627451	0.0191483317385621	0.0227255038823529	0.144439059673203	0.0133649861111111	0.015391422503268	0.0155399840078431	0.0223275949973856	0.0225124372059477	0.0218857021895425	0.0240578804344444	0.00895257247712418	0.00658194375490196	0.0168321780771242	0.0191462556627451	0.0134256534607843	0.0160041419104575	0.0142239659934641	0.00673399964359477	0.00929079344882353	0.0248629707529412	0.0301746777647059	0.0350129210784314	0.0154510590522876	0.0153469228058824	0.0479343197895425	0.019034880048366	0.00811812394117647	0.0489419648575163	0.0130862357058824	0.0299743129267974	0.00917560205555556	0.0216172876797386	0.0296256260986928	0.0150065495620915	0.00971478487908497	0.0169831213862745	0.00901858006601307
Cluster1_sample159	0.051381300865	0.038298629825	0.02658871063875	0.0151594226625	0.01841116056875	0.015590069518125	0.009401089150625	0.01379892464375	0.01697176677875	0.047933014725	0.024742852334375	0.05029943560625	0.018951053745625	0.0242519873125	0.151708591	0.01294621258125	0.01479394356875	0.0126700119125	0.025049449591875	0.019484345774375	0.02402758909375	0.01922143856125	0.009579059865625	0.007331717060625	0.015777063080625	0.016928039184375	0.0159585346975	0.01727287087375	0.013813558980625	0.00566177259375	0.0074866296975	0.024145242668375	0.03258051292	0.038033160375	0.014386896206875	0.0127652340775	0.04683931226875	0.0177355133646875	0.005620311968125	0.048468866314375	0.014126671123125	0.031961552875	0.009115078724375	0.02231009615	0.03372757895625	0.0146590244458125	0.014159989771875	0.017962102983125	0.010297232760625
Cluster1_sample160	0.0485818147041379	0.0388554632988966	0.02716558474	0.0137814597241379	0.0199327125075862	0.0149915214993103	0.00789784947586207	0.0128776498586207	0.0189278178903448	0.0439857311241379	0.0225758508613793	0.0471745391724138	0.0174297890041379	0.0226054307882759	0.142902960275862	0.0157456445634483	0.0112461528703448	0.0171100228131034	0.0264454011455172	0.0216995924511034	0.0167153446565517	0.0207142845655172	0.00762393148137931	0.00928280273372414	0.0164561049413793	0.0190787393517241	0.0155060528255172	0.018275400442069	0.01395541279	0.00515754887241379	0.0077066754462069	0.0264405205875862	0.0331934662303448	0.0382615422827586	0.0156310901648276	0.0125975846282759	0.0451356593655172	0.0177293229241379	0.00611825011448276	0.0524542561213793	0.0157351082137931	0.0312842482751724	0.00767707842275862	0.0209958318275862	0.0277345132144828	0.014554852982069	0.00923145655241379	0.0164905161034483	0.0114317357448276
Cluster1_sample161	0.0465113751349398	0.0370992394879518	0.0248618758313253	0.0193026721373494	0.0171938050710843	0.0161588669644578	0.0107757990060241	0.0134807756207229	0.0168042262813253	0.0451085234686747	0.0233856178012048	0.0463205304536145	0.0173248270253012	0.0233755850301205	0.148861467831325	0.0167665019644578	0.011396222313253	0.0161226828795181	0.0250094290259036	0.020358919046988	0.0221962533457831	0.0213084947	0.00933031306144578	0.00862943707831325	0.0166026055825301	0.018354040986747	0.0137312798024096	0.0185398626	0.0156227205584337	0.00644698479277108	0.00950725345843374	0.0253933881590361	0.0311648008740964	0.0364661637650602	0.0150476686319277	0.0129130795278313	0.0467464115783133	0.0165820515096386	0.00669161473614458	0.0517619275313253	0.0151188915186747	0.0328527444879518	0.0107515042759036	0.023096617376506	0.0307581923433735	0.0135664544903614	0.0128594843042169	0.0148718712644578	0.0115595965963855
Cluster1_sample162	0.0466602503261628	0.0360026566976744	0.0262691244813953	0.0161230762494186	0.0163838882003488	0.0146340541389535	0.011737779127907	0.0158478272480233	0.0166043736947093	0.043830924127907	0.0226202323697674	0.0449259342034884	0.0198997480813954	0.0235329830872093	0.149009519360465	0.0145625248401163	0.00965771079651163	0.0130901134825581	0.0239438082284884	0.0222249061063953	0.0242420150872093	0.0207558201476744	0.00990326647093023	0.00939486712732558	0.0172299506494186	0.0176666620116279	0.0144645425593023	0.0166705780819767	0.014617242625	0.00583576557325581	0.00949096786686046	0.0247398805622093	0.0312934540156977	0.036937936744186	0.015894336302907	0.0129122142366279	0.0475496938895349	0.019465591677907	0.00404379990406977	0.0484469470819767	0.012589989763314	0.0324179564174419	0.00985353143604651	0.0216424421302326	0.0260989996802326	0.0140433288819767	0.00683778812151163	0.0169989304813953	0.0120370886104651
Cluster1_sample163	0.0482894304231788	0.0395420791523179	0.0254356221788079	0.014112623397351	0.0162841094834437	0.0166183286816556	0.00874709021192053	0.0139128787642384	0.0180526589615894	0.045190004192053	0.0277388647536424	0.0500275460794702	0.0188669884589404	0.0236462495284768	0.153875134503311	0.0151405350589404	0.0135968672450331	0.0171430699754967	0.0231020356622517	0.0205571208741722	0.021810174881457	0.0167566088145695	0.0113224274735099	0.00642112816291391	0.0158065456086093	0.0174953385331126	0.0159545041761589	0.017001142125894	0.0138612737761589	0.00676203349735099	0.00864272307549669	0.0230492666821192	0.0318505139715232	0.0360191531721854	0.0175899711603974	0.0128631650360927	0.0479662826754967	0.0183097499155629	0.0061957672794702	0.0535134934125828	0.0157982322761589	0.0322071193403973	0.00799142466887417	0.0229057199238411	0.0326196406887417	0.0129989246929801	0.0108730748291391	0.0160345241907285	0.00807960598013245
Cluster1_sample164	0.0481077552425532	0.0406539738092199	0.0262374340730496	0.016777265035461	0.0196558487028369	0.0185120945957447	0.0108369179858156	0.0148055695765957	0.0191892974631206	0.043901171929078	0.0256453362815603	0.0451218951914894	0.0160743236489362	0.0245897267131844	0.149523770141844	0.015605979858156	0.014342647929078	0.0131955347375887	0.0212969264638298	0.0197365197765957	0.0188107971702128	0.0221068034326241	0.0123238565035461	0.00766373791134752	0.0157942065163121	0.0165847099915603	0.0142316459051773	0.0138662277177305	0.0149162350496454	0.00696325414893617	0.00937203624964539	0.0215286562992908	0.0309516521595745	0.0344543165035461	0.015930952664539	0.0140431450723404	0.0462808733829787	0.0166891134687943	0.00353400894184397	0.047590795670922	0.0156203426092199	0.0339048457148936	0.0105280386148936	0.0238089393546099	0.0329081346950355	0.0124840283475177	0.00988144203900709	0.0162573261801418	0.00717118941843972
Cluster1_sample165	0.0495383038755396	0.0396697419280576	0.0269878023597122	0.0150860829208633	0.0182860683496403	0.0156669632733813	0.00894311884964029	0.00979152827913669	0.0173293214258993	0.0425258304964029	0.0198843118618705	0.0488711264028777	0.0168603502431655	0.0227683822834532	0.147271223381295	0.0113693414466906	0.0107460478561151	0.00946955734532374	0.0256541101863309	0.0192487304374101	0.0147832549503597	0.0210883420381295	0.00987722653956835	0.00740993203021583	0.0161438427935252	0.0176161317482014	0.0154321141942446	0.0164727675776978	0.0138493581021583	0.00683091212446043	0.00897671711942446	0.0255915103669065	0.0317516628179856	0.0354559678633094	0.0177398275539568	0.0146374456136691	0.0491590556115108	0.0180681104791367	0.00673801224820144	0.0547990753827338	0.0153893203417266	0.0325890938848921	0.00919714574719424	0.024436911723741	0.0330933143654676	0.0141581615151079	0.0103952296726619	0.0168710441172662	0.00714262897841727
Cluster1_sample166	0.0485577318556962	0.0381252736816456	0.02472229059	0.0179213705443038	0.0158643627006329	0.0152547316658228	0.0103256404339873	0.0132279505748101	0.014949811436076	0.0457466941613924	0.0246795805335443	0.0489096642594937	0.017400294635443	0.0227989242360759	0.148556432278481	0.0145360517594937	0.0170880318607595	0.0102399375993671	0.0227675377088608	0.0184763764731013	0.018906642443038	0.019142139613924	0.00994374123962025	0.00784168455879747	0.0178543282493671	0.0181713366056962	0.0139714586829114	0.0159122110506329	0.0151454797158228	0.00695606616835443	0.00877007866455696	0.0222632357405063	0.0315067215487342	0.035706604943038	0.0157950462398734	0.0128359155683544	0.0489489285962025	0.017329891313924	0.00714695714873418	0.0522132133949367	0.0167234415158228	0.0318828396265823	0.00974543390253165	0.0241586102417722	0.0350416568544304	0.0132957436829114	0.0146553621601266	0.016338417328481	0.00986494139873418
Cluster1_sample167	0.0465138277186335	0.0359550244086956	0.0230244502180124	0.0182376007521739	0.0179419526521739	0.0143538448937888	0.00885008360434783	0.0139012635142857	0.0186408567987578	0.0422965735590062	0.0215015520341615	0.0479805148968944	0.0188909880850932	0.0243489223478261	0.148171103664596	0.0143512794639752	0.0141698436925466	0.0106298565465839	0.0266431923552795	0.0188677516838509	0.0206369946459627	0.0213117353354037	0.0084620692068323	0.0102083970186335	0.0175429198453416	0.0178814467453416	0.0131845535807453	0.0154372016447205	0.013566642673913	0.00606038745403727	0.00802434059378882	0.0256202140434783	0.0320828135639752	0.0360358476149068	0.0159997907372671	0.0132630784274534	0.046111484173913	0.0184413001795031	0.00719061101677019	0.0476305157024845	0.0145776419832298	0.0311171869453416	0.00880587088198758	0.0223547880012422	0.0311314874596273	0.0130077222354037	0.00874922969068323	0.0155012423720497	0.0127118050310559
Cluster1_sample168	0.0498755509754717	0.0413226361767296	0.0263995651572327	0.0188931792993082	0.0192479736679245	0.0173982644830189	0.00775041707610063	0.0146434971203774	0.0188143058352201	0.0466133283949686	0.0254381016855346	0.0517568328050314	0.0215933976408805	0.0227679174377358	0.152301714528302	0.0133770697955975	0.0120850562767296	0.0171508237081761	0.0240906251050314	0.0216191948830189	0.0215615015283019	0.0204011717553459	0.00874160072075472	0.00851654654836478	0.0172141407987421	0.0178786915262893	0.0161527972735849	0.0179190375955975	0.0157381831251572	0.00610530932955975	0.00849299576415094	0.0236387227044025	0.0314395280081761	0.0348957061698113	0.0150643606028931	0.0116336181928931	0.0462452931194969	0.0202558797825786	0.00567710310188679	0.0509470068981132	0.0137545465522013	0.0313574077742138	0.00780823528867925	0.024322171627673	0.0335062965603774	0.0143530960918239	0.0107344959861635	0.0163266720899371	0.0112378139874214
Cluster1_sample169	0.0533799242848921	0.0355379005683453	0.0248598370604317	0.0162019056503597	0.0177133065834532	0.0155802740014388	0.0105199994244604	0.0142106027201439	0.019162124281295	0.0482483718093525	0.0217717008223022	0.0498966865539568	0.0177414097769784	0.0243389928705036	0.149280245683453	0.0114562983100719	0.0146063476906475	0.0134103814374101	0.0251438065956835	0.0205748168710072	0.0183585371798561	0.0220130232733813	0.00906966741942446	0.00578425035467626	0.0156169104122302	0.0171245816956835	0.0152480983935252	0.0166521555745324	0.0141100767136691	0.00463119274100719	0.0074664488057554	0.0236104151151079	0.0319011536179856	0.0354236374964029	0.0156522416302158	0.015069915781295	0.0485924149834532	0.0180438747589928	0.0072310375352518	0.0498721683841727	0.0127217528345324	0.0315934789640288	0.00983837949352518	0.0244313782805755	0.0341122734532374	0.0127419369683453	0.010730045352518	0.0180643926438849	0.00860409041726619
Cluster1_sample170	0.0464808757548023	0.0388950435536723	0.0263270938435028	0.0167490986621469	0.0176060932259887	0.0151292635423729	0.00846771559435028	0.0151107674180791	0.0179519848638418	0.0437211259830508	0.0239665487926554	0.0481366761587571	0.0208151574576271	0.0221481085141243	0.149571866892655	0.0144386475728814	0.0130557526028249	0.012601135259322	0.0267894173107345	0.0220316175983051	0.0181424719943503	0.019002501960452	0.0108458479155932	0.0105018221293785	0.0168457386685311	0.018947303539548	0.0158208672310734	0.0176617717022599	0.0136840577536723	0.00629028101186441	0.00896264421751412	0.025186771559322	0.0312764201282486	0.0354012595819209	0.0154926253305085	0.0147638331412429	0.0447904374350283	0.0202233596497175	0.00870957986440678	0.0518286286819209	0.0141748448305085	0.0310933306748023	0.00904166247288136	0.0193658037666667	0.0263226411621469	0.0146728259435028	0.0119235429299435	0.017296130180791	0.00845623941242938
Cluster1_sample171	0.0504958271883041	0.0412400894678363	0.0294963997263158	0.0153586494561404	0.0189579308362573	0.0142827717005848	0.00813636002339181	0.012391038548538	0.0184798420076023	0.0472017571807018	0.0236902140549708	0.0514780352988304	0.0173119377233918	0.0228564026	0.148537897192982	0.0133781942315789	0.0143478129684211	0.0101245345204678	0.0233703547280702	0.0197894233046784	0.022702095005848	0.0196173610450292	0.00950600616666667	0.00652566398245614	0.0141797077619883	0.0156591686832164	0.014163472122807	0.0176407786461988	0.0140741684043275	0.00629539418888889	0.00855723117368421	0.0225761605321637	0.0301251547391813	0.034778806251462	0.0130439038362573	0.0119477745555556	0.0502077041754386	0.018388516154386	0.00359989073684211	0.0521268051397661	0.0136162886736842	0.0321492251403509	0.00947636525438596	0.0229517705204678	0.032406823797076	0.0125233720409357	0.00674717820818713	0.0168161682134503	0.0103209279210526
Cluster1_sample172	0.0541638604108108	0.0357711915209459	0.0269042234202703	0.0202116903175676	0.0187532609256757	0.0168976948790541	0.0114751017432432	0.013005670227027	0.0174756405689189	0.0451470997432432	0.0212560289763514	0.0495218985472973	0.0167308918009459	0.0219242798209459	0.149919158986486	0.0150676764459459	0.012833017527027	0.0119108900472973	0.0230537036989865	0.0216194929162162	0.0174405957972973	0.0211421334236486	0.0092003543972973	0.00936756774797297	0.0182507193579054	0.0175730871547297	0.0162787226027027	0.0152105017425676	0.0147512377864865	0.00655030776912162	0.0107414712128378	0.0243022255256757	0.0317934227060811	0.0380560808716216	0.0149323818040541	0.0146479212297297	0.0486361752027027	0.0185248110806081	0.00768054109391892	0.0543287404466216	0.0146380955466216	0.0297912610135135	0.00864987072972973	0.0225356402702703	0.0327544687027027	0.0138581217124324	0.00737184508108108	0.0178951399594595	0.0108786784662162
Cluster1_sample173	0.0490065893804598	0.0394036464534483	0.0228106131626437	0.0191704622385057	0.0167031399195402	0.0173820086385057	0.0102349968735632	0.0155962384149425	0.0180333599194253	0.0471715354683908	0.0242555369735632	0.0480368569022988	0.0183230279344828	0.0242927258218391	0.14209260591954	0.0124514900511494	0.013089804637931	0.0163321078850575	0.0251977324224138	0.0192655764712644	0.0173940425862069	0.0208054228862069	0.00999377797528736	0.00883688911264368	0.0180284773465517	0.0178144597735632	0.0154460224856322	0.0174423335712644	0.0143288865942529	0.00658656654655172	0.00882402998275862	0.0236926834310345	0.0321527209183908	0.0354465099425287	0.0163532108798851	0.0139780927188506	0.0438224202758621	0.0177172741911494	0.00330170748275862	0.0518528509413793	0.0153669138488506	0.031758639045977	0.00910453059310345	0.0193098708850575	0.0271065171436782	0.0134678007003448	0.00696689670804598	0.0162959798614943	0.0105482448218391
Cluster1_sample174	0.0479663839219697	0.0412951887121212	0.0235753873734848	0.0140131640636364	0.0191846366446212	0.0162921926893939	0.00935412866666667	0.0146377341857576	0.0171394057431818	0.0438234629893939	0.025426222530303	0.0473757734772727	0.0184602432878788	0.0225094896992424	0.147752414545455	0.0144265984015152	0.0101884047575758	0.0128950503106061	0.0261519563333333	0.020638998082197	0.0176336453560606	0.0210913835909091	0.00652853328787879	0.00955031785151515	0.0148162061530303	0.0164828142794015	0.0143067279007576	0.0179202049128788	0.0152411768939394	0.00659794085606061	0.00762160841666667	0.0250564494515152	0.0308424995030303	0.0353175835151515	0.0141303148675758	0.0128746382916667	0.0465813136060606	0.0183276295757576	0.0113029373166667	0.0513790354522727	0.0113067597765152	0.0291224944772727	0.00981883394621212	0.0240415832606061	0.0335220144416667	0.0144076170712121	0.00543191891515152	0.0157503831087121	0.0105920841939394
Cluster1_sample175	0.0515116643981013	0.0414582915189873	0.0265366851411392	0.0199014028544304	0.0195322045574051	0.014577884485443	0.00859781516075949	0.0144785124398734	0.0196991401588608	0.0470362296392405	0.0257623352107595	0.0548467469177215	0.0207430476778481	0.0245697133379747	0.152460129683544	0.0146763020822785	0.0133018990443038	0.0170638994113924	0.0230595721841772	0.0221255405734177	0.0249206456139241	0.0262954697107595	0.00969923175949367	0.00746327038481013	0.0171767817462025	0.0174023367936709	0.015402446021519	0.0162928541772152	0.0158743428813291	0.00700264257025316	0.0110002413734177	0.0230708299556962	0.0313281591196203	0.0348396265443038	0.0142873974012658	0.0130662057613924	0.0478698413797468	0.0213088005050633	0.00913006512405063	0.0503833563981013	0.0114972030689873	0.0315092339183544	0.00916690162848101	0.0251175403993671	0.0346503597151899	0.0145476899765823	0.00961775000379747	0.0185765768208861	0.00944328882721519
Cluster1_sample176	0.0536600191481752	0.0346424081167883	0.0308235991467153	0.0155634494248175	0.023039630559854	0.016117879329927	0.0112890506131387	0.0120409460218978	0.0168797298328467	0.0451119379416058	0.0202847299343066	0.0485252447445255	0.0179564090583942	0.023110321070073	0.150225338467153	0.0156975480437956	0.0123067156861314	0.0093454927189781	0.0244438922036496	0.0197249173218978	0.0173091753576642	0.0198563529270073	0.00943248711678832	0.00897979777664233	0.0160536258106569	0.0176381170109489	0.0142793077153285	0.0163666861445255	0.0127301063751825	0.00483282723576642	0.00736150754817518	0.0246002677430657	0.0335364578905109	0.0388996405109489	0.0163665370381022	0.0133330704507299	0.0488939704379562	0.0194513640970803	0.00617190241386861	0.0493953039883212	0.0148815526576642	0.0307339798489051	0.00871723824817518	0.0245612415065693	0.0336870180824817	0.0132242049627737	0.010233412389781	0.0165888697109489	0.0101406734379562
Cluster1_sample177	0.0490621498924138	0.0372167574668966	0.0246364094496552	0.0138827912986207	0.0194739347358621	0.0171226492648276	0.00905617295862069	0.0143211064310345	0.0189870201165517	0.0427809882855172	0.0234965332413793	0.0465717440482759	0.0178442693034483	0.022858651737931	0.147575154965517	0.0128111367931034	0.00966909550344828	0.0147427128275862	0.0239286064896552	0.0198546275468966	0.0224331596206897	0.0178858554234483	0.0101180857565517	0.00835158295793103	0.015665129757931	0.0165123109393103	0.0155863970117241	0.0165419536875862	0.0144886344027586	0.0069015276262069	0.00879112797103448	0.0230952471275862	0.0319319482310345	0.0373991477848276	0.0146702129793793	0.0142017352751724	0.0458500812758621	0.0176867983655172	0.00613588534827586	0.0521772802351724	0.0164072677151724	0.0323390046524138	0.0111663266551724	0.0237559684758621	0.0348245362413793	0.01287623724	0.0115428477358621	0.0153119106262069	0.00708174773103448
Cluster1_sample178	0.0480640845153374	0.0391052704871166	0.0238716439441718	0.019189030797546	0.0199275199570552	0.0175413142417178	0.00854267499570552	0.0159815605208589	0.0200851929932515	0.0429368949263804	0.0227908038288344	0.0481225229325153	0.0166523468312883	0.0237012409426994	0.141077222208589	0.0120064464662577	0.0119854470171779	0.00866436091779141	0.0216484712674847	0.0172199533257669	0.0204987877625767	0.0247722540650307	0.010721689204908	0.00892357590920245	0.0149887579435583	0.0178318651490798	0.0143772593269939	0.0141334125680982	0.0144412240656442	0.00738891902699387	0.00895830225153374	0.0236854746644172	0.0322918988846626	0.0372152657656442	0.0159779869208589	0.0138264149453988	0.0482367232208589	0.0175031107496933	0.00461952940858896	0.0496048129190184	0.0140580603398773	0.0305337288711656	0.0079439866202454	0.0214931231717791	0.030741410404908	0.011423864687362	0.0099272296	0.0152221245325153	0.0110219849079755
Cluster1_sample179	0.0495147004196078	0.0406621454810457	0.0233565509261438	0.0149326199346405	0.0150595264710458	0.0143470299019608	0.00831130882352941	0.0143841886078431	0.0170578469202614	0.0455927725267974	0.0241106229156863	0.0508886282352941	0.0201551218954248	0.0232437414183007	0.143840942810458	0.015917481445098	0.0134449243862745	0.0147074299836601	0.0256714873339869	0.0208199242333333	0.0196103236601307	0.0202071859954248	0.00945645477908497	0.00868243685620915	0.0155494733869281	0.0168867041533333	0.0145710799901961	0.0174327652627451	0.0137368318006536	0.00552706198039216	0.00744502435294118	0.0255081589673203	0.0316848992431373	0.035374642873268	0.0159588923026144	0.0136308892418301	0.0476186850653595	0.0198588892810458	0.00803232987712418	0.0537670454797386	0.0143746036908497	0.032012855254902	0.00748092379084967	0.0243164188823529	0.0345937899607843	0.0135399313679739	0.00736269050196078	0.0169252642980392	0.00852866361111111
Cluster1_sample180	0.0487360092551724	0.0464781453434483	0.0248760382565517	0.0179914558896552	0.0180845166896552	0.0157713312510345	0.0104181063034483	0.0142393149634483	0.0188906516531034	0.0465211953793103	0.0257464821468966	0.0496612035241379	0.0184869817306897	0.0243804540006897	0.146899485034483	0.01361277062	0.0118109207641379	0.0114736908482759	0.0240725322793103	0.0219885724096552	0.0225629664572414	0.0187344587827586	0.0107228609910345	0.0084180703737931	0.0163358450096552	0.0187781887448276	0.0154578458413793	0.0147373562537931	0.0134610815668966	0.00624647811034483	0.00837687803724138	0.0245084734275862	0.0323776652937931	0.0365843193931034	0.0138231850873103	0.0131685333268966	0.0478418656206897	0.0186592624268966	0.00498254111931034	0.0555076912337931	0.011892473077931	0.0354179965241379	0.0104481739165517	0.0228561955503448	0.0312921641662069	0.0153527965482759	0.00964294531862069	0.0170725437503448	0.0115858301196552
Cluster1_sample181	0.0881626584027624	0.0609997601767956	0.0560859634093923	0.0391036181546961	0.0480821249668508	0.0303358613977901	0.00771451156906077	0.0204156438803315	0.0307871027480663	0.070234639281768	0.0388642637403315	0.0721320555248619	0.0262977885016575	0.0241224984783978	0.143852319005525	0.0275668789292818	0.0235926194917127	0.0123110293436464	0.0442946823370166	0.0344527927624309	0.0329089055722099	0.020972592141989	0.0234408395856354	0.00955139182265193	0.0205191792911602	0.0220987423823204	0.0137555139574586	0.0181723944149171	0.0212001458226519	0.00523348187734807	0.0108787477751381	0.0352416656248619	0.0479466401099448	0.0536114960220994	0.018650732839779	0.0198171542917127	0.0609750524364641	0.0318609539845304	0.00484014067458564	0.0314940479861878	0.0121054514309392	0.0290224087314917	0.00851223296850829	0.0295640827209945	0.0380438085762431	0.0188678884662983	0.00568780103701657	0.0260535785055249	0.00701678233149171
Cluster1_sample182	0.0892081817455556	0.0649793746666667	0.057822605825	0.0467700959583333	0.0470136540166667	0.0321236568111111	0.0115922045722222	0.0202790191222222	0.0284811897944444	0.0729900575333333	0.0411690692283333	0.0736139783111111	0.0270397116166667	0.0241451747288889	0.146495224	0.0293083535422222	0.0171937191998333	0.0103251018161111	0.0370560208838889	0.0358359315177778	0.0358016266388889	0.0215131731005556	0.0213564414611111	0.0108983040272222	0.0207871544888333	0.0221708571483889	0.0148199288194444	0.0184610911794444	0.0213237370466667	0.006450184385	0.0116825058733333	0.0319352846055556	0.0455931124633333	0.0510126562777778	0.0165218530964444	0.0204295242644444	0.0645123071666667	0.0329785758166667	0.011039133235	0.0293455723088889	0.0119232088516667	0.0301440779333333	0.0101895455761111	0.0294444444222222	0.0360870816833333	0.0183701109311111	0.0100295488127778	0.0261402230594444	0.00652393416166667
Cluster1_sample183	0.0878742333226131	0.0579988285869347	0.0581323311708543	0.0437588358190955	0.0478557233065327	0.0296966166432161	0.0133049884773869	0.0197931413507538	0.0298046220301508	0.0721817850753769	0.0384784690236181	0.0735111072160804	0.0301536029296482	0.0233462735577889	0.137560887085427	0.0285719488643216	0.0165246386532663	0.0135722811055276	0.0445455114577889	0.0398525073015075	0.036597300758794	0.0195066454572864	0.0202725878994975	0.00965822942964824	0.0207941453869347	0.022334822758794	0.0139062589653266	0.0166922769904523	0.021847923958794	0.0058160285758794	0.0125363216130653	0.0352421593467337	0.0461003254090452	0.0521598845427136	0.0189244497437186	0.0175793747929648	0.0630571678894472	0.0344892912045226	0.00688491896834171	0.0336823224065327	0.0153115595160804	0.030678958078392	0.0098123550158794	0.0285518251457286	0.0387944803366834	0.0211466444876382	0.00912163956532663	0.0271533102507538	0.00662245277286432
Cluster1_sample184	0.0893833777308458	0.0620744661442786	0.0626495881144279	0.0384942724004975	0.0490271461840796	0.032006024260199	0.0157073618965174	0.0208396702199005	0.0299587246168159	0.0704699243283582	0.0372120059104478	0.0744001075323383	0.025949598919403	0.0237127338174129	0.14285312920398	0.026888522640796	0.0153460085706468	0.0126825623616915	0.0443559061726368	0.0388165502818905	0.0258396093273632	0.0218926291283582	0.0177409250477612	0.0109127950307463	0.0213706165467662	0.0219232738477612	0.0143309170255224	0.0160882531930348	0.0217140218482587	0.0060541058960199	0.0125206633843781	0.0379337832711443	0.0455885555412935	0.0495846235323383	0.018455493641791	0.0156456600074627	0.0625271105472637	0.032560042890995	0.0135539486333333	0.03224060129801	0.0146466841661692	0.0301181611791045	0.00913861987412935	0.0301666116552239	0.0376099563228856	0.0216128733278607	0.011911971000995	0.0285446979129353	0.00321317913681592
Cluster1_sample185	0.0857926944706522	0.0651845646358696	0.0559152465380435	0.0397920817934783	0.0440519508581522	0.0277625866467391	0.0133275090978261	0.0204382841777174	0.0282989606918478	0.0712323222826087	0.0393707589358696	0.0764298658913043	0.0276482865608696	0.0219777253478261	0.140173764891304	0.0288980657826087	0.016369518673913	0.0143658867663043	0.0397298125434783	0.0385299707554348	0.0331605876141304	0.0206226092021739	0.0215465128532609	0.0108372262586957	0.0202848317125	0.021135762161413	0.012857097163587	0.0160293922503261	0.0232097629576087	0.00513678224456522	0.0128514165701087	0.033904831088587	0.0472557306570652	0.0529334177173913	0.017625160032663	0.0169020721293478	0.0649811166304348	0.0334577552744565	0.00800115625706522	0.0336707600396739	0.0144769790945652	0.0283305312554348	0.0103560023804348	0.029769917451087	0.0400951011358696	0.0217080751902174	0.0155474065717391	0.0272556745918478	0.00850329015434783
Cluster1_sample186	0.0846872682728643	0.0637350426683417	0.0559318171668342	0.0465042529396985	0.0462474589899497	0.0314062713286432	0.0145719494160804	0.0195695611130653	0.0297038461005025	0.0698780016582915	0.0365133283201005	0.0723636843718593	0.0287152388879397	0.0243749288693467	0.138042183165829	0.0274725764125126	0.0183827456331658	0.0120160414522613	0.0507973888959799	0.0395817817728643	0.0306496048844221	0.0207121244070352	0.0214548524236181	0.0116709535245226	0.0224088046482412	0.0225993555638191	0.0144013994733668	0.0175100611994975	0.0206875968140704	0.00582962411859296	0.0109228720819095	0.039324371678392	0.0482154750336683	0.0540239313567839	0.019315837269397	0.0156454646527638	0.0604729949457286	0.0342194936430151	0.00766875632914573	0.0323224221542714	0.0120273978839196	0.028689783381407	0.0117412257603015	0.028274752879397	0.0367543206331658	0.0217988282354774	0.00765847649447236	0.0295723546778894	0.00808724176231156
Cluster1_sample187	0.0886830750686567	0.0639275256527363	0.0566413197179104	0.0430189917064677	0.0445278704492537	0.0310087122492537	0.0143733371243781	0.0210286534305473	0.0280463982457711	0.0731527823681592	0.0416912343726368	0.068588412538806	0.0267483275119403	0.0253645484432836	0.141477548905473	0.0273156775870647	0.0187035371940299	0.0136914083049751	0.0401004953880597	0.0363445157174129	0.0292839838109453	0.0212332512079602	0.0200714377462687	0.0101500735129353	0.0217783898457711	0.0223640485696517	0.013329194679602	0.0171824466348259	0.0213600511477612	0.00510272851940298	0.00976162934422886	0.0314434509798507	0.0454954011278607	0.0525458231840796	0.0184101197661692	0.0168448043363184	0.068408211681592	0.031268469660199	0.0100876456462687	0.0305307102701493	0.0155722927174129	0.028484357658209	0.0103867066719403	0.0299317968557214	0.0375649730547264	0.0206014362019901	0.0140594334840796	0.0255976170238806	0.00618873528557214
Cluster1_sample188	0.0871004082640394	0.0644448567162562	0.0580365411034483	0.0402230298522167	0.0468145021083744	0.0277838344635468	0.0112916156310345	0.0189713109241379	0.0294946340197044	0.0735612603448276	0.0389548261625616	0.0730951245123153	0.0265322772916256	0.0240233992418719	0.142273872413793	0.0254196717197044	0.0204125425369458	0.0119964706783251	0.0426060644832512	0.0394707526394089	0.0297783554482759	0.020168060891133	0.022038650637931	0.0101940961773399	0.0215812933249754	0.0221298020009852	0.0133301648054187	0.0173834363615764	0.0194570334783251	0.00524952796502463	0.0112471131724138	0.0343905897812808	0.0466284838896552	0.0533677355812808	0.0169652392697537	0.0186071955729064	0.065591968817734	0.0319510652561576	0.00597498484285714	0.0322242881960591	0.0129363961600985	0.0297208126325123	0.00987925545990148	0.0328407678527094	0.0429556837773399	0.0209122288852217	0.0130693870837438	0.02566569701133	0.00862969389655172
Cluster1_sample189	0.0896453486247368	0.0620079750894737	0.0575454665473684	0.0420725995789474	0.0490103030263158	0.0315815896989474	0.0088278527631579	0.0194050349535789	0.0283792821798947	0.0710062294473684	0.0375458430347368	0.074763413231579	0.0296036336157895	0.0247807779494737	0.139387218315789	0.0287312861236316	0.0202553282789474	0.0112396638473684	0.0424842636263158	0.0377729641263158	0.0319408501921053	0.0235360234842105	0.0210202427126316	0.0106783868594737	0.0205473652715789	0.0223255957631579	0.0164840215343684	0.0181200710368947	0.0204901490597368	0.00580464377315789	0.0116674581052632	0.0355777916	0.0476234893889474	0.0537824889421053	0.0186938986726842	0.0175093888173684	0.0654294531157895	0.0313471066842105	0.00420083622	0.0330453665584211	0.0155173844136316	0.0295843626615789	0.00803565108631579	0.0296508095907895	0.0378103141684211	0.0212315859821053	0.0154296839952632	0.0260676285094737	0.00544728751421053
Cluster1_sample190	0.0870591839243781	0.0599234588208955	0.056910052159204	0.0381766741537313	0.0452247134646766	0.0275342889119403	0.0134829795671642	0.0195182560248756	0.028779316239801	0.0716013606965174	0.039747224681592	0.0703555453731343	0.0259476691223881	0.022812493959204	0.140783358507463	0.0255805983631841	0.0197849547661692	0.0117179545810945	0.0416721579059701	0.0349242270313433	0.0327310022288557	0.01978868690199	0.0223500729701493	0.00986499598756219	0.0187810449199005	0.0227015944353234	0.0144798962378109	0.0171163794733831	0.0211222230333333	0.00680268051094527	0.0109762934228856	0.0327808005716418	0.0457221305268657	0.0523139711442786	0.0176530946621891	0.0177576441955224	0.0636301047910448	0.0302657825721393	0.00616420115572139	0.0320451869741293	0.0130461850945274	0.0308527123900498	0.0102434964771144	0.0292069869104478	0.0389713615472637	0.0201239953995025	0.0108229734383085	0.0266322324631841	0.00529807402985075
Cluster1_sample191	0.0745143696181818	0.0607898418181818	0.0503858751363636	0.0372119556363636	0.035849648	0.0334576116363636	0.00788624025318182	0.0205274275909091	0.0249884553636364	0.0615707868181818	0.0390897318636364	0.0674133581818182	0.0272474979954545	0.0323769973181818	0.16688845	0.0103930116590909	0.0112290938954545	0.0134526895909091	0.0596845645454545	0.0350819410454545	0.0232481915954545	0.00841009907727273	0.0102201504545455	0.00669673078181818	0.0227557546363636	0.0203029042272727	0.0139470292272727	0.0204409750909091	0.0112893641681818	0.00496833681818182	0.00984493818181818	0.0507350359090909	0.0422459542318182	0.0428518163636364	0.0182582778409091	0.0124600008181818	0.0583647777272727	0.0286715078181818	0.0124213495318182	0.0536777146318182	0.0149281641136364	0.0222437749090909	0.00595381571136364	0.0347689815909091	0.0468718759090909	0.0193180216818182	0.0103834113409091	0.0229717190522727	0.008121875
Cluster1_sample192	0.0705685330909091	0.0589594350909091	0.0510951445454545	0.0470661445454545	0.0421623618181818	0.0282194618181818	0.00825191818181818	0.0144044680909091	0.0228065817636364	0.0600813381818182	0.0367451163636364	0.0592282518181818	0.0214854827272727	0.0271017336363636	0.158661693636364	0.0136033993636364	0.0191670809090909	0.0113983145454545	0.0402539327272727	0.0370760876363636	0.00560937181818182	0.0164266668181818	0.00781144745454546	0.00416887745454545	0.0346450781818182	0.0269777121818182	0.01692817	0.0222197009090909	0.0124381877272727	0.00488307181818182	0.0108000181818182	0.0269029720909091	0.0437404346454545	0.0454855681818182	0.0286827690909091	0.0145160664	0.0587185018181818	0.0325475109090909	0.0315376747363636	0.0496636289090909	0.0263502345454545	0.0189414168181818	0.00423571472727273	0.0427872127272727	0.0576618054545455	0.0157848881818182	0.0069274401	0.0305657198363636	0.000242258636363636
Cluster1_sample193	0.090862406165	0.050702254455	0.0616685775	0.035288616	0.05090357152	0.0308154713	0.010063752	0.025176791	0.03017890075	0.0581938475	0.027555955	0.062330439	0.0268896779	0.039126915	0.18155093	0.0088839645	0.01397996385	0.02112490815	0.03950464165	0.0405720192	0.026813904	0.022760723	0.0128660965	0.00497053415	0.02085922005	0.0220109135	0.010210562805	0.0171017999	0.01458698525	0.00292377595	0.01184766405	0.0311703622	0.0500179282	0.0516690865	0.02581705585	0.008177257615	0.062593485	0.02500939945	0	0.047068954645	0.01922351785	0.03210571015	0.00486355785	0.03474588	0.050058648	0.021590241	0.01015172179	0.026646026565	0.00278442115
Cluster1_sample194	0.085653144908	0.0517084916	0.05139671704	0.03024594904	0.042739648	0.03224691532	0.00844565908	0.018617100164	0.02778001888	0.0623388628	0.03552361104	0.06261039244	0.02932648972	0.03736435932	0.1716872216	0.009473004828	0.034611414092	0.00702304568	0.05197752552	0.03083745148	0.0225045536	0.01554056536	0.00916011316	0.00538162292	0.02739528064	0.02632470616	0.01075250252	0.01915690332	0.016034677328	0.0070589086	0.00970042972	0.0315776919	0.04796676724	0.0484443156	0.02239836432	0.014608756568	0.0552735472	0.028070322092	0.011244459596	0.044560469372	0.01893726472	0.02989850064	0.01154654644	0.0340824184	0.0531508724	0.01961054492	0.013794749404	0.0279848638	0.0138462588
Cluster1_sample195	0.0718613967625	0.043504150625	0.060861335625	0.0237907856875	0.04519192	0.028160757	0.0106158921875	0.02192855875	0.0256662735625	0.048421481875	0.0258006770625	0.050575280625	0.01612343775	0.036337139	0.16847053875	0.0092516111875	0.0157103820625	0.0083164530625	0.040697742625	0.023996997981875	0.015411543125	0.0174010673125	0.01134615375	0.008762801875	0.028282895875	0.026320040375	0.0178331033125	0.02070518691875	0.013188245125	0.009316041875	0.01169778475	0.023911924375	0.044067842925	0.04352675375	0.01724110963125	0.0089253235	0.059163817375	0.0173364098125	0.01466075690625	0.04469591824375	0.0122535999375	0.036491885625	0.00896031485	0.0293097525	0.046536705	0.0185685195375	0	0.021866757625	0.002857020625
Cluster1_sample196	0.0911320000875	0.0645277779166667	0.0506862256375	0.04854361375	0.043681520875	0.0267574805	0.012497470375	0.0237839460416667	0.0265393023333333	0.06439655125	0.03092491675	0.0667917333333333	0.030304726375	0.0414893183333333	0.168981509583333	0.0177528201666667	0.0205487244166667	0.00463888583333333	0.0542540995833333	0.0337771979166667	0.0265634494166667	0.0187508267083333	0.007685185	0.0117302230416667	0.0280229305416667	0.0263306762916667	0.0120555745833333	0.0242826306666667	0.0133125206666667	0.00147000466666667	0.00424739525	0.04136452625	0.0430659407833333	0.0417435025	0.0236846771291667	0.0119754362625	0.07149685275	0.028869581	0	0.0554618005208333	0.02406439335	0.030488298375	0.0109296218	0.04123054	0.0586094679166667	0.0209300040416667	0.0218561768416667	0.0318264345833333	0
Cluster1_sample197	0.0842805144652174	0.0522836591304348	0.0522646664347826	0.0292255647826087	0.0415624377391304	0.0328875945217391	0.00811752639130435	0.02369387	0.0269044744347826	0.0646225530434783	0.0318788495217391	0.062336567826087	0.0181251319173913	0.0352505252173913	0.167333826086957	0.00752548765217391	0.00955624173913043	0.0133710639565217	0.0374249058695652	0.0277298571913043	0.0247155586956522	0.019398258173913	0.0183847392608696	0.00880858946956522	0.0315807173913044	0.0272888903043478	0.0164472994782609	0.0170328494347826	0.0118034616956522	0.00784525307521739	0.014906499556087	0.0296190860869565	0.0463840361086957	0.0516575017391304	0.0221438241913043	0.0114786339304348	0.0692292126086956	0.0247675638695652	0.00753050000434783	0.0494551159913043	0.0192678603173913	0.0347192147826087	0.0098631177826087	0.0328929753913043	0.047645252173913	0.0133788757086957	0.0200343912608696	0.0261916509565217	0.00274802782608696
Cluster1_sample198	0.0682916477909091	0.0506087254545455	0.0415657118181818	0.0270051654545455	0.0268139342727273	0.0235710704545455	0.00336700363636364	0.0150540421818182	0.0230662663545455	0.0554435336363636	0.0285846089972727	0.0733016678181818	0.0258721009090909	0.0321698672727273	0.178500587272727	0.0138817672727273	0.00169040136363636	0.0148182907272727	0.0353233054545455	0.0366518384918182	0.0177526645454545	0.01318659	0.0166174572727273	0.00676694836363636	0.0311400909090909	0.0266593476363636	0.0137948338181818	0.0196835473818182	0.0147111329090909	0.00308266481818182	0.00325280909090909	0.0278741590909091	0.0455976530363636	0.0463620527272727	0.0258634435454545	0.0122859069090909	0.0703041745454545	0.0256541014545455	0.00695843536363636	0.0591324894909091	0.0243431918181818	0.031039585	0.00151397009090909	0.0359040969090909	0.0512282790909091	0.0129204329145455	0.00974800855454546	0.0317582427272727	0.00209957454545455
Cluster1_sample199	0.088054531647619	0.0657728914285714	0.0535197642857143	0.0300489967619048	0.0382558274285714	0.029288929352381	0.0138419061904762	0.0258241496190476	0.0260493698095238	0.067500110952381	0.042511479047619	0.0679847728571429	0.0185283863809524	0.0354312685714286	0.167243794761905	0.0159970834761905	0.0215760252380952	0.00911742147619048	0.0408701492857143	0.0324927208571429	0.0240841928571429	0.0203318444285714	0.0119549574	0.00991586766666667	0.0266650160190476	0.0270676728571429	0.0160001321904762	0.0115601137142857	0.0137784839047619	0.00339436680952381	0.0123801183333333	0.0351824778571429	0.0448783860047619	0.0463008285714286	0.022565283547619	0.0141275856666667	0.0587722433333333	0.0269344494761905	0.00241098826190476	0.0480318201380952	0.0238356427142857	0.0274008172380952	0.00707045914285714	0.0399254316666667	0.0520199858095238	0.0179559247142857	0.0338350137142857	0.019375236147619	0.00563554480952381
Cluster1_sample200	0.0709229701666667	0.05504966	0.040462554	0.0375932976190476	0.0289773072380952	0.0267823331904762	0.0024720270952381	0.0175902606857143	0.028365289	0.0478551480952381	0.0285905557142857	0.042923006	0.0251616027619048	0.035338467	0.149944498095238	0.0127757954285714	0.0193822814285714	0.0188762452380952	0.0416880958095238	0.0247814068095238	0.0360106391428571	0.0232211777142857	0.0122425723809524	0.0103299930809524	0.024973177852381	0.0277643555714286	0.0139487476285714	0.023536310952381	0.0124300118095238	0.00445252914285714	0.00677371928571429	0.0282522732380952	0.0443016018761905	0.0491619833333333	0.0196981617619048	0.0145616639666667	0.0582412519047619	0.0192601716190476	0.0029061744047619	0.0528300753190476	0.0176045190333333	0.027963451952381	0.00530767128571429	0.0322475148095238	0.0466997623809524	0.0121964046190476	0.026050038152381	0.0229582663333333	0.0104055838095238
Cluster2_sample1	0.06462104272	0.0493303939851852	0.0357324210740741	0.0332523811303704	0.0283516118518519	0.0214230139185185	0.0106979021985185	0.0165327088074074	0.0241971311985185	0.0590807351851852	0.0323952471259259	0.0626759115259259	0.0228778385777778	0.023084409022963	0.175738022148148	0.0100725220577778	0.016785289	0.010084534762963	0.0385025496444444	0.0296382350740741	0.0264195279407407	0.0188296882488889	0.0164457108592593	0.0107591339814815	0.0215226614037037	0.0216846720103704	0.0139352332755556	0.017820867657037	0.0149380146533333	0.00552809951555556	0.0104396200251852	0.0300191095481481	0.0407251608622222	0.045701724562963	0.0126344559160741	0.0154555759711111	0.0577266961851852	0.0279425682296296	0.00816254372222222	0.0437684268103704	0.0107421372844444	0.0265225124562963	0.0112657738111111	0.0275527064592593	0.0344271941555556	0.017708372942963	0.00855400234888889	0.0255262943266667	0.0134882133555556
Cluster2_sample2	0.0637115833521368	0.0504306248376068	0.0371828050264957	0.0373525535982906	0.031285788982906	0.0267517775675214	0.0143968050512821	0.0180898320948718	0.0267249600769231	0.0594134196836752	0.0314147681367521	0.0624890066068376	0.025536199774359	0.0236541820769231	0.179433166153846	0.0136070303632479	0.0129645198461538	0.0140158168529915	0.0331776038863248	0.0308476572675214	0.0257162729059829	0.0232783505641026	0.0179253413393162	0.0119265930717094	0.020049406528718	0.018973655357265	0.0125692952358974	0.0208408290435897	0.0158509825692308	0.00505648927350427	0.0093008215042735	0.0277750361854701	0.040732144774359	0.0463651322735043	0.0140454129982906	0.0141901818230769	0.0579390667179487	0.0269945515811966	0.00892292539145299	0.0418866506307692	0.0128603616777778	0.0281819233982906	0.0123038006068376	0.0267096365128205	0.0319661715384615	0.019718510325641	0.0115485151290598	0.0265463957358974	0.00879346147606838
Cluster2_sample3	0.0695036688424779	0.0521319042743363	0.0330876812504425	0.0399443554336283	0.0290115466283186	0.0189822462106195	0.0160415028495575	0.0173210218814159	0.027334923460177	0.0630614683274336	0.0304948792566372	0.0643002101327434	0.0266838810176991	0.0250935664159292	0.17094501460177	0.0121800862477876	0.0187616529115044	0.015267186119469	0.0337860090637168	0.0308712509646018	0.0248514322831858	0.0176046211433628	0.0192209362035398	0.0094649958840708	0.0226694259672566	0.022646864780531	0.0163748888495575	0.0156488627938053	0.013925670839823	0.00689678740707965	0.00934844173628319	0.0296679763858407	0.0421736423300885	0.0446521017699115	0.0162474596548673	0.0119056696371681	0.0570211244955752	0.0277971902654867	0.00623361262920354	0.0456300180362832	0.0138016088247788	0.0239591282097345	0.0106970216725664	0.0259698047433628	0.0314204485106195	0.0198453809115044	0.00754761954778761	0.0249092565504425	0.00734752092920354
Cluster2_sample4	0.0650376193530435	0.0490089656521739	0.0394765123147826	0.0324788457173913	0.0277567542347826	0.024232153373913	0.00804031052173913	0.0195544348	0.0243060857826087	0.0575174034347826	0.0297331426286957	0.0631605156434783	0.025041225673913	0.0235403124434783	0.176041755565217	0.0110762709217391	0.0158298356521739	0.0138290425478261	0.0351537275043478	0.0311807227634783	0.0225000666521739	0.0188634258643478	0.0135082368608696	0.0118439577852174	0.0211266906434783	0.0211905016886957	0.0135932224611304	0.0181860265217391	0.0140938495452174	0.00614225896347826	0.0117649981425217	0.0315335785043478	0.041756697406087	0.0468970522608696	0.0153257331904348	0.01527675813	0.053766631826087	0.0288529877530435	0.00263271024	0.0445493220852174	0.0109922347304348	0.0278546145356522	0.0106549874434783	0.0241880075382609	0.0313499913313043	0.0184322945504348	0.00719103455478261	0.0262799932695652	0.0108501066104348
Cluster2_sample5	0.0685192075734694	0.0500084189183673	0.0408347682469388	0.039622475172449	0.0322292742529592	0.030403810877551	0.0138083459071429	0.0192899384489796	0.0294910957142857	0.0605141017346939	0.0319084166734694	0.0596015516765306	0.0285233785	0.023417743622449	0.188722250102041	0.0119373777877551	0.018799642122449	0.011306311744898	0.0371945264489796	0.0332104328745918	0.0282230838163265	0.0178509766632653	0.0165085174540816	0.00944861300918367	0.0207972266756122	0.0213095148469388	0.0157361942387755	0.0138589085163265	0.0168060296214286	0.0057828407755102	0.0116093717959184	0.0294980814489796	0.0425422615612245	0.0452605920306122	0.014496031244898	0.0135305992010204	0.0600548558673469	0.0290734912178571	0.00858110035714286	0.0426065953438775	0.012298419772449	0.0262196448542857	0.0129583723867347	0.0250790530632653	0.0338109633295918	0.0205305685319388	0.0100336077163265	0.0250979926428571	0.00899158424489796
Cluster2_sample6	0.0634699772069565	0.0485349614521739	0.0361841833826087	0.0380874717304348	0.0264167094817391	0.0220067119565217	0.0123425990313043	0.0179357701304348	0.0258426613478261	0.0589989876521739	0.0293356183191304	0.063202602	0.0256377858869565	0.02408705764	0.177858341043478	0.0153732965652174	0.0133200019895652	0.0124207912921739	0.0345476938191304	0.0309011136086957	0.0256447834869565	0.0205639104904348	0.0187370249826087	0.00793220792347826	0.0184048506513043	0.0182109526521739	0.0140856357295652	0.0168611405452174	0.0149243872765217	0.00535428304869565	0.0086148885373913	0.0264839707191304	0.0414554732347826	0.0452220627826087	0.0170613789834783	0.0136797734173913	0.0522965090695652	0.0286549940547826	0.00870009932	0.0473269276652174	0.0138495475913043	0.0241486538818261	0.01014813728	0.0236779741478261	0.0305233922608696	0.0173571213852174	0.00633866496695652	0.0231989749669565	0.0105934252869565
Cluster2_sample7	0.064541900102439	0.0528281605528455	0.0341355794146341	0.030400901698374	0.0253475520617886	0.0208426389658537	0.0140524040406504	0.0165911465804878	0.0218155290552846	0.0580751478536585	0.0287379029593496	0.061759774796748	0.0224197705569106	0.0228915311707317	0.181261886666667	0.0105484694390244	0.0170610765853659	0.0115239606292683	0.0339938273926829	0.0320472647073171	0.0216586212195122	0.0205118776658537	0.017268663300813	0.0113601582365854	0.0209396472113821	0.0202921916341463	0.0138340472482114	0.0148000174056911	0.0150459471678049	0.00501219621276423	0.00894893876886179	0.0302087433065041	0.0416140072447154	0.0446650398373984	0.0156936227886179	0.0152841108869919	0.0543408186260163	0.0251769273089431	0.00491879620406504	0.0442696800926829	0.0119178017804878	0.0279760076552846	0.0118159378934959	0.0269116854715447	0.0323709231463415	0.0185605915341463	0.00841420449674797	0.0249898616910569	0.0124870491869919
Cluster2_sample8	0.0665428622163636	0.0557858962090909	0.0349316756827273	0.0304374335618182	0.0262165121872727	0.0231497118645455	0.00993334972727273	0.0176574711609091	0.0237379614454545	0.0603100907	0.0308718071727273	0.0667418817090909	0.0248710733963636	0.0224287377536364	0.177129044727273	0.0116789981016364	0.0208885295636364	0.0179067858636364	0.0339289692	0.0314278556181818	0.0280475520363636	0.0209352279090909	0.0182305101763636	0.0148784445143636	0.0216289952	0.0208117826445455	0.0144690432372727	0.0175992546454545	0.01618372776	0.00599447094818182	0.0104186782081818	0.0273682180936364	0.04167988425	0.0474862386363636	0.0127421854090909	0.0146379343245455	0.0555582434636364	0.0289284038272727	0.00612001363818182	0.0456852163072727	0.0105762458863636	0.0261726078394545	0.00956948241090909	0.0214403095909091	0.0270359133090909	0.0171180096836364	0.00870656789545455	0.0249527265463636	0.00510917175454545
Cluster2_sample9	0.0645350309768657	0.052588064619403	0.0355300625671642	0.0354721946470149	0.0302448890074627	0.0239398363358209	0.0125731775074627	0.0185541011761194	0.0269073170895522	0.0627568128880597	0.0313569691932836	0.0647687901492537	0.0266210206753731	0.0232030655	0.180757399328358	0.0126291386850746	0.0198891694179104	0.011186176761194	0.0349121264671642	0.032420402738806	0.027176842761194	0.0208926149179104	0.0191282904291045	0.0116126796410448	0.0213588438850746	0.0209922735514925	0.0154891319753731	0.0161051631283582	0.0158287888723881	0.00572926288059702	0.0114816462691791	0.031748986788806	0.0419123391358209	0.0450823419402985	0.015443381708209	0.0123593513664179	0.0581735812462687	0.0274374073552239	0.00945494145373134	0.0493198319783582	0.0123841713835821	0.0260210274910448	0.00971231473134328	0.0270100050074627	0.0330534173731343	0.0201222311902985	0.00917124232313433	0.0223522911798507	0.0105115013656716
Cluster2_sample10	0.0621872802041322	0.0497231449347107	0.0341482090785124	0.0394491862198347	0.0262537715652893	0.0222384651677686	0.0109628324057851	0.0191109867256198	0.0238489652471074	0.0575263602066116	0.0302727472892562	0.0609241522561983	0.0232293282561983	0.0214730201016529	0.173862036446281	0.0141208435785124	0.0194875977834711	0.0133533297107438	0.0357599820330579	0.0298842067933884	0.0227209999752066	0.0191447182063636	0.0182044215454545	0.0099430782768595	0.018982812944876	0.0172789880147107	0.0140775437157025	0.0155814576061983	0.0153341706479339	0.00560245955371901	0.00879485314049587	0.0297787998016529	0.0405690839223141	0.0422768009917355	0.0132751253123967	0.0144839388768595	0.0580555962066116	0.0273601162991736	0.00914078327768595	0.0464106078735537	0.0122830828140496	0.0276600970909091	0.010010915538843	0.0211204704628099	0.0262822113553719	0.0179421450991736	0.00184844446033058	0.0234594748727273	0.0100359436942149
Cluster2_sample11	0.063762331797541	0.0564449903442623	0.0342837224532787	0.0384802668688525	0.0284746943434426	0.0245388300557377	0.0126316352270492	0.0207206418278689	0.0261661452459016	0.0643246299180328	0.0300345726655738	0.070401217295082	0.0227889446885246	0.0220771070967213	0.171594511885246	0.0134899141680328	0.0160898603934426	0.0141590316114754	0.0368656014737705	0.0353604157934426	0.0225969721229508	0.0192633745655738	0.0119139694590164	0.00966601610819672	0.0193922777344262	0.0203807750786885	0.0139904477819672	0.0162944553590164	0.0171341135016393	0.00752373911147541	0.0133788361565574	0.032897198945082	0.0394513942204918	0.0437495090163934	0.0147353152713115	0.0141796783139344	0.0556595037622951	0.0287593444016393	0.00860054886803279	0.0438249228754098	0.0148886967868852	0.0264746910081967	0.0105277961062295	0.0270054945540984	0.035609128647541	0.0179806015306557	0.0130692012327869	0.0266695613139344	0.00673100070491803
Cluster2_sample12	0.0656406484585366	0.0535546091341463	0.0408116221465041	0.0345985687227642	0.0301032433658537	0.0240862487373984	0.0109690697804878	0.0176374018219512	0.0248366410178862	0.061222922195122	0.0306959280780488	0.0671248390243902	0.0248038930235772	0.0235163039252033	0.177624671382114	0.0124496371138211	0.0162780574796748	0.0133312627796748	0.0358952276341463	0.0330582219186992	0.0225817081707317	0.0169435104439024	0.0226419287235772	0.0106584632056911	0.0208949921138211	0.0218849885365854	0.0157743784796748	0.0180509256829268	0.015176085603252	0.00502040804471545	0.00911481441788618	0.0312112053252033	0.0418638928601626	0.0453185041951219	0.015767600095935	0.0145342833780488	0.0534442482113821	0.0285351877317073	0.00562425331138211	0.0454851659699187	0.0130608066747967	0.0266381963170732	0.0108737458634146	0.0256227104552846	0.0342535448617886	0.0200325427926829	0.0127328770739837	0.0256718898463415	0.00881337497845528
Cluster2_sample13	0.0680306585269841	0.0575035331825397	0.040440734952381	0.0361881580238095	0.0300400007936508	0.0229800730619048	0.0142593312460317	0.0166909093642857	0.0252747075293651	0.061975471547619	0.0308301762214286	0.0629585338571429	0.0235532707333333	0.0230311085063492	0.182654011825397	0.00799694326190476	0.0192178414603175	0.0119899479761905	0.0395422110396825	0.0338801449047619	0.0220645279206349	0.0192101228650794	0.0195866682698413	0.00966725511111111	0.019881053097619	0.0195902384533333	0.0133044032714286	0.0154693450150794	0.0131955916904762	0.00331534803753968	0.009019239665	0.0341965425984127	0.0428246250047619	0.0473191378730159	0.0174783383563492	0.012422432452381	0.0521165535476191	0.0280245512611111	0.00306311864365079	0.0439661810928571	0.0118228664873016	0.0282665923015873	0.0127716763412698	0.0266849817380952	0.0340787703333333	0.018060938631746	0.014221042434127	0.0259199198015873	0.0106783587531746
Cluster2_sample14	0.0637053923883495	0.0474957210679612	0.0339804584564078	0.0346267239543689	0.0263970559715534	0.0223257615728155	0.017243768068932	0.0180085811067961	0.0246524607417476	0.0604527729126214	0.0312717667475728	0.0595627167281553	0.0221996370582524	0.0242572542718447	0.173343379417476	0.0113500697281553	0.0181817777796116	0.0125453482815534	0.0342790471621359	0.0311335334563107	0.0199494814349515	0.0217846836349515	0.0141188832941748	0.0115310008320388	0.0206003596728155	0.0216123122427184	0.0158469927679612	0.0174106947262136	0.0172506121281553	0.00637209226407767	0.0102741660893204	0.0258312519184466	0.0399145067252427	0.0463475575825243	0.0127901819943689	0.0143792248834951	0.0522027809417476	0.0285405618543689	0.00303046352427184	0.0449255291854369	0.0115083656893204	0.0254988985886408	0.00939808208737864	0.0234759414660194	0.0314242158087379	0.0182613036718447	0.0107911644864078	0.0235040294174757	0.0097392540776699
Cluster2_sample15	0.0631474599426357	0.0574603877906977	0.0320673908713178	0.0404264548914729	0.0273477988121705	0.0248390585728682	0.0143513227751938	0.0193629043775194	0.0253613874178295	0.059634292248062	0.0313750385736434	0.0663460777829457	0.0263564964341085	0.0211978747829457	0.17768353620155	0.00897875554263566	0.0188891711782946	0.0130215919953488	0.0368797051472868	0.0313860001131783	0.0258545009612403	0.0202700829302326	0.0177583419868217	0.0124164951434109	0.0212617644007752	0.0210123431627907	0.0162124408775194	0.0189525107674419	0.0164829676310078	0.00845411735348837	0.0132875613106202	0.0313702383023256	0.0392618422217054	0.0438805613178295	0.0138325080387597	0.0137959199170543	0.0558386834883721	0.0297705757674419	0.00680309865968992	0.0457047925542636	0.0107945139232558	0.0277178736348837	0.0123634522294574	0.029259519703876	0.0394499805271318	0.0199408479302326	0.013504441572093	0.029141455496124	0.0110338657860465
Cluster2_sample16	0.0630910133217391	0.0478230974869565	0.0329405514173913	0.0373343643217391	0.0293589108608696	0.0235490108617391	0.0143099442695652	0.0205472844921739	0.0258207674086957	0.0580508122608696	0.0290844670930435	0.0591305496695652	0.0219935568769565	0.0250994425826087	0.172456629130435	0.0105209680817391	0.0171451391043478	0.013705054553913	0.0359153074556522	0.0315978269217391	0.0212784771913043	0.0234265976173913	0.0153102935913043	0.00904764759043478	0.0232570729269565	0.0216024762965217	0.0157198600052174	0.015035907253913	0.0138998334721739	0.00883053673365217	0.0134683146286957	0.031475712826087	0.0412738717843478	0.0449100073043478	0.0166516043165217	0.0139612031286957	0.0570545986956522	0.0274132808930435	0.00898175188	0.0485827529730435	0.01243803176	0.026317033608087	0.00938745352173913	0.0268504541391304	0.0362177885243478	0.0196205881895652	0.0116218740278261	0.0244433473043478	0.0114680413826087
Cluster2_sample17	0.06420901791	0.0491497180357143	0.0354900999585714	0.0377803847664286	0.0276287260071429	0.0252460353478571	0.0123953727642857	0.0204611305371429	0.0262751755907143	0.0604695763571429	0.0323420821928571	0.0608352017285714	0.0266854807492857	0.0232935815592857	0.176313338214286	0.0120231378364286	0.0182886641071429	0.0136453154785714	0.0350064704857143	0.032524508	0.0276861604714286	0.0229699502328571	0.0142938538785714	0.0117713289728571	0.0207654217642857	0.0213392832214286	0.01460488676	0.0165579188985714	0.0171857377035714	0.00727916431714286	0.0120450578321429	0.0292799378571429	0.0400545342107143	0.0440822769785714	0.0104874006607143	0.0149923672622857	0.0549445832142857	0.0268667377014286	0.00719156397571429	0.0479962507978571	0.0113132377714286	0.0264619929295	0.00848009604214286	0.0282851254457143	0.0357188230426429	0.0212050993285714	0.01008596756	0.0217481615910714	0.0108033574571429
Cluster2_sample18	0.0650724914820312	0.04886888884375	0.0371734602429687	0.034992441546875	0.0276926315632813	0.0251154851796875	0.010228113953125	0.0179173772890625	0.0258950759617187	0.0588343137421875	0.0331895516640625	0.065489677453125	0.0244810013671875	0.0232406343171094	0.178037840078125	0.0123253045703125	0.0188908810609375	0.0138138941976563	0.0343264462421875	0.0304840565171875	0.0212827773304687	0.018925746546875	0.0157113605004688	0.009717796765625	0.02115249218125	0.0227245300546875	0.0146286839224219	0.0145010564559375	0.016286683875	0.00688247406484375	0.0120433412726563	0.0293546328109375	0.0417849695539063	0.04774575265625	0.0140630217059375	0.016313519765625	0.05853084828125	0.02764670703125	0.006350153425	0.0452303876765625	0.0129456631578125	0.0264475576226562	0.0097455852	0.0269793097507812	0.0339193309289062	0.0203120887695313	0.012196876065625	0.02671461095	0.009652587921875
Cluster2_sample19	0.0649407837727273	0.0517837600181818	0.0349409321927273	0.0365092397718182	0.0284710215545455	0.0248197693072727	0.00914127591427273	0.0185211147727273	0.0252874911909091	0.0622241791818182	0.0337811965363636	0.0672864118090909	0.0273088079327273	0.0235721089454545	0.173418350363636	0.0150293020218182	0.0189711320909091	0.00954339779727273	0.0370382886636364	0.0334987959909091	0.0253118618090909	0.0213494200727273	0.0146692566090909	0.0100326123	0.0189951644609091	0.0197302079181818	0.0125080803363636	0.0166535641963636	0.0154567566036364	0.00482207436818182	0.00991172438727273	0.0298157184181818	0.0406810330772727	0.0480676375454545	0.0139344231478182	0.0120719431636364	0.0579591385636364	0.0289088527745455	0.00653535009181818	0.0503234094763636	0.0114423285727273	0.0267300952363636	0.00961654591863636	0.0274420575290909	0.0360201892181818	0.0211413238309091	0.0104020084945455	0.0264736108454545	0.00819206767590909
Cluster2_sample20	0.0643419540539216	0.0532475280686275	0.0319802243862745	0.0310965268911765	0.028596127745098	0.0245995705754902	0.0118828643627451	0.0163088954588235	0.0239265341284314	0.0623555009803922	0.0358174867372549	0.0652470196960784	0.0301928957058824	0.0253025585588235	0.179968872843137	0.0108080140882353	0.0203794473705882	0.0121411610392157	0.0418671631372549	0.0356222983823529	0.0327437287156863	0.0217323036754902	0.0144645556862745	0.0118426189509804	0.0192848801470588	0.0209212004380392	0.0148860890754902	0.0158999489441176	0.015027271354902	0.00638434358529412	0.0089508226754902	0.0313645914009804	0.0412745569529412	0.0474153494431373	0.0151193921536275	0.01588082065	0.0567003484411765	0.0319892148137255	0.00793706504117647	0.0479645621411765	0.0133467102862745	0.0271383139472549	0.00847543130490196	0.0288348415607843	0.034908112872549	0.0202657943882353	0.0113532286411765	0.0282178917745098	0.00771719682352941
Cluster2_sample21	0.0678347242589286	0.0496249760089286	0.0385916101160714	0.0457758854732143	0.0330644692410714	0.0304922870535714	0.00873137837678571	0.0212866385642857	0.02681266475	0.0615425714464286	0.0329500450892857	0.0704931574107143	0.0287240432767857	0.0263039659732143	0.183775241607143	0.01462782053125	0.0168393289910714	0.0131227357857143	0.0385432550491071	0.0353689927589286	0.0251038159017857	0.0197197715651786	0.0179507526875	0.0109063129267857	0.0202340876417857	0.0212926444732143	0.0159358201026786	0.0158251084866071	0.0168837631370536	0.00809243391160714	0.0135092607669643	0.0323459887276786	0.0420365919491071	0.0470190341071429	0.0133792542446429	0.0169348419223214	0.0546751677142857	0.0323506126607143	0.00962112171964286	0.0490997638714286	0.0122998189946429	0.0262836342928571	0.00906445597767857	0.0285885990625	0.03553755575	0.019770007475	0.00489503677321429	0.026150343375	0.0105623745089286
Cluster2_sample22	0.0640127150462185	0.0480734737016807	0.0333537611260504	0.0340992795378151	0.027374199405042	0.0205617325714286	0.0126184353361345	0.0173493935378151	0.0245679074512605	0.0610937676470588	0.0320230619579832	0.0620831607058824	0.0236844342571429	0.0214119507731092	0.185403570084034	0.0125495162327731	0.0129685754789916	0.0126996602655462	0.0347126950159664	0.0305724500588235	0.024822315210084	0.0189832721344538	0.0187833081680672	0.0135690391512605	0.0182975040084034	0.0202421818487395	0.0146642575151261	0.0151445776453782	0.0155836661781513	0.0056190146302521	0.00929324522689076	0.0304375155798319	0.0406715854428571	0.0463046927731092	0.0140408526352941	0.0149837252163025	0.0558926577310924	0.029012468210084	0.00710833259243697	0.0435092767806723	0.0129948173151261	0.0291079573361345	0.00831897385294118	0.0274988460218487	0.0353149811764706	0.0184395132613445	0.0119976391512605	0.0258022988991597	0.0137634829831933
Cluster2_sample23	0.0646314256066116	0.0514855773636364	0.0346650930107438	0.0343694555619835	0.0251265850578512	0.0234673360578512	0.0127924800223141	0.0189104935223141	0.0257593504859504	0.0591407420991736	0.0285284810743802	0.0604582985950413	0.0254565477603306	0.0237981109504132	0.182106092727273	0.00830908166942149	0.0213097186528926	0.0124306108834711	0.0378920077863636	0.0335751835008264	0.0258960696776859	0.0201971181404959	0.016809117138843	0.00971090907520661	0.0198028695114876	0.019892173677686	0.0137247992719008	0.018484764446281	0.0153659511941322	0.00433421442479339	0.010913268477686	0.0314812129090909	0.0412757318066116	0.0451405030661157	0.0127564836694215	0.0124354699826446	0.0525381120082645	0.0293432987570248	0.00396880186446281	0.0457879707280992	0.0104230825157025	0.0256111865966942	0.00930985984628099	0.025578512438843	0.0327561285950413	0.0185654423024793	0.00896326498347107	0.0258327722917355	0.010595001892562
Cluster2_sample24	0.0650830862424	0.0492002158032	0.0349236604096	0.0347860366088	0.028779965312	0.0214596092544	0.0105021256	0.0176751953528	0.0238711332792	0.063107251416	0.0301350317488	0.065291919528	0.0273651040232	0.0231861156336	0.17764818072	0.015400161296	0.0164450513888	0.010260759584	0.037699897144	0.035015851696	0.025665452828	0.0207097866952	0.0137458694768	0.0106797115352	0.01971097150952	0.020225278716	0.0126054538616	0.016918713192	0.0163058985096	0.005481764608	0.0106502226	0.033058518	0.0394404302752	0.043207201704	0.01611119446736	0.0140409817904	0.06104622096	0.029598183344	0.0099734060688	0.0469352848456	0.0136896809472	0.0274488261744	0.0099804770064	0.02803758246824	0.03508958531152	0.02110579323464	0.0118813501544	0.027172479896	0.006906730512
Cluster2_sample25	0.0657966152768595	0.0479262134132231	0.0353214537545455	0.0330363552991736	0.0271886830702479	0.0242092002231405	0.00711599309917355	0.0166105027983471	0.0261023895702479	0.0616719934710744	0.029357263785124	0.0685407491735537	0.0255815844090909	0.0229549978702479	0.176449548842975	0.00933731132231405	0.0168111816363636	0.0147095786198347	0.0358882950471074	0.0360934974669421	0.0241372988760331	0.0176391624239669	0.0178818489909091	0.0107261167380165	0.0215710080109917	0.0207858266595041	0.0140471617438017	0.0144975182727273	0.0136687673363636	0.00584811889669421	0.0116198267380165	0.0303721660578512	0.0401274018834711	0.0442711562809917	0.0142898145016529	0.0124842166223141	0.0592900880165289	0.0310219689486777	0.00728247669090909	0.043764165361157	0.00982839269421488	0.0276293222809917	0.0103823200487603	0.0259940058239669	0.0321991324165289	0.017673869553719	0.00879419994049587	0.0233580766280992	0.00974794343801653
Cluster2_sample26	0.0679420047948718	0.0573054208034188	0.0353837671623932	0.0352496341196581	0.0303004689003419	0.0239954505068376	0.0165919379487179	0.0205530302905983	0.0262876359230769	0.0587659806068376	0.0291582566264957	0.0610510641025641	0.0248128759401709	0.0222686285128205	0.18458258974359	0.012990970965812	0.019400724025641	0.0109133326264957	0.0348850451025641	0.0302438048290598	0.0247659551025641	0.0184198040051282	0.0190678646239316	0.0101514673923077	0.019824023717094	0.0201679979860684	0.0140832401905983	0.0172284697982906	0.0139695326880342	0.00454929862478632	0.00829519538888889	0.0290964544273504	0.0409971622102564	0.0461763709401709	0.0134227059162393	0.0114149983393162	0.058816398974359	0.0267139494444444	0.0075503917982906	0.0470162577008547	0.0131747580940171	0.0267060780504274	0.0119378239316239	0.0240995116923077	0.0292668520769231	0.0194192415931624	0.00886027258376068	0.0238224466675214	0.00977343323076923
Cluster2_sample27	0.0664769559967213	0.0572500505573771	0.0379936854590164	0.0356870624360656	0.0257228844521311	0.0212749133991803	0.0129632114508197	0.0189426662272131	0.0266493919016393	0.0617177212459016	0.0284744172090164	0.0671667845819672	0.0249414063614754	0.0223166348163934	0.183456407131148	0.0090963132147541	0.0123174768016393	0.00983037284180328	0.039373585807377	0.0305503591393443	0.0226355418836066	0.0176891405877049	0.0159618889508197	0.012127892942623	0.0221500524344262	0.0217775187409836	0.0131856299770492	0.0158307062131148	0.0134074806237705	0.00555594634426229	0.00818829739836066	0.0321472609131148	0.0424004432959016	0.047888097704918	0.0149848983557377	0.0126729117196721	0.0584567281967213	0.0270999806581967	0.0039586279352459	0.0469729892393443	0.0120365637393443	0.027172325895082	0.0104373031860656	0.0298088181885246	0.0387322220327869	0.0201719962442623	0.0176188985704918	0.0247300188065574	0.00601634304631148
Cluster2_sample28	0.0626344792373913	0.04885117798	0.0374367915608696	0.0358979844086957	0.0267600725913043	0.0223097948173913	0.00685765936521739	0.0185214447182609	0.023966147026087	0.058426355626087	0.0324854739478261	0.0616240144173913	0.0260031422582609	0.0234079470347826	0.180150902956522	0.0144424206478261	0.0226775954904348	0.0106323402434783	0.0365588309826087	0.0291630104652174	0.0312498345043478	0.0171171435652174	0.0169651929478261	0.0116459450391304	0.01935486862	0.0200174252973913	0.0137724181530435	0.0168296235026087	0.014832814326087	0.00492798589565217	0.0090273124	0.0293263857478261	0.0400565032965217	0.0473685136521739	0.0147197820513043	0.01506243884	0.0531249455652174	0.0261546983478261	0.00549518966956522	0.0472894043147826	0.0124451864408696	0.0249209961313043	0.0101568146973913	0.0252926423886957	0.0328994926608696	0.01828076262	0.0110481922356522	0.0217079209643478	0.0101822612086957
Cluster2_sample29	0.0687335731363636	0.0505561651743802	0.034863893885124	0.0369549519049587	0.0255899250768595	0.0232028676363636	0.0129750059468595	0.0187536298669421	0.0235251525528926	0.0621610844628099	0.0334151339917355	0.0610118557024793	0.0246229743719008	0.0225376083636364	0.175633901818182	0.00789119670247934	0.0175870731900826	0.0115222425702479	0.0347003205041322	0.0323012996776859	0.0258596893719008	0.0235418385900826	0.0186188227603306	0.0111398603099174	0.0223840126264463	0.0211625387909091	0.0125751348504132	0.0169361017747934	0.0152836357647934	0.00502677078347107	0.00968512845371901	0.0307689764834711	0.041035954331405	0.0457333666942149	0.0142061623975207	0.0143131668553719	0.0558895301652893	0.0260222504710744	0.00467887504049587	0.0435365289719008	0.011001906853719	0.0295220231371901	0.00977044332479339	0.0260693850991736	0.0340785393256198	0.0189251527793388	0.0097606884338843	0.0258824290603306	0.00931142651239669
Cluster2_sample30	0.0633670901579365	0.0514432876190476	0.0350481114857143	0.0404455895198413	0.0284692999706349	0.023890686484127	0.0138979241031746	0.0194932218333333	0.0274724824206349	0.0583900653809524	0.0285830049603175	0.0617214451428571	0.0238869678412698	0.0232381014365079	0.171325942142857	0.00877044882380952	0.015189955484127	0.0102160728412698	0.0360436312793651	0.0340506432051587	0.0194690203174603	0.0186693029611111	0.0185546962222222	0.0120861693785714	0.0194059836552381	0.0187826970079365	0.0139549125	0.0180293475468254	0.0138819062134921	0.00560087675952381	0.010121306133254	0.0301528570952381	0.0396382918015873	0.0431707658650794	0.0132611369111111	0.0149975653304762	0.0537639319920635	0.0275225291269841	0.00659842298095238	0.0429202303555556	0.0113687686873016	0.024703481468254	0.0116464818412698	0.0270922723849206	0.0329880384150794	0.0213554475714286	0.00894311583015873	0.0239860724761905	0.0103800953579365
Cluster2_sample31	0.0690084100507692	0.055142622318	0.0366328903623077	0.0377514527923077	0.0287446319230769	0.0248784957923077	0.0126284386923077	0.0174209256353846	0.0256262635384615	0.0658098792	0.0337727332230769	0.0674632260769231	0.0242262588846154	0.0223050820307692	0.179957584	0.0101596109622308	0.0191910699	0.0119747612384615	0.0372427302638462	0.0355580464923077	0.0250216015461538	0.0188457516384615	0.0144207757769231	0.0105735117230769	0.0214603182207692	0.0199977542023077	0.0117466345761538	0.0167078317684615	0.0143628836992308	0.00608924621538462	0.0104262378461538	0.0332476365076923	0.0421838430876923	0.0469585952307692	0.0128103986546154	0.0148240955823077	0.0602366735315385	0.0274909218846154	0.0115345275238462	0.0467119279084615	0.00941879170153846	0.0261522265538462	0.00983746958769231	0.0293338972123077	0.0366077307230769	0.0213380447823077	0.0122583860046154	0.0246065642338462	0.00872828571307692
Cluster2_sample32	0.0685870313359551	0.0487638125595506	0.0369229180370787	0.0336622341820225	0.0308449156539326	0.0227118128426966	0.0114090650595506	0.0168903505955056	0.0260201322247191	0.0638629493752809	0.0318097219348315	0.0704048820224719	0.0305350009775281	0.0231280488797753	0.188726728764045	0.00952611619775281	0.0160864486516854	0.011036727494382	0.0385060464606742	0.0372843000046067	0.0354287314719101	0.0165882436191011	0.0176747021123595	0.0100968024730337	0.0220041075755056	0.0208339683247191	0.0140276846662921	0.0175713353932584	0.0153699890640449	0.00579084781910112	0.0122799568325843	0.0344827228865169	0.0412716591404494	0.0444029868539326	0.0121992513898876	0.0140893771674157	0.056750393011236	0.0329748318202247	0.00738784157078652	0.0463238061764045	0.00729008183146067	0.0269545697752809	0.0115488728269663	0.0281763184494382	0.0381701773820225	0.0228621441685393	0.00853901937303371	0.0287396171977528	0.00596845337078652
Cluster2_sample33	0.0651506548666667	0.0508062741060606	0.0372568758356061	0.0354869710568182	0.0305975022848485	0.0235930908318182	0.0139854833840909	0.0171778063666667	0.0255303533007576	0.0596430303030303	0.0333601181666667	0.0612038067272727	0.025092167780303	0.024610341219697	0.180163968712121	0.0139135108856061	0.0169080379166667	0.0161583743333333	0.0365168719015152	0.0335870772045455	0.0265289508113636	0.0164447036666667	0.0178403691136364	0.0088325324219697	0.0215114752060606	0.0204228051143939	0.0148543160363636	0.0162300064765152	0.0156334861525758	0.00742818331969697	0.0127531454113636	0.0305738592212121	0.0401794078818182	0.0427429699242424	0.01521475725	0.0139486614293182	0.0557778047727273	0.02805376175	0.00962661046363636	0.0454733761242424	0.0127393230356061	0.0243239359681818	0.0107416753477273	0.0249338159469697	0.0318318073787879	0.0189459184166667	0.00887497546212121	0.0227950302121212	0.0118929301969697
Cluster2_sample34	0.0612285239616162	0.0480466399090909	0.0377150661717172	0.0368176402050505	0.0281973558545455	0.0221473248484848	0.0112877409393939	0.0180665365555556	0.0223061064444444	0.0570602573737374	0.0296370678363636	0.0632813964848485	0.0248608245656566	0.0232024537070707	0.179087566969697	0.0122778957575758	0.0143304636767677	0.0127418561919192	0.0391329875353535	0.0321788327040404	0.0248009846969697	0.0192254788111111	0.0161420469494949	0.0096490711969697	0.0196423640131313	0.0204917003737374	0.0125617583232323	0.0148293880494949	0.0156624471636364	0.0057918384979798	0.00959732472727273	0.0304169687777778	0.0405929954171717	0.0446520526262626	0.0158275719949495	0.0145497257454545	0.0575685108080808	0.0299718648484848	0.0197370913383838	0.0501497213030303	0.0128220845676768	0.0245407284848485	0.0104727293818182	0.0251875903535354	0.0317114748686869	0.01808340984	0.0111169657707071	0.0233802305151515	0.00990361437373737
Cluster2_sample35	0.0628486443346535	0.0533551216831683	0.0316751035287129	0.0332115740282178	0.0318350429267327	0.0229975696138614	0.0133072730534653	0.0172089448128713	0.0247483208960396	0.0603460271683168	0.0327164632247525	0.0678122107920792	0.0268148985148515	0.0218639665049505	0.178633544950495	0.0119872985247525	0.0198996680693069	0.0171279933831683	0.0407179211584158	0.0392101435049505	0.0230609817425743	0.0194591011168317	0.0141519278118812	0.0105504628811881	0.0219676321178218	0.0214764979663366	0.0141817931069307	0.0166282669009901	0.0145649883885149	0.00503496495742574	0.0113949390089109	0.0345679317514851	0.0415702609227723	0.0454761228712871	0.0143603202663366	0.0122013233851485	0.0554315699405941	0.0295932288613861	0.0125408040287129	0.0468668934930693	0.0115638265643564	0.0280040621485149	0.0108263998732673	0.0267775541485149	0.0337241436039604	0.0223787936237624	0.00946383421188119	0.0282552303485149	0.00777398558910891
Cluster2_sample36	0.0665099993625	0.0505782547083333	0.0362986292275	0.0305091643416667	0.03047360435	0.0229914826083333	0.0155472067333333	0.0145666568991667	0.02738484365	0.06132618875	0.0309808505416667	0.0659349591085	0.0260459253	0.0227507108258333	0.176017563166667	0.00890008048833333	0.0192831662016667	0.009554877205	0.0373376524741667	0.0350497199	0.0254035108166667	0.018592102165	0.0131272557083333	0.0120079529408333	0.0190785670991667	0.019770426915	0.01401938764	0.01682645740825	0.016119173725	0.00607451646666667	0.0112779617083333	0.0317883182383333	0.0395766102541667	0.04461061925	0.01368488616975	0.0123772775058333	0.0544066939166667	0.029878959325	0.011918968065	0.049809580885	0.0110141698458333	0.025873713105	0.010872706543	0.0253424909798333	0.0323016954916667	0.0216984792991667	0.00882912831	0.0289915145908333	0.00780890561666667
Cluster2_sample37	0.0676691270816667	0.0551052558166667	0.0344128378916667	0.0375606515666667	0.0323190879	0.0264762748233333	0.0151645670358333	0.0178816974291667	0.0288543278866667	0.0617735327916667	0.0336132181891667	0.0670701726425	0.0251681040583333	0.0243041821983333	0.178489581583333	0.013955815025	0.0214449247416667	0.0125425307208333	0.0346659406741667	0.0353048795108333	0.0282578181583333	0.0198122960491667	0.0141253563875	0.008264913875	0.02081200272	0.0180340387983333	0.0130154758530833	0.0158756061641667	0.0152819110341667	0.0048669480925	0.0120341823583333	0.02998144905	0.03948900987	0.0436545308333333	0.0131734008483333	0.0146387899370833	0.0582294611666667	0.03193957765	0.00768411183083333	0.0476385296375	0.012189749675	0.0274075878916667	0.012085607275	0.027192765435	0.0367947966833333	0.0206302808	0.0117428116825	0.0258810151916667	0.00667406893333333
Cluster2_sample38	0.0653539984565574	0.0473765900491803	0.0359230675409836	0.0323773298647541	0.027190930942623	0.0224846142286885	0.0120014533852459	0.0168104642437705	0.0255553290065574	0.061430187704918	0.0307047278696721	0.0633507579508197	0.0221999532803279	0.0230037476721311	0.179024052622951	0.00950912154344262	0.0202622506803279	0.0147641037016393	0.0361044852868852	0.030703205704918	0.0227668052336066	0.0235481653054918	0.0168847785614754	0.0119499172801639	0.0171983627656557	0.0184162721401639	0.0138570427262295	0.0154258812704918	0.0145122500221311	0.00486551888606557	0.00948905180655738	0.0278922357253279	0.0412743573680328	0.0454931714344262	0.0118812771016393	0.0166383174407377	0.0540836149180328	0.0279727459491803	0.00811288168032787	0.0484561660778689	0.00847828152704918	0.0239795884319672	0.010300286707377	0.0274781568654098	0.0358502899344262	0.0196790406377049	0.010112456892623	0.0221840632459016	0.00934879905737705
Cluster2_sample39	0.0626900511	0.0527464969692308	0.0353479992469231	0.0331859102953846	0.0260755110769231	0.0238456862538462	0.00806594736153846	0.0184435195023077	0.0246661266753846	0.0600771390846154	0.0319819331461538	0.0641494714307692	0.0251026644453846	0.0226327171538462	0.174459882	0.0114448645546154	0.0204532715384615	0.0132634230692308	0.0397773721846154	0.0302796856076923	0.0248651392	0.0184001020253846	0.0181687484384615	0.0103008620146154	0.0180741028792308	0.0192142621946154	0.0141234967430769	0.0176387570638462	0.0157343560738462	0.00617499106461538	0.0127560955561538	0.0338029069384615	0.0420318065738462	0.0470193567692308	0.0145279876569231	0.0147541227530769	0.0554818456392308	0.0282627783984615	0.00496472501230769	0.0433427641061538	0.0136333430230769	0.0247214763161538	0.00856721318923077	0.0269110313138462	0.0350802463384615	0.0167826071384615	0.0135434970769231	0.0242145838076923	0.00870988931538462
Cluster2_sample40	0.0656159211483051	0.0520275215	0.032137379440678	0.0352061322627119	0.0263791937550847	0.0256091512144068	0.0115657130423729	0.016691956490678	0.0245949259888983	0.0588252488135593	0.0292486308483051	0.0642416266525424	0.0244164705927966	0.0238641403813559	0.174400386016949	0.0107130662118644	0.0242016819762712	0.0102282596186441	0.0385061186491525	0.0310761722133051	0.0276877319838983	0.0179399575932203	0.0201492103220339	0.0101321080008475	0.020565619570339	0.0217616158135593	0.0159715193305085	0.0180466297940678	0.0147874694805085	0.0054486626940678	0.00997942548389831	0.0310166301355932	0.03966160245	0.0443763493012712	0.014826263559322	0.0145456044795763	0.0559028266949153	0.0288939553084746	0.00548405924576271	0.0454426764466102	0.0116703368474576	0.026311052329661	0.0111278205847458	0.0258453623559322	0.0326180690254237	0.0187839852355932	0.00997994764322034	0.0246438075186441	0.00788509087288136
Cluster2_sample41	0.0646990809840708	0.0483290227787611	0.0362103123362832	0.0348995213628319	0.0282774069433628	0.0241973176902655	0.0106052307256637	0.0186271825840708	0.0257002673929204	0.0567970039380531	0.0289112514867257	0.0612553313274336	0.0247141146070796	0.0227995797495575	0.179045958584071	0.0105756132513274	0.0119095595132743	0.0127086092035398	0.0407292744256637	0.0320593233451327	0.0247580744778761	0.017542369920354	0.0190474750353982	0.00992372703539823	0.0214054055380531	0.0208944044159292	0.014231078610885	0.0177133555088496	0.0144506818353982	0.00603867932920354	0.0133856674088496	0.0383672733300885	0.0401170266823009	0.0428343894070796	0.0148310797353982	0.0135156661371681	0.0535324599911504	0.0268184459292035	0.00652779328230088	0.0499228713389381	0.012197038419469	0.0256231991973451	0.0107077850942478	0.0256090149292035	0.0328702169115044	0.0189525527876106	0.0127357593938053	0.0214810555221239	0.0135328389115044
Cluster2_sample42	0.0667607479261538	0.0457605990215385	0.0395960487615385	0.0342561297461538	0.0281938786076923	0.0252425510007692	0.0168155390076923	0.0187850135846154	0.0248748719384615	0.0629875973846154	0.0287032046230769	0.0636782964615385	0.023130636668	0.0245220838686154	0.178414919615385	0.0106542490376923	0.0146449256923077	0.0115396756592308	0.0371134217238462	0.0330208036	0.0257134189261538	0.0188918149753846	0.0181354373115385	0.0110422332067692	0.0199449303184615	0.0181475160646154	0.0120939433625385	0.0185357856996154	0.0128500936361538	0.00587252655692308	0.0114844386576923	0.0343104322923077	0.0402127838476923	0.0434109972538462	0.0170787662393077	0.0142488441569231	0.0584330579384615	0.0275702816117692	0.00858270607769231	0.0469524368769231	0.0131984916353846	0.0290521610538462	0.0142247114223077	0.0257933220169231	0.0349798679692308	0.0196180263002308	0.00773951585461538	0.0246684833976923	0.00944889734615385
Cluster2_sample43	0.0671239121830189	0.0490125440764151	0.0362164723141509	0.0367539242735849	0.0261184682830189	0.0245896774886792	0.0071420595009434	0.0186506420471698	0.0247788924924528	0.0628864588113208	0.0301758158235849	0.0685638345283019	0.0237570539443396	0.0242560941915094	0.175549029811321	0.0116160886320755	0.0226140156132075	0.0136501094330189	0.0360956969132075	0.0320791868543396	0.0219001673301887	0.0170884005528302	0.0171956133150943	0.0104891972253774	0.0185738760849057	0.0204268053471698	0.0143202798113208	0.0176440759364151	0.0137609220386792	0.00514731356726415	0.0100437169745283	0.0301531514150943	0.0413082470509434	0.0451015854716981	0.01417378245	0.0133128385915094	0.0577229518867925	0.0290013505471698	0.010693217709434	0.0399802167150943	0.0122735301613208	0.0242937203283019	0.0113472341820755	0.0240822621179245	0.029911944490566	0.0185492598801887	0.00373112725	0.0294048404443396	0.00852440822971698
Cluster2_sample44	0.065870702468932	0.0537802002330097	0.0356352810873786	0.0342195911271845	0.027558208368932	0.0247737912718447	0.0118522352174757	0.0182405360330097	0.0269700340679612	0.0602473793203884	0.0318118109417476	0.0635076008932039	0.0276460452398058	0.0229259505631068	0.176520980485437	0.00882313808737864	0.0210805463106796	0.0126985963262136	0.038177237776699	0.0330255762135922	0.0277431454563107	0.0195211440582524	0.0190921917184466	0.0139565189873786	0.0207108954825243	0.0226536957961165	0.0125962245067961	0.0154757510728155	0.0143297978543689	0.00475823067961165	0.010141493892233	0.0391855109708738	0.0409593348669903	0.0459295764660194	0.0122741096097087	0.0133711285893204	0.0607751160970874	0.0279118366116505	0.0114035465203883	0.0450422716883495	0.00847958575728155	0.0267143599933981	0.00878706660194175	0.0229048862932039	0.0312244516669903	0.0201982902718447	0.00793448505242718	0.0277223926116505	0.00886954750485437
Cluster2_sample45	0.0621582468203704	0.050688793462963	0.0335442803148148	0.0376505187222222	0.0271315225740741	0.0233144055731481	0.0112227062962963	0.01794376525	0.0243410200507407	0.060703805462963	0.0294672628388889	0.0663051621666667	0.0293618348040741	0.0234730397953704	0.173797266111111	0.0158377354553704	0.0188389664694444	0.0114457036259259	0.0337459176296296	0.0309098994907407	0.0322359384537037	0.0179049310185185	0.0189796348861111	0.00906562982314815	0.019548875112037	0.0198521277888889	0.0135345945333333	0.0180866994796296	0.0161137759472222	0.00536229381296296	0.00983164085925926	0.0290595568518519	0.0398699598185185	0.0453169281481481	0.0138842511518519	0.0139591074342593	0.0582490505555556	0.0319767722037037	0.0154547233898148	0.0475015012490741	0.0126725201416667	0.0266457928666667	0.00997164341666667	0.0254876373212963	0.0303287014074074	0.019528291662037	0.00743771388055556	0.0265931103601852	0.00792177541666667
Cluster2_sample46	0.0628628294532258	0.053341332483871	0.035717892766129	0.0355449582604839	0.0256899381491935	0.0234451252193548	0.00979481269758064	0.0173468482129032	0.0249385494935484	0.0611216678306452	0.0350831919758064	0.071704242016129	0.0277025069798387	0.0228182645645161	0.174802027016129	0.0131914299846774	0.0187963940403226	0.012530423483871	0.0389356800564516	0.0336249905645161	0.0246330079443548	0.0176764210241935	0.0185796347822581	0.010622340083871	0.0215750800185484	0.0218837398306452	0.0156690177032258	0.0154941123257258	0.0154601396870968	0.00760603088951613	0.0112536698540323	0.0343808623709677	0.0402584002290323	0.0453761647177419	0.0165842980057258	0.0144941370072581	0.0570211883870968	0.0310671801532258	0.00830785389758065	0.0435875624024194	0.0145368640008065	0.0253487539346774	0.00916585763548387	0.0241791475241935	0.0327542877983871	0.0218946770129032	0.0117544515669355	0.0270130315483871	0.00939583627419355
Cluster2_sample47	0.0673809979413223	0.0518309628099174	0.0341153914057851	0.0312925780578512	0.0295749618669422	0.0231137651950413	0.0139572574132231	0.0198701419917355	0.0266619127752066	0.0655848667768595	0.0333485257801653	0.0616921993884297	0.0249285361157025	0.0250049281900826	0.177670392809917	0.00999027708264463	0.0210086459669421	0.0109117348429752	0.037942802322314	0.0316983684132231	0.0233319281487603	0.0244606756760331	0.0161107579198347	0.0121236235132231	0.0209369329595041	0.0214893440669422	0.012275309053719	0.0174920546266942	0.0149346084223141	0.0057235001768595	0.0107968722719008	0.0307830334917355	0.041445834685124	0.0451942637603306	0.014962133968595	0.0128506083966942	0.0584420360826446	0.0253585380140496	0.00630612607272727	0.0457250917760331	0.0126060682561983	0.0285476255041322	0.0107184141710744	0.0256940788553719	0.0326713065867769	0.018152311253719	0.0122882108132231	0.0258831870008264	0.00948930874380165
Cluster2_sample48	0.0662360540239316	0.050692327034188	0.0345024136581197	0.0406886743076923	0.0299226384700855	0.0231577562735043	0.00996437462393162	0.0180717834957265	0.0243967606495726	0.0621653474017094	0.0337004145470085	0.0647218202564103	0.0267005078119658	0.0260444267854701	0.174534064017094	0.0121710502991453	0.0167022139059829	0.0115609017435897	0.0361483281752137	0.0302126693333333	0.029162061974359	0.0159843644247863	0.0128244091803419	0.0104292281264957	0.0221425748307692	0.021082043974359	0.0144191305470085	0.0171103420409402	0.0146926132717949	0.0068700425042735	0.0109854325470085	0.0316467077606838	0.0418960388615385	0.0459880435042735	0.0145198897299145	0.0142867524358974	0.0577151989230769	0.027508454565812	0.00485777812649573	0.0479611682931624	0.0132274993410256	0.0256249109841026	0.0094754111965812	0.0276145863337607	0.0355410351794872	0.0180436081452991	0.00902054720683761	0.0242025096803419	0.0161122932735043
Cluster2_sample49	0.0650340915161538	0.0543438501	0.0336470169546154	0.0352101650384615	0.0282810791384615	0.0237950724107692	0.0125659708415385	0.0188016350284615	0.0253219237307692	0.0603547207230769	0.0347661082207692	0.0642813113615385	0.0276850546384615	0.0239334141023077	0.174380146230769	0.0115706934846154	0.0218450795769231	0.0100611953161538	0.0405562174538462	0.0340533621230769	0.0285968666938462	0.0161787924969231	0.0171566949938462	0.00878687055615385	0.0214107861546154	0.0204156409769231	0.0139494434653846	0.0181112179869231	0.0137803662169231	0.00508029183846154	0.0116355271146154	0.0302435708923077	0.0399365953961538	0.0415365064923077	0.0144854460143077	0.0143585909576923	0.0577405075923077	0.0284527348615385	0.00775918592153846	0.0458762611407692	0.0116257481353077	0.0260272564153846	0.00858856422038461	0.0257480978298462	0.0354223608776923	0.0202492971192308	0.0109037740315385	0.0258909967461538	0.0109679115923077
Cluster2_sample50	0.0631123059974359	0.0514465868632479	0.0348078742846154	0.0321744277179487	0.0270392440974359	0.0206686147820513	0.0138707256991453	0.0148637695025641	0.025429474317094	0.0561580677264957	0.0307647586324786	0.0596203323247863	0.023666931948718	0.0251309729111111	0.178576992222222	0.0126121753769231	0.0194960787726496	0.0099977422051282	0.0346786469299145	0.0323892659358974	0.0268125410940171	0.0185973975532479	0.0147446856837607	0.00697629130854701	0.0200767532769231	0.020257519991453	0.014986915464359	0.0172205005384615	0.013136933275641	0.00478917362051282	0.0112723824	0.0297580563726496	0.0397694337102564	0.0446328335897436	0.0149344330102564	0.0148995677034188	0.0554992647803419	0.0278186214940171	0.00552073225128205	0.0486351800752137	0.0123710404786325	0.0303117592358974	0.0117515036709402	0.0249910776923077	0.0352348448623932	0.0184641086854701	0.00998802311367521	0.0242493557692308	0.0110378170200855
Cluster2_sample51	0.0643337478550847	0.0494553518338983	0.0372195363813559	0.0306689566186441	0.0289185920152542	0.0227684677711864	0.0157296774576271	0.0154981576322034	0.0245722161525424	0.0631263533305085	0.0305550989525424	0.065094484279661	0.0290698874576271	0.024051971720339	0.176667137966102	0.0109551481610169	0.0157354665169492	0.0111695324318644	0.0343136279457627	0.0348050855847458	0.0326852638220339	0.0205608057372881	0.0171761071355932	0.0114187130076271	0.0210884882398305	0.0201217444661017	0.0122185135271186	0.0158085960822881	0.0178278981050847	0.00745534038983051	0.0115962113042373	0.0305963286728814	0.0423572803398305	0.0468356620338983	0.0157853929067797	0.0118027034161017	0.0590473897152542	0.0310115474016949	0.00869994856864407	0.0494773895415254	0.0114800437881356	0.0260547347881356	0.0134837339127119	0.0265463773347458	0.0363775973440678	0.0231789987813559	0.0150681606745763	0.0279910754152542	0.010985969270339
Cluster2_sample52	0.0645954582504348	0.0533488920956522	0.0383224039826087	0.0293434112173913	0.0304640662347826	0.0217877294695652	0.0124640320895652	0.0195945756643478	0.0229067664565217	0.0603716521130435	0.0362300080573913	0.0655130520869565	0.0280766988956522	0.0239445749043478	0.179830644695652	0.0116182601913043	0.0181634593093043	0.0128028222565217	0.0342409872947826	0.0341641445913043	0.034788548626087	0.0193954358495652	0.0216221976	0.0107265281321739	0.0195267878115652	0.0204425101191304	0.0147023156466957	0.0174489765243478	0.0151052883208696	0.00565918470930435	0.0100596954745217	0.0286810429495652	0.0406184563452174	0.0463482551304348	0.0145586295026087	0.0149540307678261	0.0568997790434783	0.0305274370869565	0.00643650217217391	0.0452618268495652	0.0124502539573913	0.0251544895130435	0.0106338347582609	0.029478499973913	0.036664024973913	0.0214772093652174	0.0145332720617391	0.0256103458521739	0.00954353064347826
Cluster2_sample53	0.067802511812844	0.0504510565504587	0.0368882775779817	0.0408483989724771	0.0273856451192661	0.0229880239917431	0.0130547335880734	0.0175865383385321	0.0249618551201835	0.0593558322752294	0.0303904081100917	0.0646900696880734	0.025232300706422	0.0223635643944954	0.181117720366972	0.0136812574752294	0.0159199650183486	0.00999201597247706	0.0367245987522936	0.0311379236082569	0.0254361556605505	0.0189992752110092	0.0152168117706422	0.0101871185970642	0.022344176733945	0.0211180575587156	0.015468548433945	0.0166858980688073	0.0145390522590826	0.00519230105137615	0.00906151439633028	0.0323859156862385	0.0409696873366972	0.045316198440367	0.0130704647807339	0.0149280663201835	0.0555927638348624	0.0279950832366972	0.0039959711853211	0.0481038154045872	0.0100486549522936	0.0265704195229358	0.0120280334211009	0.0283035080614679	0.0373617480954128	0.0199653896669725	0.00838606555504587	0.0257044835981651	0.00824340302752294
Cluster2_sample54	0.0662008421882883	0.0552923892252252	0.0358443204054054	0.0336147236432432	0.0266150982513514	0.0239843466612613	0.012396959790991	0.0180474389891892	0.0272501464774775	0.0654359681081081	0.0373313343567568	0.068240499009009	0.0256121359054054	0.022534314	0.182960992522523	0.0128641531891892	0.0152331299369369	0.0122725586666667	0.0365971758738739	0.0331354496666667	0.0354110939369369	0.018907836990991	0.0186376120630631	0.00952858121441441	0.0225368149657658	0.0229772992612613	0.0155269354351351	0.0171395139522523	0.0161501846801802	0.00518909308648649	0.00973772668468468	0.0325916923873874	0.0408380832603604	0.0438067804684685	0.0185681548378378	0.0140624944837838	0.0617766899459459	0.0284263480456757	0.0052278668027027	0.0444415647738739	0.0144045313423423	0.0266464025405405	0.0104270185252252	0.0276754783801802	0.0337394223063063	0.0197378183837838	0.0113357476126126	0.0220637561252252	0.0101767641171171
Cluster2_sample55	0.0666549181363636	0.0511054938347107	0.0383020036694215	0.0343426801818182	0.0279587600735537	0.0250515233644628	0.00868533835950413	0.0169128659636364	0.0234174583272727	0.0606442123140496	0.0285592744140496	0.0704256329752066	0.0253332383595041	0.0239042817024793	0.185283419421488	0.0127902715206612	0.0162341245702479	0.00817314769421488	0.0415397054049587	0.0335436132355372	0.016704551785124	0.0218180504859504	0.0153332864049587	0.0115448558090909	0.0210331184183471	0.0205355642024793	0.013342814	0.0179304277049587	0.0135501793545455	0.00456496724297521	0.0103139837319835	0.0344458250578512	0.0415827987586777	0.0467294950247934	0.0153634909504132	0.0148477979694215	0.0556553829752066	0.0290938470335537	0.00708523414132231	0.0464483561057851	0.012163521346281	0.0243838398206612	0.0099972548492562	0.0280306059090909	0.0355520139834711	0.0194769430256198	0.00791928834876033	0.0247768993636364	0.00560187719008264
Cluster2_sample56	0.0664741689	0.0498849728034188	0.0364596223760684	0.0404390697299145	0.0277278119316239	0.0247064401358974	0.0149559673931624	0.0184887870615385	0.0249700009316239	0.0608449849059829	0.0339777634102564	0.0645132831452992	0.0276120586982906	0.0239543298094017	0.175364067179487	0.0154906780940171	0.0160399131367521	0.0132837045811966	0.0388734530525641	0.0345355694683761	0.0310957764871795	0.0188055156752137	0.0130732702649573	0.00940376342136752	0.024276991091453	0.0219023404598291	0.0141137749794872	0.0150524165367521	0.0142782297235043	0.00681331101709402	0.0112356186752137	0.033483073532906	0.0406647224769231	0.0462320937692308	0.0169830679188034	0.0161772490273504	0.054477965017094	0.0307917511794872	0.00721090100598291	0.0429109328470085	0.0148522220957265	0.0279044804676923	0.0111243056465812	0.0238543727008547	0.0330029573692308	0.0200544951982906	0.0132328557162393	0.0258093977931624	0.0112597419230769
Cluster2_sample57	0.0643095229247934	0.0535353576280992	0.0370296735619835	0.0316481968363636	0.0272672782066116	0.021506864883719	0.00749108085123967	0.0192534428181818	0.0253128756246281	0.0590250559504132	0.029241955214876	0.0659162580826446	0.0267313238404959	0.0229425786669421	0.179487314214876	0.0134945158760331	0.0196525608760331	0.0140438468842975	0.0378148689338843	0.0341035824650413	0.0227674163834711	0.0211335442363636	0.0167851000826446	0.0121219687229752	0.0221264158785124	0.0222242425619835	0.0140276204669421	0.0161221221139669	0.0156322134958678	0.00635881551983471	0.0117352792140496	0.0338371682090909	0.0409563778429752	0.0461533710743802	0.0134296658214876	0.0132586241066116	0.0597188459752066	0.0300406940710744	0.0116443547785124	0.0478584921256198	0.0119170325950413	0.0277237241090909	0.0101895296429752	0.0297050674628099	0.0360952764793388	0.0197378495561983	0.0131208561446281	0.0304622356520661	0.011609777292562
Cluster2_sample58	0.0641793438677966	0.0500257208220339	0.0392004960084746	0.0354973187016949	0.0285895855508475	0.0223234974135593	0.0113264488675424	0.0186760719554237	0.0231982402627119	0.0604176472288136	0.0308036729830508	0.0636060753644068	0.0270965922711864	0.0244714274415254	0.183810378135593	0.0137201410423729	0.0138117068220339	0.0117260024889831	0.0369418060169492	0.0329725010830508	0.027917348940678	0.0201435126101695	0.0188502580338983	0.0122594797635593	0.0216125982627119	0.0199440805423729	0.0161795073864407	0.0185663740161017	0.0161109417711864	0.00645200150169492	0.0106965274771186	0.0285512118559322	0.0411414015381356	0.0452769031355932	0.0162664607576271	0.0121759755694915	0.0542780856779661	0.027930173275678	0.00375042618474576	0.0434000314364407	0.0161699679661017	0.0245346749189831	0.00900844917754237	0.0267214564152542	0.0355695294661017	0.0191890742245763	0.0106459516771186	0.0241112921974576	0.0089326145338983
Cluster2_sample59	0.0673001394117647	0.053301450127451	0.0358436468823529	0.0360300272254902	0.0258550934705882	0.0210257243617647	0.0168964369901961	0.0173606398039216	0.0214825912411765	0.0649463662941177	0.0321006346411765	0.0683251255784314	0.0236261308823529	0.0245854671633333	0.17861714754902	0.0149646078627451	0.0147512707254902	0.00993133230392157	0.0348640083431373	0.031635673245098	0.0259763746764706	0.0153946428895098	0.0198312945490196	0.0123090315166667	0.022235727572549	0.020700104604902	0.0106949717490196	0.0168357688711765	0.0150263383441176	0.00335273525490196	0.00889820351960784	0.0323949819019608	0.0400326583009804	0.0434510033333333	0.0154852281226471	0.0137981114436275	0.0627835426764706	0.0296687580156863	0.0103036441303922	0.0492741844696078	0.012543104295	0.0246398123107843	0.0108223794813725	0.0262941716764706	0.0325655406176471	0.0200840239529412	0.00953818281470588	0.0285675100588235	0.00825512328431372
Cluster2_sample60	0.0682809319710526	0.0484131861403509	0.0365388790096491	0.0346234046894737	0.0327573309649123	0.0267534240324561	0.012651924245614	0.0186638817236842	0.0276287048508772	0.0608848784692982	0.0336141792017544	0.0615928014912281	0.0226691735679825	0.0242966466938596	0.174584982368421	0.0121227217105263	0.0156777603596491	0.00731301854385965	0.0384448105526316	0.0309573035763158	0.024612133745614	0.0196196814377193	0.0126540711315789	0.0120045652342105	0.0184958959647368	0.0196989151315789	0.0127292905394737	0.0168415032707018	0.0145034295210526	0.00590248577368421	0.0108174111833333	0.0310701850517544	0.0398500459912281	0.043234329245614	0.0151930716701754	0.0154191633975439	0.0591458082280702	0.0277106070008772	0.00711803374736842	0.0439329191675439	0.0128006422017544	0.0296544319719298	0.0104762529149123	0.0261263735877193	0.0339683458947368	0.0172491573903509	0.0137291318991228	0.0236637915364035	0.00812939433333333
Cluster2_sample61	0.06707030652	0.0515299693904762	0.0373087997904762	0.0416735660857143	0.0293253643047619	0.02500758146	0.00931130197904762	0.0200894247533333	0.025558699352381	0.0568195980666667	0.0288759450104762	0.0617672224095238	0.0240827816019048	0.0253062405047619	0.180939109904762	0.0119623190095238	0.0210447562095238	0.00837279450476191	0.0348845975090476	0.0327003193790476	0.023894094972381	0.0198903709028571	0.0159533307714286	0.0110225645857143	0.0196375084190476	0.0230361074180952	0.0152410540190476	0.0170951040885714	0.0142843555304762	0.00608100096190476	0.0134049680438095	0.0305170586746667	0.040216096232381	0.0439101964761905	0.0160624346714286	0.0130498695657143	0.0547038340285714	0.0263887430390476	0.00231682171619048	0.0448087096857143	0.0118536655647619	0.0260087413628571	0.00904442618190476	0.0248971746	0.0309690214857143	0.0186477621333333	0.00741480362952381	0.021660032512381	0.00746156452380952
Cluster2_sample62	0.0686249644724771	0.0473049463211009	0.0362913688623853	0.0389285547981651	0.0308309621009174	0.0225521326146789	0.0176551193486239	0.0151214178743119	0.0250022459642202	0.0606518629357798	0.0318120214229358	0.0608480744036697	0.0257100290550459	0.0236138463018349	0.181825511926606	0.0111274572018349	0.0203678636605505	0.0120589636605505	0.0365775320431193	0.032389105306422	0.028754670559633	0.0211580726880734	0.0154327082018349	0.0102936744165138	0.022396769266055	0.0193087519541284	0.0121590507926606	0.0159626374990826	0.0145648576770642	0.00396149171834862	0.00911948458623853	0.0323147348853211	0.0427072664743119	0.0475009423853211	0.0155941857275229	0.0141240968853211	0.0552124589082569	0.0287550453302752	0.00515644500825688	0.0485414921844037	0.0130877834678899	0.0289310976055046	0.0131959594216514	0.0292458919284404	0.0374886389155963	0.0220154862022018	0.0121302358146789	0.0253867865220184	0.0115138082752294
Cluster2_sample63	0.0644198248745763	0.0494210166059322	0.033655403738983	0.0400863117533898	0.0330760905762712	0.0269541373830508	0.0169092748389831	0.0201867878669492	0.0263914140254237	0.0579599411525424	0.0308670475135593	0.0645618465254237	0.0258953679915254	0.0246374025457627	0.184459730084746	0.0110333385847458	0.0201631368305085	0.0102817665847458	0.0351019068135593	0.0338140352627119	0.0234639499237288	0.021941084629661	0.0140407548305085	0.00820353321949152	0.0215428901432203	0.0190284511016949	0.0100265909745763	0.0163093500940678	0.0136267106788136	0.00414481095762712	0.0100820071610169	0.034381071	0.0393238645186441	0.0425936980508475	0.0149437010059322	0.0147617777508475	0.0574934502542373	0.030589176220339	0.0112036036457627	0.045197276759322	0.0132106936525424	0.0257483529822034	0.0124807396211864	0.0272068818576271	0.0375547025127119	0.020997634029661	0.00677994995508475	0.0260922884516949	0.00948446106779661
Cluster2_sample64	0.0655476303548872	0.0458172874663158	0.0324340821827068	0.0327029074638346	0.0297256916954887	0.0234657673676692	0.00873769112781955	0.0175105666398496	0.0232307187747368	0.0565267781203008	0.028465053512782	0.059036318775188	0.024085010637594	0.0240764797909774	0.177014000225564	0.0131963672360902	0.0174320136240602	0.0140359314210526	0.0359800432932331	0.0327919335278195	0.0233096393406015	0.0213871136015038	0.0184756759887218	0.00996182513533835	0.0200976710857143	0.0226410217819549	0.0133677303242857	0.0159052303943609	0.0139705585052632	0.00474111941353384	0.00900504096766917	0.0313951448421053	0.0402901849954887	0.0440746487443609	0.0156177132090226	0.0130728695918797	0.0571328770240601	0.0276995634511278	0.00737139473383459	0.0439742659902256	0.0124873378947368	0.0246537532691729	0.0090009836112782	0.0253112866992481	0.0327400777368421	0.0181664772428571	0.00982468103383459	0.0226034640203008	0.00564873089473684
Cluster2_sample65	0.0697637489888889	0.0499582574247407	0.0412082650888889	0.0349299064296296	0.0297968698814815	0.025368555057037	0.0150031481333333	0.01938501402	0.0279812726859259	0.064201166962963	0.0349314568814815	0.0703102625185185	0.0283597324266667	0.0237627388066667	0.179501214	0.0134503237111111	0.0151094022962963	0.0124354495777778	0.0395214615822222	0.0334662833562963	0.03064550522	0.0216266048948148	0.0172438539555556	0.0121770011785185	0.0194104488518519	0.0193955467725926	0.0150893003251852	0.0179534353037037	0.0168300024681481	0.00800222321481481	0.0116980139333333	0.0334813217214815	0.0435739793362963	0.0465081287407407	0.0138582023615556	0.015652613037037	0.057549272	0.0318284683397037	0.00590723693407407	0.0480720225622222	0.0119836462235556	0.0276906638711111	0.0125659102785185	0.0256910866444444	0.0331039900222222	0.0237583088348148	0.00705256910666667	0.0269941860222222	0.0148659352962963
Cluster2_sample66	0.0631998288918699	0.0484710638292683	0.0334923756113821	0.0357556646585366	0.030190007502439	0.0247556819113821	0.0162490557373984	0.0177350198699187	0.0257981491333333	0.0594350622845528	0.0349378874073171	0.0614484200813008	0.0228824268439024	0.0227946549674797	0.178143578292683	0.0129347559910569	0.015915856097561	0.013123369904878	0.0342628713902439	0.0325023951585366	0.0260087324065041	0.0194012172357724	0.0188539131837398	0.0103986708317073	0.0226154129349594	0.0211113216747967	0.0152163296536585	0.0192897617756098	0.0158886397658537	0.00643285608861789	0.0125802573089431	0.0293659183886179	0.0396267251341463	0.0447244778455285	0.014486564000813	0.0154162956252033	0.0557833843902439	0.0300409396495935	0.0119650514626016	0.0484125286650407	0.0111148271447154	0.0277667708130081	0.0111425091910569	0.0264591704715447	0.0355659760081301	0.0195918635699187	0.0115409456186992	0.025427828402439	0.012115959902439
Cluster2_sample67	0.0666625634146341	0.0559972675365854	0.0316176034147155	0.036391157203252	0.0289521588349594	0.024596487285935	0.00885818510325203	0.0200125843712195	0.0257744461073171	0.0620198669186992	0.0321482269422764	0.0655545236666667	0.0263175322682927	0.0231670268471545	0.181178755528455	0.012690722699187	0.0167686002739837	0.0151843361495935	0.0352659639756098	0.0341018372747968	0.0288347631715447	0.0183612379430894	0.0177777779235772	0.0105526391813008	0.021084451498374	0.020301660698374	0.0152017364766667	0.0155005006549593	0.0160781024390244	0.00622579907747968	0.0108085423836585	0.029571650601626	0.0403015122886179	0.0478167891869919	0.0155767173130081	0.0147035237634146	0.0597863886910569	0.0287520943943089	0.00312812708699187	0.0431364644203252	0.0137113244658537	0.0259096996341463	0.00814732254227642	0.0285691948398374	0.0376778672325203	0.0186385130455285	0.0148963712617886	0.0264950598341463	0.00943944940650407
Cluster2_sample68	0.0629855176	0.0475237496726115	0.0387438197580892	0.0343547959414013	0.0302092326585987	0.0243350374961783	0.0142649830286624	0.0172792165592357	0.0261613078312102	0.0604621843248408	0.0300093360636943	0.0608832244522293	0.026588094343949	0.0245208721675159	0.17905922388535	0.0121250069082803	0.0160821257707006	0.014554907611465	0.0344534787770701	0.0310986303375796	0.0290056430828025	0.0199586553019108	0.0186248571834395	0.0114580804388535	0.0213288759656051	0.0211038200509554	0.0142076473915287	0.0155416004433121	0.0147394417140127	0.00595285561146497	0.0119731935076433	0.0302682241656051	0.0404120060178344	0.0458660229936306	0.0161762648643312	0.0148195475859873	0.0537116221210191	0.0283684860840764	0.0104195395694268	0.045190341422293	0.0136262496636943	0.0247004178229299	0.0113239328579618	0.0233502484796178	0.0318200507101911	0.0204133733191083	0.0109776516286624	0.0224883638089172	0.0128724657611465
Cluster2_sample69	0.0643277350660714	0.0496664115571429	0.0337783417651786	0.033794123125	0.023934313875	0.0223472637901786	0.0134477456696429	0.0164360606991071	0.0241433622321429	0.0586689527678571	0.0342743600178571	0.0645351570982143	0.0279433839321429	0.0240881846517857	0.176975703928571	0.00955918359553571	0.0188268435267857	0.0117368951696429	0.0373151015535714	0.033980435875	0.0289243430089286	0.0200624719285714	0.0159177862758929	0.0120245554026786	0.0213696507589286	0.0213237703125	0.0176823928633929	0.0166352096526786	0.0172260172232143	0.00667847219642857	0.0117912475	0.0331476975625	0.04212900495625	0.0460061916875	0.0129113597410714	0.0152118109416964	0.0563085924107143	0.0301469702946429	0.005732185475	0.0505316248625	0.0108951836491071	0.0273677557794643	0.0114850414285714	0.0271649333785714	0.0357269404464286	0.0202733265491964	0.00889812965714286	0.0267038107308036	0.00890965892857143
Cluster2_sample70	0.0649219529424779	0.0546053733893805	0.0318309245442478	0.0309841522637168	0.0221967205743363	0.0187547105469027	0.0140520980442478	0.0156245991433628	0.022416620380531	0.0593990864247788	0.0310343691575221	0.0675843872566372	0.0246404364336283	0.0219232044451327	0.185411421681416	0.0134105381061947	0.0176648620132743	0.0122346082858407	0.0373485625566372	0.0302625766371681	0.025000536300885	0.0206686533097345	0.0215228297053097	0.0102791677530973	0.0197349495044248	0.0199220230884956	0.0137870733949558	0.0170657392070796	0.0144500808955752	0.00495167863477876	0.0100491035645133	0.0305650527575221	0.0404016025106195	0.0458854762389381	0.0126107487584071	0.0146265638646018	0.0564724237168142	0.0297525498230088	0.00466314052212389	0.0446756660309734	0.0117977917716814	0.0308136907300885	0.0132926896929204	0.0230346204513274	0.0313058347610619	0.0211933197469027	0.00901852282123894	0.0277375431946903	0.00809309717699115
Cluster2_sample71	0.0653846234758333	0.0541662580616667	0.0337090070416667	0.0344345577083333	0.0305532494783333	0.0273016143716667	0.00939523879166667	0.0204639948316667	0.0283548061833333	0.06213389325	0.0353913988416667	0.0651198126666667	0.0266360302891667	0.02511077161775	0.181549554	0.0112610800291667	0.0244718935416667	0.0108360516308333	0.0368021629641667	0.0329724985583333	0.0288694086141667	0.02227252515	0.0157863247916667	0.013605914275	0.019008909825	0.0187388321408333	0.0141839261416667	0.0181170698866667	0.0143161259425	0.00494961695833333	0.00914411318333333	0.029681298657	0.0397435392883333	0.0466577735	0.0166793630083333	0.0142869000791667	0.0577787406166667	0.0299414979716667	0.00683458347666667	0.0471242613508333	0.013171351905	0.0254608826383333	0.0106146371666667	0.0308177653741667	0.0376806279008333	0.0194237875758333	0.0149136265483333	0.02512441245	0.00995387754166667
Cluster2_sample72	0.06497434442	0.0523954802266667	0.039207924725	0.0347893372008333	0.0289520390605	0.0240222766125	0.0111515886333333	0.0163112426516667	0.0220721981973333	0.061731904	0.03294774905	0.0726953495833333	0.0311198808458333	0.0233843161208333	0.177598073916667	0.0125567414258333	0.01150513515	0.0098986284325	0.0421731069575	0.0362388827916667	0.025538858695	0.0200834507533333	0.0222507120916667	0.0115545255575	0.0204569393783333	0.02085241221975	0.0160076517160833	0.01664385723525	0.0149196706	0.0046318676825	0.00812239087583333	0.0334228562025	0.0425049193233333	0.04663236285	0.015058296445	0.0135352433591667	0.059258776075	0.0293855497166667	0.00161950221666667	0.0493348474375	0.0123177351191667	0.0252462840508333	0.0117139661825	0.0274583335666667	0.0317412801583333	0.0243191630383333	0.006145584725	0.0299503117525	0.00772178558333333
Cluster2_sample73	0.0710580115144144	0.0528909301765766	0.0385528717847748	0.0355394408198198	0.0288388283414414	0.0259781225675676	0.0122677322585586	0.020423900418018	0.0252449902522523	0.0640751274774775	0.0304936969972973	0.0657259845855856	0.025582294963964	0.0217761390630631	0.185533013153153	0.0156968007837838	0.0185205698918919	0.0148066094324324	0.0375750367927928	0.035563988	0.0276451311171171	0.0198990521081081	0.014316881045045	0.00926673346846847	0.0199066553054054	0.0204121368288288	0.0120313965855856	0.0171903208747748	0.0155796004048649	0.00629405437837838	0.00913074742342342	0.0335683781207207	0.0423458090117117	0.046423932972973	0.0128956901891892	0.0145852506576577	0.0584456576576577	0.0275146487567568	0.0072612674045045	0.0479457061036036	0.011209529672973	0.0255100492963964	0.0104272990945946	0.0277447775072072	0.0368822950603604	0.0207971541711712	0.0126242847018018	0.0237833291459459	0.0112509502792793
Cluster2_sample74	0.0611262457401515	0.0479868055454545	0.0370779194924242	0.0354942306	0.0289729696901515	0.024898924525	0.0132092785075758	0.0164554991666667	0.0261937267401515	0.0565449467742424	0.0253035070280303	0.0637993061363636	0.0221033257075758	0.0224812110909091	0.177855144772727	0.0137532659610606	0.0192228527727273	0.00987845942772727	0.0351725023575758	0.0293756213397727	0.0239019284719697	0.0218366342575758	0.0191094709393939	0.0112515907833333	0.0191431043575758	0.0184405720681818	0.013427552730303	0.0162093843871212	0.0144140436496212	0.00458901631439394	0.00849363803712121	0.0311514619015152	0.0408633097318182	0.0440278341212121	0.0140109459037879	0.012252537959697	0.0547652440151515	0.0266374586742424	0.00309823430378788	0.0482384248727273	0.0124022189234848	0.026595377644697	0.013593600030303	0.0229647436666667	0.0297221024318182	0.0178095007984849	0.00856114847575758	0.0270150770840909	0.00946309687121212
Cluster2_sample75	0.0618531692902256	0.0551097218796993	0.0381480618421053	0.0340265445413534	0.0304166598383459	0.0236098135486466	0.00971349139097744	0.017280900692782	0.0259109818518797	0.0590451907969925	0.0334989094451128	0.0646748741353383	0.0289452702368421	0.0227981965150376	0.180189377593985	0.0120891473105263	0.0183182228030075	0.0161116512300752	0.0409058422796992	0.0338542033225564	0.0310561238421053	0.0179055914857143	0.0179153003609023	0.0119959612932331	0.0209616159210526	0.0209816877593985	0.0131633451428571	0.0171959983616541	0.0156332294669173	0.00582360251278195	0.0108487504293233	0.0335784702609023	0.0400281498699248	0.0470623523007519	0.013451798637594	0.0144829499	0.0574120079022556	0.0299751151729323	0.0103745555481203	0.0430090746360902	0.0118653678578947	0.0261234661503759	0.00991993473458647	0.0265816328548872	0.0354714801849624	0.0213643772300752	0.0109590375518797	0.0256201220488722	0.00647227913909774
Cluster2_sample76	0.0644034334462185	0.048848896092437	0.0387281908907563	0.0404277793193277	0.0315920238109244	0.0248894313865546	0.00989767511764706	0.0177610404285714	0.0280126482512605	0.0602496725714286	0.0311181733781513	0.0673981560504202	0.0249833931756303	0.0250795606386555	0.181596691344538	0.00867184920168067	0.0187576845495798	0.00873187326638655	0.0398393141512605	0.029760160697479	0.0196760850563025	0.0230805212268908	0.0170748646689076	0.0114917578680672	0.0194169067563025	0.0206318625226891	0.0155076392991597	0.0147487564587395	0.0148014852067227	0.0073754112512605	0.0111600196722689	0.0322959298067227	0.041006521987395	0.0449898909243697	0.0132695452521008	0.0159000521657143	0.0571661553344538	0.0283024674621849	0.00650665994537815	0.0458922878957983	0.00960380021008403	0.0265152284033613	0.00990634843109244	0.0253751499327731	0.0327345446806723	0.0198766549159664	0.00782174445042017	0.0299304583361345	0.00915326163109244
Cluster2_sample77	0.0646057056772358	0.0549100891544715	0.0342566453577236	0.0340650949918699	0.028768988495935	0.0239717412593496	0.0124444047544715	0.0185760561476423	0.0275116734552846	0.0598739184626016	0.0297162714552846	0.0619926146829268	0.0252828031865854	0.0255161112146341	0.180624520081301	0.0118246494341463	0.0161244141300813	0.0146594702723577	0.0345352732113821	0.0320781616626016	0.0271187816178862	0.0198942248861789	0.020218654804878	0.0104430937073171	0.0203382093756098	0.022567856504065	0.0166143278178862	0.0170990552390244	0.0162262471398374	0.00732032863658537	0.011242419100813	0.0284136769512195	0.0414852071894309	0.0451424330894309	0.0142821069569106	0.0137084769626016	0.0581104712195122	0.0284285684065041	0.0105887864195122	0.0418534800463415	0.0122634069	0.0250024969512195	0.00956365316260163	0.0265733050390244	0.036545034895122	0.0164258908512195	0.0157348811821138	0.0233470653902439	0.00795009169105691
Cluster2_sample78	0.0640652498793104	0.0474389820517241	0.0331906972931034	0.0408482626637931	0.0280396281431034	0.022766475112069	0.0147525284775862	0.0195829319068966	0.0248177872844828	0.057146094	0.0307112781232759	0.0593419552155172	0.020896637487069	0.0228463318801724	0.176152052586207	0.0136975881810345	0.0217617464482759	0.00822789180258621	0.0365184710431034	0.0289922355086207	0.0216498650810345	0.0215341534913793	0.0183736113163793	0.00994945390517241	0.0222753054396552	0.0219166848448276	0.0124910728206897	0.0157767447224138	0.0155581936468966	0.00679274650172414	0.00963564120853448	0.0310633979137931	0.0415220272637931	0.045946136137931	0.017003534925	0.013586113049569	0.0553011839741379	0.0262337703310345	0.00732009123275862	0.0422575318887931	0.0132253849689655	0.0269585160775862	0.00926727504482759	0.02668008735	0.0342249092439655	0.0191424345439655	0.0143506707267241	0.0222137211396552	0.00871552612241379
Cluster2_sample79	0.0655988610933962	0.0474359703773585	0.0382675227264151	0.0336587751415094	0.0257063497169811	0.0246854057735849	0.0142390109179245	0.0184752864150943	0.0259555852877358	0.0582136130566038	0.0313744117179245	0.0701796876415094	0.0275764145971698	0.0234290452896226	0.175076575943396	0.0117354385660377	0.0133218204056604	0.0120294682924528	0.0383968003584906	0.0340311822867925	0.0337606404245283	0.0193072754622641	0.0178782995226415	0.0115031405650943	0.018979230360566	0.0190747318320755	0.0150350718132075	0.0166452476839623	0.0152820370179245	0.00718173594716981	0.0129915830801887	0.0323982608839623	0.0400579758198113	0.0432389022641509	0.0153757676773585	0.0137878070216981	0.0555964644716981	0.0295508480839623	0.00701033779528302	0.0458761604216981	0.0112434587396226	0.0275973708877358	0.0106246452792453	0.0259374355377359	0.0305136412169811	0.020690449	0.00370700358301887	0.0264068733433962	0.0113007717735849
Cluster2_sample80	0.0667560695660551	0.0507504395137615	0.0352841450045872	0.0341791777330275	0.0289804776981651	0.023272880412844	0.0161936073853211	0.0176775471963303	0.0239718159981651	0.0648985512385321	0.032478466146789	0.0664207305504587	0.0258868852110092	0.0233122164770642	0.178510731651376	0.0105796597522936	0.0230785192366972	0.012575941853211	0.034829563587156	0.032152815706422	0.02519315	0.0180527528073395	0.0144274549458716	0.00927483165229358	0.0205140844752294	0.0204727754311927	0.0138737316146789	0.0173191989455046	0.0148121884678899	0.00627418219633028	0.0112500647779817	0.0317258556513761	0.0391807185834862	0.0442147349724771	0.0134530152330275	0.012780752706422	0.0608957156330275	0.0283328437111009	0.010350425559633	0.0474852106119266	0.0128487543706422	0.0285803899330275	0.0112480812385321	0.023008367766055	0.0304620695311927	0.0210633100174312	0.00881772428256881	0.0264566495504587	0.00903702610091743
Cluster2_sample81	0.0637907044850394	0.0507540111007874	0.0416902934645669	0.0343657756314961	0.0269786715952756	0.0206129302362205	0.0116395116637795	0.016997209015748	0.0241540925433071	0.0554768068503937	0.0322357540779528	0.0634686618818898	0.0255678178251969	0.0241869087645669	0.177783079055118	0.0156814101653543	0.0231780279244094	0.0130460251968504	0.0378077353354331	0.0302656172370079	0.0273451137795276	0.0208134089700787	0.0178693050162205	0.0107951237165354	0.0211927647826772	0.020670202088189	0.0132169038031496	0.0171827933409449	0.0141506099362205	0.00613054650393701	0.00984319384251969	0.0301139804125984	0.0401480118031496	0.0443911787401575	0.015285772896063	0.0133441179288976	0.0576242985826772	0.0262787713944882	0.0071048696488189	0.0447769260692913	0.015210860223622	0.0251135647070866	0.00967301919448819	0.0272131608188976	0.0346408975748031	0.0193321919440945	0.00819214423858268	0.0221378936062992	0.00845131811023622
Cluster2_sample82	0.0642254491157895	0.0491526161353383	0.0363436277849624	0.0325289606165414	0.0242163181015038	0.0211423572736842	0.00991036315714286	0.0177435558496241	0.0218844982030075	0.0606658312781955	0.0325736390225564	0.0652232233157895	0.0257639558195489	0.0237513506022556	0.174075190225564	0.0146131850300752	0.0195610836090226	0.0117782356353383	0.0322067645112782	0.0309224868105263	0.0303062979097744	0.0176159166338346	0.0139044190162406	0.0128593456285714	0.018497784212782	0.0206180319172932	0.0127658633210526	0.0171723653233083	0.0158004774322556	0.00644634921428571	0.0116504004511278	0.0286571822022556	0.0400344623842105	0.0459396641353383	0.0140433730285714	0.013150047187218	0.0580178887969925	0.0261860339301504	0.0059422336962406	0.0448334893150376	0.0133835617293233	0.0259821772759398	0.0105903304245113	0.0300439971733083	0.040587393322782	0.0181593164617293	0.0111884723736842	0.0255195955323308	0.0112491682932331
Cluster2_sample83	0.0669887665168142	0.0502051482654867	0.0409413397610619	0.0335439220176991	0.0269077677115044	0.0230329828743363	0.0100182149646018	0.0190280915389381	0.0254489116637168	0.0599444123362832	0.0275801812176991	0.0649414838141593	0.0245958068646018	0.024449970300885	0.180810374867257	0.011746165140708	0.0222132219646018	0.012773795519469	0.0355281166867257	0.0340167335946903	0.0257944182831858	0.0225349112212389	0.0130282630704425	0.0110940984874336	0.019243215880531	0.0221908887345133	0.0158601660546018	0.0163258916274336	0.0160020266371681	0.00561377533628319	0.0107858090823009	0.0295927131150442	0.0412823403132743	0.0453139878761062	0.0168689380345133	0.0106912241893805	0.0576978688495575	0.0300585237168142	0.0154241179876106	0.0454537080115044	0.0131620860982301	0.0264015644973451	0.0112614170017699	0.0266502964336283	0.0343429101946903	0.0187040170566372	0.00934287584867257	0.0245124927955752	0.00974388572300885
Cluster2_sample84	0.0685687720991803	0.0492312489836066	0.0340882200163934	0.031340911687623	0.028070747554918	0.0219348878852459	0.0119715925442623	0.0157663006237705	0.0255676391885246	0.0611230973278689	0.0299475004180328	0.0630761565737705	0.0263390391360656	0.0237094576967213	0.183223858934426	0.0103727163278689	0.0166677869016393	0.0102331793196721	0.0406414894180328	0.0349917766885246	0.0267954911721311	0.0184298342459016	0.0230306862213115	0.00993942719590164	0.0204684181606557	0.0206580182303279	0.014460832597541	0.0175117656777049	0.0142466109877049	0.00678304486393443	0.0133201790409836	0.0363186345131148	0.0418132427811475	0.0450561404344262	0.0138803357737705	0.01521584462	0.0566851992377049	0.0294728427221311	0.00285753410819672	0.0475895920122951	0.0120798372934426	0.0270472741311475	0.0106269795270492	0.0268064314786885	0.0341569442540984	0.0208376864696721	0.00947108371065574	0.0241660889836066	0.00947985670491803
Cluster2_sample85	0.0650147418185841	0.0482603566017699	0.0354610786646018	0.0353582522716814	0.0271709500442478	0.0220774745566372	0.00678761546902655	0.016932932720354	0.0226222396663717	0.0598607815044248	0.0296497479646018	0.065580400699115	0.0227414433079646	0.0247998684513274	0.180321809469027	0.0133777349628319	0.0210707585486726	0.0108303010707965	0.0320741408141593	0.0302627512920354	0.0219586696663717	0.0175851474424779	0.0150452556159292	0.0100472705893805	0.0204095500353982	0.0219797381238938	0.0142332163840708	0.0161464865079646	0.014164847600885	0.00569230758938053	0.010382254580531	0.0278904591858407	0.0411546023787611	0.0455144423185841	0.0145492442319469	0.0118519469517699	0.0631083983185841	0.0248272852682301	0.0030443926159292	0.0459481353752212	0.0125708008212389	0.027835936539823	0.00815020351681416	0.0248383251150442	0.0342421347256637	0.0161126822654867	0.0138325252176991	0.0230455834867257	0.00859075265044248
Cluster2_sample86	0.066720768980303	0.0533686686590909	0.038598469969697	0.038485470280303	0.0309142506416667	0.0248516800131061	0.00944267333712121	0.0180506014507576	0.0263952931439394	0.062230505630303	0.0330400159075758	0.0668104019030303	0.0310556098181818	0.0246664579469697	0.18085358280303	0.0114835911159091	0.0171621724015152	0.0095229096969697	0.0372872168598485	0.0332835094393939	0.0326460181666667	0.0175517850068182	0.0165729950651515	0.0107691661969697	0.020744102794697	0.0207999734977273	0.0159931641212121	0.0169052881295455	0.0152555889431818	0.0065883758719697	0.0124587200606061	0.0321346316621212	0.0415278655606061	0.0459093441818182	0.0181713196886364	0.0141580111522727	0.0591680588954545	0.0315525354772727	0.00745952535757576	0.0460544502484848	0.0129070962386364	0.0254413854537879	0.00847426402045454	0.0243258822869697	0.0305114826189394	0.0218034638806061	0.0070100941219697	0.028683637555303	0.0110905777878788
Cluster2_sample87	0.068899453264486	0.0496566740186916	0.0359510358878505	0.0380164657439252	0.0292271623388785	0.0247451278981308	0.0138626443598131	0.0175825133074766	0.0237696791747664	0.0592805580560748	0.0293929590504673	0.0618291831214953	0.0260095934794393	0.024463345853271	0.183729071028037	0.012025273682243	0.0150110084028037	0.0101271516682243	0.0390504384579439	0.0346110002149533	0.0228516583551402	0.0176103881869159	0.0174156610813084	0.0106526443336449	0.0206369990828972	0.0195151872149533	0.0143866195794393	0.0157613384728972	0.0141847346840187	0.00592721824672897	0.00992672702523364	0.029988479046729	0.0401801320261682	0.0447310319065421	0.0157910691869159	0.0136773838551402	0.0546693081401869	0.0284735193242991	0.00297612409252336	0.0457270009205607	0.0135704650504673	0.0252157009626168	0.0108191452897196	0.0276733076682243	0.0324967438598131	0.0214712198785047	0.0156851936233645	0.0248528899028037	0.00916762718785047
Cluster2_sample88	0.0648286180755906	0.0511640892377953	0.0350517468110236	0.0325082062598425	0.0299504286086614	0.0277678541417323	0.0154844884251969	0.0212006412023622	0.0263309682283465	0.059248263480315	0.0292992541181102	0.064584130472441	0.0231866509606299	0.0242809635669291	0.17834059984252	0.0101321637952756	0.0209860198188976	0.0108357822322835	0.033815381111811	0.0304107402204724	0.0219774446771654	0.0170861682755906	0.0164282031574803	0.0117497542598425	0.0205659716086614	0.0212274181889764	0.0144762841551181	0.0173858812913386	0.0152432336625984	0.00694490408291339	0.0117002760212598	0.0295432427259843	0.0408268525629921	0.0448670839448819	0.0129733267007874	0.0139445686771654	0.0549653189055118	0.0271285438897638	0.00832100641259842	0.0449144270220472	0.00894862876299213	0.0257356085733071	0.0117885546637795	0.0239000175535433	0.032862210976378	0.0187219080897638	0.00698271904566929	0.0238587825685039	0.00762221956614173
Cluster2_sample89	0.0633675588474227	0.0492048701340206	0.0350098211783505	0.0277030992989691	0.0242214007628866	0.0242818201340206	0.0101324493814433	0.0179527657012371	0.0287393805979381	0.0605947291752577	0.0317679861030928	0.069028884742268	0.0272334028072165	0.0245546539247423	0.181159774845361	0.0124604369390722	0.0183080447185567	0.0130604437216495	0.037260693814433	0.0340000136494845	0.0272801530412371	0.021937293385567	0.0195394601546392	0.0114818863721649	0.0199079984628866	0.0203039889484536	0.0140483042340206	0.0184271776907216	0.0146517744226804	0.00553676059793814	0.0084598005742268	0.0272620131525773	0.0418520907742268	0.0471302570103093	0.0178080108206186	0.015396792343299	0.0563681428865979	0.0326534639278351	0.00222846316907217	0.0449888036	0.0137307430103093	0.0239049373195876	0.00928365554845361	0.0271292629113402	0.0337242038247423	0.0185105766185567	0.0111581330113402	0.0236927807628866	0.00724713713402062
Cluster2_sample90	0.0616677592706522	0.0516084161413043	0.0338457532608696	0.0292116773521739	0.0262536374782609	0.0250861974358696	0.00710283518478261	0.0204206688684783	0.0258654519065217	0.0600312011956522	0.0322533945543478	0.060243399826087	0.0202114037206522	0.0224867427826087	0.174469947934783	0.011779595673913	0.0156122130119565	0.0146509797930435	0.0374206684565217	0.0305364480445652	0.0157029581521739	0.0187908864782609	0.015604483423913	0.00990841924673913	0.0222476136478261	0.0220491166304348	0.0153053759206522	0.0155885979690217	0.0156111255967391	0.00536283148152174	0.0102365313695652	0.0345198132391304	0.0395366235271739	0.044259032826087	0.0165373189315217	0.0148145650456522	0.0587617109782609	0.0244460190445652	0.00694310618152174	0.0444436367978261	0.0135357201086957	0.0271732301108696	0.00710682784891304	0.0282184656956522	0.0341960215652174	0.0184157762152174	0.0129448998641304	0.0228202290891304	0.0113723800434783
Cluster2_sample91	0.0658830401224138	0.0512195041594828	0.0361101232413793	0.0353839678741379	0.0245754876034483	0.0209262949741379	0.0177831167681034	0.0153773663362069	0.0245052770382759	0.0612865957327586	0.0316548314387931	0.0673017808534483	0.0271249067275862	0.0232247096724138	0.177348806293103	0.0122085914396552	0.016443167837931	0.0122996548844828	0.0349325249827586	0.0342210060862069	0.029346066137931	0.0192723929956897	0.0186452504137931	0.0124474212844828	0.0217365270886207	0.0214783469767241	0.0139331118103448	0.0165620234146552	0.016571455225	0.00654831554655172	0.00957362197844828	0.03004983425	0.041151664425	0.0453192669827586	0.0163265241539655	0.0157714146034483	0.0566187994568966	0.0286913789362069	0.00964059395431035	0.0475500294732759	0.0127841551293103	0.0268509710517241	0.0127838385594828	0.0290282772663793	0.0378023620258621	0.020868633575	0.0110190813224138	0.0279195287525862	0.00923506482758621
Cluster2_sample92	0.06559507545	0.0521501964754098	0.0363966975032787	0.0359956314459016	0.0284824696803279	0.0244355126967213	0.0144935655409836	0.0162449091237705	0.0247807344836066	0.0634711915901639	0.028478532695082	0.0671329360491803	0.0316521946278689	0.0233086012959016	0.179367114590164	0.0106960277459016	0.0200700235245902	0.0123041386844262	0.0366186016401639	0.0327583174196721	0.0348155367040984	0.0157080417989344	0.0182891977868852	0.00974316215163934	0.0207308970762295	0.0200966662540984	0.0126269686311475	0.0170157194180328	0.0137549830704918	0.00573040154098361	0.0119954000131148	0.031992431402459	0.0406294511344262	0.0461075395081967	0.0158956452540984	0.0132761520819672	0.0592057378688525	0.0288967927754098	0.00713475264344262	0.0469355504254098	0.0136287002220492	0.0273785120983607	0.0115418729013115	0.0294235271221311	0.0387157977786885	0.0228110048803279	0.0146076584704918	0.0251221380704918	0.0106952232213115
Cluster2_sample93	0.0671331856046875	0.0519111326796875	0.0369970642265625	0.0367100164921875	0.0280431811328125	0.0229870370390625	0.01862465409375	0.0148049232828125	0.0226299649273437	0.061952324546875	0.028752634390625	0.0668031800625	0.0268922888882813	0.0226929108664062	0.180197930390625	0.012192473640625	0.0160447978046875	0.0149533371328125	0.0377253905164062	0.03477281695625	0.025213930390625	0.0160085649609375	0.017404291203125	0.0121965828046875	0.0210379242664063	0.020757133296875	0.0143937965210938	0.0180377304289062	0.0167836105289062	0.006409851921875	0.011811086484375	0.0324357115132812	0.0398494550484375	0.0447676554375	0.0150253176109375	0.0145216030703125	0.055858822375	0.0312213314804687	0.0073636741390625	0.0456091098351563	0.0112779075398437	0.027671122315625	0.0121520739859375	0.02075248949375	0.0259342471328125	0.02190890858125	0.0143251363796875	0.0262785229773437	0.009465216328125
Cluster2_sample94	0.0630085592424779	0.0477564505044248	0.0349918506637168	0.0327451811415929	0.0287223400253097	0.0207075857752212	0.0111566486548673	0.0163442804486726	0.0251313620530973	0.0585311220973451	0.0329767203982301	0.063162652700885	0.0266704133707965	0.0236570792663717	0.17841098	0.0148206912247788	0.0200881460088496	0.0124865091575221	0.0365085591681416	0.0301714408017699	0.0249360596106195	0.0182082976371681	0.0161374585221239	0.011139667720354	0.0208991602106195	0.0204804326946903	0.0129702377471681	0.0159979576106195	0.0155566211495575	0.00573604301504425	0.00945724659292035	0.0321989101415929	0.0408603910619469	0.0460959532743363	0.018224555199115	0.0130533428876106	0.0556816462566372	0.0279172375752212	0.00549438944778761	0.0471547257292035	0.0145215263566372	0.0251416919469027	0.00941450494424779	0.0246659534867257	0.0326241196371681	0.0192102339292035	0.0114685196530973	0.025329156239823	0.014363676
Cluster2_sample95	0.0654777493479675	0.0499838491219512	0.0342206368699187	0.041356756495935	0.026659054896748	0.0219112382276423	0.012571514504065	0.0160226039715447	0.0242368958531707	0.0603094438211382	0.0341782229317073	0.0637268187804878	0.0226948900243902	0.022955773904065	0.181517985365854	0.0125698526747967	0.0155746350487805	0.0102783119292683	0.0370620219186992	0.0319774664610569	0.0255274433333333	0.0216216583691057	0.018495818904878	0.011110599395122	0.0214957791292683	0.0212156109512195	0.0142604769422764	0.015802751495935	0.0155792035113821	0.00514094734146341	0.00884031456910569	0.0293200657699187	0.0411665665902439	0.045415717504065	0.0150558193105691	0.0153993247101626	0.057539962601626	0.0274746201219512	0.00557020060487805	0.0477029737796748	0.0144276195284553	0.0278458416650407	0.00977105697886179	0.0257368446260163	0.0325628408536585	0.0182337469211382	0.0138264048853659	0.0241825397918699	0.00870338117886179
Cluster2_sample96	0.0626752170117117	0.0472469716036036	0.0322847475954955	0.0339394839189189	0.0270368552477477	0.0230482842252252	0.00762032501531531	0.0177762347063063	0.0262584454324324	0.0555497345621622	0.0324162911441441	0.0646079345135135	0.0251298424144144	0.0252885522072072	0.175118400630631	0.0146035234774775	0.0265983189961261	0.0134864946306306	0.0369426184018018	0.0315481178828829	0.0246879387927928	0.0191447538567568	0.0152583354198198	0.0109896198088288	0.0204610559756757	0.0196691715045045	0.013651587336036	0.0178570581891892	0.0152455256644144	0.00444226942342342	0.010715751963964	0.0351461848288288	0.0397666458297297	0.0436831632612613	0.0174522758468468	0.0150500379711712	0.0581357879099099	0.0309678334414414	0.00785101501171171	0.0437793165063063	0.0134347580720721	0.0275265521621622	0.00849204101171171	0.0259674789657658	0.0357687730936937	0.020786566441982	0.0138360317369369	0.0244430188243243	0.00686556016216216
Cluster2_sample97	0.0666471152243243	0.0570572054054054	0.0355528495585586	0.0322046898288288	0.0288027199459459	0.0203036585513514	0.0129248094594595	0.0139439886088288	0.0245185921072072	0.0622625795495496	0.0354573057225225	0.0649693504774775	0.0222513999459459	0.0241122448297297	0.183047439369369	0.0102808688657658	0.0181349393882883	0.0099328517027027	0.0336340473414414	0.0294126362432432	0.0276225677567568	0.0208603677387387	0.0175370246666667	0.00912550017477477	0.0218726392792793	0.0213474910297297	0.0161434480117117	0.0152879331522523	0.0157608993558559	0.00658101933333333	0.00984163325765766	0.0279459126126126	0.0414973414918919	0.0460341128828829	0.0134326663324324	0.0150662554621622	0.0607381230630631	0.0272179295855856	0.00592512048378378	0.0489045224693694	0.0101112767648649	0.0264340797333333	0.0096032409036036	0.0215293036756757	0.0252618583423423	0.0200006898468468	0.00416662827117117	0.0234560667612613	0.00640202881081081
Cluster2_sample98	0.0648772647704762	0.0497082707238095	0.0367907293047619	0.0377905974952381	0.0327176259238095	0.0239973930269524	0.0116590046666667	0.0177097582889524	0.0252583231409524	0.0599242020857143	0.0358320029333333	0.0631428375238095	0.0272970777809524	0.0244551554952381	0.177995028285714	0.0108411039428571	0.0163045367942857	0.00786819200304762	0.0379928032	0.033137081152381	0.0332263562952381	0.0152200238380952	0.0161372948190476	0.00997389893142857	0.0212040303819048	0.0211448843085714	0.0136965987333333	0.0147878078580952	0.0148031679428571	0.00793965748571429	0.0129945928	0.0338305405933333	0.0407151706695238	0.0463119612	0.0160006204420952	0.014315807752381	0.0542103813047619	0.0306796349961905	0.0115678729742857	0.0455377608742857	0.012537016247619	0.025773362447619	0.010520000307619	0.0229215074095238	0.0329672480952381	0.019584685692381	0.0140259445066667	0.0228422910295238	0.0111689198095238
Cluster2_sample99	0.0685812246371901	0.0555092420809917	0.0385874783578512	0.0296494909008264	0.0260605172479339	0.0215555655504132	0.0109803945702479	0.0147356472198347	0.0226021465041322	0.064366069338843	0.0330004152644628	0.0683930477107438	0.021680311361157	0.0258933131818182	0.175364881652893	0.0124210013247934	0.0138587816041322	0.00932719803305785	0.0355261020082645	0.0311084568181818	0.0231807651157025	0.0221468882561983	0.0184045581487603	0.0105334309991736	0.0198836300464463	0.0200070857272727	0.0133522281892562	0.0174268014341322	0.0149466245966942	0.00631648109421488	0.0117198644487603	0.0322489395206612	0.0401206078909091	0.0448387604958678	0.0153988490380165	0.0149006595652893	0.0601808754380165	0.0276862545371901	0.00341793160165289	0.0478512970256198	0.013443280722314	0.0250780208024793	0.00885675138471074	0.0264176734975207	0.0319038717	0.0188134549396694	0.0108201626966942	0.0228067332016529	0.00776526336776859
Cluster2_sample100	0.0660620506713043	0.0524585295652174	0.0402180280869565	0.0348822033043478	0.0329338079249565	0.0249323008347826	0.0132856838695652	0.0199534958667826	0.0282674313391304	0.0598469961391304	0.031424110026087	0.0631367706173913	0.0230564136817391	0.024693156426087	0.186680002956522	0.0130876222347826	0.0208488427043478	0.00903238792173913	0.0399605151478261	0.0312899643304348	0.0257523555304348	0.0221401770269565	0.018413476613913	0.010935238026087	0.0205040490965217	0.0210369906843478	0.013002506666087	0.0174264828278261	0.0157155781947826	0.0051350177373913	0.00884493257826087	0.0349320730347826	0.0397041751991304	0.0454992709565217	0.0158416720808696	0.014756530746087	0.0545854019130435	0.0268275376304348	0.00623489823478261	0.0484113744017391	0.0126323946530435	0.0281449431478261	0.0131832758565217	0.0299925944930435	0.0414225994782609	0.0201564125426087	0.00922041536173913	0.0247339009391304	0.0111418429973913
Cluster2_sample101	0.0604368926351852	0.0445463442222222	0.040189215437963	0.0375778473953704	0.029357513037037	0.0244259664259259	0.011437743	0.0187915715407407	0.0256983813416667	0.055920920287037	0.0299504968796296	0.0616801568888889	0.0256582420240741	0.0257128032925926	0.179532905185185	0.0143925149498148	0.0161566202037037	0.0115480105509259	0.0343595910888889	0.0318659998888889	0.0280342765555556	0.0207363855	0.0142539830277778	0.00928018506555556	0.0193405077509259	0.0187910017681481	0.0130470218842593	0.0158727374287037	0.0157767120462963	0.00624977478425926	0.0099786130962963	0.0296052595462963	0.0387191621222222	0.044255414	0.0156643725092593	0.0134977226101852	0.0546484696666667	0.0276899097592593	0.00878572059907407	0.0455073520287037	0.0145843654722222	0.026692929037037	0.0103490595833333	0.025269637312963	0.0328506628518518	0.0200277377231481	0.0147254738555556	0.025121354412963	0.0120322916944444
Cluster2_sample102	0.0645836069680328	0.052032253704918	0.0408991046639344	0.0348514920811475	0.0251572043434426	0.0216288349262295	0.0113426551147541	0.0179204405483607	0.0287267232540984	0.0607403787622951	0.0337503130696721	0.0606078418032787	0.0258765044836066	0.0236163167704918	0.17315462295082	0.0121897333868852	0.0134036545163934	0.0130722308278689	0.037181027557377	0.0325197675737705	0.0288695544262295	0.0195179601147541	0.0157802062106557	0.0108135943508197	0.0208340530245902	0.020035725145082	0.014576413122377	0.0193482710385246	0.0164937948090164	0.00532856367213115	0.0104497198565574	0.0331378829237705	0.0416235307442623	0.0462871958770492	0.0167436109131148	0.0136100294587705	0.0550474571639344	0.0272927781885246	0.0094291638942623	0.0454075918032787	0.0128424669360656	0.0258543284581967	0.0106067849295082	0.0260698527344262	0.0315506260245902	0.0207322185081967	0.00652551798852459	0.0241769912442623	0.00972405
Cluster2_sample103	0.0642782934449541	0.0537332269724771	0.0377362324522936	0.0331686017706422	0.0271778594211009	0.0210701530091743	0.00893061037614679	0.0159828470622018	0.0223159409747706	0.0652547500917431	0.0347350113944954	0.0669052854036697	0.0257740914	0.0245133981009174	0.17784101266055	0.0119376946605505	0.021708917440367	0.0130181010091743	0.0368426307155963	0.0326759778715596	0.0282561294036697	0.0162583328954128	0.0142544236440367	0.0106600589733945	0.0203687830550459	0.0192255391825688	0.0129556677825688	0.017099268210367	0.0186864602816514	0.00550571232018349	0.00929653834495413	0.0296276804899083	0.0422453214770642	0.047418417706422	0.0151672156477064	0.0126502126211009	0.0556482417431193	0.0288349317431193	0.00457933605779817	0.0437157034073394	0.0128157307889908	0.0229225183486239	0.00762413500825688	0.0262959976752294	0.0332545835440367	0.0202550204899083	0.00868009396238532	0.0207065304266055	0.0092576861559633
Cluster2_sample104	0.0662525370965517	0.0463664226327586	0.0343471444051724	0.0341660961551724	0.0293137380517241	0.0227728536896552	0.0135453960344828	0.0193157976637931	0.0280974952155172	0.0645150571551724	0.0331280235172414	0.0654736424137931	0.0265309181206897	0.0219655412551724	0.173261699741379	0.0117709577448276	0.0167591812327586	0.010576968887931	0.0355155413275862	0.0352629246715517	0.0339639207758621	0.0178863524051724	0.0161626877905172	0.0103013740060345	0.0203176355258621	0.0195363605801724	0.0135990857715517	0.019200231887931	0.016823072387931	0.00590489725086207	0.0121735121517241	0.0298754191862069	0.0420192370025862	0.0462322816724138	0.0163247247258621	0.0139684626534483	0.0592543177844828	0.0301954261612069	0.00949951209051724	0.0467497971405172	0.0129458111016379	0.0283933117586207	0.0103190180232759	0.0256427626887931	0.0331530628793103	0.0225132564887931	0.00966998600862069	0.0242007994232759	0.0114987691982759
Cluster2_sample105	0.0695543363239669	0.0490082278512397	0.0379298554380165	0.0409768773140496	0.0328306896694215	0.0240146161980992	0.0133362938355372	0.0190316420471074	0.0277759691272727	0.0588318842082645	0.0300574162809917	0.065035926446281	0.0259125471710744	0.0228787158677686	0.180782661735537	0.0160880655090909	0.0186295396396694	0.0127758699785124	0.0358666883719008	0.0324306730082645	0.0250267214958678	0.0184572306256198	0.017037037046281	0.010142384407438	0.0225727478677686	0.022151919885124	0.0163825790826446	0.0182964643942149	0.0146872126210744	0.00526557275809917	0.0112457846355372	0.0313564239090909	0.0414611934504132	0.0451593431404959	0.0173580278735537	0.0168253621966942	0.0595749055371901	0.0285294435371901	0.00291778085206612	0.0469909086247934	0.0141241000471074	0.0259630816454545	0.00959260177652893	0.0273960129140496	0.0329338502479339	0.0194685692239669	0.0114302057256198	0.0258441433049587	0.00574587703140496
Cluster2_sample106	0.0673487763892562	0.0498483507024793	0.0334375727033884	0.0373671371983471	0.0287570611991736	0.0228233089553719	0.0136819009090909	0.016283585446281	0.0259323913553719	0.0629588780413223	0.0319563016446281	0.0642199940247934	0.0239894091421488	0.0235097283404959	0.175861099669421	0.0141328303553719	0.0184626949876033	0.0129915478347107	0.040405746	0.0341973165206612	0.0261337923305785	0.0189959520876033	0.0212027028842975	0.0112635104206612	0.0218547165289256	0.0208348772479339	0.0134151314473554	0.0154089420009091	0.0154821812305785	0.00544474890909091	0.012961531685124	0.0338438270661157	0.0410626243801653	0.0464006928099174	0.0153817735958678	0.0125370782782645	0.0582237580165289	0.0292914699504132	0.00642306272561983	0.0467560771247934	0.0127788940975207	0.028409983785124	0.0133236593801653	0.0250712921818182	0.0308803565080165	0.0191338112520661	0.0120543375066116	0.0261938268429752	0.0100037554652893
Cluster2_sample107	0.0647556687421053	0.0517881149368421	0.0326552030526316	0.0343900465719298	0.0298914645385965	0.0255223450973684	0.0170765031578947	0.0184734785324561	0.0275656749973684	0.0622216775526316	0.0317468153947368	0.0651097119385965	0.0220739248745614	0.0252177249736842	0.17454981254386	0.0127012738867544	0.0204711655263158	0.0114206777403509	0.0319505041087719	0.0331692427491228	0.0222979845877193	0.0195614574976316	0.0178212624824561	0.010161897822807	0.0224220395701754	0.0220945485	0.0134152693122807	0.0168309499148246	0.0145211894240351	0.00486868841578947	0.0106093907280702	0.0309971534824561	0.0425693480719298	0.0484680010438596	0.016839410595614	0.0134752215438596	0.0623538681578947	0.0268417645175439	0.00761450164824561	0.0444002094096491	0.0143950467078947	0.0303322494473684	0.0135984744184211	0.0294994695350877	0.0351434518017544	0.0206156616026316	0.0150286216745614	0.0261761787105263	0.0136772574736842
Cluster2_sample108	0.0608538919512397	0.0520426174958678	0.0384185499008264	0.0374629255975207	0.030479886731405	0.026642917446281	0.00632065824793388	0.0198508638528926	0.0267641306297521	0.057161738338843	0.0327269938595041	0.064499065338843	0.0285952732892562	0.0224670950247934	0.174227481487603	0.0133093809652893	0.0183334829752066	0.0115574639256198	0.0335739420413223	0.0343393838264463	0.0288340431900826	0.0215789504473554	0.0149089958917355	0.0101825765271074	0.0213476770958678	0.0208603252231405	0.0132394009512397	0.0175673748024793	0.0134477622090909	0.00563167670826446	0.0103089508735537	0.0295260141256198	0.0381732245016529	0.0446379992396694	0.0150626888181818	0.0143858125950413	0.0547054318181818	0.0311747227520661	0.00938592759008264	0.0428676971628099	0.0124629911958678	0.0247341770628099	0.00997637817644628	0.0268547362975207	0.034826989785124	0.0200305754678512	0.00379832794710744	0.0260770768677686	0.00539124176859504
Cluster2_sample109	0.0647736335626866	0.0484556052313433	0.0357019786940298	0.0342500362164179	0.0310565348947761	0.0244385581977612	0.0116420401925373	0.019451617248806	0.0255559793507463	0.0592637462686567	0.0299341630589552	0.0631482822313433	0.0245684528880597	0.023963371380597	0.177563802910448	0.0123407939910448	0.0221093992761194	0.0137207259977612	0.0331233411492537	0.0298119520522388	0.0285078483164179	0.0216463942686567	0.0127975504850746	0.00968018637910448	0.0198548654237313	0.0192968038358209	0.0135365197457463	0.0183297266641791	0.0145864782268657	0.00681066727313433	0.0112671770149254	0.0291058365970149	0.040473906208209	0.0466021318432836	0.0153173837126866	0.0132332707708955	0.0575796399477612	0.0278990202576866	0.0105833770119403	0.0452140596656716	0.0147168684925373	0.0264808939619403	0.0111846043828358	0.0258344271268657	0.0334987493649254	0.0186375877320896	0.0134229127134328	0.0269194101089552	0.00984350532835821
Cluster2_sample110	0.0617096880264901	0.0492673869582781	0.0367357916708609	0.0296283204635762	0.0257328883827815	0.0211683227733113	0.0145161578807947	0.0185516971668874	0.025461315981457	0.0541126873509934	0.0275393651986755	0.0603973279205298	0.0228378112165563	0.0212022622119205	0.178183005562914	0.0115186965211921	0.0212497544086093	0.0137224004264901	0.036054860602649	0.0335022268880795	0.0220805840066225	0.0212639141384106	0.0166415729298013	0.0096056422589404	0.0199205228827815	0.0207187409668874	0.0130140337982781	0.0164284581198675	0.0160891167803974	0.00546314027397351	0.0121373729794702	0.0323422513774834	0.041267032297351	0.0466979727483444	0.0162375772900662	0.0110712628680795	0.0531445582417219	0.0301266589205298	0.00528582040860927	0.0451551931629139	0.0139774375450331	0.0273545332913907	0.0112682949271523	0.0254382869470199	0.0341897414039735	0.0185768895629139	0.0105276111284768	0.0251963938019868	0.0113689171801324
Cluster2_sample111	0.0661211971975806	0.0453718630403226	0.040219529	0.0337462194629032	0.0274921468435484	0.0210696484629032	0.0105494837177419	0.0158543803870968	0.0249273876935484	0.0623808736290323	0.0333881583709677	0.0670318265725806	0.0261103479596774	0.0227614203064516	0.181605098064516	0.0115824257153226	0.0174033425725806	0.0107461820717742	0.0350229882798387	0.0336854925241935	0.0241366269112903	0.0208657463274194	0.0205606099677419	0.0108832671112903	0.0208772166854839	0.0214750323951613	0.0155306654510484	0.0180400992814516	0.016589827066129	0.0066192395483871	0.0121392902822581	0.0284526212201613	0.0408019942435484	0.0445219956451613	0.0160925100653226	0.0123719853290323	0.0574094164919355	0.0290193054	0.0061673064016129	0.0477147061064516	0.0123270703193548	0.0272411515806452	0.00908009446048387	0.02592431775	0.0340025321935484	0.0207303704354839	0.00878628069677419	0.0263655400790323	0.0102587695241935
Cluster2_sample112	0.0613627630438017	0.0456854783553719	0.0380348314628099	0.031127026014876	0.0225311761818182	0.0216743694	0.0124067302231405	0.0175967348842975	0.0224190054429752	0.0593433112396694	0.0286267554049587	0.068781290661157	0.0276428284578512	0.0238099704628099	0.174717233884298	0.0124203355190083	0.0150241861710744	0.0151083215256198	0.0382348675619835	0.0326827479090909	0.0248341582809917	0.0143001057950413	0.0140288668595041	0.00989342905371901	0.0188420054628099	0.0195613474214876	0.0126450274190083	0.0174832293140496	0.0141693993421488	0.0054656178638843	0.0113744502461983	0.0341442094710744	0.0400374537123967	0.0439985743801653	0.016356275207438	0.0134784592909091	0.0593152845123967	0.0301407482892562	0.00629908169504132	0.0448568826132231	0.0132234237586777	0.0276916505719008	0.0119336625756198	0.0267087458842975	0.0356760149834711	0.0192379732363636	0.0121895895363636	0.0292228983966942	0.012572035553719
Cluster2_sample113	0.0654968816714286	0.0498643820535714	0.0360272457321429	0.0351324920535714	0.0278465724223214	0.0230387958303571	0.0113118274553571	0.0194134931964286	0.0265882515357143	0.0568477895803571	0.0314945492276786	0.0653895008303571	0.0226426184392857	0.0218217608821429	0.178575521607143	0.00987143135892857	0.0210088420267857	0.01512069509375	0.0344574672133929	0.0311948833678571	0.0264624801517857	0.0187480352794643	0.0135724459875	0.0135555613714286	0.0208731690589286	0.0203796019616071	0.0154864638044643	0.0173478251321429	0.0121208395580357	0.00587293278571429	0.00973642877321429	0.0299259405625	0.0375142894651786	0.0436286533571429	0.0132877626464286	0.0135151124107143	0.0561923387946429	0.0263963067991071	0.00949631045625	0.0457378759375	0.0115994908294643	0.0243067398616071	0.0112625581026786	0.0263311910883929	0.0313732750535714	0.0186942594678571	0.00930757147589286	0.0260346536535714	0.0130368734955357
Cluster2_sample114	0.0645418946089286	0.0507312369553571	0.0396861765580357	0.0315223598116071	0.0278294201803571	0.0248710840696429	0.0145014745982143	0.0226224388125	0.0242604987142857	0.0560599452196429	0.0294541638214286	0.0631198442866071	0.025153787875	0.0227130598866071	0.176333692232143	0.0130428371607143	0.0166888929642857	0.0131232053660714	0.0376527510625	0.0342566360803571	0.0264597693839286	0.0192530677232143	0.0141213877321429	0.0110756586785714	0.0212720449660714	0.0206897186964286	0.0136090599214286	0.01434858331875	0.0144976911964286	0.0047201838125	0.0104562609	0.0324109990803571	0.0403885015892857	0.0466220644732143	0.0142397631464286	0.0148457290892857	0.0538720650535714	0.0294236124455357	0.0100579611321429	0.0484786899419643	0.0106962266303571	0.0285218804767857	0.0118782163214286	0.0225282078160714	0.0316551696785714	0.0194287927160714	0.0117185597375	0.0237745097857143	0.0117184832321429
Cluster2_sample115	0.0646835537128713	0.044463532009901	0.0351349678712871	0.0372876309207921	0.0290509037722772	0.0236610718118812	0.0133313196732673	0.0197869070811881	0.0246757193425743	0.0573157518811881	0.0293107821188119	0.0622237094059406	0.0253952380717822	0.0259126786336634	0.174329811485149	0.0108743347821782	0.0162672007039604	0.0130938331633663	0.0376996014059406	0.0356650090594059	0.023073755950495	0.0221071280693069	0.0184959516633663	0.010044876980198	0.0216594230316832	0.0209417839316832	0.0124334838643564	0.0172599125039604	0.0164725902871287	0.00644469782742574	0.0119059869851485	0.0353443871287129	0.0393017656811881	0.0445666757722772	0.0147225463643564	0.0144671480881188	0.0527857127821782	0.0303100465554455	0.00645606667821782	0.0457982786465347	0.0102838598316832	0.0265377214693069	0.0103567477287129	0.0288393536836634	0.034576768	0.020629754309901	0.00999888600990099	0.0249101693326733	0.0107818303663366
Cluster2_sample116	0.0633784934671875	0.0540820818671875	0.0345565658695312	0.0367631341492188	0.0263276771578125	0.024739549071875	0.0133931959539063	0.020563107615625	0.0250490039609375	0.06196470234375	0.038428713953125	0.0642646328828125	0.0248789574625	0.0229137880625	0.1799621015625	0.0111531149921875	0.0165078791101562	0.01146266303125	0.0363472509453125	0.0349600333125	0.0281602197929687	0.0204284437171875	0.0172863246171875	0.00973768821640625	0.021570874015625	0.0211788700695313	0.013148030475	0.0164449876640625	0.0142854959671875	0.005098796846875	0.0101148248164062	0.03152113265625	0.0420379047492188	0.045750938984375	0.0147447161423437	0.014575912325	0.0557065672375	0.0302786811121094	0.00733570576171875	0.0490092304882812	0.0103504242273438	0.026216052359375	0.00777595307859375	0.0282323146097656	0.0363408586796875	0.0215204287914063	0.00699875340859375	0.0225490198257812	0.0099461906015625
Cluster2_sample117	0.0641803567370079	0.053619523511811	0.0365463767637795	0.0380819944992126	0.0305209145944882	0.026224178180315	0.0127647984724409	0.0196382507322835	0.0282181120866142	0.0601199074015748	0.0341847509448819	0.0603051040393701	0.0235673000314961	0.0241819464094488	0.18222611480315	0.0137033888307087	0.0125317326598425	0.0126847637086614	0.0326578881102362	0.0298097813047244	0.0259754071732283	0.0177809426614173	0.0138111583149606	0.0141252941708661	0.0201330633566929	0.0199719702448819	0.0141702385968504	0.0174450900645669	0.0151416957944882	0.00547639073543307	0.00916102516850394	0.0287185052377953	0.0405870409425197	0.0455433552755906	0.0172782680543307	0.0130152424275591	0.057032766980315	0.0274153541102362	0.00512629835354331	0.0439834144488189	0.0140720027637795	0.0262820602511811	0.0110921343732283	0.0277894354062992	0.033955514480315	0.0190122915275591	0.0107344875456693	0.0260441127606299	0.0112033232834646
Cluster2_sample118	0.0674124092131148	0.0577509985081967	0.0370814792311475	0.0365342255409836	0.0307430508934426	0.024741566092623	0.0124518491754098	0.0188110387336066	0.0271304656945082	0.0637688119754098	0.0317565284434426	0.0671951735245902	0.026042097704918	0.0216144215327869	0.182620895409836	0.0119968692704918	0.0200003488606557	0.011816371795082	0.0364729190081967	0.0343174462540984	0.0270449480491803	0.0189526081639344	0.0173616369688525	0.0126571294359836	0.0208754676994262	0.0209164300901639	0.0147573519516393	0.0174757700237705	0.0161813766795082	0.00812220839754098	0.0116465766098361	0.0287201996909836	0.040786726102459	0.0459685263114754	0.0163662432295082	0.0158848561352459	0.0562888110163934	0.0282642842393443	0.00949344094590164	0.0466528977344262	0.0145596474614754	0.0276418793221311	0.0108772395647541	0.0298043145663934	0.0388271650245902	0.0182973357409836	0.0160329322057377	0.0252967679147541	0.010627453695082
Cluster2_sample119	0.0699817237416667	0.0492184272727273	0.037872424469697	0.0412067282704545	0.0293500865984848	0.026628559219697	0.0146196707272727	0.01937821	0.027062460080303	0.0617417884090909	0.0312631376287879	0.0628947815606061	0.025804507469697	0.0230685271893939	0.181904719545455	0.0122900033030303	0.0164681878106061	0.0114919848219697	0.0360199869166667	0.0317098822212121	0.0260333292348485	0.0191286441060606	0.0174449622424242	0.0125727318847727	0.0218260799371212	0.0215699631348485	0.0147566449227273	0.0155674848992424	0.0157146042325758	0.00597074963507576	0.00890398795606061	0.0332184001742424	0.0398945840409091	0.0436024062727273	0.0143481838492424	0.0148082571757576	0.058503867469697	0.0269240006212121	0.00869158685227273	0.0440203562340909	0.0114542754469697	0.0244082088681818	0.0121155416772727	0.02679882625	0.0346916450151515	0.0193582391878788	0.0113520131409091	0.0247139436454545	0.0104978727045455
Cluster2_sample120	0.0699246104367188	0.0519168876640625	0.034440426415625	0.03551256285625	0.0295126334554687	0.0225970625601562	0.00719762728125	0.0164916915554688	0.024100553153125	0.0621275038203125	0.0335661071671875	0.0675132650625	0.0287258759890625	0.02434608025	0.182703528125	0.010881471675	0.0201265565	0.010133313109375	0.0384053221953125	0.0322994608984375	0.0281780081328125	0.0171851889375	0.018344907578125	0.0108833248242188	0.0206426638671875	0.0207760172046875	0.0133946486679688	0.0162806140664063	0.01465598815625	0.00431757518203125	0.0084810128703125	0.03238279021875	0.0420701878078125	0.0481450560390625	0.0134191543046875	0.0156051014289063	0.06029618759375	0.030510495421875	0.0045814865328125	0.0450998754046875	0.0116485795570313	0.02662198409375	0.0083582664390625	0.0259462996101563	0.0335680525609375	0.01836383155	0.0109502855453125	0.0288593983203125	0.0067501918984375
Cluster2_sample121	0.0468201505827586	0.0383408374144828	0.0223480926986207	0.0177160977862069	0.0171880597324138	0.0161226922027586	0.0094864227337931	0.0152722908558621	0.0149753112737931	0.0446719158262069	0.0233509226786207	0.0458881062413793	0.0152304082402759	0.0239878171765517	0.146347021103448	0.0134285473931034	0.0110540584551724	0.0126337600344828	0.0239528051065517	0.0203839716496552	0.0177349623082759	0.0200231620172414	0.0108796543103448	0.00993603781931035	0.01662886334	0.0185996079234483	0.0164536440250345	0.0161066476855172	0.0149614116044138	0.00594619546827586	0.00895283758	0.023739605937931	0.030418591042069	0.0344892174206897	0.0149651258558621	0.0140486632662069	0.0459907578827586	0.0176679217367586	0.00305089528137931	0.0525350951427586	0.0151334033834483	0.0332870285793103	0.0087987225	0.0200968168696552	0.0277281083882759	0.012517651494069	0.00664848278068966	0.0157838589965517	0.00994121292413793
Cluster2_sample122	0.0509404204025157	0.0375954720566038	0.0273113023208805	0.0136987243176101	0.0170928201018868	0.015870269754717	0.00709838356603774	0.0144598800213836	0.016893203191195	0.046954580263522	0.0248299950125786	0.049992481345912	0.0167148721880503	0.0237587546955975	0.149597801257862	0.0143349093899371	0.0147485613710692	0.0143155723993711	0.0212707127106918	0.0215950459597484	0.0194927503333333	0.0228405728327044	0.00952068663559748	0.00901438727421384	0.0145443921132075	0.0168502740691824	0.0154261726924528	0.0177551197194969	0.0138111303201258	0.00624937756477987	0.00794476729748428	0.0202347901628931	0.0318227333075472	0.0371749526855346	0.0142680246705031	0.0131867344339623	0.0456724882767296	0.0170773165666667	0.00413318837610063	0.0522155815056604	0.014258639945283	0.0286054524711321	0.0107142819245283	0.0247898957014465	0.0337608065283019	0.0139604521779874	0.0105608055811321	0.0161579185295597	0.0105678425031447
Cluster2_sample123	0.0497650574697531	0.0363299624864198	0.0271108407679012	0.018522743587037	0.0181156429302469	0.0174993628962963	0.0112330125660494	0.0142753166506173	0.0187082073055556	0.0486298944012346	0.0248190783209877	0.0500849259938272	0.0168984495703704	0.022647210808642	0.15198503617284	0.0120813062592593	0.0124988756419753	0.0145100375277778	0.024236942141358	0.0194071593290123	0.0176040235185185	0.0203896764969136	0.00690056608024691	0.00882961851407407	0.0165326927049383	0.0178425178604938	0.0142033905746914	0.0166972927141975	0.0165140839351852	0.00589983701975309	0.00744565994320988	0.0228789809154321	0.0330221675907407	0.0373579582098765	0.0155568025314815	0.0140213463574074	0.049033773808642	0.0175741138302469	0.00730196613333333	0.0504510756407407	0.0149295101592593	0.0340049300376543	0.00873688269567901	0.02361959045	0.0333754485740741	0.0131154234339506	0.0123888236444444	0.0154718069604938	0.00969222279320988
Cluster2_sample124	0.0483670606959302	0.0365678342874419	0.024421712322093	0.0138290646238372	0.0187589136593023	0.0166308287081395	0.0122796380930233	0.0141371604074419	0.0179208280715116	0.0432819314127907	0.0227296194707558	0.0467603566686047	0.0189090978488372	0.0227500666284884	0.144119513430233	0.0151956881953488	0.0188000383430233	0.0149065533081395	0.0250333996261628	0.0220777969186047	0.0224571450156977	0.0252683922383721	0.0099973496627907	0.0102464359424419	0.0185710118459302	0.0200736210023256	0.0162928169707558	0.0174071480046512	0.0147664763827907	0.00618832331627907	0.00987471362209302	0.0245736736511628	0.0316741104767442	0.0355536719703488	0.0159346197906977	0.0140741585744186	0.0462813928372093	0.0201656130098837	0.00711827718197674	0.0503465411151163	0.0150076535540698	0.0335115783918605	0.0106156097744186	0.0253421287244186	0.0351289412848837	0.0150416357087209	0.0165181297023256	0.0170238638360465	0.00956928660465116
Cluster2_sample125	0.0490531871165517	0.0365382106772414	0.0276323762	0.0149791907931034	0.0200095843165517	0.0142155385455172	0.0100035589172414	0.0136894670586207	0.0201514569441379	0.0436936729627586	0.023505463477931	0.0487854131862069	0.0206157730613793	0.0224547146724138	0.145983263517241	0.0129861901372414	0.012726901203931	0.0164340114475862	0.0250431577310345	0.0229736582517241	0.0213245614075862	0.0194698656344828	0.0113956184062069	0.0083432965662069	0.0171603785551724	0.0173289642924138	0.0134092344889655	0.0179109338006897	0.0125602276068966	0.00639276328137931	0.00886489483448276	0.0256302872275862	0.0302255877165517	0.0358270706068965	0.0146781291393103	0.014100171537931	0.0453855315655172	0.0183314084672414	0.00567384224689655	0.0501280241248276	0.0138363695434483	0.0309057537889655	0.00932631453034483	0.0220420615337931	0.029284307	0.014352222962069	0.0120448640337931	0.0175245642393103	0.00861185383448276
Cluster2_sample126	0.0501701900304636	0.0415753739006623	0.0261374047165563	0.0188981206291391	0.0190287018249007	0.019096325310596	0.0111335276953642	0.0165263708807947	0.0175490104682119	0.0439062356225166	0.0272089650523179	0.0501558997086093	0.0198641901807947	0.0256908571417219	0.147372263245033	0.0130064945291391	0.0118603159139073	0.0128648812119205	0.0219828671125828	0.0213229774993377	0.0182561509735099	0.0178072855960265	0.0108545121854305	0.00971192560781457	0.0156579563642384	0.0173990307701987	0.0143409370781457	0.0165727750944371	0.0145092799715232	0.00569224444192053	0.00961375320529801	0.0227057987545695	0.0309917210549669	0.0357413000993377	0.0141754691092715	0.0136895523536424	0.0475828840708609	0.0204310703774834	0.00773906426821192	0.0514946933397351	0.0118801181490066	0.033444509789404	0.0104072543847682	0.0224263153642384	0.0319273202311258	0.0139319625543046	0.0105287400960265	0.0176038501463576	0.00821354968278146
Cluster2_sample127	0.0465826181986486	0.041386172027027	0.0269883288378378	0.0177442327425676	0.0161127964067568	0.0169364392306081	0.0102766696081081	0.0143686017263514	0.0200348804324324	0.0458735290434459	0.0246809186939189	0.0486314578452703	0.0186645042945946	0.0226674316013514	0.14785584972973	0.0125400179141892	0.0145340011358108	0.0153617923918919	0.0224766559837838	0.0213961081746622	0.0230025103175676	0.0214102495182432	0.0104858701216216	0.00726125193513513	0.0167083129508108	0.016911673402027	0.0142134454074324	0.0170111384351351	0.0140100353743243	0.00539862915	0.00629483539189189	0.0219464040256757	0.0321049798331081	0.0360988582837838	0.0155398637027027	0.0128155560881757	0.0479407865816892	0.0184000265297297	0.00912496198851351	0.0523261385202703	0.0137671522162162	0.0320243689054054	0.00944028388108108	0.0218102169391892	0.0301387478378378	0.0129386190675676	0.00824609983175676	0.0156466064726351	0.0107318625898649
Cluster2_sample128	0.051140923765942	0.0394018847811594	0.0252961912972464	0.0192796936565217	0.0164465564253623	0.0175699214121014	0.00733052155652174	0.0157754507552174	0.0186357201601449	0.0471928904565217	0.0227180031178985	0.0525678034782609	0.0186616207362319	0.0233211924565217	0.146232050362319	0.0151954944615942	0.0107815705289855	0.0135006947753623	0.0262609494304348	0.0210302597391304	0.0205193021231884	0.0198494420014493	0.00990544636231884	0.00946883965217391	0.0162063417101449	0.0167359302971015	0.0135836422792029	0.0168363584373913	0.0137934511898551	0.005648676315	0.00934573251137681	0.0276915349804348	0.0326862007304348	0.0372572879710145	0.015853528507971	0.0140221789804348	0.0458087264202899	0.0193943266562319	0.00425443602826087	0.0491230380007246	0.0167864047463768	0.0301015078550725	0.00846356023043478	0.0199502311086957	0.0285587498695652	0.0129700911681159	0.0119875282275362	0.0171717776855072	0.0115382522391304
Cluster2_sample129	0.0451721718753012	0.0386741189638554	0.023384258260241	0.0114701106084337	0.0154211208855422	0.0146658565068072	0.00766225184939759	0.010584842936747	0.0160963961120482	0.0450069056566265	0.0235519677409639	0.0492947968313253	0.0198927670445783	0.0222198273289157	0.147200937108434	0.0140054172168675	0.0109650808474096	0.0114890796433735	0.0224855385548193	0.0187876835783133	0.0227933595542169	0.0199368232445783	0.00962928653614458	0.0079916300560241	0.0142034074331325	0.0168838184271084	0.0144835124060241	0.01722638075	0.0151560543554217	0.00657889290903614	0.00860195388614458	0.0246673185331325	0.0311668291909639	0.0355922458253012	0.0143271563313253	0.0118366145385542	0.0467347428975904	0.0190108785680723	0.0039640320560241	0.0503245205927711	0.0142089786204819	0.0288166775271084	0.0096173248373494	0.0215027140024096	0.0285044190813253	0.014397969813253	0.00725130320060241	0.0151709691626506	0.0101588451024096
Cluster2_sample130	0.0486785171039683	0.0376359548730159	0.0268631149142857	0.0169609130650794	0.0169914224484127	0.0164040319738095	0.00979534717460318	0.0117775079579365	0.0156447896269841	0.0462690275269841	0.0247167808261905	0.0493560124126984	0.0200912468611111	0.0208666136071429	0.14716901547619	0.0146105931452381	0.0133606321190476	0.0106549477936508	0.0239538571492064	0.0194720661492063	0.0233143968666667	0.0226640405674603	0.00810021250047619	0.0093895818968254	0.0158876168690476	0.0154773172587302	0.013866424631746	0.0164159779936508	0.0140422691190476	0.0062376068968254	0.0072591961984127	0.0226961722285714	0.0318469169095238	0.0372673610714286	0.0157186453809524	0.013870574568254	0.0469752291031746	0.020359823015873	0.00812862933571429	0.0506952142642857	0.0153133519214286	0.0323564264761905	0.00889661142857143	0.0215264691507937	0.0304718311428571	0.0136720667955556	0.00691231146428571	0.0166081507769841	0.00901079687857143
Cluster2_sample131	0.0494472833802469	0.0387373496382716	0.024796320841358	0.0153629484197531	0.018882160708642	0.0171680723580247	0.00781911754320988	0.0129796962364198	0.0184376258061728	0.0478195435462963	0.026485155987037	0.0532559694444444	0.0215326383691358	0.025047520154321	0.14964021882716	0.0148053640783951	0.0107321954109259	0.0140186398172839	0.0241804583197531	0.0213798913623457	0.0255880500061728	0.0210492468080247	0.00813759616234568	0.00742291173333333	0.0160300437512346	0.0181710145512346	0.0149057990685185	0.0174520364864198	0.0143933945228395	0.00588313624771605	0.00683074946666667	0.0243739762037037	0.0321134761598765	0.0370410703703704	0.0177272677783951	0.0132028402796296	0.0488303959308642	0.0201203765407407	0.00354943533148148	0.0539831190302469	0.0171419559919136	0.0334332879382716	0.00753792932716049	0.0236158596574074	0.0333286875123457	0.0157075880018519	0.0151690217314815	0.0169204177092593	0.0103409295438272
Cluster2_sample132	0.0489962778392308	0.0440111967230769	0.0228640802323077	0.0138580882076923	0.01895311237	0.0145514158653846	0.00870989213592308	0.0135424734215385	0.0159350772422308	0.0440820126538462	0.0258060121976923	0.0469949233692308	0.0165229327846154	0.02591757304	0.148838852615385	0.0181708299046154	0.0130814767153846	0.0151057557384615	0.0241847707484615	0.0209778784792308	0.0188863201346154	0.0214874583230769	0.0108240194492308	0.00872129357	0.0163823283692308	0.0174054446176923	0.0133278455771538	0.0152597904517692	0.0145659759557692	0.00510748581923077	0.00807295561846154	0.0242248813484615	0.0306779079484615	0.0351063318692308	0.0149898534955385	0.0149179327192308	0.0457941598846154	0.0192076898538462	0.00589315219230769	0.0515418100269231	0.01622056389	0.0329186194615385	0.0109611484	0.0219585800376923	0.0306508068769231	0.0132708713307692	0.00864040494076923	0.0163703879984615	0.00931434130769231
Cluster2_sample133	0.0489102464052632	0.0376059394013158	0.0234708567059211	0.0138462601914474	0.0179222720184211	0.0174373482677632	0.00912594280263158	0.0159036190252632	0.0189984966625	0.0445578066776316	0.0245088085276316	0.0473909725986842	0.0182985870986842	0.0228946601907895	0.142316852434211	0.0120554837335526	0.0134464977114474	0.0134552379578947	0.0236532809190789	0.0191339388486842	0.02497463425	0.0216990635032895	0.00808741922171053	0.00845028485263158	0.0172100738276316	0.0179887151302632	0.0173803887317763	0.0170484901565789	0.0128125564078947	0.00595453953355263	0.00898754658223684	0.0241344551197368	0.0316875752309211	0.0361496298013158	0.0146148028835526	0.0134637985986842	0.0454492365986842	0.0193652162796053	0.00972598560855263	0.0501351400710526	0.01390871145	0.0305952166868421	0.00893948977368421	0.0207128396427632	0.0291051137105263	0.0148782514802632	0.0111839862184211	0.0147330398973684	0.00801611121052632
Cluster2_sample134	0.0464869392282895	0.0360947161578947	0.0223592104473684	0.0156027472427632	0.0180428796789474	0.0175195787539474	0.00741929109868421	0.0142523398657895	0.0178270438092105	0.042423971625	0.0261254258282895	0.048019465875	0.0177924687796053	0.0237837816657895	0.145664066052632	0.0137858371973684	0.0161248118421053	0.0121287875657895	0.0223332665723684	0.0193001458111842	0.0218753989210526	0.0191243007927632	0.0119928024559211	0.0056714154868421	0.0163064223056579	0.0169742886664474	0.0152070880960526	0.0165336952414474	0.0133826373486842	0.00581071908552632	0.00819269383421053	0.0220167294460526	0.0320408746815789	0.0378948612960526	0.0156345424131579	0.0146544043953947	0.0465107470723684	0.0192582598322368	0.00671465358026316	0.0523386371131579	0.0146809532085526	0.0303009283315789	0.00827431120789474	0.0212702426907895	0.0298401454671053	0.0112406406302632	0.00972935022565789	0.0150124623157895	0.0124341433421053
Cluster2_sample135	0.0465644911953125	0.0376302914929688	0.029207831275	0.017565023984375	0.0177936977578125	0.015286636471875	0.0089847301125	0.015494554891875	0.01834991391875	0.0445593546796875	0.0242942468085937	0.049366021796875	0.020189266359375	0.02460657249375	0.1425678353125	0.011581826540625	0.0142493921539063	0.01527026016875	0.0234858748292969	0.01998390905	0.025028341796875	0.01778970621875	0.0102604163304687	0.007287062765625	0.0169655502484375	0.016995658796875	0.0149401593078125	0.0170984864389063	0.0129984344101563	0.00667674097578125	0.00800906901171875	0.02170159628	0.0309316788023438	0.0342239570078125	0.0137860074817187	0.012987319953125	0.04657654409375	0.0197089590389063	0.0114497208484375	0.0528136040289063	0.0154570724835938	0.0315366194320313	0.00915644978828125	0.0216174451101563	0.0322870341640625	0.014631162875	0.0120703524554688	0.0174528437835938	0.012772249421875
Cluster2_sample136	0.0469261844921986	0.0386086504858156	0.0239919766312057	0.0144352046368794	0.0178917976042553	0.0138348756865248	0.00928617256170213	0.0134237350014184	0.0174374203170213	0.0432054355460993	0.0231735709262411	0.0477735778794326	0.0157242748297872	0.0218438889319149	0.147139041560284	0.0136311942857447	0.0137042632907801	0.0129257425390071	0.0235424235758865	0.0200768505439716	0.0185039853971631	0.0178997360368794	0.00848235016453901	0.00927183856028369	0.0147090553063121	0.0166774387730496	0.0173271690269504	0.0177837737312057	0.0146020666014184	0.00660763363829787	0.00942413878723404	0.0240558255744681	0.0325508624687943	0.0364093827021277	0.0153042645539007	0.0125420733988652	0.045686550858156	0.0179120861914894	0.00446012965602837	0.0513705871737589	0.0141306649829787	0.0316219391347518	0.00965348530212766	0.0242264823985816	0.0310044956524823	0.0113813468950355	0.00755525893900709	0.0158373730241135	0.0113814401617021
Cluster2_sample137	0.0523997480137681	0.0402826379856522	0.0257016265971014	0.0187956098166667	0.0185472946797101	0.0163185657963768	0.0105516836594203	0.0158145952442029	0.0164399870326087	0.0445396228985507	0.0231618657775362	0.0472579018333333	0.0163820318405797	0.0227856889275362	0.147465880652174	0.0144553829231884	0.0111973457826087	0.0126497045913043	0.0252203158811594	0.0194498542318841	0.015918819673913	0.0169651113550725	0.00960361712318841	0.00721092853985507	0.0159304362681159	0.0186559688710145	0.0138736721956522	0.0153485700507246	0.0147258216971014	0.00745236308985507	0.00887764615217391	0.023091487784058	0.0312946897934783	0.0364479498695652	0.0159642296994203	0.0131902431449275	0.0457592933043478	0.0182779401847826	0.00608270702608696	0.054431165592029	0.0157822956188406	0.0303929755869565	0.00914785866884058	0.0206328634326087	0.0300791398688406	0.0128322144478261	0.0122420037847826	0.0157680361855072	0.00868475935507246
Cluster2_sample138	0.0501132254664474	0.0382246438486842	0.026633809475	0.0185771579947368	0.0201005362425	0.0169045027717105	0.00831006531578947	0.0139358795365789	0.0191253968151316	0.0463558883289474	0.0260995222296053	0.0494412079098684	0.0189311365611842	0.022841462625	0.151815469144737	0.0107402245125	0.0176347337565789	0.0105513769901316	0.0223156143460526	0.0213320600717105	0.0226478362828947	0.0175154595921053	0.00659506669671053	0.00700711731631579	0.0175520455993421	0.0183371964452632	0.0153728676953947	0.0157504707342105	0.0137952910618421	0.00556010169671053	0.00857334177631579	0.0229753709625	0.0324673023236842	0.0382058491644737	0.0152798922921053	0.0146962328375	0.0487180983421053	0.0188401309671053	0.0111761354473684	0.0516332192236842	0.0140298253230263	0.0309732321736842	0.00752665222368421	0.0260596804736842	0.0350866472697368	0.0134475761513158	0.0108923860947368	0.0168456054697368	0.0120102308486842
Cluster2_sample139	0.0535465243496454	0.0431858581560284	0.0259742182985816	0.0126682235723404	0.0172090854666667	0.0166509147971631	0.00887224574468085	0.014744967437305	0.0190112486304965	0.0485204200028369	0.0245122481687943	0.0539106602978723	0.0171750525907801	0.0233923592170213	0.152846029574468	0.0142944090468085	0.0172417505624113	0.0141989501985816	0.0208636360638298	0.0202163615056738	0.0216049383361702	0.021308575658156	0.0102309510146099	0.00620171735092199	0.0148605247858156	0.0160524952744681	0.0157934227609929	0.0132794868397163	0.015691825412766	0.00616144499432624	0.00784269591631206	0.023087158177305	0.0320022862269504	0.0362455936170213	0.0144731708980142	0.0135422446432624	0.0492732673758865	0.0183617681234043	0.00691326141985816	0.0495422129205674	0.0122967102851064	0.0305002645673759	0.00945044038723404	0.0222422257886525	0.0302440104446808	0.0126643834241844	0.0108788958134752	0.017968204287234	0.0127300965617021
Cluster2_sample140	0.0486513190882353	0.0396799916838235	0.0221859113169118	0.0205412619595588	0.0175214346029412	0.0132698020036765	0.00776199641911765	0.0146387190669118	0.0173562542536765	0.0425644155367647	0.0216741071617647	0.0508780169044118	0.0172704484136029	0.0242468112419118	0.145900638161765	0.0140911620073529	0.0166484738014706	0.0120070445316176	0.0238167505573529	0.0182118679558824	0.0155669621764706	0.0223734076941176	0.00851265272794118	0.00760388670647059	0.0159654205139706	0.0164543732950735	0.014971877825	0.0163935875191176	0.0152618018573529	0.00624632627941176	0.00908516874264706	0.0228737447352941	0.0305680307036765	0.0352025129264706	0.0151260415661765	0.0144625586351471	0.0470036835955882	0.0178621192020588	0.00293942159264706	0.0478957534735294	0.0141278811544118	0.0295492441955882	0.00773933443308824	0.0212734323308824	0.0287210672867647	0.0117006985007353	0.00655447143014706	0.0156159573529412	0.0104403222647059
Cluster2_sample141	0.0500388657248485	0.0381324414909091	0.0262888528806061	0.0139013682848485	0.0195859368563636	0.017876729970303	0.0120604965515152	0.0122148160357576	0.0171786925139394	0.0459824337515152	0.0244754439478788	0.0486997277163636	0.0198143893151515	0.0225120314054545	0.149425065030303	0.0145076063181818	0.00944784855757576	0.0137203881090909	0.0278865712848485	0.0212885573660606	0.0188487795575758	0.0207028253654545	0.0114882153757576	0.00815657428181818	0.0165217565315151	0.0172044804852727	0.0128995513406061	0.014873563883697	0.0149522619593939	0.00604901881393939	0.00806673558181818	0.024383852670303	0.0316931879490909	0.0360422582121212	0.0162372536648485	0.0134205435745455	0.0466817145393939	0.0202094639884848	0.00572069140060606	0.0526908349157576	0.0141083095933333	0.0327465652169697	0.00958620958945455	0.0220780883242424	0.0333100819884848	0.0162090603866667	0.0124693921824242	0.0199366907751515	0.0107790580242424
Cluster2_sample142	0.0480327444923077	0.0399264350313187	0.0276853986373626	0.0173259323868132	0.0179522011549451	0.0159648903005495	0.00768213268901099	0.0150783879571429	0.0189199006335165	0.0439971123027473	0.0236115786813187	0.0471372532032967	0.0198150450604396	0.0240052460054945	0.144889516538462	0.0132580954615385	0.0142896339093407	0.0127354230730769	0.0238091455945055	0.0206005279148352	0.0249638040384615	0.0200789979855494	0.00878244275824176	0.0100837913571429	0.0151026750486813	0.0180764741093407	0.0155187065961538	0.0181419578137363	0.0163285208480769	0.00760065651428571	0.0110722517752747	0.0245304064423077	0.0315107211192308	0.0361448627747253	0.0139299405571429	0.0125970203641209	0.0467330969868132	0.0185554522494506	0.00962709298956044	0.0525973679362637	0.0134548513736264	0.0294142428351648	0.00757904202527473	0.0241335587527473	0.0329592454450549	0.0126245257950549	0.0111248281197802	0.0153888996587912	0.0103631590626374
Cluster2_sample143	0.0481470708987013	0.0425139247272727	0.0236062139948052	0.0119795785	0.0161284312246104	0.015741215325974	0.00949680252662338	0.0140203682149351	0.0180879271031818	0.0475839072467532	0.0239482262454545	0.0486532206428571	0.020699735088961	0.0229582033766234	0.145354168831169	0.0146101279474026	0.0146429170279221	0.0133925583181818	0.0265726702383117	0.0222120497116883	0.0193642122655844	0.0211975356012987	0.0130388130798701	0.00744052260714286	0.0153083484112338	0.0178879640753247	0.0134517794525974	0.0153703319783117	0.012211953362987	0.00548508161688312	0.00927792084350649	0.0277916106558442	0.0310563043103896	0.0343187520961039	0.0156400597337662	0.0130444643480519	0.0490651972987013	0.0185366646065584	0.00598429868701299	0.052461109012987	0.0134337895220779	0.0313122989350649	0.0111239141707792	0.0240140216363636	0.0336011437727273	0.0149427886359091	0.0105793456461039	0.0184267860363636	0.0111434517402597
Cluster2_sample144	0.050069080815	0.0377820681625	0.0287318633875	0.0147441822525	0.02184624454375	0.0158840474875	0.0099617672875	0.01369426158375	0.01748076678125	0.044151211825	0.02628904291	0.048213096045625	0.021447808635	0.02347361588575	0.147208665875	0.0165582188755625	0.01621935759	0.01230762667475	0.022900326708125	0.01906480684375	0.022874449603125	0.020225867005625	0.01215242231625	0.0078257308161875	0.018369050696875	0.01741221023125	0.013431027759375	0.017746604785625	0.01361992671625	0.005928492886875	0.006978940635	0.022640327064375	0.030003826141875	0.035956602875	0.014803119105625	0.014760116400625	0.04751412785625	0.0190756920575	0.007295218206875	0.04957715601375	0.016291352356875	0.03103533573125	0.00985030411	0.019850789805	0.02660976970625	0.015911278791875	0.007450775655	0.0203190573775	0.0115173389125
Cluster2_sample145	0.0493581870831169	0.0391582702558442	0.0277409998266234	0.0157553826818182	0.0186982062116883	0.0155179757922078	0.00786209085064935	0.014200380431039	0.0192127091766234	0.0461836584675325	0.0244408629175325	0.0509603955194805	0.0214581604928571	0.0232825005480519	0.150951067272727	0.0129932919920779	0.0169025343701299	0.0159969981201299	0.0251068845662338	0.0216655653603896	0.0208855729766234	0.0187925418720779	0.0076512377012987	0.00810332256363636	0.0170653434292208	0.0187480604858442	0.0166854204506494	0.0175050165318182	0.0133305132431169	0.00502853788571429	0.00779710188311688	0.0246366089525974	0.0314524908428571	0.0361681335324675	0.014193941311039	0.0127504918324675	0.0468798399090909	0.0194951683058442	0.00634406507272727	0.0519769738824675	0.0134509303499351	0.0308064575515584	0.00902914348181818	0.0193422645474026	0.0282307740519481	0.0151594978931169	0.00835764985064935	0.0158937155474026	0.0118688963448052
Cluster2_sample146	0.0514585459482353	0.0374134461164706	0.0277625789794118	0.0158983237746471	0.0187152459035294	0.0163744635694118	0.00969231018235294	0.0148615855776471	0.0192549508611765	0.0437270982235294	0.0216644308001765	0.0462328150470588	0.0186393577688235	0.0229108349123529	0.150569188058824	0.0138287432705882	0.01281072556	0.0124765558117647	0.02487599269	0.0202554021659412	0.0211177187517647	0.0213972422	0.0106619739205882	0.00755655840941176	0.0173202789788235	0.0177304452464706	0.0146244592423529	0.0193364004981176	0.0140494499717647	0.00557275544529412	0.00855002295	0.0245873617011765	0.0312324158288235	0.0353665049947059	0.0162668245876471	0.0130730221841176	0.0479096488294118	0.0179473119052941	0.00474418884470588	0.0509603031158824	0.0146189678235294	0.0320051536470588	0.00945579285058823	0.0236567549135294	0.0317013429505882	0.0120095307994118	0.00674876155764706	0.0172714944911765	0.0107269038
Cluster2_sample147	0.0488123659112782	0.0399473256075188	0.0256609448203008	0.016483714411203	0.0195266540984962	0.0190776333827068	0.0111851807443609	0.0152316289022556	0.0181599176929323	0.0449541373609023	0.0277803878781955	0.0460854532932331	0.0179126457969925	0.0236949264827068	0.144491565714286	0.0121173197150376	0.0102875589022556	0.0119617943440601	0.0215856116691729	0.0202784701082707	0.0225295705864662	0.0192191636263158	0.0090474048112782	0.0072060512556391	0.0170059529887218	0.0181841210458647	0.0150874254360902	0.0151449037338346	0.0136680413962406	0.00533348829924812	0.00763613959398496	0.0211877462853383	0.0328210332992481	0.0374776601954887	0.0146522079428571	0.0135752460067669	0.0462152464736842	0.019050453187218	0.00811481482481203	0.0499871216105263	0.0133495379766917	0.0290838020827068	0.0108220026541353	0.0227387840075188	0.0299447361804511	0.0140186539135338	0.00866340758045113	0.0176147280766917	0.011294892481203
Cluster2_sample148	0.0527735344630058	0.0384617456473988	0.0228525646213873	0.0164735265433526	0.0199918626242775	0.0163142853150289	0.00835816391156069	0.0152262447612717	0.0197415249306358	0.0452600614161272	0.0232108961271676	0.0518446150988439	0.018391166132948	0.0246050883121387	0.149517306127168	0.0132249306878613	0.0168536417890173	0.0150515288479769	0.0262075528849711	0.0229084301098266	0.0185641428208092	0.015511080266474	0.00926008263583815	0.00688528664393064	0.0155766515265896	0.0166918374479769	0.0138077861150289	0.0160532344837572	0.0146995790404624	0.00605705123236994	0.0102123641682081	0.0271616448283237	0.0324778450352601	0.0367091048843931	0.0157180170416185	0.0136344805104046	0.0492590353098266	0.0198285900358381	0.00531129719884393	0.0487245566809249	0.0142735131150289	0.0300447982520231	0.00795962683213873	0.0208430731468208	0.0290520268815029	0.0128406605210405	0.00883015476647399	0.0157541457812139	0.0108639715705202
Cluster2_sample149	0.0501250394333333	0.03767355758	0.0259595268293333	0.0135575327446667	0.0179560148913333	0.0145009644553333	0.008473993156	0.01166609368	0.0171230705726667	0.0447573781526667	0.026891631404	0.045195627688	0.0157956095266667	0.02336481118	0.148727279333333	0.0167980125133333	0.0131456179873333	0.011318881546	0.0233837101533333	0.0199459156353333	0.0189688328733333	0.0177011412673333	0.0105033236933333	0.00852481199193333	0.01536026283	0.0172124190562667	0.01381348523	0.0155274489733333	0.013832928004	0.00549499193353333	0.008241026226	0.02240358872	0.0321756380546667	0.0357006921333333	0.0172222224353333	0.0146333960733333	0.0483380498266667	0.0171606033195333	0.005607455392	0.0488577376833333	0.016514227104	0.0317423457533333	0.0101046831646667	0.0219637360346667	0.0297557955333333	0.0139540571326667	0.012307080348	0.0139016166206667	0.0116369433253333
Cluster2_sample150	0.0508487727038961	0.0370049831220779	0.0269669364675325	0.0166158502818182	0.0186954342201299	0.0166235345103896	0.00915477987662338	0.0144154695623377	0.0177209672214286	0.0454276749935065	0.0207638463311688	0.0489222275714286	0.0180847770636364	0.0222056639272727	0.156833751038961	0.0118400539168831	0.0155226146831169	0.0140201798954545	0.0216435327857143	0.0188162728974026	0.0193193646883117	0.0184573371603896	0.0122325821822078	0.00849639558116883	0.0165715569876623	0.0172478652753247	0.0144038391090909	0.0170181960948052	0.0128725716493506	0.00476430975064935	0.00706793882857143	0.0193210447038961	0.0309166608461039	0.0363908381233766	0.0137628567893506	0.0131382270246753	0.0492480756038961	0.018083634237013	0.00480758586753247	0.0530503626746753	0.0136274594084416	0.0343683673376623	0.0107806583535714	0.0231020765305195	0.0315008529376623	0.0124479380214286	0.0107940985025974	0.015965790711039	0.0118928561928571
Cluster2_sample151	0.050717856913125	0.0387406085525	0.026150248213125	0.0153775955325	0.020069932149375	0.01518576775625	0.00701654546875	0.013426465951	0.017032043759375	0.04568755848125	0.023321519436875	0.0499342295625	0.0187882335459375	0.0240735288555	0.1518176485625	0.01465627533125	0.01456009028125	0.01236944951875	0.022759717625625	0.0188174412475	0.020139836658125	0.02267256795625	0.00934437278125	0.007678760526875	0.01423960121375	0.01715175149	0.01527021479625	0.016373245794375	0.01445806650125	0.006509956324375	0.007515891976875	0.023348117119375	0.033558529011875	0.03754210813125	0.017761421275375	0.013588585369375	0.04572128569875	0.017103022088	0.0050268496425	0.05001853195625	0.01539209833675	0.03034028090625	0.00881861068875	0.02309821434375	0.0322662625775	0.012689205775375	0.00949539720375	0.016615497100625	0.009136060910625
Cluster2_sample152	0.0491656957769231	0.0372720327065089	0.0275118930770414	0.0142195441656805	0.0176364087491124	0.0150480020011834	0.00724600584023669	0.0140337487715976	0.016369051552071	0.0437367998402367	0.0226574537692308	0.0477355825508876	0.0169922125745562	0.0262499527278107	0.150710693550296	0.0151178426792899	0.0117970453254438	0.0128427210295858	0.0211139678775148	0.0160734457846154	0.0188512908639053	0.0217814913822485	0.00737976024674556	0.00579274309526627	0.0144396527579882	0.016009552991716	0.0139188060650888	0.0188608187278106	0.0138172389449704	0.00543667457810651	0.00694288181538462	0.0198977316224852	0.0318016094278106	0.0358613647928994	0.0153571265514793	0.015862720708284	0.0480156266331361	0.0165229828065089	0.00658392461183432	0.0508023871745562	0.0131325649408284	0.0329611624491124	0.00934326255147929	0.0226196439514793	0.0324407032550296	0.0109471833088757	0.00746554712011834	0.0156786753781065	0.0103698883195266
Cluster2_sample153	0.0525721120445206	0.0409196384321918	0.0244596473732877	0.0154279143287671	0.0168377235958904	0.0119397408363014	0.00971411260273973	0.0130060634849315	0.0183875089041096	0.0494004770308219	0.0274037760753425	0.0550984911369863	0.0181925540273973	0.0234914773561644	0.150156345068493	0.0130744098506849	0.0111649656986301	0.0156046608089041	0.0244110814061644	0.0208565250887671	0.0215429046643836	0.0204911166726027	0.0112652693150685	0.00965381916232877	0.0156254050972603	0.0165023169431507	0.0136451973958904	0.0150962434342466	0.0140232590616438	0.00663756726917808	0.00744792289041096	0.0208056810335616	0.0303095594493151	0.0341412052302055	0.0147039568472603	0.0132927970328767	0.0511094719931507	0.0191189141597945	0.0063752574630137	0.0526329525917808	0.0137981881363014	0.0299237564458904	0.01017325676	0.0244003090226027	0.033261741189726	0.0136300691536986	0.0114929778767123	0.0158816774681507	0.00750171998630137
Cluster2_sample154	0.046489685192	0.0369881645913333	0.020590216802	0.016063274588	0.017474110406	0.0162538207266667	0.0102610805553333	0.0152783644526667	0.0166847773226667	0.0431775081466667	0.022777087812	0.05084164022	0.022052858356	0.0243754118266667	0.144062348466667	0.0135941446433333	0.01355090036	0.0121877299466667	0.0271591171206667	0.02231997644	0.0215664852306667	0.0191856957253333	0.00845166146	0.00910096478466667	0.0164287428484667	0.0167405364340667	0.0153094002866667	0.0170169288066667	0.0135868900793333	0.005782860178	0.00793447775133333	0.025538280554	0.031339571762	0.0355741734866667	0.01449620174	0.0129786662406667	0.0457982975733333	0.0196202106066667	0.005633594726	0.04992593527	0.0135099988653333	0.0294783651693333	0.01006850678	0.0211963368353333	0.0284339314066667	0.015823792564	0.00115694965333333	0.0156534037913333	0.0130818818133333
Cluster2_sample155	0.0476186184489796	0.0392685682122449	0.0270160758047619	0.0183755728721088	0.0192468966394558	0.0148623358319728	0.00907029498639456	0.0132583405477551	0.0185003165108844	0.0474197207619048	0.0243846712707483	0.0508717219727891	0.0191729104755102	0.0238521976891156	0.150717454217687	0.0144460522863946	0.011242353607483	0.0146248123421769	0.0248643705986395	0.0218662239333333	0.0191953826673469	0.0244378692134014	0.00883268402040816	0.00865052508829932	0.014300859929932	0.0170030583058503	0.0136553411360544	0.0165991592367347	0.0141908461319728	0.00747560656666667	0.0100281290258503	0.0239563936462585	0.0306518969469388	0.0347064713809524	0.0138983301272109	0.0135479907632653	0.0474200118503401	0.0182715772394558	0.00889479555918367	0.0501967943809524	0.0127619234897959	0.0310066455285714	0.00891004763129252	0.0202367869585034	0.0287715108571429	0.0132602815659864	0.00893770395918367	0.0177357493714286	0.0114398203156463
Cluster2_sample156	0.0491906219150685	0.0398816284520548	0.0284407412273973	0.0151819452534247	0.0194052014191781	0.0156678330479452	0.00947966851369863	0.0153156847308219	0.0170532467527397	0.0447711576986301	0.0247942205876712	0.0506958493219178	0.0163808404821918	0.0236860521123288	0.151264924246575	0.0141961851849315	0.0124837811438356	0.0129285054054795	0.0251053595753425	0.0196603734787671	0.0189395834383562	0.0206398595547945	0.00749756081506849	0.00933894206164384	0.0151177102568493	0.0188769781986301	0.0147364303130137	0.0154906612671233	0.0153885059945205	0.00734619383424658	0.0101632979226027	0.0250375772308219	0.0316686703363014	0.0365018666164384	0.012821667459589	0.0136864312993151	0.0474932987739726	0.0181716520143836	0.00641962738630137	0.0478620682520548	0.0138024149178082	0.0306142193561644	0.00991094730547945	0.0206619745273973	0.0289200369726027	0.0119694733739726	0.0118140760075342	0.0164410266458904	0.00933491255068493
Cluster2_sample157	0.048494378465896	0.0352170245606936	0.0252654935953757	0.0133571773693642	0.0175732634682081	0.0133710329024855	0.00633881541849711	0.011710148725896	0.0166910442635838	0.0440057317803468	0.0211460828843931	0.0483247929306358	0.0196343089248555	0.0236055488011561	0.145203472369942	0.0131632146820809	0.0122942046959538	0.0128064210144509	0.025130755566474	0.0201353204046243	0.021192411583815	0.0227379214416185	0.00827528258959538	0.00800014835028902	0.0158755711878613	0.0179141597485549	0.0129580933017341	0.0148816570583815	0.0136623167132948	0.00505094842774566	0.00790647432312139	0.024273799950289	0.032710383365896	0.0372518046473988	0.0170045895317919	0.0137725193015607	0.0492386869421965	0.0179231350057803	0.00849709011849711	0.0485541839583815	0.0141137957589595	0.0306953434872832	0.00908829495953757	0.0223386580982659	0.0346450724393064	0.0145019930572254	0.0116267153312139	0.0178038132138728	0.00977583619075145
Cluster2_sample158	0.0489129845619718	0.0340565220302817	0.0235951784084507	0.022633221084507	0.0210437553028169	0.0148673933866197	0.0112197161978873	0.0117272905985915	0.01802563875	0.0482463281690141	0.0248906432957746	0.0485326543887324	0.0183088926619718	0.0231082053788732	0.145242249859155	0.0119596303732394	0.0117803815140845	0.0113055479507042	0.0208347666915493	0.0189442654	0.0230690450492958	0.0191462615352113	0.0116664659950704	0.00950913753239437	0.0174120442485915	0.0173482258856338	0.0160255630288732	0.016370143934507	0.0149153040422535	0.00704352380985915	0.00875195229577465	0.0202201843542254	0.0309512415809859	0.0372692371478873	0.015091257	0.0142289449126761	0.0492845060774648	0.018056967915493	0.00741081332816901	0.051271924015493	0.0125114073415493	0.0306736249295775	0.00939135517816901	0.0225301808802817	0.0295763631901408	0.0132103439204225	0.0102068256788732	0.0158006172570423	0.00935053452112676
Cluster2_sample159	0.0502721365441558	0.0395074524766234	0.0236240660863636	0.0204950653896104	0.0189324384751299	0.0179392919837662	0.0122881824480519	0.0148827993435065	0.0189705237976623	0.0456675655974026	0.0243243529415584	0.048247980025974	0.0156010026168831	0.0218905585045455	0.147731618311688	0.0153379660415584	0.0127036359272727	0.0130481697844156	0.02361920835	0.0227348810116883	0.0164018205181818	0.0221914373441558	0.00789506780454545	0.00758448809090909	0.0180146542681818	0.0168022768492208	0.0128167741980519	0.0151231624448052	0.0116395701980519	0.00428270191428571	0.00628019536363636	0.0236148469461039	0.0314376973727273	0.0353463330324675	0.0160191051344156	0.0121930141876623	0.0498400248506494	0.0182141038636364	0.00594887553636364	0.0503775008662338	0.01518305145	0.0325505812142857	0.00917798862012987	0.0228926431675325	0.032170165974026	0.0134950356075325	0.0113221248577922	0.0170987481363636	0.0109424570909091
Cluster2_sample160	0.0496845624888889	0.0392166901319444	0.0224963935833333	0.0179417954208333	0.0210751030333333	0.0170307071944444	0.00973887714284722	0.0143760537013889	0.0197984410623611	0.0450260178194444	0.0244686016208333	0.0487409254027778	0.0200433775	0.0247815805340278	0.150777607291667	0.0144610639513889	0.0171097072291667	0.0151103603847222	0.0248157387083333	0.0207860204972222	0.0216708204166667	0.02063718293125	0.00707977199305556	0.00853076415069444	0.0169889384708333	0.0174852023546528	0.0152387046513889	0.0182905635041667	0.0142207632708333	0.00784754033680556	0.00985587208680556	0.0237229319027778	0.0306490226958333	0.0358069953333333	0.0141930958784722	0.0132670298611111	0.0452922398409722	0.0184017905770833	0.00563866159097222	0.0533608114451389	0.01394602536875	0.0305427460152778	0.00969320132569444	0.0236702535902778	0.0323223313465278	0.0142761376215278	0.00971938098958333	0.0178805311180556	0.00817010198611111
Cluster2_sample161	0.0497607355619355	0.0382691244129032	0.0254481108335484	0.0175746475167742	0.0188479327096774	0.0165251510258065	0.0081908456	0.0134644905058065	0.0186488328283871	0.0430819825548387	0.0236014160683871	0.047097361987871	0.0213445560922581	0.0243686311658065	0.147066199419355	0.0133859268903226	0.0101582546645161	0.0132515027677419	0.0252125572322581	0.0217257442787097	0.0214622875741936	0.0210309868554839	0.00803933468129032	0.00991901326967742	0.0133872904096774	0.0156866792443935	0.0151167502090323	0.0164305434858065	0.0153998694316129	0.00702762893032258	0.00959650067677419	0.0266329495522581	0.0315668908019355	0.0355242925548387	0.0158079056744516	0.0135847358470968	0.0435129599225806	0.0195874122858064	0.00793748556322581	0.054478378283871	0.0136786579606452	0.0305928049096774	0.00917893595483871	0.0221162706767742	0.0320326158006452	0.0144204684032258	0.00975880690258065	0.0177255494458065	0.00960578373548387
Cluster2_sample162	0.0494224046142077	0.0403576718961749	0.0267448678486339	0.0178306894863388	0.0172048335726776	0.0155993943928962	0.0101442930327869	0.0135938453120219	0.0168218950748634	0.0444227148666667	0.0245350760382514	0.0482881630218579	0.0176298035092896	0.0232886278032787	0.14854916295082	0.0134095546195628	0.0138967691349727	0.0119246208185792	0.0260308799644809	0.0208783305661202	0.016560163704918	0.0220546532087432	0.00801519452568306	0.00838946945125683	0.0157673694765027	0.0169423930065574	0.0152169855994536	0.0160649644593443	0.0151358988142077	0.00659597386650273	0.00915926107907104	0.0269413206245902	0.0332286745120219	0.0368667983770492	0.0155248920453552	0.0135111379147541	0.0463288898688525	0.0173046690568306	0.00323062046775956	0.053034457157377	0.0141795504409836	0.0308618763693989	0.0102271769650273	0.0217196598852459	0.0313420470770492	0.0155848042896175	0.0054998798295082	0.0176799549240437	0.0101172236612022
Cluster2_sample163	0.0491781976583333	0.0415483289652778	0.0227000337666667	0.0210725787722222	0.0188654166111111	0.0153896068104167	0.0103059853888889	0.0150623815723611	0.0198423068833333	0.0442901525	0.0214187197701389	0.0450333562222222	0.0169720395652778	0.0229533618055556	0.145000770763889	0.00986043972569444	0.0135273309652778	0.0106435687430556	0.0250046184847222	0.01857421845	0.0191836594444444	0.0196787235027778	0.00805792979166667	0.00823535321458333	0.0164498436625	0.0168423106666667	0.0171059381756944	0.0165225202868056	0.0150994696875	0.00618689598055556	0.00921749376597222	0.0267316869583333	0.0314633528638889	0.0356205030902778	0.0142541115777778	0.0121201289013889	0.0446555570291667	0.0159896739722222	0.00405704246666667	0.0513178278263889	0.01247547856875	0.0299412201666667	0.00957841711805556	0.0213411936083333	0.0291910360208333	0.0134163666944444	0.00908247149444444	0.0148208666638889	0.00834234881944444
Cluster2_sample164	0.0457808798969697	0.0352700013460606	0.0246572636509091	0.0177985188727273	0.0158812427781212	0.0152850015721212	0.00597045118060606	0.0149839504970909	0.0175751773987879	0.0410501281084849	0.0225581128260606	0.04669450534	0.0210877834751515	0.022499632808	0.15164524	0.0122770003939394	0.0120637155272727	0.0167328337672727	0.0235676338448485	0.0192729300345455	0.0251609909090909	0.0211385529236364	0.0104294224242424	0.00857025451090909	0.0169089373541212	0.019277751830303	0.0151396951224242	0.0187223166375758	0.0135915432454545	0.0073056963969697	0.00979303128787879	0.0265128680151515	0.0317285408145455	0.0375037731757576	0.0155308403745455	0.0129436384054545	0.0454976256545455	0.0182828998230303	0.00815588548242424	0.0491831697818182	0.0124455387890909	0.0312322228115152	0.00639420882060606	0.0232987010145455	0.0325749060545455	0.0116635138345455	0.00939259626666667	0.0136172876848485	0.00853040142424242
Cluster2_sample165	0.0525777475567901	0.037600119104321	0.0251201649469136	0.0214786081049383	0.0194384569277778	0.0173439126790123	0.0100894257518519	0.0154549860104938	0.0194737793271605	0.0506262584691358	0.023367010345679	0.051877314808642	0.0179856183373457	0.0232163758759259	0.153570330679012	0.0125625490549383	0.0129678353641975	0.0140085715864198	0.0250172352598765	0.0216235962901235	0.0169069089907407	0.0183310242098765	0.0115933314567901	0.0076143341654321	0.0185074914179012	0.0183324804049383	0.0141739856567901	0.0165716876691358	0.0137920725660494	0.00640486942592593	0.0094341929345679	0.027415173458642	0.0321589579740741	0.0368088382222222	0.0161385821176543	0.0141877899839506	0.0511302380617284	0.0182297107524691	0.00707361526851852	0.0524062430135802	0.0143211148518519	0.0304950645080247	0.0111045657932099	0.0231951227882716	0.0325442985246914	0.0128256122734568	0.0152879325518519	0.0176125173864198	0.011586042292284
Cluster2_sample166	0.0480713573248366	0.0396812560915033	0.0283973076882353	0.0130647381764706	0.0165218453529412	0.0179446249888889	0.00878999647058823	0.012074154869281	0.0175868622091503	0.0457847705490196	0.0279505329679739	0.0528233083267974	0.018508213372549	0.0229021155359477	0.142411061699346	0.0141955410764706	0.0103267577065359	0.0156293948856209	0.0240439841764706	0.0239756092379085	0.0202229446941176	0.0157137660653595	0.0122175667254902	0.00622781055686275	0.0159992609398693	0.0166925381653595	0.0136798040176471	0.0182096908762092	0.0126910692222222	0.00666420955816993	0.00813964447254902	0.0232659922418301	0.0289507987640523	0.0335521315424837	0.0156021950915033	0.0137127481183007	0.0479374029934641	0.0206258874833987	0.00697828853071895	0.051610195103268	0.0157839662196078	0.0306925421797386	0.00890246414836601	0.0212527828718954	0.0290966427581699	0.0152302373555556	0.00907634334575163	0.0173660903372549	0.0105731849150327
Cluster2_sample167	0.0508662384341615	0.0368183921180124	0.0239153750770186	0.0191822443347826	0.0188131026925466	0.0155424758385093	0.0088430123068323	0.0141884424229814	0.0171071531304348	0.0441749787080745	0.0198935678987578	0.0535830281180124	0.0213182988136646	0.025388334207205	0.150044009006211	0.0141575866770186	0.00971416094099379	0.0142674789130435	0.025910043515528	0.021314309160559	0.0260854479006211	0.0200455689732919	0.0102472086956522	0.00642475829130435	0.0167315990962733	0.0177356755473292	0.0144026699639752	0.0147119580074534	0.0144114773763975	0.00582310726708075	0.00822104801055901	0.0262009081055901	0.0300414540347826	0.0345101987453416	0.0152956598720497	0.0111618778055901	0.0470169848322981	0.0192660264813665	0.00895782199937888	0.0534554122229814	0.0165719483968944	0.0302886520770186	0.00837836194099379	0.0232376631987578	0.031217395621118	0.013280328899441	0.0092754752621118	0.0169466000509317	0.0101560328757764
Cluster2_sample168	0.0475514109510204	0.0375935275319728	0.0253867816136054	0.0163662639047619	0.0149411087646259	0.0129737598081633	0.00998878646938776	0.0140908496117007	0.0179665357823129	0.0434770585238095	0.0232764409959184	0.0491981886938775	0.0162369265836735	0.0230568320952381	0.142978089659864	0.0147108158503401	0.0136338383605442	0.0120398784197279	0.0217052125816327	0.0176956474156463	0.0153185135312925	0.0198908607979592	0.00899819713265306	0.00887335131496599	0.0167408061355782	0.0160499632517007	0.0151187363134014	0.0158162011761905	0.012835441322449	0.00603118502244898	0.00827792578231292	0.0231460195170068	0.0317348173251701	0.0360679538367347	0.0154746430816327	0.0135341812244898	0.0459190545986395	0.0172718297734694	0.0085260152462585	0.0489220835013605	0.0151110428639456	0.0306991418322449	0.00786900729251701	0.0184860210503401	0.0262344123605442	0.0123217049519728	0.0076458131829932	0.0162514905170068	0.00818185847619048
Cluster2_sample169	0.0521435775734177	0.0453697358227848	0.0291142462689873	0.0216272885025316	0.0196078551123418	0.0161699053436709	0.00901187836075949	0.0142755504934177	0.0185051676772152	0.0480987882234177	0.0280847220544304	0.0505455123797468	0.019796069414557	0.0226192492531646	0.149343693544304	0.0143570416398101	0.0130165696405063	0.0129319592246835	0.0261083750765823	0.0194320064487342	0.0201565179955696	0.0207138580063291	0.00900645542974684	0.0103582298626582	0.0165799833924051	0.017678310728481	0.0134454895063291	0.0176638939208861	0.01411870665	0.00522087416518987	0.0059385884556962	0.0247781854620253	0.030660099821519	0.0350951524810127	0.0154357681822785	0.0163968141651899	0.0480714367405063	0.0176104005506329	0.00689124627088608	0.0505629561373418	0.014431117335443	0.0333596589556962	0.00834460091772152	0.0230510153303797	0.0335117324177215	0.0131458222873418	0.0132592023544304	0.0172780963474684	0.0105335309335443
Cluster2_sample170	0.0474803601538462	0.0369570274965035	0.0252419342552448	0.0185417595944056	0.0152072941493706	0.0149731620622378	0.0147853057342657	0.014735006899021	0.0175719445451049	0.0456827802	0.0234337712013986	0.0500533362797203	0.0173993595160839	0.0233212783843287	0.150761704755245	0.0165645796923077	0.0150135231188811	0.0143017036713287	0.0258361976300699	0.0206562562587413	0.0183619504965035	0.020540082027972	0.008625107	0.00920157797412587	0.0165619875671329	0.0176942220853147	0.0145917767853147	0.0163501092916084	0.0141337745083916	0.0058040874041958	0.00850308765454545	0.0280801232167832	0.0325660871062937	0.0358795482867133	0.0166629012230769	0.0127569009398601	0.0480592548181818	0.018149972965035	0.00574485180699301	0.0509271436433566	0.0157036998531469	0.0335490956643357	0.0100301069272727	0.0212341507545455	0.0297670169020979	0.0140336250776224	0.00760933577132867	0.018036360872028	0.0103430562622378
Cluster2_sample171	0.0493678261176471	0.0419007160661765	0.0265145728382353	0.0161885485610294	0.019201419625	0.0206553856830882	0.00833846731764706	0.0141624370514706	0.0198826602801471	0.0452569762573529	0.0262712741919118	0.0485034883014706	0.0157584337794118	0.0227090677720588	0.145724024705882	0.0131153125838235	0.00831726125	0.0104030615375	0.0222822530029412	0.0191796153618382	0.0221274646397059	0.0221943652867647	0.00983995294852941	0.00685736030147059	0.0134285037235294	0.0172155583308824	0.0143435654970588	0.0187479929286765	0.0151260185176471	0.00581503324705882	0.00998500916323529	0.0216823012661765	0.0332880305470588	0.0377153988014706	0.0160041101536765	0.0136716153566176	0.0467351692279412	0.0168808128184559	0.0091028058	0.0498548987426471	0.016084212	0.0315632557941176	0.00938397186397059	0.0225139385367647	0.0310824465661765	0.0118698052227941	0.0122340105485294	0.0145315228647059	0.00988313686029412
Cluster2_sample172	0.0475880210373418	0.0425570188227848	0.0250259781924051	0.0222796937974684	0.0173051717599367	0.0188796350689873	0.00747283113417722	0.0195342199411392	0.0185468246708861	0.0410808446666456	0.0250356488415823	0.0454974522088608	0.0192136036433544	0.0234753425651899	0.146431345126582	0.0158449694936709	0.0185939339607595	0.0127404806398734	0.0260918289468354	0.0195894082405063	0.0201814961555063	0.0201097370253165	0.00889465901835443	0.00915164958601266	0.016258338621519	0.0176997181835443	0.0158884357088608	0.017718530356962	0.0137794304474684	0.00617226163797468	0.00813526389240506	0.0233469533379747	0.0308246307696203	0.0349583603227848	0.0167056587668987	0.0136729609575949	0.0454225426582279	0.0188570336372152	0.00435247963987342	0.0488932136227848	0.0157101756632911	0.0318203895316456	0.00908834300886076	0.0198640282556962	0.0275807200126582	0.0127790366911392	0.0113095417911392	0.0162582967943038	0.0110114040987342
Cluster2_sample173	0.0450513670950355	0.0370481436964539	0.0236722549361702	0.0189662509453901	0.0189435341822695	0.0163206961843972	0.00945626483687943	0.0144792233560284	0.0201466891702128	0.0440050768865248	0.0222078413612057	0.044328485	0.0174844678574468	0.0207139780496454	0.149812584539007	0.0129719798014184	0.0177116570851064	0.0112248990843972	0.0207512475886525	0.019434313929078	0.0197683732624113	0.0237042807021277	0.00982239194326241	0.00741722732056738	0.015326750677305	0.0176205682503546	0.0157227947503546	0.0167197250304965	0.0135663725347518	0.0046005524751773	0.00646858404964539	0.0204444354893617	0.0326586921723404	0.0377719046382979	0.0147418148753191	0.0105898104274468	0.0485499264822695	0.0174542982060284	0.00553254359219858	0.0465546393723404	0.0130603918794326	0.0317379397730496	0.00884086294113475	0.0239083080553191	0.0357618596524823	0.0128378406113475	0.0136427495397163	0.0161104563978723	0.0120962332198582
Cluster2_sample174	0.0525105178054422	0.0410304670544218	0.0276224938979592	0.0164991201904762	0.0187304726530612	0.0145490112138095	0.00810791839455782	0.0165875414273469	0.0172522578163265	0.047764231244898	0.0237763578557823	0.0498332578095238	0.0182825539744218	0.0243006994238095	0.149340511904762	0.0132143268571429	0.00989017340136054	0.0163167232653061	0.0231523407843537	0.0213727471768707	0.0215589881768707	0.0210989632183673	0.0085353798292517	0.00683755589646259	0.0159066322417007	0.0174552670387755	0.0145010438346939	0.0172791960292517	0.0124971217068027	0.0064616156829932	0.00739699779319728	0.0205147377326531	0.0315825451217687	0.0355353027687075	0.0155723198693878	0.0139419434809524	0.044080299122449	0.0195969686230612	0.00384204141904762	0.0532687694979592	0.0136644443884354	0.0309525630952381	0.0111682157176871	0.0222320028721088	0.0300575143653061	0.0131957709435374	0.00830799418367347	0.0164647535945578	0.00704721928571429
Cluster2_sample175	0.0494940898106918	0.0399054327778616	0.0244067104188679	0.0151790007672956	0.017659164909434	0.0160273238943396	0.0102115338427673	0.0135577015372327	0.0164768483855346	0.0459248442075472	0.0260573430660377	0.0478585318176101	0.0169425260113208	0.0233308693207547	0.14178638672956	0.0145074728100629	0.0171070519559748	0.0149807044320755	0.0233678700125786	0.0195395188897484	0.0178306857949686	0.0202364582075472	0.0108487877440252	0.00809571207987421	0.0150742166628931	0.0171592812716981	0.0145082857150943	0.0160468963101258	0.015193542208805	0.00599754181886792	0.00708028975220126	0.0217985311383648	0.0313582887044025	0.034866483572327	0.0143013634993711	0.0137374013169811	0.049058150672956	0.0172687586767296	0.00707305933207547	0.0510813555050314	0.012710353372956	0.0311570070534591	0.00842647671069182	0.0232153224446541	0.0337420570867925	0.0132554521006289	0.00982530175974843	0.0159649339578616	0.0103370698767296
Cluster2_sample176	0.0492510330546875	0.037984411296875	0.026218062234375	0.0138275725390625	0.0190541548414063	0.0157618730882812	0.007644106734375	0.0147911118609375	0.0159263878278125	0.0444464994140625	0.0235979079289063	0.0514740778125	0.0218766785546875	0.0253975939453125	0.1455959440625	0.0125176269375	0.015244336359375	0.0146339477109375	0.0278051900734375	0.02263740559375	0.0240571167015625	0.0175188713664063	0.0102270300390625	0.00724392804828125	0.0139597010765625	0.017605671496875	0.0148326934929688	0.0176717378953125	0.0153399650570313	0.006077578778125	0.00887177173359375	0.0295684162109375	0.0307354524671875	0.0367929958984375	0.0157123924460938	0.0121978110570313	0.0503756765	0.0206443253984375	0.00840249957265625	0.050176349290625	0.0128221956171875	0.0327551518601562	0.008908418465625	0.0225961536875	0.0309991425085938	0.0148537388703125	0.0086928379640625	0.0199586488195313	0.0103935338757812
Cluster2_sample177	0.0501134242161972	0.0381430901753521	0.0284099405225352	0.015621817084507	0.0180584049183099	0.0154185958	0.00808875727112676	0.015036247125493	0.0180641087669014	0.0481234654401408	0.028247731084507	0.0513213820070423	0.0215310840542254	0.0212635223873239	0.150727889366197	0.0131598208591549	0.0126499739225352	0.0141545369929577	0.0229609279521127	0.0228474917901408	0.0258894751338028	0.0209209882535211	0.00954696829577465	0.00872283692253521	0.0160188030591549	0.0175488938	0.0175561656746479	0.0161701870330986	0.0134793512352113	0.00681564957042254	0.00928888017746479	0.0252174922535211	0.0312255842971831	0.035589403971831	0.0150293824471831	0.0129499080950704	0.0497063200366197	0.0203935474859155	0.00796665434084507	0.0500006664197183	0.0141139604084507	0.0336433966619718	0.00736312459788732	0.0235644637964789	0.0328340210042254	0.0166088219577465	0.01102317965	0.0173132359225352	0.00867205255633803
Cluster2_sample178	0.0484783176863354	0.0375085068236025	0.0298525580385093	0.0189492717751553	0.0188913205987578	0.0171801673341615	0.00823160513478261	0.0141515347645963	0.0197570675807453	0.0428448715093168	0.0247331120124224	0.0473399950763975	0.0200874059670807	0.0250641655776398	0.145287701987578	0.016262681173913	0.0143084359813665	0.0142325111049689	0.0235355366447205	0.0212570711143478	0.0219196767639752	0.0218712142583851	0.00782325573540373	0.00852695730434783	0.0166497057795031	0.0183449214440994	0.0152442985504969	0.0160189654217391	0.0138935202801242	0.00642717443	0.00912963799434783	0.0236653537385093	0.0330046179838509	0.0361126418447205	0.0162167856372671	0.0135336831751553	0.046557277068323	0.019341595889441	0.00582470198819876	0.0522277529385093	0.0140772552428571	0.0306291412975776	0.00926243563229814	0.0223433553664596	0.031514279378882	0.0126672785171429	0.0150175874012422	0.0168433302453416	0.0137864007453416
Cluster2_sample179	0.0487266426777778	0.0352675723660131	0.0269937882509804	0.0215109172352288	0.0180128403385621	0.0176929831564052	0.0104492823333333	0.0140656240738562	0.0196680877588235	0.0450556442745098	0.0209125107941176	0.0457670151111111	0.0153630171875817	0.0225427463222222	0.151633323921569	0.0116514723065359	0.0128422246830065	0.0147284066104575	0.0245748934493464	0.0197093861120915	0.0170283864601307	0.0189686541477124	0.0111617598235294	0.00958628115555555	0.0146115591633987	0.0167728840535948	0.0144986586784314	0.0169997748627451	0.0138640107686275	0.00687640810457516	0.0102662967254902	0.0246568137588235	0.0318830440091503	0.0372272379738562	0.0134408690804575	0.0141600936522876	0.0453794125071895	0.0165869346330719	0.00615823099281046	0.0479084018960784	0.0105357146078431	0.0331511986470588	0.00859385916339869	0.0224245853320261	0.0322242252479085	0.0113619884542484	0.00797773365294118	0.0149799935568627	0.0137051698562092
Cluster2_sample180	0.0510141777163743	0.0401117382748538	0.0237925432526316	0.0157354370602339	0.0166344768304094	0.0114293386830409	0.0115410084040936	0.0121845519263158	0.0169689236549708	0.0493119253567251	0.0246045796426901	0.0496232777426901	0.0182371820894737	0.0218750533140351	0.152090960350877	0.0113160958216374	0.00962497836842105	0.0148217280818713	0.0229719086368421	0.0193429820898246	0.0200674980532164	0.0194135760385965	0.0110717915596491	0.00739459288070175	0.0147070447883041	0.0181184566461988	0.0151268603637427	0.0178664543637427	0.0147415018783626	0.00697003631637427	0.00837024599707602	0.0214678570719298	0.0310007750701754	0.0344979990643275	0.0138950520877193	0.0131495517121637	0.0467078764035088	0.0184944058345029	0.00826948038304093	0.0531470518040936	0.0132295657900585	0.0305737160116959	0.00753914501871345	0.0229366686444444	0.0327789481099415	0.0144344943479532	0.00851970818187135	0.0160776134421053	0.00786666607602339
Cluster2_sample181	0.0834922119494845	0.0641425142216495	0.0546131946443299	0.0406015732829897	0.0439481699278351	0.0264855803804124	0.0116613143917526	0.0190499898876289	0.0291110552824742	0.0675799628350515	0.0374011344587629	0.0717692218556701	0.0298057229159794	0.0230414969252577	0.143959377216495	0.0279324539082474	0.0169763518541237	0.0125326675221649	0.0432614956546392	0.0382904882185567	0.0334992864020619	0.0210192727716495	0.0199571182319588	0.00903182562989691	0.0198860770623711	0.0220663922768041	0.0134930734475773	0.0163583610064948	0.0223639460046392	0.00567826616185567	0.0102362882613402	0.0337290386391753	0.047274548492268	0.0530165525927835	0.017384374826134	0.0173681075463918	0.0603047123762887	0.0322019015804124	0.0047310905757732	0.0333435660860825	0.0133476350762371	0.0293596408525773	0.00847280236030928	0.030104508742268	0.0401971665257732	0.0224655197463918	0.0161554792438144	0.0265738463969072	0.00530256863402062
Cluster2_sample182	0.0911339361037037	0.0619459179037037	0.0575261635925926	0.0402915555502645	0.0478678753571429	0.0292746678402116	0.0115297015380952	0.0193149103830688	0.0288855468095238	0.073458087037037	0.0380685901687831	0.0759236876190476	0.0272913626719577	0.0234223172925926	0.140429078148148	0.0261024345026455	0.0174612005925926	0.0122829492751323	0.0424556915978836	0.0343309509410582	0.0336422163915344	0.021452802010582	0.0202007868333333	0.00944270978243386	0.0213676628220635	0.0223898632222222	0.0128148439938095	0.0175671909677778	0.0214703676862434	0.00566338552962963	0.00964851711111111	0.0346993388201058	0.0466299773671958	0.0516720790476191	0.0172560576778307	0.0168727928206349	0.0630878941693122	0.0316091673962963	0.00830722105873016	0.0315733922936508	0.0107811714873016	0.0261375462809524	0.00844151721386243	0.0283424908428571	0.0392166898941799	0.0202848847767196	0.00924437661481481	0.0254187880111111	0.00808889316931217
Cluster2_sample183	0.0879327881117647	0.0622921355429864	0.0601291066493213	0.0440058927533937	0.0497760094515837	0.0310499331099548	0.0135011691085973	0.0182843158063348	0.0290330307171946	0.0713970638054299	0.0362466833773756	0.0739640151266968	0.0270781621647059	0.0250381462352941	0.139840459457014	0.025559958919457	0.0188193531945701	0.0126944908728507	0.0434856107524887	0.0414771350248869	0.0332817517366516	0.0225175190538462	0.0238220469470588	0.010426811839819	0.0227465898800905	0.0216918868031674	0.014596547858371	0.0170097174914027	0.0207375123515837	0.00589699458144796	0.0134082778855204	0.0359808915701357	0.0453061693746606	0.0526304067420814	0.0172799571147511	0.0174610824995475	0.0617753615520362	0.0356491103619909	0.00807398413755656	0.0320541604769231	0.0143960273058824	0.0293917162307692	0.0111555076434389	0.0291333101226244	0.0372816092257919	0.0214394606606335	0.00770835229638009	0.0283867775081448	0.00624579723710407
Cluster2_sample184	0.089455412686385	0.0589563497408451	0.0584932189159624	0.0440988930187793	0.0478899740610329	0.0329907639530516	0.0131117611408451	0.022672300416338	0.0303707446589671	0.0703869199061033	0.0386249885323944	0.0692016881267606	0.0262440625892019	0.0259447253286385	0.143185085117371	0.027667752300892	0.0211916099671361	0.0122093889906103	0.0441777522441315	0.0374116054023474	0.0293298954741784	0.022240388886385	0.0165956422262911	0.0099906950915493	0.0219931867549296	0.0223888188521127	0.0149545994539906	0.0163927737774648	0.0213172832042254	0.00520325515586855	0.011614227485446	0.0350838482046948	0.0460963516023474	0.0513685713755869	0.0195863105685446	0.0180257308441315	0.062795009258216	0.0314640064474178	0.0072063246629108	0.0316254983704225	0.0156569628882629	0.0306068675352113	0.00910533119953052	0.0289374707971831	0.0379480666051643	0.0208250509666667	0.0151913869859155	0.0261838429516432	0.00677647486244131
Cluster2_sample185	0.0876405542585106	0.0582733233287234	0.058436168893617	0.0426388702712766	0.0473692615904255	0.0314211121755319	0.015784259512766	0.0203802318752128	0.0313411161319149	0.0708176523191489	0.0413944288712766	0.071691305212766	0.028356995862766	0.0240006351	0.138238737765957	0.0318761035031915	0.0215571666466489	0.0115554215026596	0.0404424884244681	0.0385013795819149	0.0326581041382979	0.0215492597356383	0.0219782376739362	0.013033101868617	0.0212327010175532	0.0225455348329787	0.0143181865925532	0.019300144231383	0.0211581322795213	0.00603851300494681	0.0120468973254787	0.0338412220760638	0.0467521768303191	0.0512907840425532	0.0165036154978723	0.0195622200265957	0.0637454769202128	0.0327702866489362	0.0107561787728723	0.0309330775856383	0.0140356603239362	0.0289319711643617	0.0103380434090426	0.0318980887074468	0.0388429669308511	0.0218923541138298	0.0123475709281915	0.0280781041319149	0.00621033817021277
Cluster2_sample186	0.0877539878586538	0.0652237596442308	0.0574083875778846	0.0396990568918269	0.0438980414730769	0.0277571402346154	0.0114255667019231	0.0208081491971154	0.0287585872	0.0749843177884615	0.0418972923221154	0.0739611657211538	0.0302406445331731	0.0231508518841346	0.138016423221154	0.0247243613932692	0.0149689409923077	0.0131168095336538	0.0464164749519231	0.0395958454134615	0.0343555155075481	0.0177980522120192	0.0238656032740385	0.01024914855375	0.0194327933388942	0.0228941056250481	0.01529134900625	0.0167698391879808	0.0212625391004808	0.00680336753798077	0.0117955085230769	0.0375599975716346	0.0475876186086538	0.0535939368269231	0.0165248120192308	0.0182449797913462	0.0627925851442308	0.0352283320923077	0.00377747252788462	0.0345643080019231	0.01206455543125	0.0298510360572115	0.0107560962964423	0.0290227443800481	0.0377524033379808	0.0222683704242308	0.00669192084807692	0.0280251908201923	0.00677577472067308
Cluster2_sample187	0.0879094319839572	0.0638148877005348	0.0549564105561497	0.0437519297914438	0.0464007675508021	0.0292282735561497	0.0111156564759358	0.0173704219871658	0.0256630946973262	0.071356633368984	0.0386804979673797	0.0742827913368984	0.0278154335187166	0.0237299593946524	0.14211529459893	0.0278150277347594	0.0221006268074866	0.0119084256187166	0.044470444144385	0.0377255695625668	0.0323664172299465	0.021905437771123	0.023029998044385	0.0105004427951872	0.0208761468925134	0.0220263810812834	0.0141877362358289	0.0188015447080214	0.0217023954593583	0.00635495744010695	0.0122084151032086	0.0339139977652406	0.047016242013369	0.0538539631871658	0.0184712730973262	0.016775926759893	0.0675190440278075	0.0316543309625668	0.00560193702192513	0.030943711440107	0.0125603371545455	0.0303617888395722	0.0113852959074866	0.0325453958058824	0.0401478539893048	0.0191218920759358	0.0117517608032086	0.028958190957754	0.00686801292941176
Cluster2_sample188	0.0887155615712042	0.0616518303089005	0.0606515550575916	0.0406714176806283	0.0470349927225131	0.0320497489633508	0.0135531210931937	0.0210334266248168	0.0292611684816754	0.0710483405759162	0.0391150370842932	0.0716885650209424	0.0250398362879581	0.0238337153979058	0.142419845340314	0.0260048262570157	0.0187442189895288	0.0143534169104712	0.0393321534356021	0.0336696069125654	0.0298460325497382	0.0229980444712042	0.0200226722596859	0.0119000760151832	0.0199433096947644	0.0217137818712042	0.0140769382204188	0.0167027774246073	0.0209409856356021	0.00685117646178011	0.0108197661941885	0.0322572836437173	0.0476016024832461	0.0530262266701571	0.0206987441937173	0.0171303592701571	0.0660007937696335	0.0292695456139267	0.00870398766125654	0.0317946478659686	0.0149258636078534	0.0304303436481675	0.0102700421670157	0.0302223690157068	0.0385813798010471	0.0183535169141361	0.014043123652356	0.0263120076324607	0.00593714048062827
Cluster2_sample189	0.0886945693720238	0.0647364915833333	0.0593094114958333	0.0402589003690476	0.0494297764702381	0.0308679782261905	0.013386080547619	0.0208156483690476	0.0308911175	0.0704365836309524	0.0360361041488095	0.0702129333886905	0.0245699346488095	0.0228782308481548	0.144738448392857	0.0314960568577381	0.01556039825	0.0104628615672619	0.0431810737982143	0.037901377172619	0.0237625411309524	0.0199391127880952	0.021508614977381	0.0100495385505952	0.022159664427381	0.022800350202381	0.0149131080416667	0.0183033051541667	0.020750630764881	0.00454636420636905	0.0114495705230357	0.0363176767029762	0.0473362776380952	0.0536953681547619	0.019777790785119	0.0168004464166667	0.06376561125	0.0315586388988095	0.0101482717196429	0.0313104025291667	0.0147381114684524	0.0318204451886905	0.00808978024583333	0.0277474161392857	0.0358370512994048	0.0194430857071429	0.00971295439464286	0.0269239274047619	0.00684920368452381
Cluster2_sample190	0.084567394975	0.0644936077777778	0.0539501921444444	0.0411121242222222	0.0440686803494444	0.0298220431961111	0.00961343868444444	0.0204311194772222	0.0284874066333333	0.0749361075555556	0.0419957306538889	0.0762457859333333	0.0277782743138889	0.0231686705205556	0.139966636055556	0.02723229486	0.0187601191944444	0.0125764378111111	0.0403674395888889	0.03622613857	0.034257572925	0.0180023968466667	0.0199227603722222	0.00982107689777778	0.0191158955344444	0.0213774726027778	0.0127441224488889	0.0156953861325	0.0205134997366667	0.00419317081166667	0.011400403445	0.03429918613	0.044563795725	0.0512119449444444	0.0181210635450556	0.0179387906405556	0.0688993514444445	0.0321423977771667	0.0122419214305556	0.0322824357405556	0.01524930475	0.0289251832883333	0.0100599476077778	0.0296401099066667	0.03920004987	0.0200554305181111	0.0109425313488889	0.0235612638444444	0.00639221041111111
Cluster2_sample191	0.0863192895529412	0.0530547047058824	0.0596096397235294	0.0391485823529412	0.0492409558823529	0.0340369117647059	0.0120182867647059	0.0196304705352941	0.0236766545294118	0.0581733464705882	0.0287441462352941	0.0684352558823529	0.0183293639411765	0.0343764615882353	0.158200987647059	0.0118334364705882	0.0207462758823529	0.00795104958823529	0.0371881264705882	0.0343443235294118	0.0157193111764706	0.0135467488823529	0.00818501758823529	0.00624314286470588	0.030415553	0.0262832623529412	0.0166064282941176	0.0173499015705882	0.0134171965882353	0.00758185082352941	0.0143414677647059	0.0259686465882353	0.0400845737588235	0.0397103670588235	0.0270890721764706	0.0109957576470588	0.0648358764705882	0.0277021639411765	0.0139688333529412	0.0492965743470588	0.0253221496470588	0.0268322385882353	0.00550719597647059	0.0359114406470588	0.0487067217647059	0.0171603885294118	0.0410741862411765	0.0214681266588235	0.00299845235294118
Cluster2_sample192	0.079130906572	0.0494003832	0.05046913816	0.0287547322	0.03432623404	0.025573025536	0.004213722	0.021849433056	0.029707133436	0.0573487428	0.0305250649988	0.0610652028	0.0267876224	0.0332293972	0.1881673164	0.01538920128	0.01995142516	0.00789013968	0.043511524	0.0265015264564	0.0308955664	0.02004689616	0.01359999984	0.010340999992	0.02524303524	0.02612942284	0.01034173272	0.015299655088	0.0089796584	0.00156704288	0.0059563772	0.03214705624	0.048559359836	0.0465587332	0.019225311	0.011371557972	0.0630952732	0.0222038408	0.013992499148	0.042143460988	0.0159437784	0.03196053192	0.009336036384	0.0428769236	0.0632559476	0.0185309317224	0.008196385956	0.029071895564	0.005685002
Cluster2_sample193	0.08405857674375	0.046386216875	0.064502995	0.031031825	0.0395001295	0.0324581173125	0.005269998125	0.0237900855625	0.0258558499375	0.056127679375	0.0289336865	0.06676675375	0.022352735	0.03744909975	0.16371365	0.00955378725	0.00427386951875	0.013064954	0.044529009	0.0312973800625	0.026141283125	0.0227016519375	0.013425925625	0.0113571351875	0.03006932375	0.02817027	0.0150759399375	0.0274417974375	0.0187526319375	0.006621784608125	0.008897643424375	0.0335580126875	0.04455868204375	0.049501325625	0.01995158238125	0.0088822344	0.069497665	0.02746811658125	0.01284947153125	0.05322850294375	0.016622386375	0.026864415	0.0039723995	0.029486607875	0.040198425625	0.0165852771875	0.02215095465625	0.0242030728125	0.005778100625
Cluster2_sample194	0.0767221675038462	0.0603082865384615	0.0473991823076923	0.0285543811153846	0.0301117558461538	0.0201398894615385	0.00606580769230769	0.0186905741538462	0.0226459543846154	0.0630776384615385	0.0340709287307692	0.0643538911538462	0.0206855154615385	0.0338662153846154	0.173089146923077	0.0114268891615385	0.0151440852192308	0.00940593676923077	0.0506390396153846	0.0343802302692308	0.0160460742307692	0.0198932775	0.0108568921153846	0.00744122292307692	0.0297550074230769	0.0268282091538462	0.0175891505384615	0.0145677559615385	0.0137230863846154	0.00597436546153846	0.0106903488076923	0.039763063	0.0482359391461538	0.0536465034615385	0.0221846565576923	0.0158602842615385	0.072782025	0.0251050131923077	0.00508799076923077	0.0481386760346154	0.0181733075461538	0.0272770780384615	0.00868908115384615	0.0342994513461539	0.0469128893076923	0.0175758265384615	0.00576988643846154	0.0270452396153846	0.00501695115384615
Cluster2_sample195	0.0817510796454545	0.0663257336363636	0.0519583001818182	0.0329662118181818	0.0527870363636364	0.0311526327272727	0.0123088813636364	0.020301974	0.0328592570909091	0.0636685563636364	0.0382921790909091	0.0544933790909091	0.0169713603636364	0.0299019872727273	0.171434793636364	0.0238920220909091	0.0151308163636364	0.0162341081818182	0.0345164744545455	0.0297224481818182	0.0177526645454545	0.0168431544545455	0.00315462303636364	0.0104729061818182	0.0284822620818182	0.0204240140909091	0.0106238429090909	0.0240408074545455	0.0173583714545455	0.00319744454545455	0.00509030036363636	0.0274184061818182	0.0396523280818182	0.0422964227272727	0.0217520809090909	0.0125366037272727	0.0631592161818182	0.0229046665454545	0.0174193348454545	0.0536805822454545	0.0263253027272727	0.0342505269090909	0.0117516977272727	0.0378521482727273	0.0540496118181818	0.0162933050909091	0.0178377708272727	0.0211214306363636	0.0101127431818182
Cluster2_sample196	0.081349757125	0.054111624	0.0537079453333333	0.0443474774166667	0.0428820985833333	0.0336753170833333	0.011612022	0.02111570875	0.0238827940416667	0.05858185875	0.03010794625	0.05660794625	0.0290364855	0.040093966125	0.15143581375	0.00906359108333333	0.0173010270833333	0.00930407958333333	0.0451658815416667	0.0332865666666667	0.0303772008333333	0.0179436769166667	0.0087962965	0.00643547154166667	0.0260487488333333	0.0252597272916667	0.0132946439208333	0.0187068557916667	0.0146056683333333	0.004022221125	0.0141220343333333	0.0352670269791667	0.0450338522333333	0.04413327125	0.0282673505166667	0.0126656523666667	0.0572362204166667	0.026299134	4.97215583333333e-05	0.0535817929541667	0.0251042742791667	0.0276902710833333	0.00683637431666667	0.0342616758333333	0.05370990375	0.019695649625	0.0211387657666667	0.02943660925	0.00534961833333333
Cluster2_sample197	0.078055390828	0.05150518364	0.04607662084	0.0293333336	0.041808090456	0.03180403204	0.00560109308	0.02339930292	0.02677287844	0.0599291708	0.03939856812	0.05649712588	0.02307898896	0.03831413696	0.1646368972	0.01111361784	0.0247601692	0.01528780604	0.0437252604	0.028859701896	0.023989070844	0.01913495124	0.0130324784	0.00638402572	0.023195308336	0.02645202412	0.01618570916	0.02244687348	0.014273640276	0.00890444064	0.01247306868	0.0306132316	0.043474572564	0.043291708	0.0204315882	0.013187024092	0.0596442536	0.02471237532	0.012042277532	0.046451075648	0.01762907088	0.0342349862	0.00878964608	0.0344329672	0.0494286692	0.016541103332	0.0133378793	0.022258914688	0.00469559244
Cluster2_sample198	0.0924921019461538	0.0515924460076923	0.0530815284615385	0.0345355323076923	0.0502829507692308	0.0353444046153846	0.0105378074615385	0.0206388660769231	0.0271119464615385	0.0634296369230769	0.0348728246153846	0.0673612776923077	0.0265607387692308	0.0394616738461538	0.162858234615385	0.00853839961538462	0.0185185184615385	0.017565303	0.0428708819230769	0.0317658907692308	0.0372939146153846	0.0258731922307692	0.0202848982307692	0.00658190092307692	0.0278188557692308	0.0265796856923077	0.013606914	0.0193137741538462	0.0112949713846154	0.00518906776923077	0.0129859484615385	0.0332795426923077	0.0482726028153846	0.0472618423076923	0.0250085095384615	0.0150596463846154	0.0488517507692308	0.0290580038461538	0	0.0556587063153846	0.0263758867692308	0.0235340186923077	0.007854238	0.0330536769230769	0.0446289907692308	0.0174978913076923	0.0132576254307692	0.0196554733153846	0.00837297384615385
Cluster2_sample199	0.0741880988888889	0.0665340755555556	0.0445307096111111	0.0326083106111111	0.0361652627777778	0.0251095910555556	0.0105579163888889	0.0208002531666667	0.0271573130222222	0.0524210411111111	0.0329974412222222	0.055751657	0.0233853543888889	0.0348630755555556	0.166050393333333	0.0116886023888889	0.0233252377777778	0.0182983156111111	0.0406451866666667	0.031307363095	0.0192648255555556	0.0168083555555556	0.00907249127777778	0.00849798555555556	0.0252595945	0.0249551502222222	0.0123106285666667	0.0203354745	0.012400031	0.00330074644444444	0.00220987222222222	0.0266081783333333	0.0457790993166667	0.0530274444444444	0.0199086830611111	0.0109604603333333	0.0599602883333333	0.0290891093333333	0	0.0501019914666667	0.0159772212222222	0.0301694792222222	0.00688878433333333	0.0411599507222222	0.0559628366666667	0.0136336313666667	0.0275031253555556	0.0277949777777778	0.00308241277777778
Cluster2_sample200	0.0848971839789474	0.0632933268421053	0.0509703054210526	0.0481165263157895	0.0370215956842105	0.0335026863157895	0.01473572503	0.0220317042105263	0.0299275028421053	0.0654358194736842	0.032765567	0.0656121568421053	0.0319722204210526	0.0352938768947368	0.174141178421053	0.00955087142105263	0.0142603774736842	0.0102322257368421	0.0624686910526316	0.0387101448947368	0.0184825669473684	0.00518892177368421	0.0158944368421053	0.00754934032631579	0.0276110564736842	0.0227339897894737	0.011644532	0.0203931244736842	0.0112739550526316	0.00267894963157895	0.00823401394736842	0.0462864493684211	0.0458959612105263	0.0466917073684211	0.0194737722368421	0.0107414052789474	0.0574374624210526	0.0243357630526316	0.00411829095263158	0.0566751558105263	0.0157966906315789	0.0297434664210526	0.00615525998157895	0.0311639676315789	0.0473661057894737	0.0203941902105263	0.00477326968947368	0.0313315101657895	0.006038157
Cluster3_sample1	0.0662415970955555	0.0521681492044444	0.0382045731811111	0.0354409714777778	0.0269242730244444	0.0274972325111111	0.0104921399618889	0.0224227492022222	0.0260489011577778	0.0605030539911111	0.0307580732455556	0.0643548015688889	0.0248134113688889	0.026221533	0.175435261444444	0.00908496741111111	0.0227054243333333	0.0105124698666667	0.0379627733111111	0.0325052234677778	0.0307258985444444	0.0217725030888889	0.0191003475033333	0.01157900071	0.0181020309133333	0.0193635194555556	0.0137977985436667	0.0176255815888889	0.0151312704498889	0.00743800337333333	0.0118419551422222	0.0322083293537778	0.0412683351077778	0.0451883582777778	0.0151489643744444	0.0145469210763333	0.0565633941	0.0280462269151111	0.0116888282755556	0.0469358400122222	0.0121749896444444	0.0270518879888889	0.00988270327777778	0.0287585472777778	0.0358850714444444	0.0191503495366667	0.00869038148222222	0.0257396574111111	0.0127912539911111
Cluster3_sample2	0.0644967060864407	0.0482446973898305	0.0352569122457627	0.037796648720339	0.0245175046555932	0.0231646181101695	0.011132207370339	0.016800577779661	0.0236101458457627	0.0566310208644068	0.0326321464661017	0.0671815666271186	0.0270318524237288	0.0241959261864407	0.175529670169492	0.0111497700313559	0.0203181438813559	0.0100927090847458	0.0366357068050847	0.0352095825169492	0.0273957279661017	0.0171310497288136	0.0177048624211864	0.0084396657779661	0.02235769725	0.0214722711805085	0.0129979581251695	0.0171048971974576	0.0167520074915254	0.00486598001050847	0.00928813038618644	0.0327952011610169	0.0401382302016949	0.0435914016949153	0.0125381850118644	0.0133573006967797	0.0556053428898305	0.0302866080813559	0.0102038752474576	0.0488881095033898	0.0118844529754237	0.0283032683144068	0.0106803710742373	0.0224713630372881	0.0266070467118644	0.0204668460351695	0.00859881997372881	0.0260464218161017	0.00772237439830508
Cluster3_sample3	0.0657716419333333	0.0486957996666667	0.0317492305462963	0.0306871664814815	0.0256402824722222	0.0219997633388889	0.00751787712962963	0.0173233132851852	0.0258374439083333	0.0598431193055556	0.0272886712694444	0.0649578882407407	0.0208184820268519	0.0243029967111111	0.179808671481481	0.0105925629351852	0.0182219633425926	0.0150006240212963	0.0366881557777778	0.0311465548148148	0.0209029047231481	0.0244887214444444	0.0188387676388889	0.0128961062916667	0.0198922865064815	0.0218567890185185	0.0162267160555556	0.0186205896768519	0.0149863288162037	0.00455397516759259	0.0103990880833333	0.0302871806814815	0.0416441956833333	0.0454566843703704	0.0145393325407407	0.0165013343055556	0.0606115907407407	0.0269135822787037	0.00840846813425926	0.0470201669759259	0.0110050915648148	0.0262564871011111	0.00883333041296296	0.0252040088796296	0.0319401675277778	0.016114161884537	0.004920066675	0.0254222457481481	0.0103974488148148
Cluster3_sample4	0.0654518367394495	0.050016963733945	0.0357262206541284	0.0418225544394495	0.0253436944880734	0.0236554361724771	0.0116600659174312	0.0176822775688073	0.0245803743027523	0.0636964015458716	0.0319266922972477	0.0655689453211009	0.0249872769724771	0.0216725999357798	0.175864210366972	0.0145543325779817	0.0200392150642202	0.00999973925045872	0.0377742641229358	0.0337040576055046	0.0267792990091743	0.0171922786788991	0.0120175645510092	0.0101325285559633	0.0228168965759633	0.0209459977477064	0.0144396448859633	0.0175021524513761	0.0143375972678899	0.00369474466055046	0.00761679886055046	0.0302250476623853	0.0422111820798165	0.0441288137481651	0.0143548231990826	0.0131214199009174	0.0548908740366972	0.0270254010394495	0.00765099453486239	0.0428690575477064	0.0130852671376147	0.0245267179770642	0.010646093066055	0.0291531403119266	0.0367232532477064	0.019495250356055	0.0107883402100917	0.0232051920724771	0.0105352569724771
Cluster3_sample5	0.0657907501303279	0.049596745	0.0375782693139344	0.0336445203983607	0.0279152344204918	0.0235511426770492	0.0110521361229508	0.0219264206040984	0.0274273654344262	0.0585310065901639	0.031698479452459	0.0625174934672131	0.0232404730663934	0.0236257739901639	0.172409033770492	0.0123158874344262	0.0158970106311475	0.0118224097377049	0.0338925635221311	0.0298934593032787	0.0249727514877049	0.0190989728032787	0.0123954977459016	0.0103509517262295	0.0203726935919672	0.0207381832409836	0.0145158641606557	0.0172180084803279	0.0145681625131148	0.0072227303442623	0.0115554707598361	0.0284100498278689	0.0381760619467213	0.0431537081803279	0.0145979510606557	0.015187119242623	0.0572313882786885	0.0266850478131148	0.00915109578360656	0.0454783325442623	0.014238185292623	0.0248492812459016	0.00875066783360656	0.0266233562459016	0.0330500808934426	0.0193456968901639	0.00993499633852459	0.0241395838696721	0.00877192042622951
Cluster3_sample6	0.0698724350219512	0.0513720679268293	0.0387919837357724	0.0351620905691057	0.0308044975853659	0.0222753876195122	0.0172881464308943	0.0164613884804878	0.0254403375520325	0.0558681311219512	0.0293123772601626	0.0640601965284553	0.0250705202894309	0.024861937195122	0.179197242113821	0.0100351803373984	0.0155536547154472	0.00917981394308943	0.0389647275203252	0.0336683178471545	0.0249838342520325	0.0237104157097561	0.0186662954682927	0.0105542670813008	0.0215210330512195	0.0207022756829268	0.0144142666357724	0.0184871832601626	0.0155057386585366	0.00474325610569106	0.0113114306699187	0.0358185990650407	0.0408546450691057	0.0439141849430894	0.0131286659203252	0.0130416356097561	0.0528814088699187	0.0301667551065041	0.00550506016341463	0.0454125384178862	0.010638784104878	0.0265089248292683	0.0104596989154472	0.0240532026544715	0.0321631117341463	0.0196533112097561	0.00870387156178862	0.0260861787479675	0.00992775406504065
Cluster3_sample7	0.0644189641041667	0.051456890875	0.0383475452341667	0.0356342691733333	0.0280097314916667	0.0198347999333333	0.0102256631333333	0.0173462080416667	0.0270917078416667	0.06070596475	0.0376520537891667	0.0636314185	0.0277122931641667	0.0224292222733333	0.182271357583333	0.0114863684483333	0.0208238480066667	0.0122031639725	0.0346999576666667	0.0314285709166667	0.030731380525	0.01979546175	0.0163941118241667	0.00882395025833333	0.0195181751283333	0.02078939203725	0.0157467492333333	0.014702800675	0.0149701739183333	0.0075327968625	0.0102882773633333	0.0276458971416667	0.0410084612333333	0.046609856675	0.0134954921783333	0.0172766098	0.0578435923333333	0.0294216433083333	0.0133154335716667	0.0460274851233333	0.0120049136833333	0.0261541704016667	0.00971802058	0.02605792139	0.031868757775	0.0203732785583333	0.011279690875	0.0233476667308333	0.00781573845833333
Cluster3_sample8	0.0642574421439024	0.0531303973821138	0.0342694770674797	0.0335813351260163	0.0290100021869919	0.0214284993170732	0.0106142727642276	0.0183347047821138	0.0242518597138211	0.0601204744471545	0.0345079985203252	0.0668461511544715	0.0260283423170732	0.0242567920813008	0.180748594471545	0.012794559904065	0.0131737433821138	0.0153793967317073	0.0376925898341463	0.0307556723902439	0.0311603740731707	0.0183606513658537	0.0183137606910569	0.0114369096146341	0.0194423940382114	0.0216375630406504	0.0160268126105691	0.0184778909966667	0.0148519556455285	0.00580435193577236	0.0095257900097561	0.0316287357154472	0.0406201884382114	0.0456771393495935	0.0126598580764228	0.0140782527731707	0.0569783559349593	0.0289699787447154	0.00873297686097561	0.0440769298243902	0.0121533150325203	0.0274801245821138	0.00874544719756098	0.0267370234	0.0347740674691057	0.0189744179943089	0.0109034008853659	0.0230957329837398	0.0118748626910569
Cluster3_sample9	0.068053913358871	0.0490160049274194	0.0346105998451613	0.0355957401451613	0.030911237241129	0.0228414002258065	0.00921151835564516	0.0183666453451613	0.0288467795645161	0.0620591957258065	0.0314676595459677	0.0662465543064516	0.0250476250491935	0.0231505724274194	0.17603764516129	0.00944055246290323	0.0177920028612903	0.00856987453225806	0.0372462099516129	0.0333947345725806	0.0321999179193548	0.0197032416193548	0.0230865731653226	0.01207900985	0.0214058559241935	0.0222227740725806	0.0154781922322581	0.0165479458	0.015981972518871	0.00671873314274194	0.0111437732572581	0.0311686291112903	0.0413947109685484	0.0472890712903226	0.0140652727064516	0.0130666535241935	0.0572256269919355	0.0302229244370968	0.00608069465322581	0.0469445298080645	0.0112458114330645	0.0282773770322581	0.00829464318629032	0.0269365915975806	0.0346658710564516	0.0188656828629032	0.0165359699959677	0.0255408706774194	0.0100400056209677
Cluster3_sample10	0.0644176216581395	0.0508678346899225	0.038785144744186	0.0347512504992248	0.0293353292713178	0.0210502511234884	0.0163128402906977	0.017095910548062	0.0234580731937984	0.0535939957054264	0.0303598272403101	0.0593376143418605	0.0255121595736434	0.0248375426589147	0.178104302403101	0.0100747084263566	0.0186055925193798	0.0124522081007752	0.0395365720930233	0.0356033531178295	0.0287132359922481	0.022070414324031	0.018529561255814	0.0128688913069767	0.0223311826465116	0.0211354033410853	0.0128340464310078	0.0189235982	0.0158135615767442	0.00485457377906977	0.0114831724186047	0.0352578890620155	0.0407994505968992	0.0449114892248062	0.0144862678217054	0.0133918301472868	0.0537618983488372	0.0297270897775194	0.00576968313023256	0.0435724349689922	0.0131416212248062	0.025740365583876	0.0110664263503876	0.0232460177054264	0.0294919163410853	0.0183139946612403	0.00567982091007752	0.0240270077147287	0.0126086187856589
Cluster3_sample11	0.068050991809322	0.0491363546186441	0.0371265616525424	0.0338855433474576	0.0279892546050847	0.0224397230661017	0.00989022176271186	0.0162420708418644	0.0246700448474576	0.0597172525084746	0.0294929494152542	0.0631846336440678	0.0211703818898305	0.0232889801652542	0.18701534220339	0.00881670051694915	0.0152762342550847	0.0144802623076271	0.0334985292372881	0.033120682824322	0.0208236856355932	0.0220169008423729	0.0167009517457627	0.00998494973559322	0.0195246281489831	0.0199440128474576	0.0138954383460169	0.0159466257194915	0.0149097639983051	0.0051090189220339	0.0092490979	0.0278092342822034	0.0407770195838983	0.0464477411016949	0.0135657600279661	0.0126122164635593	0.0568323924661017	0.027797114779661	0.00579755788898305	0.046350601840678	0.0116372172288136	0.0265151733186441	0.0104768650601695	0.0271242316694915	0.0351710862118644	0.0173884131313559	0.0135656786881356	0.0258215609838983	0.00991875733050848
Cluster3_sample12	0.0635314806609375	0.0521994547421875	0.0330748050078125	0.0333860944070312	0.024251062659375	0.0251097051203125	0.0142049228992187	0.0195939788828125	0.027319765125	0.06262916515625	0.0353464895265625	0.065109313734375	0.0252906694140625	0.0228531912710938	0.17359652109375	0.01214997964375	0.021591695609375	0.0123427306789063	0.037490863515625	0.032373301625	0.02306810215625	0.0179582379515625	0.0155791488898438	0.0117788701859375	0.0200695114453125	0.0211275160375	0.0134302458585938	0.0152478454609375	0.015103444959375	0.0047101589296875	0.008841141253125	0.033771559703125	0.0412493782554687	0.045915027890625	0.0166184375992188	0.014027131440625	0.0568715731171875	0.0289944756945313	0.00498769391484375	0.04747472556875	0.0141013350625	0.02595680621875	0.0104930903460937	0.0280863668640625	0.0372404358773437	0.0211764328257813	0.01593265215	0.024736447875	0.00858654322734375
Cluster3_sample13	0.0656689851717557	0.0567102131633588	0.0338244597648855	0.0326410340015267	0.0277632250610687	0.0207498520442748	0.0126826707862595	0.0161102702427481	0.0253268988832061	0.0649654613740458	0.0376079726259542	0.0616137296946565	0.0242374558221374	0.0234521518549618	0.178621559389313	0.0109213819183206	0.021995230610687	0.0141859584114504	0.0328796594175573	0.0304405564419847	0.0270530030610687	0.0181544515435114	0.0164824598015267	0.00875844804564885	0.0221386255900763	0.0205762694122137	0.014959803080916	0.0192456692977099	0.0172591503015267	0.00746726314274809	0.00991427880381679	0.0262099199679389	0.0405224713290076	0.0453427575572519	0.0146433102900763	0.0158134759977099	0.0585053145732824	0.0276632457946565	0.0081502148480916	0.043686795110687	0.010365140240458	0.0261958259694656	0.0132857517480916	0.0273563459312977	0.0352388891068702	0.0192415110755725	0.0087293056389313	0.0228170832129771	0.0119711966832061
Cluster3_sample14	0.0670097262720721	0.0583196523423423	0.038688171127027	0.0329134076027027	0.026860375109009	0.0262535616198198	0.013532657954955	0.0172616999315315	0.0265007995072072	0.0613673886486487	0.0321813228	0.0684725083963964	0.0292987027351351	0.023098141963964	0.183688902612613	0.014272491644955	0.0158772163513514	0.00973376821621622	0.0396826130045045	0.0346927997207207	0.0266694283693694	0.0192172260234234	0.0167582966630631	0.0106878250790991	0.0218363678252252	0.0204439737387387	0.0140939522738739	0.017554377999009	0.0155275733477477	0.00763300722522523	0.011623476863964	0.0329011237558559	0.0419090479666667	0.048226846036036	0.0136721998369369	0.0171455495801802	0.056544399172973	0.0323807028378378	0.015113818218018	0.0517098134027027	0.0125718451018018	0.0262819145306306	0.0103893694117117	0.0246636470905405	0.0339269922243243	0.0232217791117117	0.00970933429009009	0.0261706489828829	0.00888281528828829
Cluster3_sample15	0.0648077884015873	0.0500902664365079	0.0374721963015873	0.035568520047619	0.0315589404920635	0.024902804665873	0.00906470147777778	0.01510208747	0.0262428873047619	0.0586137366666667	0.03106338665	0.0649234998730159	0.0274773545769841	0.0227173113412698	0.179343503650794	0.0122501053492063	0.0167428030095238	0.0145634878873016	0.0353969530555556	0.032346602218254	0.0285933539206349	0.0237307914285714	0.0143354590126984	0.00970221981349206	0.0218241802028571	0.0204135444950794	0.0127029329785714	0.0149489418650794	0.0121996593253968	0.00422034066666667	0.0111620453174603	0.0297698970952381	0.0423033329198413	0.0448996961111111	0.0137197763388889	0.0155369705722222	0.0559606159555556	0.0297949966206349	0.00785938878333333	0.047000689952381	0.00881395876984127	0.0227793966992063	0.00873845019095238	0.0270896564285714	0.036835466547619	0.0184202052746032	0.0104097327079365	0.0235255896730159	0.00775429642619048
Cluster3_sample16	0.0696330102552846	0.0489763235772358	0.0397048459853659	0.0410455034227642	0.029154224895122	0.025120475295935	0.0149520437804878	0.0188261908617886	0.0259809454430894	0.0639127429268293	0.0278070133089431	0.0635039088617886	0.0247381453170732	0.0212664605943089	0.189439669268293	0.0125030298056911	0.0170647796585366	0.0152198409837398	0.0368916074065041	0.0329213464146341	0.0236553529349594	0.0196766094471545	0.016032242703252	0.011092458203252	0.0204812797154472	0.0211812367317073	0.0135188911178862	0.0169325237642276	0.0159054320796748	0.00582781456504065	0.0110502382691057	0.0301893348211382	0.0410397218227642	0.0460547797886179	0.0155460061021138	0.0155900512341463	0.0576847118617886	0.0270041263170732	0.00948278490650407	0.0462324707821138	0.013360145396748	0.0264698357139024	0.00858165351300813	0.026457831202439	0.0346421484723577	0.0187455944146341	0.00787229147479675	0.0230707485227642	0.00850339317154472
Cluster3_sample17	0.0631361232456897	0.0483239973706897	0.0359457628724138	0.0330324067586207	0.03291424525	0.0261914695543103	0.0140302113793103	0.0189047240051724	0.0255692333189655	0.0542014011465517	0.0286674439474138	0.0643379471551724	0.0277212117568966	0.0266469910775862	0.175775966551724	0.0115316485172414	0.019840803137931	0.0154710672241379	0.0410169268543103	0.036687286637931	0.0229767295517241	0.0169683385517241	0.0177772862896552	0.0113832758627586	0.0196016398534483	0.0215705667758621	0.0143125169066379	0.0173110001118966	0.0146235332494828	0.00497288860086207	0.0100625574043103	0.0364375976422414	0.0403637057206897	0.0440579574568966	0.0153758656913793	0.0150044041543103	0.0573507906810345	0.0311095750241379	0.0112600961706897	0.0473867633681034	0.01194484155	0.0261906643560345	0.0112685976146552	0.0258552008172414	0.0316569457155172	0.0186440693224138	0.0140552805758621	0.0259763395258621	0.010101551612069
Cluster3_sample18	0.0627089773482456	0.0480369025614035	0.0380905163298246	0.0334233940526316	0.0247155977552632	0.0233684793561404	0.011307773377193	0.0173739180008772	0.025758978622807	0.0587761804385965	0.0311972225175439	0.0651227631315789	0.0257917405789474	0.0220898016175439	0.179478119473684	0.0118788609824561	0.0190351409912281	0.0114031397947368	0.0350845003701754	0.0330222521491228	0.0273829874210526	0.0203167906192982	0.016187833627193	0.0106366801508772	0.021053216630614	0.0198174545745614	0.0142547640833333	0.0189070157368421	0.0154789226289474	0.00626575452631579	0.0109162461666667	0.0283871184298246	0.0412213960087719	0.0486410323596491	0.0126692837157895	0.0142647591833333	0.0597881013157895	0.0268429524298246	0.00728850766491228	0.0481684148570175	0.0106210418114035	0.0269417853666667	0.00990531842982456	0.0250689226333333	0.030087620754386	0.0188358937307018	0.00479719585350877	0.0250216757807018	0.00761932185964912
Cluster3_sample19	0.0654768752504202	0.0476343862184874	0.0324264712268908	0.0398660226722689	0.0247700463831933	0.0252000910504202	0.0141911955378151	0.0187174214268908	0.0240979674201681	0.0620617600840336	0.0309283130420168	0.0638234199915966	0.0230818479462185	0.0217371184394958	0.182493841176471	0.00931412075630252	0.0153889424621849	0.0129839582857143	0.0332725312529412	0.0325539453277311	0.0246277934789916	0.0177237221344538	0.0174818646731092	0.0111552002739496	0.0229101107529412	0.0212855970588235	0.0152651394084034	0.0157039343218487	0.014239000602521	0.00541833548739496	0.0103040420084034	0.028627248605042	0.0404552638319328	0.0456199905714286	0.0121637936469748	0.0130426065255462	0.0606609503781513	0.0282947582689076	0.00458990278739496	0.0452508099302521	0.00861683026638655	0.0265001769893277	0.0117775473268908	0.0287050978058824	0.0351318082773109	0.0183095912	0.00598091265294118	0.0257325358151261	0.0113507109159664
Cluster3_sample20	0.0660275902691667	0.0505571788166667	0.0411274449416667	0.0393946315333333	0.0282547944416667	0.0227926346325	0.0112325443083333	0.0174593627675	0.0241678322133333	0.059082169	0.0301876608166667	0.0647681093166667	0.0265092063158333	0.023382619275	0.182609390916667	0.0114094815741667	0.0156003337916667	0.0114481391946667	0.0399096055666667	0.0304341836320833	0.0239210187758333	0.014967894475	0.0210042735166667	0.00989863422333333	0.0183247787291667	0.0198003417455	0.01579176711	0.0164692778466667	0.0157173011358333	0.00601258951333333	0.0098378440375	0.0327106522916667	0.0420891454258333	0.0465339889166667	0.01367375546	0.014224022515	0.05745575675	0.02732630991425	0.00514262984416667	0.0466234517291667	0.010767626825	0.025399605575	0.008079421875	0.0257930402916667	0.0353522145416667	0.0188150528666667	0.0039123764075	0.0257397850175	0.0140268763916667
Cluster3_sample21	0.066484153051938	0.0527265414883721	0.0360667863100775	0.043600450372093	0.0285078503728682	0.0260693561472868	0.0155309386899225	0.0172196338139535	0.0274795159069767	0.0632094331317829	0.0312912568914729	0.0671439366821705	0.024715244648062	0.0249544910953488	0.181002620930233	0.00920331822713178	0.0242377493565891	0.0148472086124031	0.0335711088895349	0.0335878643178295	0.0245548637674419	0.0199423437147287	0.0144274387209302	0.0115283352379845	0.0218455627093023	0.0208708541937985	0.0154107566775194	0.0174550054488372	0.0149401215488372	0.00563701022015504	0.00898033901317829	0.0295839449065891	0.0419022602899225	0.0469091302945736	0.0144283503325581	0.0124898271713178	0.0606028187596899	0.0287840524883721	0.00837040149922481	0.046933776224031	0.0125016941627907	0.0295013575255814	0.00948315985271318	0.0307730640465116	0.0384202280620155	0.0216635179457364	0.0149845251984496	0.0267000537147287	0.0108686034883721
Cluster3_sample22	0.0642529674087379	0.0532745711456311	0.0358470773524272	0.0341478215145631	0.0279599951747573	0.0246321733585437	0.0111662267961165	0.0153743534660194	0.0232673765495146	0.0616033427961165	0.0302963526572816	0.0663075146601942	0.029391594831068	0.0245952810718447	0.173368420291262	0.0117435827961165	0.0134114098932039	0.012280230184466	0.0381280304174757	0.028944599038835	0.028639155961165	0.0215143051669903	0.0171028689466019	0.011917894968932	0.0209977184339806	0.0204999854368932	0.014666829592233	0.0199061758834951	0.0169983717281553	0.00672582553203884	0.0111470697601942	0.0319744305669903	0.0430582460601942	0.0475348241747573	0.0160116370224272	0.014129710938835	0.0589705086407767	0.0276237559805825	0.00494539869417476	0.0439950191495146	0.012553461391165	0.0252671862320388	0.010264950568932	0.0258564493417476	0.0345435752135922	0.0206539128543689	0.00682723213300971	0.0274661211067961	0.0103509017087379
Cluster3_sample23	0.0684226862688	0.0456983752592	0.0404359935048	0.03812877066152	0.0287926771008	0.025005417096	0.0129866420984	0.020367332936	0.0253932710384	0.05880753016	0.0242378248856	0.064765491904	0.0253445143288	0.0221141749424	0.17868650128	0.0131142627832	0.01743958736	0.01287509224	0.0358393767384	0.033166644008	0.02641651472	0.0191981531496	0.01840455792	0.011487813152	0.0190511128968	0.019703755632	0.014828580968	0.016267095472	0.0159383636636	0.005792576088	0.012162460508	0.031738593112	0.03977999912	0.04384446072	0.015171048716	0.011058255928	0.055370974712	0.0287433568	0.006836685988	0.0476938489688	0.0132536169088	0.0273300446912	0.0134816156016	0.0264903297776	0.0360545421272	0.0204862313856	0.008486873508	0.0266257545376	0.00952183136
Cluster3_sample24	0.0693718316298387	0.0555484489919355	0.0371583583145161	0.0382691924733871	0.0285826911612903	0.0258561901016129	0.0109460993548387	0.0223870223072581	0.0259805304394355	0.0609415873758065	0.0297163662903226	0.0671460540169355	0.0230521323225806	0.0252750722741935	0.183307578790323	0.011017389441129	0.0216033059209677	0.0130260223120968	0.0351731636774194	0.0324525912314516	0.0249647456854839	0.0185119348870968	0.015492602	0.0128497946805645	0.0202011773459677	0.020494341508871	0.0134061096349194	0.0173905039924194	0.0150245486120968	0.0054299698058871	0.0101755767217742	0.0276572643362903	0.0405579676129032	0.0458230092177419	0.0149136997612903	0.0138382329068548	0.0572923231209677	0.0270026001171774	0.00595421400564516	0.0471043853951613	0.0116569167217742	0.0247006375677419	0.00988189309193548	0.0254765595774194	0.0318859960935484	0.0192426734370968	0.0089622537766129	0.0244323124145161	0.00926083076612903
[truncated: 376 more rows]
[truncated: 35 more columns]
