# Supplementary material for: Immunometabolic Dysregulation in B-Cell Acute Lymphoblastic Leukemia Revealed by Single-Cell RNA Sequencing: Perspectives on Subtypes and Potential Therapeutic Targets
Source: Int J Mol Sci. 2025 Oct 14;26(20):9996. doi: 10.3390/ijms26209996 (PMC12563021; doi:10.3390/ijms26209996)
Supplement: Supplementary file 1 [file ijms-26-09996-s001.zip › Supplementary Table S6/Train_class.csv]

	outcome
GSE130116_GSM3732336	1
GSE130116_GSM3732338	1
GSE130116_GSM3732341	1
GSE130116_GSM3732344	1
GSE130116_GSM3732347	1
GSE130116_GSM3732354	1
GSE130116_GSM3732357	1
GSE132509_GSM3872434	1
GSE132509_GSM3872435	1
GSE132509_GSM3872436	1
GSE132509_GSM3872437	1
GSE132509_GSM3872438	1
GSE132509_GSM3872439	1
GSE200557_GSM6037720	1
GSE200557_GSM6037723	1
GSE200557_GSM6037733	1
GSE200557_GSM6037741	1
GSE130116_GSM3732350	0
GSE130116_GSM3732351	0
GSE130116_GSM3732352	0
GSE130116_GSM3732353	0
GSE132509_GSM3872442	0
GSE132509_GSM3872443	0
GSE132509_GSM3872444	0
GSE185381_GSM5613791	0
GSE185381_GSM5613793	0
GSE185381_GSM5613794	0
GSE185381_GSM5613795	0
GSE185381_GSM5613796	0
GSE185381_GSM5613797	0
