# Supplementary material for: Immunometabolic Dysregulation in B-Cell Acute Lymphoblastic Leukemia Revealed by Single-Cell RNA Sequencing: Perspectives on Subtypes and Potential Therapeutic Targets
Source: Int J Mol Sci. 2025 Oct 14;26(20):9996. doi: 10.3390/ijms26209996 (PMC12563021; doi:10.3390/ijms26209996)
Supplement: Supplementary file 1 [file ijms-26-09996-s001.zip › Supplementary Table S6/Train_set.csv]

	Metabolism1	Metabolism2	Metabolism3	Metabolism4	Metabolism5	Metabolism6	Metabolism7	Metabolism8	Metabolism9	Metabolism10	Metabolism11	Metabolism12	Metabolism13	Metabolism14	Metabolism15	Metabolism16	Metabolism17	Metabolism18	Metabolism19	Metabolism20	Metabolism21	Metabolism22	Metabolism23	Metabolism24	Metabolism25	Metabolism26	Metabolism27	Metabolism28	Metabolism29	Metabolism30	Metabolism31	Metabolism32	Metabolism33	Metabolism34	Metabolism35	Metabolism36	Metabolism37	Metabolism38	Metabolism39	Metabolism40	Metabolism41	Metabolism42	Metabolism43	Metabolism44	Metabolism45	Metabolism46	Metabolism47	Metabolism48	Metabolism49
GSE130116_GSM3732336	0.066266115241848	0.0499817565976177	0.0338054772720643	0.0329245190750076	0.0285545341154004	0.0243639183902758	0.0124081112338237	0.0161365902139251	0.0241070615871735	0.0575280475601034	0.0295457876490304	0.0613176715151735	0.0255849682127643	0.0246478526835462	0.172115872328504	0.0110250635588658	0.0169315956133333	0.0125316486828576	0.0397716231141811	0.0342133805982988	0.0239821138969383	0.0194117151822646	0.0180672673484115	0.0103144883725648	0.0221346575443435	0.0218478593440102	0.0145831365659438	0.0167054125941623	0.0140093158313619	0.00564957860053379	0.0106941562902876	0.0335565556771718	0.0409167987332014	0.0448601268534112	0.0165660310762753	0.0140718365594296	0.0554191770934359	0.0292400657419767	0.00766080399785397	0.0463977214228276	0.0136489159559247	0.025775787652892	0.0109468318052911	0.0242629049535335	0.0298056408736104	0.0194908611557466	0.0111290531826011	0.0261946114693283	0.00749280028041521
GSE130116_GSM3732338	0.0518597977066217	0.0412573860179086	0.0278551545459585	0.0162924945408863	0.0177532218099793	0.0167369165757583	0.00832017701698911	0.0148915616712088	0.0184797859438919	0.0479343541345981	0.0244463886950916	0.0539134067254713	0.0198126728374847	0.0227270113574871	0.146068733867252	0.0151697005866318	0.0133539051265816	0.0128057753673019	0.0244361929348938	0.0211551664941167	0.0207769200683825	0.0187657269207456	0.00890466578926743	0.00671255746161121	0.0157783130404573	0.0170831884512095	0.0133706278303694	0.0164479970859996	0.0137187329672041	0.0050606848758992	0.00768347026388824	0.0251248519560091	0.0324586729601508	0.0371524777071693	0.0154790801730825	0.0127397383746878	0.0515164761087841	0.0190083484733895	0.00550730029123693	0.0576249135364255	0.0155707821111977	0.0347933180377166	0.00839353254127705	0.024709315336325	0.036376543886007	0.013501494485959	0.00817062788607348	0.0164801514980759	0.0105192041718252
GSE130116_GSM3732341	0.0729377013670145	0.0628304962312893	0.0412171679170252	0.0396607986267978	0.0325670445759276	0.026929905646499	0.0132221050331963	0.0198162680158928	0.0274779008498744	0.0664549077027508	0.0359024305448935	0.0669972724148491	0.0274189839007968	0.0244989036085809	0.199481269604414	0.011294025482281	0.0201000881087861	0.0108543541745147	0.0403290642883223	0.0367496860059575	0.0286248362126629	0.0194998449746293	0.0197247397088541	0.0109110161500203	0.0223889078490885	0.0214393030571094	0.0134973993254779	0.0177730700946179	0.0152908489123038	0.00446236969366179	0.0100936687013338	0.0326498365775547	0.0433260705699149	0.046638998110079	0.0148171084544896	0.0154501439267668	0.0585712194394137	0.0315723452445089	0.00668510962461345	0.0483098236761935	0.0112687858934356	0.0245183739077823	0.0105707888080296	0.0297102073859421	0.0372751602178212	0.0211573547924498	0.01069226221732	0.025487154111769	0.00887133649001531
GSE130116_GSM3732344	0.0614980578061772	0.0463167424292568	0.0355003520924799	0.0332348947805901	0.0264918827675964	0.0212932159670917	0.0111223409314801	0.0174245755615632	0.0241615562261254	0.0587357286607661	0.0301250962281835	0.0642631264072225	0.0241376774421732	0.0227102400765046	0.17081530216138	0.0121243248143013	0.01791278913121	0.01199834682259	0.0333572208440966	0.0294005860916666	0.0241052389207137	0.0188748435342212	0.0151823735398615	0.0105127052753137	0.0187095955643917	0.0193570703734453	0.0140941117783729	0.0160209893356043	0.015236894520782	0.00678008955895913	0.0111407091750767	0.0291150363181221	0.0397665094082686	0.0449987458993715	0.0146227545317257	0.0137163435521323	0.0566140340549626	0.0264877459197358	0.00734124925263246	0.0440881572306006	0.012444367789496	0.028038429523273	0.0101308063751199	0.0253671156310908	0.0339587349415166	0.018807268098371	0.00994901782787758	0.02470376313364	0.0108177476166662
GSE130116_GSM3732347	0.0449669742944233	0.0364350481051181	0.0232921934135298	0.0161901570910641	0.0173822133761733	0.014605937078356	0.00991516157425044	0.0144636096117511	0.0178763396010497	0.0424017477936447	0.0235345702437536	0.0448216035764117	0.0173692075009329	0.0230651460629709	0.147723618198506	0.0125537461257042	0.0127175046810631	0.0136745326418443	0.0223331141620909	0.0192926541676558	0.0193942068266493	0.0197811036508671	0.010383557706437	0.00899763827142214	0.0153740115966149	0.0167730307108216	0.0154717568439073	0.016720658202583	0.0145367101946824	0.0070343578230828	0.00912393437745912	0.0219160140197317	0.03020906655381	0.0350184379066121	0.0146391962746949	0.0142258467833738	0.0439481462436512	0.0175528989272487	0.00777841598586068	0.046952348601824	0.0135516595193903	0.0297115327809886	0.00980690289116999	0.0198064466234691	0.0255668064046457	0.0130366826053602	0.0103560408799868	0.0162033037383916	0.0111930390558441
GSE130116_GSM3732350	0.0559939540707276	0.0468191806947336	0.0265507002679817	0.0252923009149206	0.0219968052239555	0.0192543342335731	0.00916772269628084	0.0148613522111708	0.0221809480547291	0.0500210498092885	0.0290865780944193	0.0523503144636127	0.0225181525209224	0.0245248840622973	0.161931063765283	0.0103882114432768	0.0104401019163053	0.0134168885155143	0.0302067329888286	0.0261423997322262	0.0279704034578986	0.0214735516906931	0.0112376021089714	0.00730734879984274	0.0180287626011322	0.0210050627817508	0.0139013459337675	0.0155683980004426	0.0114298034727617	0.0041265259052574	0.00818587703768356	0.0279771473647121	0.0359308931797301	0.0398876267974159	0.0147528807039798	0.0105014317304828	0.0499178483623629	0.0235072737926281	0.00435262588779657	0.0527923025917445	0.0123046518453611	0.0331176781809515	0.00818358456273661	0.024257291809159	0.0335906051542377	0.0146702258944894	0.00780242379485787	0.019892239571166	0.00752133165675986
GSE130116_GSM3732351	0.0729676171704658	0.0542870155333507	0.0361317675857806	0.0348725049912032	0.032208489215815	0.0266223703674862	0.00861581207906881	0.0178076608553976	0.0246216501324477	0.0604283027951102	0.0322888066955128	0.0604135058216631	0.0244207151862099	0.0258639310709167	0.202869950247714	0.0111502432603273	0.0200825281041462	0.0121922115758267	0.0381900677922624	0.032249661833464	0.0277611263252803	0.0206653068618214	0.018790654217906	0.00925879678409748	0.0197644163226273	0.021135095930393	0.0143826415954707	0.0157779607100515	0.0138901402316699	0.00669052531827712	0.0117692861363975	0.0319921607669459	0.0413182880395421	0.0456723867406242	0.0144027548594953	0.012588826772914	0.0550548922865111	0.0273381905823099	0.00513757730710004	0.0464086917191558	0.0122809323276284	0.027068349115514	0.00784645603552349	0.03457735874595	0.0481544735644774	0.0182197564884893	0.0122532557368607	0.0220189487136913	0.00846978819743342
GSE130116_GSM3732352	0.072427796803708	0.0571533396679022	0.040312144309398	0.0376911256841429	0.0362472762499829	0.0287701888022091	0.0167105638584224	0.0199258333820165	0.0282186996502719	0.0613383646221356	0.0385621338098339	0.0601688276892419	0.0300347466048774	0.0265579558242243	0.186116647551881	0.0151228293252704	0.0241798172564704	0.0126959746495634	0.0428687897713944	0.0390302826661175	0.0375218867034679	0.0236541472421005	0.0235072067284096	0.0118467555951218	0.0222516440553424	0.0229815292367419	0.0166780848549081	0.0191148246993816	0.0170746528005028	0.00857499518005629	0.013089785440712	0.0333236084087715	0.0427055459119216	0.0482193105034571	0.0171610843951431	0.0164806414760295	0.051424477826308	0.0328924738852969	0.00915728191242194	0.0377169629689223	0.0144164214347543	0.0281892263217005	0.0124232871144606	0.0336227610310179	0.045366733091736	0.0243865682367528	0.0120880083328902	0.0276921408142157	0.0107874696096346
GSE130116_GSM3732353	0.0704423229414995	0.0531761402695198	0.0379083249690673	0.0369899544210976	0.0304549508116795	0.0262912525848993	0.0110133861527496	0.0190579797458384	0.0262036578723645	0.0628094789638361	0.0326097273586747	0.0639617259289071	0.0241228263861499	0.0244817092393984	0.199420767909008	0.0117197470356326	0.0177610249277729	0.0114709835386116	0.0383506259056368	0.0327234801244513	0.0242953098754444	0.0220719767667459	0.0192164826373816	0.0102742705749608	0.0206392329242266	0.0207501225651202	0.013951490974116	0.0158123031337264	0.0146362138223681	0.00494071177458705	0.00983765846411632	0.0308106217677642	0.0426964609233887	0.0467387370182542	0.0148537816251411	0.0144889737368266	0.0573643320068095	0.0280464322344295	0.00650268926834346	0.046577167855809	0.0126265279464684	0.0271394980103663	0.00897158783116133	0.0277279273557732	0.0345380485928935	0.0189330895052812	0.0103855735875096	0.0246844365778251	0.00928956026893761
GSE130116_GSM3732354	0.0638591381204408	0.0443023939871498	0.0306702345752643	0.0201817503012202	0.0225830915041416	0.0219498109086192	0.00958996949123626	0.0127210752933432	0.0188748940550993	0.0544564748561614	0.027287681401388	0.0581537972071866	0.0212070182456433	0.0259414207920871	0.160902248727105	0.0143787751147102	0.013256870116967	0.013180918074588	0.0307432141093835	0.0239979837216852	0.0258738026062914	0.0277707013300475	0.00817316521861976	0.00722694244192699	0.0200643633190506	0.0203221885227896	0.0151067148403735	0.015762145098726	0.0133110935249973	0.00455606052159043	0.00749840898630957	0.0306654272397543	0.0362822168231635	0.037950535924073	0.0163430372987439	0.0132603256721899	0.0519975351944059	0.0225751408866378	0.00416727717931884	0.0530720224654075	0.0129596168938426	0.0300157956600338	0.00881892797816419	0.0298076639269821	0.0469206989632766	0.0159866597359344	0.0136923312096886	0.0189586549423307	0.00699726400257506
GSE130116_GSM3732357	0.0697732240474443	0.0556482210606281	0.0366147069663355	0.0400738040346222	0.0322759142621184	0.0275349321419909	0.0154275526082987	0.02033130571421	0.0286625695907363	0.0633124661755105	0.034022415259801	0.0662756481823143	0.0285748673381194	0.0245566257775403	0.190341944499365	0.0130052294434515	0.0190671723340409	0.0119532559674503	0.0395396885632458	0.0372347270427773	0.0325115901750473	0.0222146179936549	0.0180631521064133	0.0118385417192246	0.02480616561164	0.0228232965337791	0.0141859031020864	0.0180685911424886	0.0165617240100944	0.00515786380506514	0.0107472957798355	0.033468385551599	0.0417733844799846	0.0461227198171964	0.0149116796508884	0.0146066364086887	0.0571335314340448	0.0323572857376661	0.00743381631440118	0.0501591691036533	0.0118586304660024	0.024898535331372	0.0109526034670805	0.0282113754243538	0.0340081260066938	0.0214253444540979	0.010693905429807	0.0257017267211835	0.00907215150848499
GSE132509_GSM3872434	0.0953013830182463	0.0787130252582298	0.07734080013576	0.0448170963571374	0.0546200993955109	0.0276918966372762	0.0138214261620455	0.0229855893314126	0.0314208119626658	0.0744775810293052	0.0454391976205786	0.0732990944455545	0.0275896140239192	0.0208890828000776	0.162442056769087	0.00789238069657087	0.030012480604466	0.0169800180060098	0.0419217979589497	0.042003872534541	0.0219169533832557	0.0276825832000609	0.0276068376068376	0.00953261878424941	0.01914781732806	0.022005772005772	0.01669543205615	0.0132252852012827	0.0250355936630446	0.00806047561215124	0.0147522193885104	0.0355173591424375	0.0451642446591942	0.0503597760676314	0.0116453794139745	0.0241189713210855	0.05924347572205	0.0341807074094683	0.0357900518998371	0.0301530222418494	0.00706776368415038	0.0211621922648539	0.0128298421608885	0.0300976800976801	0.0356559090736306	0.0226157749814819	0.00129749592756753	0.0352839251360063	0.0063128724898455
GSE132509_GSM3872435	0.0898582634113515	0.0679201656599388	0.0603770169558638	0.0368783430932644	0.0512328258154279	0.0329786515633304	0.0134706199824597	0.023953166691221	0.0314419985766522	0.0719897483690587	0.040803524503284	0.0703754683795978	0.0263349679541378	0.023988860879495	0.138868584141109	0.0150953532097771	0.0211470350131552	0.0116463222140377	0.0428574704735695	0.0378261297627252	0.0308254064629292	0.0190138643387083	0.0242070275403609	0.00976004755184295	0.0200615473492423	0.0222565245292518	0.0148820619031182	0.0187949608730744	0.0244946303769833	0.00749592166388097	0.0132786892179378	0.036811130010378	0.046299187157773	0.0508173208783053	0.0195470545677157	0.0175300343432022	0.0607959394511072	0.0339849474547864	0.00846024169413191	0.0289270918764326	0.0132815297299356	0.0301217323598934	0.0106731119081033	0.0274146825396825	0.0330444368419052	0.0202144952595805	0.0108269879152934	0.0287730764820548	0.00603196295030938
GSE132509_GSM3872436	0.0871300439891948	0.0638262445701428	0.0570994527173221	0.0429982286935059	0.0453989211471543	0.0306830181155155	0.0120618755864658	0.0206278410486042	0.0298079979653712	0.0720615301194611	0.0394819745695733	0.0750450256623469	0.0278794534223498	0.0238690077035627	0.138452115181815	0.0326082777818475	0.0166646795827124	0.0129569035615547	0.0440013593103376	0.0386375074959499	0.0326407241817078	0.0213163240208441	0.0217161978761979	0.0106961894953656	0.0209690538231266	0.0226021077426036	0.0143282517965293	0.0176150982400061	0.0202797943974415	0.00512181444326749	0.0109423941366387	0.0357162722688073	0.0469004344905171	0.053224404345473	0.0185077977369488	0.0173677902778213	0.0651515723193395	0.0331206975990637	0.00812199733440784	0.0315429620155884	0.0142379904634276	0.029615195413266	0.0101165643649972	0.0316525474525475	0.0417073723402837	0.0212539710902054	0.0116155348231721	0.0271893423398067	0.00666308041121844
GSE132509_GSM3872437	0.0873266093310859	0.0531086138695355	0.0612440328620572	0.0402123441079973	0.046640608246548	0.0315357781017421	0.00853557898697589	0.0218128987053984	0.0298500714957491	0.064348739220036	0.033500530174148	0.070328728135525	0.0230073707140939	0.0213403359852737	0.138595843048365	0.0388424827774058	0.021211207744341	0.010402200639383	0.0411414248592115	0.034449287038565	0.0233843864645065	0.0211879842962395	0.018132498695879	0.0118756940314504	0.0174106363283018	0.0194797329880557	0.012964844642588	0.0169116605094299	0.021413549168313	0.0059003419891667	0.0113583177723415	0.0359705305930657	0.0437625446588315	0.0501047084014177	0.0188684070362571	0.0226930544159669	0.0618208984400948	0.0272897517752054	0.00418981670452308	0.0249650575206967	0.0142467420222397	0.0357600778602419	0.0110554485497109	0.0296397616468039	0.0366048497622753	0.0193066567425464	0.00982265910498792	0.0276673918064055	0.00544132578181766
GSE132509_GSM3872438	0.0862088035253833	0.052689953931881	0.0557784222769234	0.0334770219562041	0.0484224710642133	0.0249000489705227	0.00810144815202367	0.0150181127430749	0.024641878693799	0.0687538418829688	0.036384789114713	0.0663269282638198	0.0265713005002486	0.0236061086150203	0.157044086602343	0.00774769832153205	0.0188451116795205	0.00871169462722858	0.0426835932830268	0.0324179530310299	0.0281657333126639	0.0180846458672164	0.015134569921804	0.00990059235561788	0.0222904321976928	0.0212347150209819	0.0143262656159343	0.01610471874979	0.0189963719375484	0.00612390023079515	0.00923698730984817	0.0296961874062312	0.0464029630373924	0.0487423112926297	0.0160522492375842	0.0152985886500375	0.0611410939914618	0.0274160197953968	0.00403243356957875	0.0368496785893098	0.0107965776555628	0.0260729894944176	0.00714141156095829	0.0202409691372457	0.0204129911913375	0.0178338234539644	0.0116702091388528	0.0242846199074379	0.00868618656819487
GSE132509_GSM3872439	0.0871905838070301	0.0477795304935055	0.0600850006958495	0.0357873773137931	0.0496898994228862	0.0275232076649196	0.0201541743980843	0.0161136126959241	0.0235248706292431	0.0652914790394649	0.0291719279927077	0.0608178975811483	0.0262195953511708	0.0250941012941307	0.147336176137648	0.0121830450269981	0.0269599498379949	0.013912969932761	0.0372175016369339	0.0370256137519449	0.0338501324980565	0.0186976572637836	0.0169417152594723	0.00884930909137575	0.0212617133914855	0.0194382473481879	0.0113954493691508	0.0148529442562361	0.0269222578183546	0.00478297265779478	0.00971683712220255	0.0321314496537195	0.0448679046809888	0.0527242169657312	0.0178681071938197	0.0142638893810742	0.0585053529576965	0.0311915343207373	0.00724115845789613	0.0402103231200367	0.0139956234641275	0.0347914472016801	0.0109398112187423	0.0286058334189175	0.039270515551126	0.020693271562072	0.0139374376654951	0.023523624895113	0.00460871869701682
GSE132509_GSM3872442	0.0783761799509411	0.0523789086075888	0.0580679949963587	0.0386169263439837	0.0474444903168009	0.0233904732836554	0.00875224094013501	0.0178395262087781	0.0266133223438452	0.0633026905705951	0.0354510468117496	0.0635737028141551	0.0304331757884323	0.0234037609591375	0.164230277755496	0.0149995947150847	0.0202901635751573	0.0164059060763745	0.0416174248515282	0.0328210410169802	0.0345136216826002	0.0232148357396364	0.0178600448422934	0.0128685867812858	0.018559971096556	0.0182843522004361	0.0151545263106294	0.0169254814116217	0.0211048018218224	0.00930488901563316	0.0130163550196754	0.0386945273997287	0.0477973205245933	0.0537757441986145	0.0155753337571519	0.0167734447823542	0.0565209955116976	0.0296363446897511	0.00727288133199644	0.0305953481739528	0.0106076803394912	0.0308225768753834	0.00935027500537462	0.0328161779049353	0.0443866510078779	0.0209875665427186	0.013858823387004	0.0240502249552023	0.00906718311254329
GSE132509_GSM3872443	0.0689284143342382	0.0483386466351653	0.0443942986660224	0.0326518740525408	0.037797382587396	0.0222803964770211	0.0098189233416205	0.0172459354630319	0.0257267311622207	0.0570969998428786	0.032523763093403	0.0632803071060812	0.0272155645972785	0.0253559031626333	0.15643467630921	0.0483602026972958	0.0134801395496886	0.0130283399019004	0.0343119114939305	0.0299806206529769	0.0364130457645015	0.0219148354941889	0.0185273352940789	0.00845199785305816	0.0185205790883002	0.0199964266204031	0.0138596031093725	0.0150173997721339	0.0172849743560245	0.00551353294077668	0.00971812454358519	0.0311499522786045	0.0468858930122839	0.05471868376038	0.0164735457952109	0.021825935452518	0.0565000608410126	0.0272432087435344	0.00556540253498259	0.0403176637867392	0.0131197938975236	0.0277185970697186	0.00754220011387089	0.0300366723345938	0.0404548144484415	0.0193630646811783	0.00738628444813302	0.0225337529093455	0.00618609410986823
GSE132509_GSM3872444	0.067418864439686	0.0472562102890896	0.0476347889735243	0.0361813550940981	0.0408114602079496	0.0258367794608299	0.0113047481684657	0.0175193773860464	0.0243528546641187	0.0556981951762577	0.031163415179097	0.0576463424357754	0.0237633800946016	0.0230476651810202	0.138412130409291	0.0193462188457282	0.0196912083991882	0.0121448438768671	0.0360583180185402	0.031173379498297	0.0274733095665034	0.0226936075236616	0.0221154677574911	0.0119410260280517	0.0199922759974416	0.0204352323648397	0.0153013180144763	0.0175518314703967	0.0218757324502346	0.00833534873686484	0.0120220295877436	0.0306227921907749	0.0435021377893681	0.0511375969725852	0.0179923328860525	0.0156862959878021	0.0531687667818269	0.0279642086311885	0.0101806758196346	0.0269590817405376	0.0140740780264357	0.0286597095730506	0.0112558937615168	0.0282304271603883	0.0371726452354931	0.0175696493796876	0.0129095851447569	0.0229841025085029	0.00845555734281259
GSE185381_GSM5613791	0.0639512702195945	0.0412689751911557	0.0422193708242998	0.0232473836022799	0.0352249535391345	0.0237281946999013	0.00750643136689744	0.0185726447878268	0.0256276873319073	0.0477222976494585	0.0269342497183576	0.0461663414268028	0.0207921494797722	0.0296846431999753	0.1139775335087	0.0153826904336338	0.0188717253590502	0.0240576202480681	0.0305840342354825	0.0261311295842436	0.0246051546898674	0.0242651635849629	0.0108217610867359	0.00722826431270161	0.0224689939332341	0.0223831711834053	0.013536682039054	0.0182734097524649	0.0132379755718175	0.00483501469764041	0.00819483564908796	0.0286081112284325	0.0378810958227064	0.0397772177761591	0.0195079602279046	0.0124090726311946	0.044612133166876	0.0213049012083082	0.00465894178164617	0.0505050172811373	0.018793323628154	0.0245722050117704	0.00709192558139697	0.0306897249978982	0.0455152374637164	0.0142885801574563	0.0134882596308538	0.0170641036314765	0.00782993884976042
GSE185381_GSM5613793	0.0677004041826857	0.0490427321452283	0.0426817324943918	0.0331049715165765	0.0390004302581781	0.0244011723417724	0.0121715398024229	0.0194974650945553	0.0244264728565551	0.0515711227613341	0.0305353053396114	0.0488518397097511	0.0204698534972369	0.0262771553854141	0.154842321147866	0.0151201137853421	0.024832351775768	0.0171120486352009	0.0366603946683177	0.0313860642666138	0.019138740362079	0.0219526130766125	0.0196623142197997	0.00993582763291411	0.022683515371372	0.023579865222094	0.0152571340307263	0.0170411415533992	0.01531880060562	0.00675533644367101	0.0121385423466339	0.0333685969909415	0.0420551932770897	0.045047591493209	0.0175542932141173	0.0152735489104483	0.0484796905123268	0.0256313105067983	0.0083457487414682	0.0414470488433462	0.0155692096727407	0.0244874026248423	0.0103338996715857	0.0352561602995846	0.0483627408903032	0.0171802536208657	0.0155475314840932	0.0212128790976289	0.00713264568803103
GSE185381_GSM5613794	0.0747949894624795	0.0531741441434084	0.0453122238193453	0.0297969427332877	0.0403829193451082	0.0235073760756117	0.00856701955646827	0.0178076231728894	0.024974172867908	0.0530710408032222	0.0332202348580235	0.0489642510547517	0.0203154980927896	0.0247174990398674	0.182064940971525	0.015651698710195	0.0246442579675593	0.0141813804848259	0.0363780185510856	0.0287591083488156	0.0230043891570642	0.0236707588410062	0.0172357903675398	0.00927163725975043	0.0220456422944903	0.0204885514133502	0.0125970785298861	0.0165250997206254	0.0115716999213378	0.00389175604525283	0.0075318948790366	0.030789026239603	0.0397391113079313	0.0441734215495373	0.0152649245611065	0.0141294177334479	0.0496327333295886	0.0225627933553083	0.00543086454208791	0.0443752858865354	0.015000544214262	0.0303621563902767	0.00743340252099963	0.0357886929485202	0.0478876581618742	0.0168168573220795	0.0108992848932126	0.0166446622350707	0.00720070306913882
GSE185381_GSM5613795	0.0642027289701723	0.0486831459205701	0.0335434382991997	0.0190948390715885	0.0290919848901483	0.0183799571901348	0.00812305147007353	0.0154474989484839	0.0208265309316098	0.0465726313145317	0.0273166832146585	0.0445335022776857	0.0154526541432085	0.0219744178746613	0.161911116695965	0.0142472860787507	0.0138143695336332	0.016469131459223	0.0343392833485643	0.023845143228038	0.0167558962038148	0.026100069832193	0.00903837384249294	0.00581060515412602	0.0180651086682958	0.0195337102810086	0.0133191944392735	0.0183878331461786	0.0133859096052435	0.00374181617016989	0.00630275998161676	0.0319964501897966	0.0347001374556984	0.0385776919681621	0.01642359054844	0.0131311489742813	0.0448363497944335	0.0191470203654866	0.00428314286584401	0.0439622951123201	0.0151512186384302	0.0345109440656762	0.00710169009383259	0.0266404979618546	0.0377569356750015	0.0120312631768277	0.0138827287519928	0.014928186820308	0.00681639925753977
GSE185381_GSM5613796	0.080359682642201	0.0583573742421351	0.0466031395590331	0.0373485788981753	0.0416899771301962	0.0270935017594156	0.0121389610988161	0.019464760333099	0.0267568562264247	0.0617625897858059	0.0350190854661776	0.0573566650958485	0.0236379278080082	0.0233133406418012	0.201572787534244	0.0139250030678215	0.0274769865745357	0.0122014869817283	0.0452975987067477	0.0338368055289615	0.0216907457074097	0.0252975185947687	0.0195135606356728	0.00880349670002065	0.0222832963777076	0.0217043152943886	0.0127593747095998	0.0170738904974758	0.0151256301518387	0.00438135152211516	0.00877509079151443	0.0383787228780642	0.0449965342854632	0.0484594991267054	0.0164193318190536	0.0148024757991959	0.0557754155495246	0.0279014314609218	0.00848310684655724	0.0394972857055707	0.0129697200093681	0.0262124158196275	0.00897303648522167	0.0380645533156141	0.0519914140310538	0.0203079918884127	0.0146786000016396	0.0223723851573324	0.00571328058668525
GSE185381_GSM5613797	0.085553676326992	0.0594721922289612	0.0520804361234662	0.0367492480339548	0.0460126663847362	0.027171885088288	0.00970400801120687	0.0190401827471619	0.0265241123929574	0.0631445340590768	0.035092721393904	0.0573767388743223	0.0231573596153429	0.023192310888646	0.220958427066291	0.012765105125754	0.025203275381465	0.0114464067197529	0.0449763773764312	0.0320640949044577	0.0208353821147834	0.0241880337475734	0.0175808658082906	0.00808315328308164	0.021739264196212	0.0210840672444286	0.0118254529909765	0.0167594275395097	0.0141458994498538	0.00321892156837568	0.00762677915365703	0.0375489087501885	0.0459926484206552	0.0509916167001665	0.0162585348535762	0.0150123694928335	0.0576690092481062	0.0264376732922948	0.0074234752928478	0.0396792598826211	0.0127310438291047	0.026974625939143	0.0069865550960338	0.0409265841659535	0.056906531865255	0.0190461390956866	0.0166495106755117	0.0205072762348304	0.00507674319412113
GSE200557_GSM6037720	0.0893523524024374	0.0548704800965917	0.0515709690019442	0.035367052955384	0.0403552788895122	0.0237724464142688	0.016765069195821	0.020794984818645	0.0256182296836563	0.0667204422020118	0.0354850849289305	0.0660977594589691	0.022814948051026	0.03987817028077	0.179029075715049	0.0100600183389369	0.0224703222159412	0.0101728310841948	0.0465890893562507	0.0313478389288176	0.0275396227205159	0.0128273224954566	0.00470576677473229	0.00684308549467113	0.0322927058001462	0.028277534547127	0.0153327461226239	0.023333023906587	0.014683742878469	0.0060491921349307	0.00908304555042337	0.0320358009053126	0.0462188687894017	0.0479787005001928	0.0199105618740842	0.016728938759392	0.0682929152591202	0.0291671874197803	0.00870004820296977	0.0487644638976329	0.021914342794321	0.0358285646794175	0.0142157363544954	0.0359028040924593	0.0537793514659512	0.0166065879949329	0.0174882725701588	0.0287937558568497	0.002547035330985
GSE200557_GSM6037723	0.0822561575257824	0.0580987431067305	0.0551226706795739	0.0328579672799989	0.0389873636690838	0.0270035176293386	0.00765116611307547	0.0226931198742818	0.0270835083646946	0.0619827860314676	0.034583752376304	0.0556291961537407	0.0214338750928141	0.0341503838300882	0.175787864559703	0.012157652746836	0.0130835029822494	0.0111029953389332	0.0385441496860182	0.0269718362879266	0.0245312332583307	0.0166923780442519	0.012011396011396	0.00705424634666774	0.0238965784954163	0.0238531955109495	0.0143361286523584	0.0176131764422792	0.013092677452539	0.00411325455112603	0.00750682367271449	0.0273946921730705	0.0425569162467558	0.0436993824682479	0.0231520356702661	0.0113127544479817	0.0617754068343413	0.0244154846905601	0.00604279898116765	0.0472103819762717	0.0192216015648632	0.0266753051344662	0.00746608451582723	0.0313846153846154	0.0478925473713262	0.0144968753240592	0.00985740358195784	0.0226533654397431	0.00325971181092868
GSE200557_GSM6037733	0.0776809034130339	0.0527522344448264	0.0514257986508846	0.0369119324663473	0.0408880970450126	0.0314813836112359	0.0109849347298118	0.0233263148848401	0.0265576455863948	0.0606577353215284	0.029761448616653	0.0667353972870368	0.0287219122079317	0.0381908086096568	0.156910532459754	0.0121464544721998	0.0166789996964177	0.015611517415553	0.0473472078890036	0.0364556463522694	0.0235124468731026	0.0150639406947801	0.0153888888888889	0.00807157569515963	0.0290041327822957	0.0267116252911707	0.0140744735933725	0.0193165070007369	0.0148526354408707	0.00437123480393925	0.0101466445890906	0.0366596043090329	0.0473491407582317	0.0491418614781472	0.0196758389681943	0.0111642537056188	0.0614691416251179	0.0279418510219121	0.0058600409137402	0.0544334742287553	0.0178582447720261	0.0302024086352638	0.00762591610790582	0.0347946428571429	0.0504410830360197	0.0202999939210958	0.0106247869076031	0.0298968008255934	0.00536043730782371
GSE200557_GSM6037741	0.0631317455492586	0.0409088039103263	0.0360518951584244	0.0166357028780027	0.0332418376102861	0.0260275622694036	0.00465131407754359	0.021229936394696	0.0269328256959855	0.0397075803972356	0.027738321451822	0.0364084996991331	0.0115930144279045	0.0401347053179514	0.106190567735141	0.0201680672268908	0.0106598774631562	0.0165142654882737	0.0261899549825246	0.0228030313685527	0.0118702639194442	0.0233481391809013	0.00943722943722944	0.00807248593036441	0.025345365206717	0.0271922706987642	0.0190649529966064	0.0186282668950017	0.0111015993368935	0.00431994685448746	0.00981725442157097	0.0244137707060329	0.0325866752076906	0.0353040454536026	0.0292161715903264	0.013433194405273	0.0457616766739526	0.0168602846779497	0.01631014740459	0.0597092895118256	0.0302138382700604	0.0308773651010398	0.00919479709437607	0.0254042386185243	0.0368816951095432	0.0101633488393635	0.0175056787740047	0.0163897563278368	0.00794483958132745
[truncated: 35 more columns]
